# Supplementary material for: Relationship between surface deformation displacement and energy evolution of red sandstone under uniaxial compression
Source: PLoS One. 2025 Aug 13;20(8):e0328999. doi: 10.1371/journal.pone.0328999 (PMC12349699; doi:10.1371/journal.pone.0328999)
Supplement: S1 Data — Data set. (ZIP) [file pone.0328999.s001.zip]

Archive with 9 entries (8 files):
- Data Set/
- Data Set/CS3-U-1-20240823.csv
- Data Set/CS3-U-2-20240823.xls
- Data Set/CS3-U-2.xlsx
- Data Set/Energy summary.opju
- Data Set/JN1-U-1-20240822.csv
- Data Set/JN1-U-2-20240822.csv
- Data Set/JN4-U-1-20240823.csv
- Data Set/JN4-U-2-20240823.csv
