# Supplementary material for: Relationship between surface deformation displacement and energy evolution of red sandstone under uniaxial compression
Source: PLoS One. 2025 Aug 13;20(8):e0328999. doi: 10.1371/journal.pone.0328999 (PMC12349699; doi:10.1371/journal.pone.0328999)
Supplement: S1 Data — Data set. (ZIP) [file pone.0328999.s001.zip › Data Set/CS3-U-1-20240823.csv]

t	λ��	����		Ӧ��	Ӧ��		E			U0	Ue	Ud	Uet	UdT	D	Kd\e	vud
0.26	0.0005	-158		0	-0.08051		386			1.09E-05	1.75E-05	-6.57E-06		2.20E-01		-3.77E-01
0.78	-0.0045	-224		0	-0.11414					1.09E-05	2.14E-05	-1.05E-05				-4.91E-01	-7.58E-06
1.28	-0.0095	-248		-1.00E-04	-0.12637					1.09E-05	2.14E-05	-1.05E-05				-4.91E-01	0.00E+00
1.8	-0.0095	-248		-1.00E-04	-0.12637					1.09E-05	1.75E-05	-6.57E-06				-3.77E-01	7.58E-06
2.32	-0.0095	-224		-1.00E-04	-0.11414					9.78E-06	4.60E-06	5.18E-06				1.13E+00	2.26E-05
2.84	-0.0095	-115		-1.00E-04	-0.0586					1.47E-05	1.80E-06	1.29E-05				7.15E+00	1.48E-05
3.34	0.0005	72		0	0.03669					1.92E-05	5.09E-06	1.41E-05				2.77E+00	2.40E-06
3.86	0.0105	121		1.00E-04	0.06166					2.20E-05	4.52E-06	1.75E-05				3.87E+00	6.54E-06
4.38	0.018	114		2.00E-04	0.05809					2.20E-05	4.06E-06	1.80E-05				4.43E+00	8.91E-07
4.9	0.023	108		2.00E-04	0.05503					2.56E-05	6.15E-06	1.94E-05				3.15E+00	2.78E-06
5.4	0.023	133		2.00E-04	0.06777					2.93E-05	7.31E-06	2.19E-05				3.00E+00	5.07E-06
5.92	0.028	145		3.00E-04	0.07389					3.30E-05	7.31E-06	2.57E-05				3.52E+00	7.25E-06
6.44	0.033	145		3.00E-04	0.07389					3.72E-05	7.93E-06	2.92E-05				3.69E+00	6.80E-06
6.96	0.038	151		4.00E-04	0.07694					4.18E-05	1.07E-05	3.11E-05				2.92E+00	3.64E-06
7.46	0.043	175		4.00E-04	0.08917					4.68E-05	1.22E-05	3.46E-05				2.85E+00	6.97E-06
7.98	0.048	187		5.00E-04	0.09529					5.23E-05	1.46E-05	3.77E-05				2.58E+00	5.91E-06
8.5	0.053	205		5.00E-04	0.10446					6.45E-05	1.82E-05	4.62E-05				2.53E+00	1.64E-05
9.02	0.058	229		6.00E-04	0.11669					7.09E-05	2.14E-05	4.95E-05				2.32E+00	6.38E-06
9.52	0.068	248		7.00E-04	0.12637					7.09E-05	2.35E-05	4.74E-05				2.02E+00	-4.24E-06
10.04	0.073	260		7.00E-04	0.13248					7.47E-05	3.05E-05	4.43E-05				1.45E+00	-6.06E-06
10.56	0.073	296		7.00E-04	0.15083					9.04E-05	3.17E-05	5.87E-05				1.85E+00	2.78E-05
11.06	0.0755	302		8.00E-04	0.15389					1.07E-04	3.43E-05	7.29E-05				2.13E+00	2.84E-05
11.58	0.0855	314		9.00E-04	0.16					1.16E-04	4.12E-05	7.45E-05				1.81E+00	3.06E-06
12.1	0.0955	344		0.001	0.17529					1.24E-04	3.56E-05	8.84E-05				2.48E+00	2.66E-05
12.62	0.1005	320		0.001	0.16306					1.32E-04	3.83E-05	9.39E-05				2.45E+00	1.07E-05
13.12	0.1055	332		0.0011	0.16917					1.40E-04	3.56E-05	1.05E-04				2.94E+00	2.17E-05
13.64	0.1105	320		0.0011	0.16306					1.49E-04	3.56E-05	1.13E-04				3.17E+00	1.57E-05
14.16	0.1155	320		0.0012	0.16306					1.57E-04	3.56E-05	1.21E-04				3.40E+00	1.60E-05
14.68	0.1205	320		0.0012	0.16306					1.65E-04	3.83E-05	1.27E-04				3.31E+00	1.10E-05
15.18	0.1255	332		0.0013	0.16917					1.74E-04	3.83E-05	1.35E-04				3.53E+00	1.68E-05
15.7	0.1305	332		0.0013	0.16917					1.78E-04	3.70E-05	1.41E-04				3.81E+00	1.08E-05
16.22	0.1355	326		0.0014	0.16611					1.87E-04	3.97E-05	1.47E-04				3.70E+00	1.12E-05
16.74	0.138	338		0.0014	0.17223					1.95E-04	3.97E-05	1.56E-04				3.92E+00	1.70E-05
17.24	0.143	338		0.0014	0.17223					2.04E-04	4.41E-05	1.60E-04				3.64E+00	9.45E-06
17.76	0.148	356		0.0015	0.1814					2.14E-04	4.41E-05	1.70E-04				3.85E+00	1.76E-05
18.28	0.153	356		0.0015	0.1814					2.23E-04	4.56E-05	1.77E-04				3.89E+00	1.52E-05
18.8	0.158	362		0.0016	0.18446					2.33E-04	4.89E-05	1.84E-04				3.76E+00	1.23E-05
19.3	0.163	375		0.0016	0.19108					2.43E-04	5.21E-05	1.91E-04				3.66E+00	1.38E-05
19.82	0.168	387		0.0017	0.1972					2.53E-04	5.71E-05	1.96E-04				3.44E+00	1.06E-05
20.34	0.173	405		0.0017	0.20637					2.64E-04	6.05E-05	2.03E-04				3.36E+00	1.38E-05
20.86	0.178	417		0.0018	0.21248					2.85E-04	6.05E-05	2.25E-04				3.72E+00	4.12E-05
21.36	0.183	417		0.0018	0.21248					2.96E-04	6.22E-05	2.34E-04				3.76E+00	1.77E-05
21.88	0.193	423		0.0019	0.21554					3.01E-04	5.88E-05	2.42E-04				4.12E+00	1.65E-05
22.4	0.198	411		0.002	0.20943					3.11E-04	5.21E-05	2.59E-04				4.97E+00	3.19E-05
22.92	0.2005	387		0.002	0.1972					3.21E-04	5.37E-05	2.67E-04				4.97E+00	1.61E-05
23.42	0.2055	393		0.0021	0.20025					3.31E-04	5.37E-05	2.77E-04				5.16E+00	2.02E-05
23.8	0.2105	393		0.0021	0.20025					3.41E-04	5.54E-05	2.86E-04				5.16E+00	2.22E-05
24.64	0.2155	399		0.0022	0.20331					3.51E-04	5.37E-05	2.97E-04				5.54E+00	1.39E-05
25.16	0.2205	393		0.0022	0.20025					3.61E-04	5.37E-05	3.08E-04				5.72E+00	1.94E-05
25.68	0.2255	393		0.0023	0.20025					3.71E-04	5.54E-05	3.16E-04				5.71E+00	1.65E-05
26.2	0.2305	399		0.0023	0.20331					3.82E-04	5.71E-05	3.25E-04				5.70E+00	1.72E-05
26.72	0.2355	405		0.0024	0.20637					3.93E-04	6.40E-05	3.29E-04				5.14E+00	7.34E-06
27.24	0.2405	429		0.0024	0.2186					4.04E-04	6.05E-05	3.43E-04				5.67E+00	2.72E-05
27.74	0.2455	417		0.0025	0.21248					4.25E-04	6.05E-05	3.64E-04				6.02E+00	4.25E-05
28.26	0.2505	417		0.0025	0.21248					4.30E-04	6.05E-05	3.70E-04				6.11E+00	1.04E-05
28.78	0.2605	417		0.0026	0.21248					4.30E-04	6.40E-05	3.66E-04				5.72E+00	-6.79E-06
29.3	0.263	429		0.0026	0.2186					4.53E-04	6.58E-05	3.87E-04				5.88E+00	4.00E-05
29.8	0.263	435		0.0026	0.22166					4.64E-04	7.14E-05	3.93E-04				5.51E+00	1.21E-05
30.32	0.273	453		0.0027	0.23083					4.87E-04	7.33E-05	4.14E-04				5.65E+00	4.04E-05
30.84	0.278	459		0.0028	0.23389					4.98E-04	6.76E-05	4.31E-04				6.37E+00	3.23E-05
31.36	0.288	441		0.0029	0.22471					5.09E-04	6.58E-05	4.43E-04				6.74E+00	2.42E-05
31.86	0.293	435		0.0029	0.22166					5.20E-04	5.88E-05	4.61E-04				7.85E+00	3.52E-05
32.38	0.298	411		0.003	0.20943					5.30E-04	6.05E-05	4.70E-04				7.77E+00	1.70E-05
32.9	0.303	417		0.003	0.21248					5.41E-04	5.88E-05	4.82E-04				8.21E+00	2.39E-05
33.4	0.308	411		0.0031	0.20943					5.52E-04	6.40E-05	4.88E-04				7.62E+00	1.10E-05
33.92	0.313	429		0.0031	0.2186					5.62E-04	6.05E-05	5.02E-04				8.30E+00	2.71E-05
34.44	0.318	417		0.0032	0.21248					5.68E-04	5.88E-05	5.09E-04				8.66E+00	1.34E-05
34.96	0.323	411		0.0032	0.20943					5.78E-04	5.88E-05	5.19E-04				8.84E+00	2.04E-05
35.46	0.3255	411		0.0033	0.20943					5.89E-04	6.22E-05	5.27E-04				8.46E+00	1.46E-05
35.98	0.3305	423		0.0033	0.21554					6.00E-04	6.22E-05	5.38E-04				8.64E+00	2.09E-05
36.5	0.3355	423		0.0034	0.21554					6.11E-04	6.40E-05	5.47E-04				8.54E+00	1.77E-05
37.02	0.3405	429		0.0034	0.2186					6.22E-04	6.58E-05	5.56E-04				8.45E+00	1.77E-05
37.52	0.3455	435		0.0035	0.22166					6.33E-04	6.40E-05	5.69E-04				8.89E+00	2.59E-05
38.04	0.3505	429		0.0035	0.2186					6.44E-04	6.95E-05	5.75E-04				8.27E+00	1.14E-05
38.56	0.3555	447		0.0036	0.22777					6.56E-04	6.95E-05	5.86E-04				8.44E+00	2.22E-05
39.08	0.3605	447		0.0036	0.22777					6.68E-04	7.33E-05	5.94E-04				8.11E+00	1.54E-05
39.58	0.3655	459		0.0037	0.23389					6.92E-04	7.52E-05	6.16E-04				8.20E+00	4.38E-05
40.1	0.3705	465		0.0037	0.23694					7.03E-04	7.72E-05	6.26E-04				8.12E+00	1.90E-05
40.62	0.3805	471		0.0038	0.24					7.09E-04	7.33E-05	6.36E-04				8.68E+00	1.86E-05
41.14	0.3855	459		0.0039	0.23389					7.20E-04	6.95E-05	6.51E-04				9.37E+00	2.89E-05
41.64	0.388	447		0.0039	0.22777					7.31E-04	6.58E-05	6.66E-04				1.01E+01	2.94E-05
42.16	0.393	435		0.0039	0.22166					7.42E-04	6.40E-05	6.78E-04				1.06E+01	2.46E-05
42.68	0.398	429		0.004	0.2186					7.53E-04	6.58E-05	6.88E-04				1.04E+01	1.77E-05
43.2	0.403	435		0.004	0.22166					7.64E-04	6.40E-05	7.00E-04				1.09E+01	2.45E-05
43.7	0.408	429		0.0041	0.2186					7.75E-04	6.40E-05	7.11E-04				1.11E+01	2.19E-05
44.22	0.413	429		0.0041	0.2186					7.86E-04	6.40E-05	7.22E-04				1.13E+01	2.10E-05
44.74	0.418	429		0.0042	0.2186					7.97E-04	6.40E-05	7.33E-04				1.15E+01	2.10E-05
45.26	0.423	429		0.0042	0.2186					8.08E-04	6.40E-05	7.44E-04				1.16E+01	2.10E-05
45.76	0.428	429		0.0043	0.2186					8.19E-04	6.40E-05	7.55E-04				1.18E+01	2.23E-05
46.28	0.433	429		0.0043	0.2186					8.31E-04	6.95E-05	7.61E-04				1.10E+01	1.15E-05
46.8	0.438	447		0.0044	0.22777					8.42E-04	7.14E-05	7.71E-04				1.08E+01	1.89E-05
47.3	0.443	453		0.0044	0.23083					8.48E-04	7.52E-05	7.73E-04				1.03E+01	4.18E-06
47.82	0.448	465		0.0045	0.23694					8.60E-04	7.52E-05	7.85E-04				1.04E+01	2.29E-05
48.34	0.4505	465		0.0045	0.23694					8.72E-04	7.72E-05	7.95E-04				1.03E+01	1.95E-05
48.86	0.4555	471		0.0046	0.24					8.85E-04	7.91E-05	8.05E-04				1.02E+01	1.96E-05
49.36	0.4605	477		0.0046	0.24306					9.09E-04	7.91E-05	8.30E-04				1.05E+01	4.83E-05
49.88	0.4655	477		0.0047	0.24306					9.32E-04	7.72E-05	8.55E-04				1.11E+01	4.91E-05
50.4	0.4755	471		0.0048	0.24					9.44E-04	7.14E-05	8.72E-04				1.22E+01	3.33E-05
50.92	0.4855	453		0.0049	0.23083					9.55E-04	7.14E-05	8.84E-04				1.24E+01	2.19E-05
51.42	0.4905	453		0.0049	0.23083					9.55E-04	6.76E-05	8.87E-04				1.31E+01	7.46E-06
51.94	0.4955	441		0.005	0.22471					9.66E-04	6.58E-05	9.00E-04				1.37E+01	2.48E-05
52.46	0.4955	435		0.005	0.22166					9.77E-04	6.58E-05	9.12E-04				1.39E+01	2.16E-05
52.98	0.5005	435		0.005	0.22166					9.89E-04	6.95E-05	9.19E-04				1.32E+01	1.45E-05
53.48	0.5055	447		0.0051	0.22777					9.94E-04	6.58E-05	9.28E-04				1.41E+01	1.85E-05
54	0.5105	435		0.0051	0.22166					0.00101	6.76E-05	9.38E-04				1.39E+01	1.81E-05
54.52	0.513	441		0.0051	0.22471					0.00102	6.76E-05	9.49E-04				1.40E+01	2.19E-05
55.04	0.518	441		0.0052	0.22471					0.00103	7.14E-05	9.57E-04				1.34E+01	1.53E-05
55.54	0.523	453		0.0052	0.23083					0.00104	7.52E-05	9.65E-04				1.28E+01	1.59E-05
56.06	0.528	465		0.0053	0.23694					0.00105	7.33E-05	9.79E-04				1.34E+01	2.65E-05
56.58	0.533	459		0.0053	0.23389					0.00108	7.72E-05	9.99E-04				1.29E+01	3.84E-05
57.1	0.538	471		0.0054	0.24					0.00109	7.52E-05	0.00101				1.34E+01	2.14E-05
57.6	0.548	465		0.0055	0.23694					0.00109	7.72E-05	0.00101				1.31E+01	0.00E+00
58.12	0.553	471		0.0055	0.24					0.00111	8.11E-05	0.00103				1.27E+01	3.85E-05
58.64	0.553	483		0.0055	0.24611					0.00113	8.35E-05	0.00104				1.25E+01	1.92E-05
59.16	0.563	490		0.0056	0.24968					0.00114	8.35E-05	0.00106				1.27E+01	3.85E-05
59.66	0.568	490		0.0057	0.24968					0.00116	8.77E-05	0.00107				1.22E+01	2.00E-05
60.18	0.5755	502		0.0058	0.2558					0.00117	7.52E-05	0.00109				1.45E+01	3.85E-05
60.7	0.5805	465		0.0058	0.23694					0.00118	7.33E-05	0.00111				1.51E+01	3.85E-05
61.2	0.5855	459		0.0059	0.23389					0.00119	7.52E-05	0.00112				1.49E+01	2.00E-05
61.72	0.5905	465		0.0059	0.23694					0.0012	7.33E-05	0.00113				1.54E+01	1.92E-05
62.24	0.5955	459		0.006	0.23389					0.00122	7.33E-05	0.00114				1.56E+01	1.92E-05
62.76	0.6005	459		0.006	0.23389					0.00123	7.33E-05	0.00115				1.57E+01	1.92E-05
63.26	0.6055	459		0.0061	0.23389					0.00124	7.14E-05	0.00117				1.64E+01	4.00E-05
63.78	0.6105	453		0.0061	0.23083					0.00125	7.14E-05	0.00118				1.65E+01	1.92E-05
64.3	0.6155	453		0.0062	0.23083					0.00126	7.33E-05	0.00119				1.62E+01	1.92E-05
64.82	0.6205	459		0.0062	0.23389					0.00127	7.52E-05	0.0012				1.60E+01	1.92E-05
65.32	0.6255	465		0.0063	0.23694					0.00129	7.52E-05	0.00121				1.61E+01	2.00E-05
65.84	0.6305	465		0.0063	0.23694					0.00129	7.91E-05	0.00121				1.53E+01	0.00E+00
66.36	0.6355	477		0.0064	0.24306					0.0013	7.91E-05	0.00122				1.54E+01	1.92E-05
66.88	0.638	477		0.0064	0.24306					0.00132	8.11E-05	0.00124				1.53E+01	3.85E-05
67.38	0.643	483		0.0064	0.24611					0.00133	8.35E-05	0.00125				1.50E+01	2.00E-05
67.9	0.648	490		0.0065	0.24968					0.00134	8.56E-05	0.00126				1.47E+01	1.92E-05
68.42	0.653	496		0.0065	0.25274					0.00135	8.56E-05	0.00127				1.48E+01	1.92E-05
68.94	0.658	496		0.0066	0.25274					0.00138	9.19E-05	0.00129				1.40E+01	3.85E-05
69.44	0.663	514		0.0066	0.26191					0.00139	8.56E-05	0.00131				1.53E+01	4.00E-05
69.96	0.673	496		0.0067	0.25274					0.0014	8.11E-05	0.00132				1.63E+01	1.92E-05
70.48	0.678	483		0.0068	0.24611					0.00142	7.91E-05	0.00134				1.69E+01	3.85E-05
71	0.683	477		0.0068	0.24306					0.00143	7.52E-05	0.00135				1.80E+01	1.92E-05
71.5	0.688	465		0.0069	0.23694					0.00144	7.33E-05	0.00137				1.87E+01	4.00E-05
72.02	0.693	459		0.0069	0.23389					0.00145	7.52E-05	0.00137				1.82E+01	0.00E+00
72.54	0.698	465		0.007	0.23694					0.00146	7.33E-05	0.00138				1.88E+01	1.92E-05
73.06	0.7005	459		0.007	0.23389					0.00147	7.72E-05	0.00139				1.80E+01	1.92E-05
73.56	0.7055	471		0.0071	0.24					0.00148	7.52E-05	0.00141				1.87E+01	4.00E-05
74.08	0.7105	465		0.0071	0.23694					0.00149	7.52E-05	0.00142				1.89E+01	1.92E-05
74.6	0.7155	465		0.0072	0.23694					0.00151	7.33E-05	0.00143				1.95E+01	1.92E-05
75.1	0.7205	459		0.0072	0.23389					0.00152	8.56E-05	0.00143				1.67E+01	0.00E+00
75.62	0.7255	496		0.0073	0.25274					0.00153	8.77E-05	0.00144				1.64E+01	1.92E-05
76.14	0.7305	502		0.0073	0.2558					0.00154	8.56E-05	0.00146				1.71E+01	3.85E-05
76.66	0.7355	496		0.0074	0.25274					0.00156	8.56E-05	0.00147				1.72E+01	1.92E-05
77.16	0.7405	496		0.0074	0.25274					0.00157	8.77E-05	0.00148				1.69E+01	2.00E-05
77.68	0.7455	502		0.0075	0.2558					0.00158	8.77E-05	0.00149				1.70E+01	1.92E-05
78.2	0.7505	502		0.0075	0.2558					0.0016	9.19E-05	0.00151				1.64E+01	3.85E-05
78.72	0.7555	514		0.0076	0.26191					0.00163	9.19E-05	0.00154				1.68E+01	5.77E-05
79.22	0.763	514		0.0076	0.26191					0.00164	8.98E-05	0.00155				1.73E+01	2.00E-05
79.74	0.773	508		0.0077	0.25885					0.00165	8.77E-05	0.00157				1.79E+01	3.85E-05
80.26	0.778	502		0.0078	0.2558					0.00165	8.11E-05	0.00157				1.93E+01	0.00E+00
80.78	0.783	483		0.0078	0.24611					0.00167	7.72E-05	0.00159				2.06E+01	3.85E-05
81.28	0.783	471		0.0078	0.24					0.00168	7.91E-05	0.0016				2.02E+01	2.00E-05
81.8	0.788	477		0.0079	0.24306					0.00169	7.72E-05	0.00161				2.09E+01	1.92E-05
82.32	0.793	471		0.0079	0.24					0.0017	7.72E-05	0.00162				2.10E+01	1.92E-05
82.84	0.798	471		0.008	0.24					0.00171	7.33E-05	0.00164				2.24E+01	3.85E-05
83.34	0.803	459		0.008	0.23389					0.00173	8.11E-05	0.00164				2.02E+01	0.00E+00
83.86	0.808	483		0.0081	0.24611					0.00174	8.11E-05	0.00166				2.05E+01	3.85E-05
84.38	0.813	483		0.0081	0.24611					0.00175	8.77E-05	0.00166				1.89E+01	0.00E+00
84.9	0.818	502		0.0082	0.2558					0.00176	8.56E-05	0.00167				1.95E+01	1.92E-05
85.4	0.823	496		0.0082	0.25274					0.00178	8.77E-05	0.0017				1.94E+01	6.00E-05
85.92	0.8255	502		0.0083	0.2558					0.0018	8.98E-05	0.00171				1.91E+01	1.92E-05
86.44	0.8355	508		0.0084	0.25885					0.0018	8.98E-05	0.00171				1.91E+01	0.00E+00
86.96	0.8405	508		0.0084	0.25885					0.00181	8.98E-05	0.00172				1.92E+01	1.92E-05
87.46	0.8405	508		0.0084	0.25885					0.00184	9.62E-05	0.00174				1.81E+01	4.00E-05
87.98	0.8455	526		0.0085	0.26803					0.00185	9.62E-05	0.00175				1.82E+01	1.92E-05
88.5	0.8555	526		0.0086	0.26803					0.00188	9.62E-05	0.00178				1.85E+01	5.77E-05
89	0.8605	526		0.0086	0.26803					0.00189	8.98E-05	0.0018				2.01E+01	4.00E-05
89.52	0.8705	508		0.0087	0.25885					0.0019	8.35E-05	0.00182				2.18E+01	3.85E-05
90.04	0.8755	490		0.0088	0.24968					0.00191	8.11E-05	0.00183				2.26E+01	1.92E-05
90.56	0.8805	483		0.0088	0.24611					0.00192	8.35E-05	0.00184				2.20E+01	1.92E-05
91.06	0.8855	490		0.0089	0.24968					0.00193	8.56E-05	0.00185				2.16E+01	2.00E-05
91.58	0.888	496		0.0089	0.25274					0.00194	7.91E-05	0.00186				2.35E+01	1.92E-05
92.1	0.893	477		0.0089	0.24306					0.00196	8.11E-05	0.00188				2.32E+01	3.85E-05
92.62	0.898	483		0.009	0.24611					0.00197	8.11E-05	0.00189				2.33E+01	1.92E-05
93.12	0.903	483		0.009	0.24611					0.00198	8.56E-05	0.0019				2.22E+01	2.00E-05
93.64	0.908	496		0.0091	0.25274					0.00199	8.35E-05	0.00191				2.29E+01	1.92E-05
94.16	0.913	490		0.0091	0.24968					0.00201	8.77E-05	0.00192				2.19E+01	1.92E-05
94.68	0.918	502		0.0092	0.2558					0.00202	8.98E-05	0.00193				2.15E+01	1.92E-05
95.18	0.923	508		0.0092	0.25885					0.00203	8.77E-05	0.00195				2.22E+01	4.00E-05
95.7	0.928	502		0.0093	0.2558					0.00205	8.98E-05	0.00196				2.18E+01	1.92E-05
96.22	0.933	508		0.0093	0.25885					0.00206	8.98E-05	0.00197				2.19E+01	1.92E-05
96.74	0.938	508		0.0094	0.25885					0.00207	9.41E-05	0.00198				2.11E+01	1.92E-05
97.24	0.943	520		0.0094	0.26497					0.00208	9.62E-05	0.00198				2.06E+01	0.00E+00
97.76	0.948	526		0.0095	0.26803					0.00211	1.01E-04	0.002				1.99E+01	3.85E-05
98.28	0.9505	538		0.0095	0.27414					0.00212	9.19E-05	0.00203				2.21E+01	5.77E-05
98.8	0.9605	514		0.0096	0.26191					0.00213	8.77E-05	0.00204				2.33E+01	1.92E-05
99.3	0.9655	502		0.0097	0.2558					0.00214	8.35E-05	0.00206				2.47E+01	4.00E-05
99.82	0.9705	490		0.0097	0.24968					0.00216	8.11E-05	0.00207				2.55E+01	1.92E-05
100.34	0.9755	483		0.0098	0.24611					0.00217	8.35E-05	0.00208				2.49E+01	1.92E-05
100.86	0.9805	490		0.0098	0.24968					0.00218	7.91E-05	0.0021				2.65E+01	3.85E-05
101.36	0.9855	477		0.0099	0.24306					0.00219	8.35E-05	0.00211				2.53E+01	2.00E-05
101.88	0.9905	490		0.0099	0.24968					0.00221	8.11E-05	0.00212				2.61E+01	1.92E-05
102.4	0.9955	483		0.01	0.24611					0.00222	7.91E-05	0.00214				2.70E+01	3.85E-05
102.9	1.0005	477		0.01	0.24306					0.00223	7.91E-05	0.00215				2.72E+01	2.00E-05
103.42	1.0055	477		0.0101	0.24306					0.00224	8.35E-05	0.00215				2.57E+01	0.00E+00
103.94	1.0105	490		0.0101	0.24968					0.00225	9.19E-05	0.00216				2.35E+01	1.92E-05
104.46	1.013	514		0.0101	0.26191					0.00226	9.19E-05	0.00217				2.36E+01	1.92E-05
104.96	1.018	514		0.0102	0.26191					0.00228	9.41E-05	0.00218				2.32E+01	2.00E-05
105.48	1.023	520		0.0102	0.26497					0.00229	9.41E-05	0.00219				2.33E+01	1.92E-05
106	1.028	520		0.0103	0.26497					0.0023	9.41E-05	0.00221				2.35E+01	3.85E-05
106.52	1.033	520		0.0103	0.26497					0.00232	9.84E-05	0.00222				2.26E+01	1.92E-05
107.02	1.038	532		0.0104	0.27108					0.00234	9.84E-05	0.00224				2.28E+01	4.00E-05
107.54	1.043	532		0.0104	0.27108					0.00237	9.62E-05	0.00227				2.36E+01	5.77E-05
108.06	1.053	526		0.0105	0.26803					0.00238	9.41E-05	0.00229				2.43E+01	3.85E-05
108.58	1.063	520		0.0106	0.26497					0.00238	8.98E-05	0.00229				2.55E+01	0.00E+00
109.08	1.068	508		0.0107	0.25885					0.0024	8.35E-05	0.00231				2.77E+01	4.00E-05
109.6	1.068	490		0.0107	0.24968					0.0024	8.35E-05	0.00232				2.78E+01	1.92E-05
110.12	1.073	490		0.0107	0.24968					0.00241	8.35E-05	0.00233				2.79E+01	1.92E-05
110.64	1.0755	490		0.0108	0.24968					0.00243	8.56E-05	0.00234				2.73E+01	1.92E-05
111.14	1.0805	496		0.0108	0.25274					0.00244	8.35E-05	0.00236				2.83E+01	4.00E-05
111.66	1.0855	490		0.0109	0.24968					0.00245	8.35E-05	0.00237				2.84E+01	1.92E-05
112.18	1.0905	490		0.0109	0.24968					0.00246	8.35E-05	0.00238				2.85E+01	1.92E-05
112.7	1.0955	490		0.011	0.24968					0.00248	8.98E-05	0.00239				2.66E+01	1.92E-05
113.2	1.1005	508		0.011	0.25885					0.00249	8.98E-05	0.0024				2.67E+01	2.00E-05
113.72	1.1055	508		0.0111	0.25885					0.0025	9.19E-05	0.00241				2.62E+01	1.92E-05
114.24	1.1105	514		0.0111	0.26191					0.00252	9.41E-05	0.00242				2.57E+01	1.92E-05
114.74	1.1155	520		0.0112	0.26497					0.00254	9.41E-05	0.00245				2.60E+01	6.00E-05
115.26	1.1205	520		0.0112	0.26497					0.00254	9.19E-05	0.00245				2.67E+01	0.00E+00
115.78	1.1305	514		0.0113	0.26191					0.00256	1.01E-04	0.00246				2.44E+01	1.92E-05
116.3	1.1305	538		0.0113	0.27414					0.00258	1.01E-04	0.00248				2.46E+01	3.85E-05
116.8	1.1355	538		0.0114	0.27414					0.00259	1.01E-04	0.00249				2.47E+01	2.00E-05
117.32	1.143	538		0.0114	0.27414					0.00262	1.03E-04	0.00251				2.44E+01	3.85E-05
117.84	1.148	544		0.0115	0.2772					0.00263	9.19E-05	0.00254				2.76E+01	5.77E-05
118.36	1.158	514		0.0116	0.26191					0.00264	8.77E-05	0.00256				2.92E+01	3.85E-05
118.86	1.163	502		0.0116	0.2558					0.00266	8.77E-05	0.00257				2.93E+01	2.00E-05
119.38	1.168	502		0.0117	0.2558					0.00267	8.77E-05	0.00258				2.94E+01	1.92E-05
119.9	1.173	502		0.0117	0.2558					0.00268	8.56E-05	0.0026				3.04E+01	3.85E-05
120.42	1.178	496		0.0118	0.25274					0.00269	8.77E-05	0.00261				2.98E+01	1.92E-05
120.92	1.183	502		0.0118	0.2558					0.00271	8.77E-05	0.00262				2.99E+01	2.00E-05
121.44	1.188	502		0.0119	0.2558					0.00272	8.77E-05	0.00263				3.00E+01	1.92E-05
121.96	1.193	502		0.0119	0.2558					0.00273	8.98E-05	0.00264				2.94E+01	1.92E-05
122.48	1.198	508		0.012	0.25885					0.00273	9.41E-05	0.00263				2.80E+01	-1.92E-05
122.98	1.2005	520		0.012	0.26497					0.00275	9.41E-05	0.00266				2.83E+01	6.00E-05
123.5	1.2005	520		0.012	0.26497					0.00277	8.98E-05	0.00268				2.99E+01	3.85E-05
124.02	1.2105	508		0.0121	0.25885					0.00278	9.41E-05	0.00269				2.86E+01	1.92E-05
124.54	1.2155	520		0.0122	0.26497					0.00279	9.62E-05	0.0027				2.81E+01	1.92E-05
125.04	1.2205	526		0.0122	0.26803					0.00281	9.19E-05	0.00271				2.95E+01	2.00E-05
125.56	1.2255	514		0.0123	0.26191					0.00282	1.01E-04	0.00272				2.70E+01	1.92E-05
126.08	1.2305	538		0.0123	0.27414					0.00283	1.01E-04	0.00273				2.71E+01	1.92E-05
126.6	1.2355	538		0.0124	0.27414					0.00286	1.05E-04	0.00276				2.62E+01	5.77E-05
127.1	1.2405	550		0.0124	0.28025					0.00287	9.62E-05	0.00278				2.89E+01	4.00E-05
127.62	1.2505	526		0.0125	0.26803					0.00289	9.62E-05	0.00279				2.90E+01	1.92E-05
128.14	1.2555	526		0.0126	0.26803					0.00289	8.11E-05	0.00281				3.46E+01	3.85E-05
128.64	1.2605	483		0.0126	0.24611					0.00291	8.77E-05	0.00282				3.22E+01	2.00E-05
129.16	1.263	502		0.0126	0.2558					0.00292	8.77E-05	0.00283				3.23E+01	1.92E-05
129.68	1.268	502		0.0127	0.2558					0.00293	8.35E-05	0.00285				3.41E+01	3.85E-05
130.2	1.273	490		0.0127	0.24968					0.00294	8.35E-05	0.00286				3.42E+01	1.92E-05
130.7	1.278	490		0.0128	0.24968					0.00296	8.35E-05	0.00287				3.44E+01	2.00E-05
131.22	1.283	490		0.0128	0.24968					0.00297	8.56E-05	0.00288				3.37E+01	1.92E-05
131.74	1.288	496		0.0129	0.25274					0.00298	8.56E-05	0.0029				3.39E+01	3.85E-05
132.26	1.293	496		0.0129	0.25274					0.00299	8.77E-05	0.00291				3.32E+01	1.92E-05
132.76	1.298	502		0.013	0.2558					0.00301	9.19E-05	0.00292				3.18E+01	2.00E-05
133.28	1.303	514		0.013	0.26191					0.00302	9.41E-05	0.00293				3.12E+01	1.92E-05
133.8	1.308	520		0.0131	0.26497					0.00303	9.19E-05	0.00294				3.20E+01	1.92E-05
134.32	1.313	514		0.0131	0.26191					0.00305	9.62E-05	0.00295				3.07E+01	1.92E-05
134.82	1.318	526		0.0132	0.26803					0.00305	1.01E-04	0.00295				2.93E+01	0.00E+00
135.34	1.323	538		0.0132	0.27414					0.00307	1.03E-04	0.00297				2.89E+01	3.85E-05
135.86	1.3255	544		0.0133	0.2772					0.0031	1.01E-04	0.003				2.98E+01	5.77E-05
136.38	1.3305	538		0.0133	0.27414					0.00311	9.62E-05	0.00301				3.13E+01	1.92E-05
136.88	1.3405	526		0.0134	0.26803					0.00314	1.01E-04	0.00304				3.02E+01	6.00E-05
137.4	1.3455	538		0.0135	0.27414					0.00314	9.19E-05	0.00304				3.31E+01	0.00E+00
137.92	1.3555	514		0.0136	0.26191					0.00315	9.19E-05	0.00306				3.33E+01	3.85E-05
138.44	1.3555	514		0.0136	0.26191					0.00316	8.56E-05	0.00308				3.60E+01	3.85E-05
138.94	1.3605	496		0.0136	0.25274					0.00317	8.77E-05	0.00309				3.53E+01	2.00E-05
139.46	1.3655	502		0.0137	0.2558					0.00319	8.35E-05	0.0031				3.71E+01	1.92E-05
139.98	1.3705	490		0.0137	0.24968					0.0032	8.56E-05	0.00311				3.63E+01	1.92E-05
140.5	1.3755	496		0.0138	0.25274					0.00321	8.11E-05	0.00313				3.86E+01	3.85E-05
141	1.3805	483		0.0138	0.24611					0.00322	8.56E-05	0.00313				3.66E+01	0.00E+00
141.52	1.3855	496		0.0139	0.25274					0.00323	8.35E-05	0.00315				3.77E+01	3.85E-05
142.04	1.388	490		0.0139	0.24968					0.00324	9.19E-05	0.00315				3.43E+01	0.00E+00
142.54	1.393	514		0.0139	0.26191					0.00326	9.41E-05	0.00316				3.36E+01	2.00E-05
143.06	1.398	520		0.014	0.26497					0.00327	9.41E-05	0.00318				3.38E+01	3.85E-05
143.58	1.403	520		0.014	0.26497					0.0033	9.41E-05	0.0032				3.40E+01	3.85E-05
144.1	1.408	520		0.0141	0.26497					0.0033	9.62E-05	0.0032				3.33E+01	0.00E+00
144.6	1.418	526		0.0142	0.26803					0.00331	9.84E-05	0.00321				3.26E+01	2.00E-05
145.12	1.418	532		0.0142	0.27108					0.00334	1.03E-04	0.00324				3.15E+01	5.77E-05
145.64	1.423	544		0.0142	0.2772					0.00335	9.84E-05	0.00325				3.30E+01	1.92E-05
146.16	1.433	532		0.0143	0.27108					0.00338	1.05E-04	0.00327				3.11E+01	3.85E-05
146.66	1.438	550		0.0144	0.28025					0.00339	9.41E-05	0.00329				3.50E+01	4.00E-05
147.18	1.448	520		0.0145	0.26497					0.0034	9.19E-05	0.00331				3.60E+01	3.85E-05
147.7	1.4505	514		0.0145	0.26191					0.00341	8.98E-05	0.00332				3.70E+01	1.92E-05
148.22	1.4555	508		0.0146	0.25885					0.00341	8.77E-05	0.00332				3.79E+01	0.00E+00
148.72	1.4605	502		0.0146	0.2558					0.00344	8.98E-05	0.00335				3.73E+01	6.00E-05
149.24	1.4605	508		0.0146	0.25885					0.00345	9.19E-05	0.00336				3.66E+01	1.92E-05
149.76	1.4705	514		0.0147	0.26191					0.00346	9.41E-05	0.00337				3.58E+01	1.92E-05
150.28	1.4755	520		0.0148	0.26497					0.00348	8.77E-05	0.00339				3.87E+01	3.85E-05
150.78	1.4805	502		0.0148	0.2558					0.00349	9.41E-05	0.0034				3.62E+01	2.00E-05
151.3	1.4855	520		0.0149	0.26497					0.00349	9.62E-05	0.00339				3.52E+01	-1.92E-05
151.82	1.4905	526		0.0149	0.26803					0.00352	9.62E-05	0.00342				3.55E+01	5.77E-05
152.34	1.4905	526		0.0149	0.26803					0.00353	9.62E-05	0.00343				3.56E+01	1.92E-05
152.84	1.5005	526		0.015	0.26803					0.00354	1.01E-04	0.00344				3.42E+01	2.00E-05
153.36	1.5055	538		0.0151	0.27414					0.00355	1.05E-04	0.00345				3.28E+01	1.92E-05
153.88	1.5105	550		0.0151	0.28025					0.00357	1.08E-04	0.00346				3.22E+01	1.92E-05
154.4	1.513	556		0.0151	0.28331					0.00358	1.08E-04	0.00347				3.23E+01	1.92E-05
154.9	1.518	556		0.0152	0.28331					0.00359	1.10E-04	0.00348				3.17E+01	2.00E-05
155.42	1.523	562		0.0152	0.28637					0.00362	1.08E-04	0.00352				3.27E+01	7.69E-05
155.94	1.528	556		0.0153	0.28331					0.00364	1.10E-04	0.00353				3.21E+01	1.92E-05
156.44	1.538	562		0.0154	0.28637					0.00365	1.03E-04	0.00355				3.45E+01	4.00E-05
156.96	1.543	544		0.0154	0.2772					0.00366	9.62E-05	0.00357				3.71E+01	3.85E-05
157.48	1.548	526		0.0155	0.26803					0.00368	9.84E-05	0.00358				3.64E+01	1.92E-05
158	1.553	532		0.0155	0.27108					0.00369	9.62E-05	0.00359				3.73E+01	1.92E-05
158.5	1.558	526		0.0156	0.26803					0.0037	9.62E-05	0.00361				3.75E+01	4.00E-05
159.02	1.563	526		0.0156	0.26803					0.00372	9.62E-05	0.00362				3.76E+01	1.92E-05
159.54	1.568	526		0.0157	0.26803					0.00372	9.41E-05	0.00363				3.86E+01	1.92E-05
160.06	1.573	520		0.0157	0.26497					0.00374	9.62E-05	0.00364				3.78E+01	1.92E-05
160.56	1.5755	526		0.0158	0.26803					0.00375	9.41E-05	0.00366				3.89E+01	4.00E-05
161.08	1.5805	520		0.0158	0.26497					0.00376	9.62E-05	0.00367				3.81E+01	1.92E-05
161.6	1.5855	526		0.0159	0.26803					0.00378	1.03E-04	0.00368				3.58E+01	1.92E-05
162.12	1.5905	544		0.0159	0.2772					0.00379	1.05E-04	0.00369				3.51E+01	1.92E-05
162.62	1.5955	550		0.016	0.28025					0.00381	1.03E-04	0.0037				3.59E+01	2.00E-05
163.14	1.6005	544		0.016	0.2772					0.00382	1.10E-04	0.00371				3.38E+01	1.92E-05
163.66	1.6055	562		0.0161	0.28637					0.00384	1.12E-04	0.00372				3.32E+01	1.92E-05
164.18	1.6105	568		0.0161	0.28943					0.00385	1.17E-04	0.00373				3.19E+01	1.92E-05
164.68	1.6155	580		0.0162	0.29554					0.00388	1.22E-04	0.00376				3.08E+01	6.00E-05
165.2	1.6205	592		0.0162	0.30166					0.00389	1.17E-04	0.00378				3.23E+01	3.85E-05
165.72	1.6305	580		0.0163	0.29554					0.00392	1.15E-04	0.0038				3.32E+01	3.85E-05
166.24	1.6355	574		0.0164	0.29248					0.00392	1.10E-04	0.00381				3.47E+01	1.92E-05
166.74	1.643	562		0.0164	0.28637					0.00393	1.05E-04	0.00383				3.64E+01	4.00E-05
167.26	1.643	550		0.0164	0.28025					0.00394	1.05E-04	0.00384				3.65E+01	1.92E-05
167.78	1.648	550		0.0165	0.28025					0.00396	1.03E-04	0.00386				3.75E+01	3.85E-05
168.3	1.653	544		0.0165	0.2772					0.00397	1.03E-04	0.00387				3.76E+01	1.92E-05
168.8	1.658	544		0.0166	0.2772					0.00399	1.03E-04	0.00388				3.77E+01	2.00E-05
169.32	1.663	544		0.0166	0.2772					0.004	1.05E-04	0.0039				3.71E+01	3.85E-05
169.84	1.668	550		0.0167	0.28025					0.00401	1.08E-04	0.00391				3.64E+01	1.92E-05
170.34	1.673	556		0.0167	0.28331					0.00403	1.08E-04	0.00392				3.65E+01	2.00E-05
170.86	1.678	556		0.0168	0.28331					0.00404	1.08E-04	0.00394				3.66E+01	3.85E-05
171.38	1.683	556		0.0168	0.28331					0.00406	1.15E-04	0.00394				3.44E+01	0.00E+00
171.9	1.688	574		0.0169	0.29248					0.00407	1.15E-04	0.00396				3.46E+01	3.85E-05
172.4	1.693	574		0.0169	0.29248					0.0041	1.24E-04	0.00397				3.19E+01	2.00E-05
172.92	1.698	598		0.017	0.30471					0.0041	1.24E-04	0.00397				3.19E+01	0.00E+00
173.44	1.7055	598		0.0171	0.30471					0.00411	1.27E-04	0.00398				3.14E+01	1.92E-05
173.96	1.7055	604		0.0171	0.30777					0.00414	1.27E-04	0.00402				3.17E+01	7.69E-05
174.46	1.7105	604		0.0171	0.30777					0.00416	1.35E-04	0.00402				2.98E+01	0.00E+00
174.98	1.7205	623		0.0172	0.31745					0.00419	1.32E-04	0.00406				3.07E+01	7.69E-05
175.5	1.7255	617		0.0173	0.31439					0.0042	1.19E-04	0.00408				3.42E+01	3.85E-05
176.02	1.7355	586		0.0174	0.2986					0.00422	1.15E-04	0.0041				3.58E+01	3.85E-05
176.52	1.7405	574		0.0174	0.29248					0.00423	1.17E-04	0.00412				3.52E+01	4.00E-05
177.04	1.7455	580		0.0175	0.29554					0.00423	1.15E-04	0.00412				3.60E+01	0.00E+00
177.56	1.7505	574		0.0175	0.29248					0.00425	1.12E-04	0.00414				3.69E+01	3.85E-05
178.08	1.7505	568		0.0175	0.28943					0.00426	1.17E-04	0.00415				3.55E+01	1.92E-05
178.58	1.7555	580		0.0176	0.29554					0.00428	1.17E-04	0.00417				3.56E+01	4.00E-05
179.1	1.7605	580		0.0176	0.29554					0.00428	1.19E-04	0.00417				3.49E+01	0.00E+00
179.62	1.768	586		0.0177	0.2986					0.0043	1.22E-04	0.00418				3.43E+01	1.92E-05
180.14	1.768	592		0.0177	0.30166					0.00432	1.27E-04	0.00419				3.30E+01	1.92E-05
180.64	1.773	604		0.0177	0.30777					0.00435	1.24E-04	0.00422				3.39E+01	6.00E-05
181.16	1.778	598		0.0178	0.30471					0.00436	1.27E-04	0.00423				3.33E+01	1.92E-05
181.68	1.788	604		0.0179	0.30777					0.00438	1.32E-04	0.00424				3.20E+01	1.92E-05
182.2	1.793	617		0.0179	0.31439					0.00439	1.35E-04	0.00426				3.16E+01	3.85E-05
182.7	1.798	623		0.018	0.31745					0.00441	1.35E-04	0.00427				3.16E+01	2.00E-05
183.22	1.803	623		0.018	0.31745					0.00442	1.32E-04	0.00429				3.24E+01	3.85E-05
183.74	1.808	617		0.0181	0.31439					0.00444	1.40E-04	0.0043				3.07E+01	1.92E-05
184.24	1.813	635		0.0181	0.32357					0.00447	1.43E-04	0.00432				3.02E+01	4.00E-05
184.76	1.818	641		0.0182	0.32662					0.00448	1.43E-04	0.00434				3.04E+01	3.85E-05
185.28	1.8255	641		0.0183	0.32662					0.0045	1.35E-04	0.00436				3.23E+01	3.85E-05
185.8	1.8305	623		0.0183	0.31745					0.00451	1.30E-04	0.00438				3.37E+01	3.85E-05
186.3	1.8355	611		0.0184	0.31134					0.00453	1.24E-04	0.0044				3.54E+01	4.00E-05
186.82	1.8405	598		0.0184	0.30471					0.00454	1.22E-04	0.00442				3.63E+01	3.85E-05
187.34	1.8455	592		0.0185	0.30166					0.00456	1.24E-04	0.00443				3.56E+01	1.92E-05
187.86	1.8505	598		0.0185	0.30471					0.00457	1.22E-04	0.00445				3.65E+01	3.85E-05
188.36	1.8555	592		0.0186	0.30166					0.00459	1.24E-04	0.00446				3.59E+01	2.00E-05
188.88	1.8605	598		0.0186	0.30471					0.0046	1.27E-04	0.00448				3.53E+01	3.85E-05
189.4	1.8655	604		0.0187	0.30777					0.00462	1.24E-04	0.0045				3.62E+01	3.85E-05
189.92	1.8705	598		0.0187	0.30471					0.00464	1.35E-04	0.0045				3.33E+01	0.00E+00
190.42	1.8755	623		0.0188	0.31745					0.00465	1.32E-04	0.00452				3.41E+01	4.00E-05
190.94	1.8805	617		0.0188	0.31439					0.00466	1.35E-04	0.00452				3.35E+01	0.00E+00
191.46	1.8855	623		0.0189	0.31745					0.00468	1.40E-04	0.00453				3.23E+01	1.92E-05
191.98	1.888	635		0.0189	0.32357					0.00469	1.40E-04	0.00455				3.24E+01	3.85E-05
192.48	1.893	635		0.0189	0.32357					0.00471	1.43E-04	0.00457				3.20E+01	4.00E-05
193	1.898	641		0.019	0.32662					0.00472	1.51E-04	0.00457				3.03E+01	0.00E+00
193.52	1.903	659		0.019	0.3358					0.00476	1.48E-04	0.00461				3.11E+01	7.69E-05
194.04	1.908	653		0.0191	0.33274					0.00477	1.48E-04	0.00463				3.12E+01	3.85E-05
194.54	1.918	653		0.0192	0.33274					0.00481	1.51E-04	0.00466				3.09E+01	6.00E-05
195.06	1.923	659		0.0192	0.3358					0.00481	1.46E-04	0.00466				3.20E+01	0.00E+00
195.58	1.933	647		0.0193	0.32968					0.00482	1.38E-04	0.00469				3.41E+01	5.77E-05
196.1	1.933	629		0.0193	0.32051					0.00484	1.38E-04	0.0047				3.42E+01	1.92E-05
196.6	1.938	629		0.0194	0.32051					0.00486	1.32E-04	0.00472				3.56E+01	4.00E-05
197.12	1.943	617		0.0194	0.31439					0.00486	1.35E-04	0.00473				3.50E+01	1.92E-05
197.64	1.948	623		0.0195	0.31745					0.00488	1.32E-04	0.00475				3.59E+01	3.85E-05
198.14	1.9505	617		0.0195	0.31439					0.0049	1.32E-04	0.00476				3.59E+01	2.00E-05
198.66	1.9555	617		0.0196	0.31439					0.00491	1.40E-04	0.00477				3.40E+01	1.92E-05
199.18	1.9605	635		0.0196	0.32357					0.00493	1.40E-04	0.00479				3.42E+01	3.85E-05
199.7	1.9655	635		0.0197	0.32357					0.00494	1.51E-04	0.00479				3.17E+01	0.00E+00
200.2	1.9705	659		0.0197	0.3358					0.00496	1.51E-04	0.00481				3.18E+01	4.00E-05
200.72	1.9755	659		0.0198	0.3358					0.00498	1.54E-04	0.00482				3.13E+01	1.92E-05
201.24	1.9805	665		0.0198	0.33885					0.00501	1.59E-04	0.00485				3.04E+01	5.77E-05
201.76	1.9855	677		0.0199	0.34497					0.00501	1.62E-04	0.00485				2.99E+01	0.00E+00
202.26	1.9955	683		0.02	0.34803					0.00503	1.68E-04	0.00486				2.89E+01	2.00E-05
202.78	1.9955	695		0.02	0.35414					0.00507	1.74E-04	0.00489				2.81E+01	5.77E-05
203.3	2.0005	707		0.02	0.36025					0.00508	1.71E-04	0.0049				2.87E+01	1.92E-05
203.82	2.0105	701		0.0201	0.3572					0.00511	1.65E-04	0.00495				3.00E+01	9.62E-05
204.32	2.013	689		0.0201	0.35108					0.00513	1.65E-04	0.00496				3.00E+01	2.00E-05
204.84	2.023	689		0.0202	0.35108					0.00515	1.62E-04	0.00498				3.07E+01	3.85E-05
205.36	2.028	683		0.0203	0.34803					0.00515	1.51E-04	0.00499				3.30E+01	1.92E-05
205.88	2.033	659		0.0203	0.3358					0.00516	1.54E-04	0.00501				3.26E+01	3.85E-05
206.38	2.033	665		0.0203	0.33885					0.00518	1.57E-04	0.00502				3.21E+01	2.00E-05
206.9	2.038	671		0.0204	0.34191					0.0052	1.59E-04	0.00504				3.16E+01	3.85E-05
207.42	2.043	677		0.0204	0.34497					0.00521	1.62E-04	0.00505				3.11E+01	1.92E-05
207.94	2.048	683		0.0205	0.34803					0.00523	1.62E-04	0.00507				3.12E+01	3.85E-05
208.44	2.053	683		0.0205	0.34803					0.00525	1.65E-04	0.00508				3.08E+01	2.00E-05
208.96	2.058	689		0.0206	0.35108					0.00527	1.71E-04	0.0051				2.98E+01	3.85E-05
209.48	2.063	701		0.0206	0.3572					0.00529	1.80E-04	0.00511				2.84E+01	1.92E-05
210	2.068	719		0.0207	0.36637					0.00531	1.83E-04	0.00513				2.81E+01	3.85E-05
210.5	2.073	725		0.0207	0.36943					0.00533	1.86E-04	0.00515				2.77E+01	4.00E-05
211.02	2.0805	731		0.0208	0.37248					0.00535	1.89E-04	0.00516				2.72E+01	1.92E-05
211.54	2.0855	738		0.0209	0.37605					0.00537	1.89E-04	0.00518				2.73E+01	3.85E-05
212.04	2.0905	738		0.0209	0.37605					0.00539	2.02E-04	0.00519				2.57E+01	2.00E-05
212.56	2.0955	762		0.021	0.38828					0.00541	2.05E-04	0.0052				2.53E+01	1.92E-05
213.08	2.1005	768		0.021	0.39134					0.00545	2.15E-04	0.00523				2.43E+01	5.77E-05
213.6	2.1055	786		0.0211	0.40051					0.00547	2.05E-04	0.00526				2.56E+01	5.77E-05
214.1	2.1155	768		0.0212	0.39134					0.00549	2.05E-04	0.00528				2.57E+01	4.00E-05
214.62	2.1205	768		0.0212	0.39134					0.00551	2.02E-04	0.00531				2.63E+01	5.77E-05
215.14	2.1255	762		0.0213	0.38828					0.00553	1.96E-04	0.00533				2.72E+01	3.85E-05
215.66	2.1305	750		0.0213	0.38217					0.00554	1.89E-04	0.00535				2.82E+01	3.85E-05
216.16	2.1355	738		0.0214	0.37605					0.00556	1.99E-04	0.00536				2.70E+01	2.00E-05
216.68	2.138	756		0.0214	0.38522					0.00557	1.93E-04	0.00538				2.79E+01	3.85E-05
217.2	2.143	744		0.0214	0.37911					0.00559	1.99E-04	0.0054				2.72E+01	3.85E-05
217.72	2.148	756		0.0215	0.38522					0.00561	2.02E-04	0.00541				2.68E+01	1.92E-05
218.22	2.153	762		0.0215	0.38828					0.00563	2.05E-04	0.00543				2.65E+01	4.00E-05
218.74	2.158	768		0.0216	0.39134					0.00565	2.08E-04	0.00544				2.61E+01	1.92E-05
219.26	2.163	774		0.0216	0.39439					0.00567	2.15E-04	0.00546				2.54E+01	3.85E-05
219.78	2.168	786		0.0217	0.40051					0.00569	2.28E-04	0.00547				2.40E+01	1.92E-05
220.28	2.173	810		0.0217	0.41274					0.00571	2.28E-04	0.00549				2.41E+01	4.00E-05
220.8	2.178	810		0.0218	0.41274					0.00574	2.32E-04	0.0055				2.37E+01	1.92E-05
221.32	2.183	816		0.0218	0.4158					0.00576	2.35E-04	0.00552				2.35E+01	3.85E-05
221.84	2.188	822		0.0219	0.41885					0.00578	2.52E-04	0.00553				2.19E+01	1.92E-05
222.34	2.193	852		0.0219	0.43414					0.00581	2.60E-04	0.00555				2.13E+01	4.00E-05
222.86	2.198	865		0.022	0.44076					0.00583	2.60E-04	0.00557				2.14E+01	3.85E-05
223.38	2.2055	865		0.0221	0.44076					0.00586	2.60E-04	0.0056				2.15E+01	5.77E-05
223.9	2.2105	865		0.0221	0.44076					0.00588	2.52E-04	0.00562				2.23E+01	3.85E-05
224.4	2.2155	852		0.0222	0.43414					0.0059	2.52E-04	0.00565				2.24E+01	6.00E-05
224.92	2.2205	852		0.0222	0.43414					0.00592	2.45E-04	0.00567				2.31E+01	3.85E-05
225.44	2.2255	840		0.0223	0.42803					0.00594	2.35E-04	0.00571				2.43E+01	7.69E-05
225.94	2.2305	822		0.0223	0.41885					0.00596	2.45E-04	0.00572				2.33E+01	2.00E-05
226.46	2.2355	840		0.0224	0.42803					0.00598	2.49E-04	0.00574				2.31E+01	3.85E-05
226.98	2.2405	846		0.0224	0.43108					0.00601	2.45E-04	0.00576				2.35E+01	3.85E-05
227.5	2.2455	840		0.0225	0.42803					0.00603	2.52E-04	0.00577				2.29E+01	1.92E-05
228	2.2505	852		0.0225	0.43414					0.00605	2.57E-04	0.00579				2.26E+01	4.00E-05
228.52	2.2555	859		0.0226	0.43771					0.00606	2.68E-04	0.00579				2.16E+01	0.00E+00
229.04	2.2605	877		0.0226	0.44688					0.00608	2.82E-04	0.0058				2.05E+01	1.92E-05
229.56	2.263	901		0.0226	0.45911					0.00611	2.90E-04	0.00582				2.01E+01	3.85E-05
230.06	2.268	913		0.0227	0.46522					0.00616	2.98E-04	0.00586				1.97E+01	8.00E-05
230.58	2.273	925		0.0227	0.47134					0.00616	3.13E-04	0.00584				1.86E+01	-3.85E-05
231.1	2.283	949		0.0228	0.48357					0.00618	3.17E-04	0.00586				1.85E+01	3.85E-05
231.62	2.283	955		0.0228	0.48662					0.00623	3.38E-04	0.00589				1.74E+01	5.77E-05
232.12	2.288	986		0.0229	0.50242					0.00626	3.38E-04	0.00592				1.75E+01	6.00E-05
232.64	2.298	986		0.023	0.50242					0.0063	3.34E-04	0.00597				1.79E+01	9.62E-05
233.16	2.303	980		0.023	0.49936					0.00633	3.29E-04	0.006				1.82E+01	5.77E-05
233.68	2.313	973		0.0231	0.4958					0.00635	3.25E-04	0.00603				1.85E+01	5.77E-05
234.18	2.318	967		0.0232	0.49274					0.00635	3.17E-04	0.00604				1.90E+01	2.00E-05
234.7	2.323	955		0.0232	0.48662					0.00637	3.17E-04	0.00605				1.91E+01	1.92E-05
235.22	2.323	955		0.0232	0.48662					0.00639	3.17E-04	0.00607				1.91E+01	3.85E-05
235.74	2.3255	955		0.0233	0.48662					0.00642	3.21E-04	0.00609				1.90E+01	3.85E-05
236.24	2.3305	961		0.0233	0.48968					0.00644	3.25E-04	0.00611				1.88E+01	4.00E-05
236.76	2.3355	967		0.0234	0.49274					0.00647	3.38E-04	0.00613				1.81E+01	3.85E-05
237.28	2.3405	986		0.0234	0.50242					0.00649	3.34E-04	0.00616				1.84E+01	5.77E-05
237.8	2.3455	980		0.0235	0.49936					0.00652	3.42E-04	0.00617				1.80E+01	1.92E-05
238.3	2.3505	992		0.0235	0.50548					0.00654	3.63E-04	0.00618				1.70E+01	2.00E-05
238.82	2.3555	1022		0.0236	0.52076					0.0066	3.72E-04	0.00622				1.67E+01	7.69E-05
239.34	2.3605	1034		0.0236	0.52688					0.00662	3.81E-04	0.00624				1.64E+01	3.85E-05
239.84	2.3705	1046		0.0237	0.53299					0.00665	3.85E-04	0.00626				1.63E+01	4.00E-05
240.36	2.3755	1052		0.0238	0.53605					0.00668	3.94E-04	0.00628				1.59E+01	3.85E-05
240.88	2.3805	1064		0.0238	0.54217					0.00669	3.98E-04	0.00629				1.58E+01	1.92E-05
241.4	2.3855	1070		0.0239	0.54522					0.00672	4.12E-04	0.00631				1.53E+01	3.85E-05
241.9	2.388	1088		0.0239	0.55439					0.00677	4.31E-04	0.00634				1.47E+01	6.00E-05
242.42	2.393	1113		0.0239	0.56713					0.0068	4.31E-04	0.00637				1.48E+01	5.77E-05
242.94	2.403	1113		0.024	0.56713					0.00683	4.16E-04	0.00641				1.54E+01	7.69E-05
243.46	2.408	1094		0.0241	0.55745					0.00686	4.12E-04	0.00645				1.57E+01	7.69E-05
243.96	2.413	1088		0.0241	0.55439					0.00689	4.07E-04	0.00648				1.59E+01	6.00E-05
244.48	2.418	1082		0.0242	0.55134					0.00691	4.16E-04	0.0065				1.56E+01	3.85E-05
245	2.423	1094		0.0242	0.55745					0.00694	4.21E-04	0.00652				1.55E+01	3.85E-05
245.52	2.428	1100		0.0243	0.56051					0.00697	4.16E-04	0.00655				1.57E+01	5.77E-05
246.02	2.433	1094		0.0243	0.55745					0.007	4.31E-04	0.00657				1.52E+01	4.00E-05
246.54	2.438	1113		0.0244	0.56713					0.00703	4.31E-04	0.0066				1.53E+01	5.77E-05
247.06	2.443	1113		0.0244	0.56713					0.00704	4.40E-04	0.0066				1.50E+01	0.00E+00
247.58	2.448	1125		0.0245	0.57325					0.00707	4.50E-04	0.00662				1.47E+01	3.85E-05
248.08	2.4505	1137		0.0245	0.57936					0.0071	4.69E-04	0.00663				1.41E+01	2.00E-05
248.6	2.4555	1161		0.0246	0.59159					0.00713	4.83E-04	0.00665				1.38E+01	3.85E-05
249.12	2.4605	1179		0.0246	0.60076					0.00716	4.93E-04	0.00667				1.35E+01	3.85E-05
249.64	2.4655	1191		0.0247	0.60688					0.00719	5.13E-04	0.00668				1.30E+01	1.92E-05
250.14	2.4705	1215		0.0247	0.61911					0.00722	5.13E-04	0.00671				1.31E+01	6.00E-05
250.66	2.4755	1215		0.0248	0.61911					0.00726	5.40E-04	0.00672				1.24E+01	1.92E-05
251.18	2.4805	1246		0.0248	0.6349					0.00732	5.61E-04	0.00676				1.20E+01	7.69E-05
251.7	2.4855	1270		0.0249	0.64713					0.00735	5.56E-04	0.0068				1.22E+01	7.69E-05
252.2	2.4955	1264		0.025	0.64408					0.00738	5.72E-04	0.00681				1.19E+01	2.00E-05
252.72	2.5005	1282		0.025	0.65325					0.00742	5.66E-04	0.00685				1.21E+01	7.69E-05
253.24	2.5055	1276		0.0251	0.65019					0.00743	5.45E-04	0.00689				1.26E+01	7.69E-05
253.74	2.5105	1252		0.0251	0.63796					0.00746	5.45E-04	0.00692				1.27E+01	6.00E-05
254.26	2.513	1252		0.0251	0.63796					0.0075	5.40E-04	0.00696				1.29E+01	7.69E-05
254.78	2.518	1246		0.0252	0.6349					0.00753	5.50E-04	0.00698				1.27E+01	3.85E-05
255.3	2.523	1258		0.0252	0.64102					0.00756	5.50E-04	0.00701				1.27E+01	5.77E-05
255.8	2.528	1258		0.0253	0.64102					0.00759	5.61E-04	0.00703				1.25E+01	4.00E-05
256.32	2.533	1270		0.0253	0.64713					0.00763	5.56E-04	0.00707				1.27E+01	7.69E-05
256.84	2.538	1264		0.0254	0.64408					0.00766	5.72E-04	0.00709				1.24E+01	3.85E-05
257.36	2.543	1282		0.0254	0.65325					0.00769	5.99E-04	0.00709				1.18E+01	0.00E+00
257.86	2.548	1312		0.0255	0.66854					0.00773	6.21E-04	0.00711				1.15E+01	4.00E-05
258.38	2.553	1336		0.0255	0.68076					0.00776	6.26E-04	0.00713				1.14E+01	3.85E-05
258.9	2.558	1342		0.0256	0.68382					0.00783	6.50E-04	0.00718				1.10E+01	9.62E-05
259.42	2.563	1367		0.0256	0.69656					0.00783	6.79E-04	0.00715				1.05E+01	-5.77E-05
259.92	2.573	1397		0.0257	0.71185					0.00785	6.85E-04	0.00716				1.05E+01	2.00E-05
260.44	2.573	1403		0.0257	0.7149					0.00792	7.02E-04	0.00722				1.03E+01	1.15E-04
260.96	2.5755	1421		0.0258	0.72408					0.00796	7.20E-04	0.00724				1.01E+01	3.85E-05
261.48	2.5855	1439		0.0259	0.73325					0.00803	7.26E-04	0.00731				1.01E+01	1.35E-04
261.98	2.5905	1445		0.0259	0.73631					0.00807	7.20E-04	0.00735				1.02E+01	8.00E-05
262.5	2.6005	1439		0.026	0.73325					0.00811	7.08E-04	0.0074				1.04E+01	9.62E-05
263.02	2.6055	1427		0.0261	0.72713					0.00811	7.32E-04	0.00737				1.01E+01	-5.77E-05
263.54	2.6105	1451		0.0261	0.73936					0.00814	7.14E-04	0.00743				1.04E+01	1.15E-04
264.04	2.6105	1433		0.0261	0.73019					0.00818	7.02E-04	0.00748				1.07E+01	1.00E-04
264.56	2.6155	1421		0.0262	0.72408					0.00821	7.08E-04	0.00751				1.06E+01	5.77E-05
265.08	2.6205	1427		0.0262	0.72713					0.00825	7.14E-04	0.00754				1.06E+01	5.77E-05
265.6	2.6255	1433		0.0263	0.73019					0.00829	7.20E-04	0.00757				1.05E+01	5.77E-05
266.1	2.6305	1439		0.0263	0.73325					0.00831	7.44E-04	0.00756				1.02E+01	-2.00E-05
266.62	2.6355	1463		0.0264	0.74548					0.00834	7.51E-04	0.00759				1.01E+01	5.77E-05
267.14	2.638	1469		0.0264	0.74854					0.00838	7.64E-04	0.00762				9.97E+00	5.77E-05
267.64	2.643	1482		0.0264	0.75516					0.00846	8.01E-04	0.00766				9.56E+00	8.00E-05
268.16	2.648	1518		0.0265	0.7735					0.0085	8.14E-04	0.00769				9.44E+00	5.77E-05
268.68	2.658	1530		0.0266	0.77962					0.00854	8.21E-04	0.00772				9.41E+00	5.77E-05
269.2	2.663	1536		0.0266	0.78268					0.00858	8.40E-04	0.00774				9.21E+00	3.85E-05
269.7	2.668	1554		0.0267	0.79185					0.00862	8.87E-04	0.00773				8.71E+00	-2.00E-05
270.22	2.673	1597		0.0267	0.81376					0.00866	9.14E-04	0.00775				8.48E+00	3.85E-05
270.74	2.678	1621		0.0268	0.82599					0.00875	9.34E-04	0.00781				8.36E+00	1.15E-04
271.26	2.683	1639		0.0268	0.83516					0.00879	9.28E-04	0.00786				8.47E+00	9.62E-05
271.76	2.693	1633		0.0269	0.8321					0.00881	9.21E-04	0.00789				8.57E+00	6.00E-05
272.28	2.698	1627		0.027	0.82904					0.00885	9.07E-04	0.00794				8.75E+00	9.62E-05
272.8	2.7005	1615		0.027	0.82293					0.00889	9.00E-04	0.00799				8.87E+00	9.62E-05
273.32	2.7055	1609		0.0271	0.81987					0.00893	9.07E-04	0.00802				8.84E+00	5.77E-05
273.82	2.7105	1615		0.0271	0.82293					0.00897	9.07E-04	0.00806				8.88E+00	8.00E-05
274.34	2.7155	1615		0.0272	0.82293					0.00901	9.21E-04	0.00809				8.79E+00	5.77E-05
274.86	2.7205	1627		0.0272	0.82904					0.00905	9.14E-04	0.00814				8.91E+00	9.62E-05
275.38	2.7255	1621		0.0273	0.82599					0.0091	9.28E-04	0.00817				8.81E+00	5.77E-05
275.88	2.7305	1633		0.0273	0.8321					0.00914	9.48E-04	0.00819				8.64E+00	4.00E-05
276.4	2.7355	1651		0.0274	0.84127					0.00918	9.48E-04	0.00823				8.68E+00	7.69E-05
276.92	2.7405	1651		0.0274	0.84127					0.00922	9.90E-04	0.00823				8.31E+00	0.00E+00
277.44	2.7455	1687		0.0275	0.85962					0.00927	0.00102	0.00825				8.09E+00	3.85E-05
277.94	2.7505	1711		0.0275	0.87185					0.00931	0.00105	0.00826				7.87E+00	2.00E-05
278.46	2.7555	1736		0.0276	0.88459					0.00934	0.00108	0.00826				7.65E+00	0.00E+00
278.98	2.7605	1760		0.0276	0.89682					0.00938	0.00108	0.0083				7.69E+00	7.69E-05
279.5	2.763	1766		0.0276	0.89987					0.00943	0.00114	0.00829				7.27E+00	-1.92E-05
280	2.768	1808		0.0277	0.92127					0.00952	0.00117	0.00835				7.14E+00	1.20E-04
280.52	2.773	1832		0.0277	0.9335					0.00957	0.00121	0.00836				6.91E+00	1.92E-05
281.04	2.783	1863		0.0278	0.9493					0.00962	0.00121	0.00841				6.95E+00	9.62E-05
281.54	2.788	1863		0.0279	0.9493					0.00966	0.00121	0.00846				6.99E+00	1.00E-04
282.06	2.793	1863		0.0279	0.9493					0.00971	0.00118	0.00853				7.23E+00	1.35E-04
282.58	2.798	1839		0.028	0.93707					0.00976	0.00118	0.00858				7.27E+00	9.62E-05
283.1	2.803	1839		0.028	0.93707					0.0098	0.00118	0.00862				7.31E+00	7.69E-05
283.6	2.808	1845		0.0281	0.94013					0.00985	0.0012	0.00865				7.21E+00	6.00E-05
284.12	2.813	1857		0.0281	0.94624					0.0099	0.00121	0.00869				7.18E+00	7.69E-05
284.64	2.818	1863		0.0282	0.9493					0.00992	0.00122	0.0087				7.13E+00	1.92E-05
285.16	2.823	1875		0.0282	0.95541					0.00997	0.00121	0.00876				7.24E+00	1.15E-04
285.66	2.8255	1869		0.0283	0.95236					0.01002	0.00123	0.00879				7.15E+00	6.00E-05
286.18	2.8305	1881		0.0283	0.95847					0.01007	0.00129	0.00878				6.81E+00	-1.92E-05
286.7	2.8355	1923		0.0284	0.97987					0.01012	0.0013	0.00882				6.78E+00	7.69E-05
287.22	2.8405	1935		0.0284	0.98599					0.01017	0.00135	0.00882				6.53E+00	0.00E+00
287.72	2.8455	1972		0.0285	1.00484					0.01022	0.00138	0.00884				6.41E+00	4.00E-05
288.24	2.8505	1990		0.0285	1.01401					0.01027	0.00143	0.00884				6.18E+00	0.00E+00
288.76	2.8555	2026		0.0286	1.03236					0.01032	0.00145	0.00887				6.12E+00	5.77E-05
289.28	2.8605	2044		0.0286	1.04153					0.01043	0.0015	0.00893				5.95E+00	1.15E-04
289.78	2.8655	2080		0.0287	1.05987					0.01048	0.00151	0.00897				5.94E+00	8.00E-05
290.3	2.8755	2087		0.0288	1.06344					0.01056	0.00155	0.00901				5.81E+00	7.69E-05
290.82	2.8805	2111		0.0288	1.07567					0.01062	0.00155	0.00907				5.85E+00	1.15E-04
291.34	2.888	2111		0.0289	1.07567					0.01067	0.00154	0.00913				5.93E+00	1.15E-04
291.84	2.893	2105		0.0289	1.07261					0.01067	0.00154	0.00913				5.93E+00	0.00E+00
292.36	2.898	2105		0.029	1.07261					0.01073	0.00152	0.0092				6.05E+00	1.35E-04
292.88	2.898	2093		0.029	1.0665					0.01078	0.00155	0.00923				5.95E+00	5.77E-05
293.4	2.903	2111		0.029	1.07567					0.01083	0.00156	0.00927				5.94E+00	7.69E-05
293.9	2.908	2117		0.0291	1.07873					0.01089	0.00156	0.00933				5.98E+00	1.20E-04
294.42	2.913	2117		0.0291	1.07873					0.01094	0.00158	0.00937				5.93E+00	7.69E-05
294.94	2.918	2129		0.0292	1.08484					0.011	0.00159	0.0094				5.91E+00	5.77E-05
295.44	2.923	2141		0.0292	1.09096					0.01105	0.00163	0.00942				5.78E+00	4.00E-05
295.96	2.928	2165		0.0293	1.10318					0.01111	0.00168	0.00943				5.61E+00	1.92E-05
296.48	2.933	2195		0.0293	1.11847					0.01122	0.0017	0.00952				5.60E+00	1.73E-04
297	2.938	2214		0.0294	1.12815					0.01125	0.00175	0.0095				5.43E+00	-3.85E-05
297.5	2.948	2244		0.0295	1.14344					0.01131	0.0018	0.00951				5.28E+00	2.00E-05
298.02	2.9505	2274		0.0295	1.15873					0.01137	0.00182	0.00955				5.25E+00	7.69E-05
298.54	2.9555	2286		0.0296	1.16484					0.01143	0.00188	0.00955				5.08E+00	0.00E+00
299.06	2.9605	2322		0.0296	1.18318					0.01149	0.00193	0.00956				4.95E+00	1.92E-05
299.56	2.9655	2353		0.0297	1.19898					0.01161	0.00199	0.00962				4.83E+00	1.20E-04
300.08	2.9705	2389		0.0297	1.21732					0.01167	0.00202	0.00966				4.78E+00	7.69E-05
300.6	2.9805	2407		0.0298	1.2265					0.01173	0.00199	0.00975				4.90E+00	1.73E-04
301.12	2.9855	2389		0.0299	1.21732					0.01179	0.00199	0.00981				4.93E+00	1.15E-04
301.62	2.9905	2389		0.0299	1.21732					0.01185	0.00198	0.00988				4.99E+00	1.40E-04
302.14	2.9955	2383		0.03	1.21427					0.01191	0.002	0.00992				4.96E+00	7.69E-05
302.66	3.0005	2395		0.03	1.22038					0.01198	0.00201	0.00997				4.96E+00	9.62E-05
303.18	3.0055	2401		0.0301	1.22344					0.01201	0.00203	0.00998				4.92E+00	1.92E-05
303.68	3.0105	2413		0.0301	1.22955					0.01207	0.00207	0.01				4.83E+00	4.00E-05
304.2	3.013	2437		0.0301	1.24178					0.01213	0.00204	0.0101				4.95E+00	1.92E-04
304.72	3.018	2419		0.0302	1.23261					0.01219	0.00209	0.01011				4.84E+00	1.92E-05
305.24	3.023	2449		0.0302	1.2479					0.01226	0.00212	0.01014				4.78E+00	5.77E-05
305.74	3.028	2468		0.0303	1.25758					0.01232	0.00215	0.01017				4.73E+00	6.00E-05
306.26	3.033	2486		0.0303	1.26675					0.01238	0.00223	0.01015				4.55E+00	-3.85E-05
306.78	3.038	2534		0.0304	1.29121					0.01245	0.00227	0.01019				4.49E+00	7.69E-05
307.3	3.043	2552		0.0304	1.30038					0.01252	0.00232	0.0102				4.40E+00	1.92E-05
307.8	3.048	2583		0.0305	1.31618					0.01258	0.00233	0.01025				4.40E+00	1.00E-04
308.32	3.053	2589		0.0305	1.31924					0.01265	0.00247	0.01018				4.12E+00	-1.35E-04
308.84	3.058	2667		0.0306	1.35898					0.01279	0.00253	0.01026				4.06E+00	1.54E-04
309.34	3.063	2697		0.0306	1.37427					0.01282	0.00258	0.01025				3.97E+00	-2.00E-05
309.86	3.073	2722		0.0307	1.38701					0.01289	0.0026	0.01029				3.96E+00	7.69E-05
310.38	3.0755	2734		0.0308	1.39312					0.01296	0.00259	0.01037				4.00E+00	1.54E-04
310.9	3.0805	2728		0.0308	1.39006					0.01303	0.00255	0.01048				4.11E+00	2.12E-04
311.4	3.0855	2710		0.0309	1.38089					0.0131	0.00255	0.01055				4.14E+00	1.40E-04
311.92	3.0905	2710		0.0309	1.38089					0.01317	0.00257	0.0106				4.12E+00	9.62E-05
312.44	3.0955	2716		0.031	1.38395					0.01324	0.00258	0.01066				4.13E+00	1.15E-04
312.96	3.1005	2722		0.031	1.38701					0.01331	0.00259	0.01072				4.14E+00	1.15E-04
313.46	3.1055	2728		0.0311	1.39006					0.01338	0.00262	0.01076				4.11E+00	8.00E-05
313.98	3.1105	2746		0.0311	1.39924					0.01345	0.00262	0.01083				4.13E+00	1.35E-04
314.5	3.1155	2746		0.0312	1.39924					0.01352	0.00267	0.01085				4.06E+00	3.85E-05
315.02	3.1205	2770		0.0312	1.41146					0.01359	0.00273	0.01087				3.98E+00	3.85E-05
315.52	3.1255	2800		0.0313	1.42675					0.01367	0.00281	0.01085				3.86E+00	-4.00E-05
316.04	3.1305	2843		0.0313	1.44866					0.0137	0.00285	0.01086				3.81E+00	1.92E-05
316.56	3.1355	2861		0.0314	1.45783					0.01378	0.00294	0.01083				3.68E+00	-5.77E-05
317.08	3.138	2909		0.0314	1.48229					0.01385	0.00299	0.01086				3.63E+00	5.77E-05
317.58	3.143	2933		0.0314	1.49452					0.01393	0.00307	0.01086				3.54E+00	0.00E+00
318.1	3.148	2970		0.0315	1.51338					0.01408	0.00317	0.01091				3.44E+00	9.62E-05
318.62	3.153	3018		0.0315	1.53783					0.01416	0.00323	0.01093				3.38E+00	3.85E-05
319.14	3.163	3048		0.0316	1.55312					0.01432	0.00328	0.01103				3.36E+00	1.92E-04
319.64	3.168	3073		0.0317	1.56586					0.0144	0.00327	0.01113				3.40E+00	2.00E-04
320.16	3.178	3066		0.0318	1.56229					0.01447	0.00327	0.0112				3.43E+00	1.35E-04
320.68	3.183	3066		0.0318	1.56229					0.01447	0.00327	0.0112				3.43E+00	0.00E+00
321.2	3.188	3066		0.0319	1.56229					0.01455	0.00327	0.01128				3.45E+00	1.54E-04
321.7	3.188	3066		0.0319	1.56229					0.01463	0.00327	0.01136				3.47E+00	1.60E-04
322.22	3.193	3066		0.0319	1.56229					0.01467	0.00328	0.01138				3.47E+00	3.85E-05
322.74	3.198	3073		0.032	1.56586					0.01475	0.00331	0.01144				3.46E+00	1.15E-04
323.24	3.2005	3085		0.032	1.57197					0.01483	0.00334	0.01149				3.44E+00	1.00E-04
323.76	3.2055	3097		0.0321	1.57809					0.01491	0.00337	0.01153				3.42E+00	7.69E-05
324.28	3.2105	3115		0.0321	1.58726					0.01499	0.00345	0.01153				3.34E+00	0.00E+00
324.8	3.2155	3151		0.0322	1.60561					0.01507	0.00351	0.01156				3.29E+00	5.77E-05
325.3	3.2205	3175		0.0322	1.61783					0.01515	0.00358	0.01158				3.23E+00	4.00E-05
325.82	3.2255	3206		0.0323	1.63363					0.01532	0.00368	0.01163				3.16E+00	9.62E-05
326.34	3.2305	3254		0.0323	1.65809					0.0154	0.00374	0.01166				3.12E+00	5.77E-05
326.86	3.2405	3278		0.0324	1.67032					0.01549	0.00382	0.01166				3.05E+00	0.00E+00
327.36	3.2455	3315		0.0325	1.68917					0.01557	0.00393	0.01164				2.96E+00	-4.00E-05
327.88	3.2505	3363		0.0325	1.71363					0.01566	0.00403	0.01163				2.89E+00	-1.92E-05
328.4	3.2555	3405		0.0326	1.73503					0.01579	0.00416	0.01163				2.80E+00	0.00E+00
328.92	3.2605	3460		0.0326	1.76306					0.01588	0.00421	0.01167				2.77E+00	7.69E-05
329.42	3.268	3478		0.0327	1.77223					0.01597	0.00418	0.01179				2.82E+00	2.40E-04
329.94	3.273	3466		0.0327	1.76611					0.01606	0.00415	0.01191				2.87E+00	2.31E-04
330.46	3.278	3454		0.0328	1.76					0.01615	0.00416	0.01198				2.88E+00	1.35E-04
330.98	3.283	3460		0.0328	1.76306					0.01623	0.00416	0.01207				2.90E+00	1.73E-04
331.48	3.288	3460		0.0329	1.76306					0.01632	0.00421	0.01212				2.88E+00	1.00E-04
332	3.293	3478		0.0329	1.77223					0.01641	0.00422	0.01219				2.89E+00	1.35E-04
332.52	3.298	3484		0.033	1.77529					0.0165	0.00427	0.01223				2.86E+00	7.69E-05
333.04	3.303	3502		0.033	1.78446					0.01659	0.00427	0.01232				2.89E+00	1.73E-04
333.54	3.308	3502		0.0331	1.78446					0.01668	0.00437	0.01231				2.82E+00	-2.00E-05
334.06	3.313	3544		0.0331	1.80586					0.01677	0.00437	0.0124				2.84E+00	1.73E-04
334.58	3.318	3544		0.0332	1.80586					0.01682	0.00449	0.01233				2.75E+00	-1.35E-04
335.1	3.323	3593		0.0332	1.83083					0.01691	0.00458	0.01233				2.69E+00	0.00E+00
335.6	3.3255	3629		0.0333	1.84917					0.017	0.00466	0.01235				2.65E+00	4.00E-05
336.12	3.3305	3659		0.0333	1.86446					0.0171	0.00477	0.01233				2.58E+00	-3.85E-05
336.64	3.3355	3702		0.0334	1.88637					0.01719	0.00483	0.01237				2.56E+00	7.69E-05
337.14	3.3405	3726		0.0334	1.8986					0.01729	0.00499	0.01231				2.47E+00	-1.20E-04
337.66	3.3455	3786		0.0335	1.92917					0.01749	0.00515	0.01234				2.40E+00	5.77E-05
338.18	3.3505	3847		0.0335	1.96025					0.01759	0.00521	0.01238				2.38E+00	7.69E-05
338.7	3.3605	3871		0.0336	1.97248					0.01769	0.00524	0.01244				2.37E+00	1.15E-04
339.2	3.3655	3883		0.0337	1.9786					0.01779	0.00529	0.01249				2.36E+00	1.00E-04
339.72	3.3705	3901		0.0337	1.98777					0.01788	0.00521	0.01267				2.43E+00	3.46E-04
340.24	3.3755	3871		0.0338	1.97248					0.01798	0.00523	0.01275				2.44E+00	1.54E-04
340.76	3.3805	3877		0.0338	1.97554					0.01803	0.00521	0.01282				2.46E+00	1.35E-04
341.26	3.3855	3871		0.0339	1.97248					0.01813	0.00526	0.01287				2.45E+00	1.00E-04
341.78	3.388	3889		0.0339	1.98166					0.01823	0.00528	0.01295				2.45E+00	1.54E-04
342.3	3.393	3895		0.0339	1.98471					0.01833	0.00533	0.01301				2.44E+00	1.15E-04
342.82	3.398	3913		0.034	1.99389					0.01843	0.00536	0.01307				2.44E+00	1.15E-04
343.32	3.403	3925		0.034	2					0.01853	0.00541	0.01312				2.43E+00	1.00E-04
343.84	3.408	3944		0.0341	2.00968					0.01863	0.00553	0.01311				2.37E+00	-1.92E-05
344.36	3.413	3986		0.0341	2.03108					0.01874	0.00568	0.01306				2.30E+00	-9.62E-05
344.88	3.418	4040		0.0342	2.0586					0.01884	0.00578	0.01306				2.26E+00	0.00E+00
345.38	3.423	4077		0.0342	2.07745					0.01895	0.00587	0.01308				2.23E+00	4.00E-05
345.9	3.428	4107		0.0343	2.09274					0.01905	0.00602	0.01303				2.16E+00	-9.62E-05
346.42	3.433	4161		0.0343	2.12025					0.01916	0.00618	0.01298				2.10E+00	-9.62E-05
346.94	3.438	4216		0.0344	2.14828					0.01927	0.00634	0.01293				2.04E+00	-9.62E-05
347.44	3.443	4270		0.0344	2.1758					0.01944	0.00654	0.0129				1.97E+00	-6.00E-05
347.96	3.448	4337		0.0345	2.20994					0.01966	0.00658	0.01308				1.99E+00	3.46E-04
348.48	3.4555	4349		0.0346	2.21605					0.01977	0.00663	0.01314				1.98E+00	1.15E-04
349	3.4655	4367		0.0347	2.22522					0.01977	0.00656	0.01321				2.01E+00	1.35E-04
349.5	3.4705	4343		0.0347	2.21299					0.01988	0.00656	0.01332				2.03E+00	2.20E-04
350.02	3.4705	4343		0.0347	2.21299					0.01999	0.00651	0.01349				2.07E+00	3.27E-04
350.54	3.4755	4325		0.0348	2.20382					0.0201	0.00656	0.01354				2.06E+00	9.62E-05
351.04	3.4805	4343		0.0348	2.21299					0.02021	0.00658	0.01363				2.07E+00	1.80E-04
351.56	3.4855	4349		0.0349	2.21605					0.02033	0.00667	0.01366				2.05E+00	5.77E-05
352.08	3.4905	4379		0.0349	2.23134					0.02044	0.00672	0.01371				2.04E+00	9.62E-05
352.6	3.4955	4397		0.035	2.24051					0.02055	0.00682	0.01373				2.01E+00	3.85E-05
353.1	3.5005	4428		0.035	2.25631					0.02066	0.00686	0.01381				2.01E+00	1.60E-04
353.62	3.5055	4440		0.0351	2.26242					0.02072	0.00702	0.0137				1.95E+00	-2.12E-04
354.14	3.5105	4494		0.0351	2.28994					0.02084	0.00712	0.01372				1.93E+00	3.85E-05
354.66	3.513	4524		0.0351	2.30522					0.02107	0.00733	0.01374				1.87E+00	3.85E-05
355.16	3.518	4591		0.0352	2.33936					0.02119	0.00743	0.01376				1.85E+00	4.00E-05
355.68	3.528	4621		0.0353	2.35465					0.02119	0.00754	0.01365				1.81E+00	-2.12E-04
356.2	3.533	4657		0.0353	2.37299					0.02143	0.00776	0.01367				1.76E+00	3.85E-05
356.72	3.533	4724		0.0353	2.40713					0.02156	0.00798	0.01357				1.70E+00	-1.92E-04
357.22	3.543	4791		0.0354	2.44127					0.0218	0.00814	0.01366				1.68E+00	1.80E-04
357.74	3.548	4839		0.0355	2.46573					0.02193	0.00825	0.01368				1.66E+00	3.85E-05
358.26	3.558	4869		0.0356	2.48102					0.02205	0.00823	0.01383				1.68E+00	2.88E-04
358.78	3.563	4863		0.0356	2.47796					0.02217	0.00816	0.01401				1.72E+00	3.46E-04
359.28	3.568	4845		0.0357	2.46879					0.02224	0.00818	0.01405				1.72E+00	8.00E-05
359.8	3.573	4851		0.0357	2.47185					0.02236	0.00825	0.01411				1.71E+00	1.15E-04
360.32	3.5755	4869		0.0358	2.48102					0.02249	0.00831	0.01418				1.71E+00	1.35E-04
360.84	3.5805	4887		0.0358	2.49019					0.02261	0.00833	0.01428				1.71E+00	1.92E-04
361.34	3.5855	4893		0.0359	2.49325					0.02273	0.00835	0.01439				1.72E+00	2.20E-04
361.86	3.5905	4899		0.0359	2.49631					0.02286	0.00841	0.01445				1.72E+00	1.15E-04
362.38	3.5955	4918		0.036	2.50599					0.02299	0.00854	0.01445				1.69E+00	0.00E+00
362.9	3.6005	4954		0.036	2.52433					0.02312	0.00864	0.01448				1.68E+00	5.77E-05
363.4	3.6055	4984		0.0361	2.53962					0.02324	0.00885	0.01439				1.63E+00	-1.80E-04
363.92	3.6105	5045		0.0361	2.5707					0.02337	0.00898	0.01439				1.60E+00	0.00E+00
364.44	3.6155	5081		0.0362	2.58904					0.0235	0.00911	0.0144				1.58E+00	1.92E-05
364.94	3.6205	5117		0.0362	2.60739					0.02364	0.00926	0.01438				1.55E+00	-4.00E-05
365.46	3.6255	5160		0.0363	2.6293					0.02377	0.00941	0.01436				1.53E+00	-3.85E-05
365.98	3.6305	5202		0.0363	2.6507					0.02384	0.00972	0.01412				1.45E+00	-4.62E-04
366.5	3.6355	5287		0.0364	2.69401					0.02398	0.01001	0.01396				1.39E+00	-3.08E-04
367	3.638	5365		0.0364	2.73376					0.02425	0.0102	0.01406				1.38E+00	2.00E-04
367.52	3.643	5414		0.0364	2.75873					0.02439	0.01026	0.01413				1.38E+00	1.35E-04
368.04	3.653	5432		0.0365	2.7679					0.02453	0.01033	0.0142				1.37E+00	1.35E-04
368.56	3.658	5450		0.0366	2.77707					0.02467	0.0102	0.01447				1.42E+00	5.19E-04
369.06	3.663	5414		0.0366	2.75873					0.0248	0.01017	0.01463				1.44E+00	3.20E-04
369.58	3.668	5408		0.0367	2.75567					0.02494	0.01017	0.01477				1.45E+00	2.69E-04
370.1	3.673	5408		0.0367	2.75567					0.02508	0.01026	0.01482				1.44E+00	9.62E-05
370.62	3.678	5432		0.0368	2.7679					0.02522	0.01029	0.01493				1.45E+00	2.12E-04
371.12	3.683	5438		0.0368	2.77096					0.02536	0.01035	0.01501				1.45E+00	1.60E-04
371.64	3.688	5456		0.0369	2.78013					0.0255	0.01042	0.01508				1.45E+00	1.35E-04
372.16	3.693	5474		0.0369	2.7893					0.02557	0.01056	0.01501				1.42E+00	-1.35E-04
372.68	3.698	5510		0.037	2.80764					0.02571	0.01077	0.01494				1.39E+00	-1.35E-04
373.18	3.7005	5565		0.037	2.83567					0.02586	0.01096	0.0149				1.36E+00	-8.00E-05
373.7	3.7055	5613		0.0371	2.86013					0.026	0.0112	0.0148				1.32E+00	-1.92E-04
374.22	3.7105	5674		0.0371	2.89121					0.02615	0.01139	0.01476				1.30E+00	-7.69E-05
374.74	3.7155	5722		0.0372	2.91567					0.0263	0.01166	0.01464				1.26E+00	-2.31E-04
375.24	3.7205	5789		0.0372	2.94981					0.02645	0.01185	0.01459				1.23E+00	-1.00E-04
375.76	3.7255	5837		0.0373	2.97427					0.0266	0.0121	0.0145				1.20E+00	-1.73E-04
376.28	3.7305	5898		0.0373	3.00535					0.0269	0.01242	0.01448				1.17E+00	-3.85E-05
376.78	3.7355	5976		0.0374	3.0451					0.02721	0.01255	0.01466				1.17E+00	3.60E-04
377.3	3.7455	6006		0.0375	3.06038					0.02736	0.0126	0.01476				1.17E+00	1.92E-04
377.82	3.7555	6019		0.0376	3.06701					0.02736	0.01255	0.01481				1.18E+00	9.62E-05
378.34	3.7605	6006		0.0376	3.06038					0.02744	0.01255	0.01489				1.19E+00	1.54E-04
378.84	3.7605	6006		0.0376	3.06038					0.02759	0.01247	0.01512				1.21E+00	4.60E-04
379.36	3.763	5988		0.0376	3.05121					0.02774	0.01257	0.01517				1.21E+00	9.62E-05
379.88	3.768	6012		0.0377	3.06344					0.0279	0.01263	0.01527				1.21E+00	1.92E-04
380.4	3.773	6025		0.0377	3.07006					0.02805	0.01273	0.01533				1.20E+00	1.15E-04
380.9	3.778	6049		0.0378	3.08229					0.02821	0.01285	0.01535				1.19E+00	4.00E-05
381.42	3.783	6079		0.0378	3.09758					0.02836	0.01296	0.01541				1.19E+00	1.15E-04
381.94	3.788	6103		0.0379	3.10981					0.02852	0.01311	0.01541				1.18E+00	0.00E+00
382.46	3.793	6140		0.0379	3.12866					0.02868	0.01327	0.01541				1.16E+00	0.00E+00
382.96	3.798	6176		0.038	3.14701					0.02884	0.0135	0.01534				1.14E+00	-1.40E-04
383.48	3.803	6230		0.038	3.17452					0.02916	0.01384	0.01532				1.11E+00	-3.85E-05
384	3.808	6309		0.0381	3.21478					0.02932	0.01403	0.01529				1.09E+00	-5.77E-05
384.52	3.818	6351		0.0382	3.23618					0.02932	0.01425	0.01508				1.06E+00	-4.04E-04
385.02	3.823	6400		0.0382	3.26115					0.02957	0.01452	0.01506				1.04E+00	-4.00E-05
385.54	3.823	6460		0.0382	3.29172					0.02974	0.0149	0.01484				9.96E-01	-4.23E-04
386.06	3.8305	6545		0.0383	3.33503					0.03008	0.0152	0.01488				9.79E-01	7.69E-05
386.58	3.8355	6611		0.0384	3.36866					0.03025	0.01534	0.0149				9.71E-01	3.85E-05
387.08	3.8455	6642		0.0385	3.38446					0.03041	0.01532	0.0151				9.86E-01	4.00E-04
387.6	3.8505	6636		0.0385	3.3814					0.03058	0.01523	0.01535				1.01E+00	4.81E-04
388.12	3.8555	6617		0.0386	3.37172					0.03058	0.0152	0.01538				1.01E+00	5.77E-05
388.64	3.8605	6611		0.0386	3.36866					0.03075	0.01537	0.01538				1.00E+00	0.00E+00
389.14	3.8605	6648		0.0386	3.38752					0.03109	0.01546	0.01564				1.01E+00	5.20E-04
389.66	3.8655	6666		0.0387	3.39669					0.03126	0.01543	0.01583				1.03E+00	3.65E-04
390.18	3.8755	6660		0.0388	3.39363					0.03143	0.01551	0.01592				1.03E+00	1.73E-04
390.68	3.8805	6678		0.0388	3.4028					0.03152	0.01551	0.01601				1.03E+00	1.80E-04
391.2	3.8855	6678		0.0389	3.4028					0.03169	0.01573	0.01595				1.01E+00	-1.15E-04
391.72	3.888	6726		0.0389	3.42726					0.03186	0.01585	0.01601				1.01E+00	1.15E-04
392.24	3.893	6750		0.0389	3.43949					0.03204	0.01616	0.01587				9.82E-01	-2.69E-04
392.74	3.898	6817		0.039	3.47363					0.03221	0.01636	0.01585				9.69E-01	-4.00E-05
393.26	3.903	6859		0.039	3.49503					0.03239	0.01663	0.01576				9.48E-01	-1.73E-04
393.78	3.908	6914		0.0391	3.52306					0.03257	0.01686	0.01571				9.32E-01	-9.62E-05
394.3	3.913	6962		0.0391	3.54752					0.03275	0.01718	0.01556				9.06E-01	-2.88E-04
394.8	3.918	7029		0.0392	3.58166					0.03293	0.01757	0.01536				8.74E-01	-4.00E-04
395.32	3.923	7107		0.0392	3.6214					0.03311	0.01787	0.01524				8.53E-01	-2.31E-04
395.84	3.928	7168		0.0393	3.65248					0.03348	0.01823	0.01525				8.37E-01	1.92E-05
396.36	3.933	7240		0.0393	3.68917					0.03367	0.0183	0.01537				8.40E-01	2.31E-04
396.86	3.943	7253		0.0394	3.6958					0.03376	0.01833	0.01543				8.42E-01	1.20E-04
397.38	3.948	7259		0.0395	3.69885					0.03394	0.01805	0.01589				8.80E-01	8.85E-04
397.9	3.9505	7204		0.0395	3.67083					0.03413	0.01805	0.01608				8.91E-01	3.65E-04
398.42	3.9555	7204		0.0396	3.67083					0.03431	0.01817	0.01614				8.88E-01	1.15E-04
398.92	3.9605	7228		0.0396	3.68306					0.03449	0.01814	0.01635				9.01E-01	4.20E-04
399.44	3.9655	7222		0.0397	3.68					0.03468	0.01817	0.01651				9.09E-01	3.08E-04
399.96	3.9705	7228		0.0397	3.68306					0.03486	0.01827	0.0166				9.09E-01	1.73E-04
400.48	3.9755	7247		0.0398	3.69274					0.03505	0.01833	0.01672				9.12E-01	2.31E-04
400.98	3.9805	7259		0.0398	3.69885					0.03524	0.0186	0.01663				8.94E-01	-1.80E-04
401.5	3.9855	7313		0.0399	3.72637					0.03542	0.01888	0.01654				8.76E-01	-1.73E-04
402.02	3.9905	7368		0.0399	3.75439					0.03561	0.01919	0.01642				8.56E-01	-2.31E-04
402.54	3.9955	7428		0.04	3.78497					0.03581	0.01947	0.01634				8.39E-01	-1.54E-04
403.04	4.0005	7482		0.04	3.81248					0.036	0.01985	0.01615				8.14E-01	-3.80E-04
403.56	4.0055	7555		0.0401	3.84968					0.0361	0.02021	0.01589				7.86E-01	-5.00E-04
404.08	4.0105	7622		0.0401	3.88382					0.03629	0.02049	0.0158				7.71E-01	-1.73E-04
404.58	4.013	7676		0.0401	3.91134					0.03649	0.02089	0.01561				7.47E-01	-3.80E-04
405.1	4.018	7749		0.0402	3.94854					0.03689	0.02134	0.01555				7.29E-01	-1.15E-04
405.62	4.023	7833		0.0402	3.99134					0.03709	0.02161	0.01548				7.16E-01	-1.35E-04
406.14	4.033	7882		0.0403	4.01631					0.03749	0.02161	0.01589				7.35E-01	7.88E-04
406.64	4.038	7882		0.0404	4.01631					0.03749	0.02144	0.01605				7.49E-01	3.20E-04
407.16	4.048	7851		0.0405	4.00051					0.03769	0.02144	0.01625				7.58E-01	3.85E-04
407.68	4.048	7851		0.0405	4.00051					0.03789	0.02121	0.01668				7.86E-01	8.27E-04
408.2	4.053	7809		0.0405	3.97911					0.03809	0.02121	0.01688				7.96E-01	3.85E-04
408.7	4.058	7809		0.0406	3.97911					0.03829	0.02137	0.01692				7.92E-01	8.00E-05
409.22	4.063	7839		0.0406	3.99439					0.03849	0.02144	0.01705				7.95E-01	2.50E-04
409.74	4.068	7851		0.0407	4.00051					0.03859	0.02161	0.01698				7.86E-01	-1.35E-04
410.26	4.073	7882		0.0407	4.01631					0.03879	0.02171	0.01709				7.87E-01	2.12E-04
410.76	4.0755	7900		0.0408	4.02548					0.039	0.02191	0.01709				7.80E-01	0.00E+00
411.28	4.0805	7936		0.0408	4.04382					0.0392	0.02214	0.01706				7.71E-01	-5.77E-05
411.8	4.0855	7978		0.0409	4.06522					0.03941	0.02248	0.01693				7.53E-01	-2.50E-04
412.32	4.0905	8039		0.0409	4.09631					0.03961	0.02289	0.01673				7.31E-01	-3.85E-04
412.82	4.0955	8112		0.041	4.1335					0.04003	0.02326	0.01677				7.21E-01	8.00E-05
413.34	4.1005	8178		0.041	4.16713					0.04003	0.02347	0.01656				7.06E-01	-4.04E-04
413.86	4.1105	8214		0.0411	4.18548					0.04046	0.02399	0.01647				6.87E-01	-1.73E-04
414.38	4.1105	8305		0.0411	4.23185					0.04067	0.02441	0.01626				6.66E-01	-4.04E-04
414.88	4.1205	8378		0.0412	4.26904					0.0411	0.02476	0.01634				6.60E-01	1.60E-04
415.4	4.1255	8438		0.0413	4.29962					0.04121	0.02494	0.01627				6.52E-01	-1.35E-04
415.92	4.1355	8468		0.0414	4.3149					0.04142	0.02494	0.01648				6.61E-01	4.04E-04
416.44	4.138	8468		0.0414	4.3149					0.04164	0.02466	0.01698				6.89E-01	9.62E-04
416.94	4.143	8420		0.0414	4.29045					0.04185	0.02455	0.0173				7.05E-01	6.40E-04
417.46	4.148	8402		0.0415	4.28127					0.04185	0.02469	0.01716				6.95E-01	-2.69E-04
417.98	4.153	8426		0.0415	4.2935					0.04228	0.02476	0.01752				7.08E-01	6.92E-04
418.48	4.153	8438		0.0415	4.29962					0.0425	0.02487	0.01763				7.09E-01	2.20E-04
419	4.163	8456		0.0416	4.30879					0.04271	0.02484	0.01788				7.20E-01	4.81E-04
419.52	4.168	8450		0.0417	4.30573					0.04293	0.02498	0.01795				7.19E-01	1.35E-04
420.04	4.173	8475		0.0417	4.31847					0.04315	0.02527	0.01788				7.08E-01	-1.35E-04
420.54	4.178	8523		0.0418	4.34293					0.04337	0.02548	0.01789				7.02E-01	2.00E-05
421.06	4.183	8559		0.0418	4.36127					0.04359	0.02584	0.01774				6.87E-01	-2.88E-04
421.58	4.188	8620		0.0419	4.39236					0.04381	0.02617	0.01764				6.74E-01	-1.92E-04
422.1	4.193	8674		0.0419	4.41987					0.04392	0.02647	0.01746				6.60E-01	-3.46E-04
422.6	4.198	8723		0.042	4.44484					0.04415	0.02687	0.01728				6.43E-01	-3.60E-04
423.12	4.2005	8789		0.042	4.47847					0.04437	0.02739	0.01698				6.20E-01	-5.77E-04
423.64	4.2055	8874		0.0421	4.52178					0.0446	0.02784	0.01677				6.02E-01	-4.04E-04
424.16	4.2105	8946		0.0421	4.55847					0.04483	0.02829	0.01654				5.85E-01	-4.42E-04
424.66	4.2155	9019		0.0422	4.59567					0.0453	0.02883	0.01647				5.71E-01	-1.40E-04
425.18	4.2205	9104		0.0422	4.63898					0.04553	0.02894	0.01659				5.73E-01	2.31E-04
425.7	4.2305	9122		0.0423	4.64815					0.04576	0.02894	0.01682				5.81E-01	4.42E-04
426.22	4.2355	9122		0.0424	4.64815					0.04599	0.02863	0.01736				6.06E-01	1.04E-03
426.72	4.2405	9073		0.0424	4.62318					0.04622	0.02844	0.01778				6.25E-01	8.40E-04
427.24	4.2455	9043		0.0425	4.6079					0.04645	0.02852	0.01794				6.29E-01	3.08E-04
427.76	4.2505	9055		0.0425	4.61401					0.04669	0.02863	0.01805				6.30E-01	2.12E-04
428.28	4.2555	9073		0.0426	4.62318					0.0468	0.02871	0.01809				6.30E-01	7.69E-05
428.78	4.2605	9085		0.0426	4.6293					0.04703	0.02879	0.01824				6.34E-01	3.00E-04
429.3	4.263	9098		0.0426	4.63592					0.04727	0.02906	0.01821				6.27E-01	-5.77E-05
429.82	4.268	9140		0.0427	4.65732					0.0475	0.02944	0.01806				6.13E-01	-2.88E-04
430.34	4.273	9200		0.0427	4.6879					0.04774	0.02979	0.01795				6.03E-01	-2.12E-04
430.84	4.278	9255		0.0428	4.71592					0.04798	0.0301	0.01787				5.94E-01	-1.60E-04
431.36	4.283	9303		0.0428	4.74038					0.04822	0.03046	0.01776				5.83E-01	-2.12E-04
431.88	4.288	9358		0.0429	4.76841					0.04846	0.03109	0.01736				5.58E-01	-7.69E-04
432.38	4.293	9455		0.0429	4.81783					0.0487	0.03153	0.01717				5.45E-01	-3.80E-04
432.9	4.298	9521		0.043	4.85146					0.04895	0.03197	0.01697				5.31E-01	-3.85E-04
433.42	4.303	9588		0.043	4.88561					0.04919	0.03242	0.01678				5.18E-01	-3.65E-04
433.94	4.308	9654		0.0431	4.91924					0.04969	0.03319	0.0165				4.97E-01	-5.38E-04
434.44	4.313	9769		0.0431	4.97783					0.04982	0.03352	0.0163				4.86E-01	-4.00E-04
434.96	4.323	9817		0.0432	5.00229					0.05032	0.03381	0.0165				4.88E-01	3.85E-04
435.48	4.3255	9860		0.0433	5.0242					0.05057	0.0334	0.01717				5.14E-01	1.29E-03
436	4.3355	9799		0.0434	4.99312					0.05057	0.03348	0.01709				5.10E-01	-1.54E-04
436.5	4.3405	9811		0.0434	4.99924					0.05082	0.03319	0.01762				5.31E-01	1.06E-03
437.02	4.3405	9769		0.0434	4.97783					0.05107	0.03323	0.01783				5.37E-01	4.04E-04
437.54	4.3455	9775		0.0435	4.98089					0.05132	0.03336	0.01796				5.38E-01	2.50E-04
438.06	4.3505	9793		0.0435	4.99006					0.05157	0.03348	0.01809				5.40E-01	2.50E-04
438.56	4.3555	9811		0.0436	4.99924					0.05182	0.03365	0.01817				5.40E-01	1.60E-04
439.08	4.3605	9836		0.0436	5.01197					0.05207	0.03386	0.01821				5.38E-01	7.69E-05
439.6	4.3655	9866		0.0437	5.02726					0.05232	0.03406	0.01826				5.36E-01	9.62E-05
440.12	4.3705	9896		0.0437	5.04255					0.05258	0.03444	0.01813				5.26E-01	-2.50E-04
440.62	4.3755	9951		0.0438	5.07057					0.05283	0.03486	0.01797				5.15E-01	-3.20E-04
441.14	4.3805	10011		0.0438	5.10115					0.05296	0.0355	0.01747				4.92E-01	-9.62E-04
441.66	4.3855	10102		0.0439	5.14752					0.05348	0.03588	0.01761				4.91E-01	2.69E-04
442.18	4.388	10156		0.0439	5.17503					0.05348	0.03627	0.01722				4.75E-01	-7.50E-04
442.68	4.398	10211		0.044	5.20306					0.05401	0.03686	0.01714				4.65E-01	-1.60E-04
443.2	4.398	10295		0.044	5.24586					0.05427	0.03743	0.01684				4.50E-01	-5.77E-04
443.72	4.408	10374		0.0441	5.28611					0.05454	0.03774	0.0168				4.45E-01	-7.69E-05
444.24	4.413	10416		0.0441	5.30752					0.05507	0.03792	0.01715				4.52E-01	6.73E-04
444.74	4.418	10441		0.0442	5.32025					0.05533	0.03769	0.01764				4.68E-01	9.80E-04
445.26	4.428	10410		0.0443	5.30446					0.0556	0.03717	0.01842				4.96E-01	1.50E-03
445.78	4.433	10338		0.0443	5.26777					0.0556	0.03686	0.01873				5.08E-01	5.96E-04
446.28	4.438	10295		0.0444	5.24586					0.05586	0.03686	0.01899				5.15E-01	5.20E-04
446.8	4.438	10295		0.0444	5.24586					0.05625	0.03678	0.01947				5.29E-01	9.23E-04
447.32	4.443	10283		0.0444	5.23975					0.05625	0.03678	0.01947				5.29E-01	0.00E+00
447.84	4.4505	10283		0.0445	5.23975					0.05678	0.03686	0.01991				5.40E-01	8.46E-04
448.34	4.4505	10295		0.0445	5.24586					0.05678	0.03669	0.02008				5.47E-01	3.40E-04
448.86	4.4605	10271		0.0446	5.23363					0.0573	0.03682	0.02048				5.56E-01	7.69E-04
449.38	4.4605	10289		0.0446	5.2428					0.05756	0.03709	0.02048				5.52E-01	0.00E+00
449.9	4.4705	10326		0.0447	5.26166					0.05783	0.03735	0.02048				5.48E-01	0.00E+00
450.4	4.4755	10362		0.0448	5.28					0.05809	0.03722	0.02087				5.61E-01	7.80E-04
450.92	4.4805	10344		0.0448	5.27083					0.05835	0.03656	0.02179				5.96E-01	1.77E-03
451.44	4.4855	10253		0.0449	5.22446					0.05861	0.03583	0.02278				6.36E-01	1.90E-03
451.96	4.4905	10150		0.0449	5.17197					0.05887	0.03554	0.02333				6.56E-01	1.06E-03
452.46	4.4955	10108		0.045	5.15057					0.05913	0.03579	0.02333				6.52E-01	0.00E+00
452.98	4.5005	10144		0.045	5.16892					0.05938	0.036	0.02338				6.49E-01	9.62E-05
453.5	4.5055	10174		0.0451	5.1842					0.05977	0.03631	0.02347				6.46E-01	1.73E-04
454.02	4.5105	10217		0.0451	5.20611					0.06003	0.03614	0.0239				6.61E-01	8.27E-04
454.52	4.518	10193		0.0452	5.19389					0.06029	0.036	0.02429				6.75E-01	7.80E-04
455.04	4.523	10174		0.0452	5.1842					0.06055	0.03558	0.02497				7.02E-01	1.31E-03
455.56	4.528	10114		0.0453	5.15363					0.06081	0.03511	0.0257				7.32E-01	1.40E-03
456.08	4.533	10047		0.0453	5.11949					0.06106	0.03507	0.02599				7.41E-01	5.58E-04
456.58	4.538	10041		0.0454	5.11643					0.06132	0.03511	0.02621				7.47E-01	4.40E-04
457.1	4.543	10047		0.0454	5.11949					0.06157	0.03511	0.02646				7.54E-01	4.81E-04
457.62	4.548	10047		0.0455	5.11949					0.06183	0.03519	0.02664				7.57E-01	3.46E-04
458.14	4.553	10059		0.0455	5.12561					0.06209	0.03537	0.02672				7.55E-01	1.54E-04
458.64	4.558	10084		0.0456	5.13834					0.06235	0.03579	0.02656				7.42E-01	-3.20E-04
459.16	4.563	10144		0.0456	5.16892					0.06261	0.03592	0.02669				7.43E-01	2.50E-04
459.68	4.568	10162		0.0457	5.17809					0.06274	0.03627	0.02647				7.30E-01	-4.23E-04
460.18	4.573	10211		0.0457	5.20306					0.063	0.03661	0.02639				7.21E-01	-1.60E-04
460.7	4.5755	10259		0.0458	5.22752					0.06326	0.03704	0.02622				7.08E-01	-3.27E-04
461.22	4.5805	10320		0.0458	5.2586					0.06353	0.03739	0.02614				6.99E-01	-1.54E-04
461.74	4.5855	10368		0.0459	5.28306					0.06379	0.03765	0.02614				6.94E-01	0.00E+00
462.24	4.5905	10404		0.0459	5.3014					0.06406	0.03792	0.02614				6.89E-01	0.00E+00
462.76	4.5955	10441		0.046	5.32025					0.06459	0.0384	0.0262				6.82E-01	1.15E-04
463.28	4.6005	10507		0.046	5.35389					0.06486	0.03853	0.02633				6.83E-01	2.50E-04
463.8	4.6105	10525		0.0461	5.36306					0.0654	0.03835	0.02704				7.05E-01	1.37E-03
464.3	4.6155	10501		0.0462	5.35083					0.0654	0.03796	0.02744				7.23E-01	8.00E-04
464.82	4.6255	10447		0.0463	5.32331					0.06566	0.03774	0.02793				7.40E-01	9.42E-04
465.34	4.6255	10416		0.0463	5.30752					0.06593	0.03739	0.02854				7.63E-01	1.17E-03
465.86	4.6305	10368		0.0463	5.28306					0.06606	0.03748	0.02858				7.63E-01	7.69E-05
466.36	4.6355	10380		0.0464	5.28917					0.06632	0.03774	0.02859				7.58E-01	2.00E-05
466.88	4.638	10416		0.0464	5.30752					0.06659	0.03778	0.02881				7.63E-01	4.23E-04
467.4	4.643	10422		0.0464	5.31057					0.06686	0.03796	0.02889				7.61E-01	1.54E-04
467.92	4.648	10447		0.0465	5.32331					0.06712	0.03809	0.02903				7.62E-01	2.69E-04
468.42	4.653	10465		0.0465	5.33248					0.06739	0.03844	0.02895				7.53E-01	-1.60E-04
468.94	4.658	10513		0.0466	5.35694					0.06766	0.0388	0.02886				7.44E-01	-1.73E-04
469.46	4.663	10562		0.0466	5.38191					0.06793	0.03933	0.0286				7.27E-01	-5.00E-04
469.98	4.668	10634		0.0467	5.4186					0.06821	0.03978	0.02842				7.14E-01	-3.46E-04
470.48	4.673	10695		0.0467	5.44968					0.06848	0.04032	0.02816				6.98E-01	-5.20E-04
471	4.678	10767		0.0468	5.48637					0.06876	0.04078	0.02798				6.86E-01	-3.46E-04
471.52	4.683	10828		0.0468	5.51745					0.06904	0.04142	0.02762				6.67E-01	-6.92E-04
472.04	4.688	10912		0.0469	5.56025					0.06946	0.04197	0.02749				6.55E-01	-2.50E-04
472.54	4.693	10985		0.0469	5.59745					0.06974	0.04234	0.0274				6.47E-01	-1.80E-04
473.06	4.7005	11033		0.047	5.62191					0.0703	0.04272	0.02759				6.46E-01	3.65E-04
473.58	4.7055	11082		0.0471	5.64688					0.07058	0.04253	0.02805				6.60E-01	8.85E-04
474.08	4.7155	11058		0.0472	5.63465					0.07086	0.04202	0.02885				6.87E-01	1.60E-03
474.6	4.7205	10991		0.0472	5.60051					0.07086	0.04179	0.02908				6.96E-01	4.42E-04
475.12	4.7255	10961		0.0473	5.58522					0.07114	0.04174	0.0294				7.04E-01	6.15E-04
475.64	4.7255	10955		0.0473	5.58217					0.07142	0.04188	0.02954				7.05E-01	2.69E-04
476.14	4.7305	10973		0.0473	5.59134					0.0717	0.04188	0.02982				7.12E-01	5.60E-04
476.66	4.7355	10973		0.0474	5.59134					0.07226	0.04188	0.03038				7.25E-01	1.08E-03
477.18	4.7405	10973		0.0474	5.59134					0.07226	0.04179	0.03047				7.29E-01	1.73E-04
477.7	4.7505	10961		0.0475	5.58522					0.07282	0.04202	0.03081				7.33E-01	6.54E-04
478.2	4.7505	10991		0.0475	5.60051					0.07296	0.04243	0.03053				7.20E-01	-5.60E-04
478.72	4.7605	11045		0.0476	5.62803					0.07325	0.04272	0.03053				7.15E-01	0.00E+00
479.24	4.763	11082		0.0476	5.64688					0.07353	0.0429	0.03063				7.14E-01	1.92E-04
479.76	4.768	11106		0.0477	5.65911					0.07381	0.04318	0.03064				7.10E-01	1.92E-05
480.26	4.773	11142		0.0477	5.67745					0.0741	0.04361	0.03049				6.99E-01	-3.00E-04
480.78	4.778	11197		0.0478	5.70548					0.07439	0.04384	0.03055				6.97E-01	1.15E-04
481.3	4.783	11227		0.0478	5.72076					0.07467	0.04403	0.03065				6.96E-01	1.92E-04
481.82	4.788	11251		0.0479	5.73299					0.07496	0.04426	0.0307				6.94E-01	9.62E-05
482.32	4.793	11281		0.0479	5.74828					0.07554	0.04451	0.03103				6.97E-01	6.60E-04
482.84	4.798	11312		0.048	5.76408					0.07583	0.04436	0.03147				7.09E-01	8.46E-04
483.36	4.808	11293		0.0481	5.75439					0.07611	0.04426	0.03185				7.20E-01	7.31E-04
483.88	4.813	11281		0.0481	5.74828					0.0764	0.04384	0.03256				7.43E-01	1.37E-03
484.38	4.818	11227		0.0482	5.72076					0.07654	0.04337	0.03317				7.65E-01	1.22E-03
484.9	4.823	11166		0.0482	5.68968					0.07682	0.04327	0.03355				7.75E-01	7.31E-04
485.42	4.8255	11154		0.0483	5.68357					0.07711	0.04337	0.03374				7.78E-01	3.65E-04
485.94	4.8305	11166		0.0483	5.68968					0.07739	0.04332	0.03407				7.86E-01	6.35E-04
486.44	4.8355	11160		0.0484	5.68662					0.07768	0.04351	0.03416				7.85E-01	1.80E-04
486.96	4.8405	11185		0.0484	5.69936					0.07796	0.04375	0.03422				7.82E-01	1.15E-04
487.48	4.8455	11215		0.0485	5.71465					0.07825	0.04398	0.03427				7.79E-01	9.62E-05
487.98	4.8505	11245		0.0485	5.72994					0.07854	0.04446	0.03408				7.67E-01	-3.80E-04
488.5	4.8555	11306		0.0486	5.76102					0.07883	0.0446	0.03423				7.67E-01	2.88E-04
489.02	4.8605	11324		0.0486	5.77019					0.07912	0.04503	0.03409				7.57E-01	-2.69E-04
489.54	4.8655	11378		0.0487	5.79771					0.07941	0.04566	0.03376				7.39E-01	-6.35E-04
490.04	4.8705	11457		0.0487	5.83796					0.07971	0.04614	0.03357				7.28E-01	-3.80E-04
490.56	4.8755	11517		0.0488	5.86854					0.08	0.04658	0.03343				7.18E-01	-2.69E-04
491.08	4.8805	11572		0.0488	5.89656					0.08015	0.04721	0.03294				6.98E-01	-9.42E-04
491.6	4.8855	11650		0.0489	5.93631					0.08075	0.0477	0.03305				6.93E-01	2.12E-04
492.1	4.888	11711		0.0489	5.96739					0.08105	0.04775	0.0333				6.97E-01	5.00E-04
492.62	4.898	11717		0.049	5.97045					0.08134	0.04775	0.03359				7.03E-01	5.58E-04
493.14	4.903	11717		0.049	5.97045					0.08164	0.04721	0.03443				7.29E-01	1.62E-03
493.66	4.908	11650		0.0491	5.93631					0.08194	0.04692	0.03502				7.46E-01	1.13E-03
494.16	4.913	11614		0.0491	5.91796					0.08223	0.04643	0.0358				7.71E-01	1.56E-03
494.68	4.918	11554		0.0492	5.88739					0.08253	0.04653	0.036				7.74E-01	3.85E-04
495.2	4.923	11566		0.0492	5.8935					0.08282	0.04658	0.03624				7.78E-01	4.62E-04
495.72	4.928	11572		0.0493	5.89656					0.08311	0.04658	0.03654				7.84E-01	5.77E-04
496.22	4.933	11572		0.0493	5.89656					0.08341	0.04667	0.03674				7.87E-01	4.00E-04
496.74	4.938	11584		0.0494	5.90268					0.08371	0.04672	0.03698				7.92E-01	4.62E-04
497.26	4.943	11590		0.0494	5.90573					0.08385	0.04687	0.03699				7.89E-01	1.92E-05
497.78	4.948	11608		0.0495	5.9149					0.08415	0.04701	0.03714				7.90E-01	2.88E-04
498.28	4.9505	11626		0.0495	5.92408					0.08445	0.0476	0.03684				7.74E-01	-6.00E-04
498.8	4.9555	11699		0.0496	5.96127					0.08475	0.04795	0.0368				7.67E-01	-7.69E-05
499.32	4.9605	11741		0.0496	5.98268					0.08505	0.0484	0.03665				7.57E-01	-2.88E-04
499.84	4.9655	11796		0.0497	6.0107					0.08535	0.04864	0.03671				7.55E-01	1.15E-04
500.34	4.9705	11826		0.0497	6.02599					0.08596	0.04924	0.03672				7.46E-01	2.00E-05
500.86	4.9755	11898		0.0498	6.06268					0.08627	0.04979	0.03647				7.32E-01	-4.81E-04
501.38	4.9855	11965		0.0499	6.09682					0.08657	0.05004	0.03653				7.30E-01	1.15E-04
501.88	4.9905	11995		0.0499	6.1121					0.08718	0.05029	0.03689				7.34E-01	7.20E-04
502.4	4.9955	12025		0.05	6.12739					0.08749	0.05014	0.03734				7.45E-01	8.65E-04
502.92	5.0055	12007		0.0501	6.11822					0.08764	0.04954	0.0381				7.69E-01	1.46E-03
503.44	5.0105	11935		0.0501	6.08153					0.08764	0.04934	0.0383				7.76E-01	3.85E-04
503.94	5.013	11910		0.0501	6.06879					0.08794	0.04914	0.0388				7.90E-01	1.00E-03
504.46	5.013	11886		0.0501	6.05656					0.08825	0.04914	0.03911				7.96E-01	5.96E-04
504.98	5.018	11886		0.0502	6.05656					0.08855	0.0494	0.03915				7.93E-01	7.69E-05
505.5	5.023	11917		0.0502	6.07236					0.08916	0.04945	0.03971				8.03E-01	1.08E-03
506	5.028	11923		0.0503	6.07541					0.08916	0.04949	0.03966				8.01E-01	-1.00E-04
506.52	5.038	11929		0.0504	6.07847					0.08977	0.04984	0.03993				8.01E-01	5.19E-04
507.04	5.038	11971		0.0504	6.09987					0.08977	0.05034	0.03942				7.83E-01	-9.81E-04
507.56	5.048	12031		0.0505	6.13045					0.09039	0.05081	0.03958				7.79E-01	3.08E-04
508.06	5.048	12086		0.0505	6.15847					0.0907	0.05116	0.03954				7.73E-01	-8.00E-05
508.58	5.058	12128		0.0506	6.17987					0.09101	0.05157	0.03943				7.65E-01	-2.12E-04
509.1	5.063	12177		0.0506	6.20484					0.09132	0.05224	0.03908				7.48E-01	-6.73E-04
509.62	5.068	12255		0.0507	6.24459					0.09148	0.05271	0.03877				7.36E-01	-5.96E-04
510.12	5.073	12310		0.0507	6.27261					0.09179	0.05333	0.03847				7.21E-01	-6.00E-04
510.64	5.0755	12382		0.0508	6.3093					0.09211	0.0538	0.03831				7.12E-01	-3.08E-04
511.16	5.0805	12437		0.0508	6.33732					0.09275	0.05437	0.03838				7.06E-01	1.35E-04
511.68	5.0855	12503		0.0509	6.37096					0.09307	0.05427	0.0388				7.15E-01	8.08E-04
512.18	5.0955	12491		0.051	6.36484					0.09338	0.05411	0.03927				7.26E-01	9.40E-04
512.7	5.1005	12473		0.051	6.35567					0.0937	0.0537	0.04				7.45E-01	1.40E-03
513.22	5.1055	12425		0.0511	6.33121					0.09401	0.05312	0.0409				7.70E-01	1.73E-03
513.74	5.1105	12358		0.0511	6.29707					0.09433	0.05307	0.04126				7.77E-01	6.92E-04
514.24	5.1155	12352		0.0512	6.29401					0.09464	0.05312	0.04152				7.82E-01	5.20E-04
514.76	5.1205	12358		0.0512	6.29707					0.09496	0.05322	0.04174				7.84E-01	4.23E-04
515.28	5.1255	12370		0.0513	6.30318					0.09528	0.05359	0.04168				7.78E-01	-1.15E-04
515.78	5.1305	12413		0.0513	6.3251					0.09543	0.05385	0.04158				7.72E-01	-2.00E-04
516.3	5.1355	12443		0.0514	6.34038					0.09575	0.05416	0.04159				7.68E-01	1.92E-05
516.82	5.138	12479		0.0514	6.35873					0.09607	0.05464	0.04143				7.58E-01	-3.08E-04
517.34	5.143	12534		0.0514	6.38675					0.09639	0.05506	0.04133				7.51E-01	-1.92E-04
517.84	5.148	12582		0.0515	6.41121					0.09672	0.05554	0.04118				7.41E-01	-3.00E-04
518.36	5.153	12636		0.0515	6.43873					0.09704	0.05634	0.0407				7.22E-01	-9.23E-04
518.88	5.158	12727		0.0516	6.4851					0.09737	0.05693	0.04044				7.10E-01	-5.00E-04
519.4	5.163	12794		0.0516	6.51924					0.0977	0.05752	0.04018				6.99E-01	-5.00E-04
519.9	5.168	12860		0.0517	6.55287					0.09803	0.05829	0.03974				6.82E-01	-8.80E-04
520.42	5.173	12945		0.0517	6.59618					0.0987	0.05922	0.03948				6.67E-01	-5.00E-04
520.94	5.178	13048		0.0518	6.64866					0.09903	0.05965	0.03938				6.60E-01	-1.92E-04
521.46	5.188	13096		0.0519	6.67312					0.09936	0.05987	0.03949				6.60E-01	2.12E-04
521.96	5.193	13120		0.0519	6.68535					0.09986	0.0596	0.04026				6.76E-01	1.54E-03
522.48	5.198	13090		0.052	6.67006					0.09986	0.05927	0.04059				6.85E-01	6.35E-04
523	5.2055	13054		0.0521	6.65172					0.10019	0.05883	0.04137				7.03E-01	1.50E-03
523.52	5.2055	13005		0.0521	6.62675					0.10053	0.05888	0.04165				7.07E-01	5.38E-04
524.02	5.2105	13011		0.0521	6.62981					0.10086	0.05927	0.04159				7.02E-01	-1.20E-04
524.54	5.2155	13054		0.0522	6.65172					0.10119	0.05927	0.04192				7.07E-01	6.35E-04
525.06	5.2205	13054		0.0522	6.65172					0.10153	0.0596	0.04193				7.04E-01	1.92E-05
525.58	5.2255	13090		0.0523	6.67006					0.10186	0.05971	0.04215				7.06E-01	4.23E-04
526.08	5.2305	13102		0.0523	6.67618					0.1022	0.06004	0.04216				7.02E-01	2.00E-05
526.6	5.2355	13138		0.0524	6.69452					0.10253	0.06048	0.04205				6.95E-01	-2.12E-04
527.12	5.2405	13187		0.0524	6.71949					0.10287	0.06115	0.04172				6.82E-01	-6.35E-04
527.64	5.2455	13259		0.0525	6.75618					0.10321	0.06193	0.04128				6.67E-01	-8.46E-04
528.14	5.2505	13344		0.0525	6.79949					0.10356	0.06272	0.04083				6.51E-01	-9.00E-04
528.66	5.2555	13429		0.0526	6.8428					0.10373	0.0634	0.04033				6.36E-01	-9.62E-04
529.18	5.2605	13501		0.0526	6.87949					0.10407	0.06414	0.03993				6.23E-01	-7.69E-04
529.68	5.263	13580		0.0526	6.91975					0.10477	0.06506	0.03971				6.10E-01	-4.40E-04
530.2	5.268	13677		0.0527	6.96917					0.10512	0.06575	0.03937				5.99E-01	-6.54E-04
530.72	5.278	13749		0.0528	7.00586					0.10583	0.06616	0.03967				6.00E-01	5.77E-04
531.24	5.283	13792		0.0528	7.02777					0.10618	0.06622	0.03996				6.03E-01	5.58E-04
531.74	5.293	13798		0.0529	7.03083					0.10653	0.06599	0.04054				6.14E-01	1.16E-03
532.26	5.298	13774		0.053	7.0186					0.10653	0.06529	0.04124				6.32E-01	1.35E-03
532.78	5.303	13701		0.053	6.9814					0.10688	0.06518	0.0417				6.40E-01	8.85E-04
533.3	5.303	13689		0.053	6.97529					0.10723	0.06535	0.04188				6.41E-01	3.46E-04
533.8	5.308	13707		0.0531	6.98446					0.10758	0.06535	0.04223				6.46E-01	7.00E-04
534.32	5.313	13707		0.0531	6.98446					0.1081	0.06541	0.04269				6.53E-01	8.85E-04
534.84	5.318	13713		0.0532	6.98752					0.1081	0.06552	0.04258				6.50E-01	-2.12E-04
535.36	5.3255	13725		0.0533	6.99363					0.10845	0.06593	0.04252				6.45E-01	-1.15E-04
535.86	5.3255	13768		0.0533	7.01554					0.1088	0.06639	0.04241				6.39E-01	-2.20E-04
536.38	5.3305	13816		0.0533	7.04					0.10916	0.06704	0.04212				6.28E-01	-5.58E-04
536.9	5.3355	13883		0.0534	7.07414					0.10987	0.06762	0.04225				6.25E-01	2.50E-04
537.42	5.3405	13943		0.0534	7.10471					0.11023	0.06845	0.04178				6.10E-01	-9.04E-04
537.92	5.3505	14028		0.0535	7.14803					0.11059	0.06903	0.04156				6.02E-01	-4.40E-04
538.44	5.3555	14088		0.0536	7.1786					0.11095	0.06981	0.04114				5.89E-01	-8.08E-04
538.96	5.3605	14167		0.0536	7.21885					0.11132	0.07059	0.04073				5.77E-01	-7.88E-04
539.48	5.3655	14246		0.0537	7.25911					0.11168	0.07124	0.04044				5.68E-01	-5.58E-04
539.98	5.3705	14312		0.0537	7.29274					0.11241	0.07203	0.04038				5.61E-01	-1.20E-04
540.5	5.3755	14391		0.0538	7.33299					0.1126	0.07215	0.04044				5.60E-01	1.15E-04
541.02	5.3855	14403		0.0539	7.33911					0.11296	0.07178	0.04118				5.74E-01	1.42E-03
541.54	5.388	14366		0.0539	7.32025					0.11333	0.07148	0.04184				5.85E-01	1.27E-03
542.04	5.393	14336		0.0539	7.30497					0.11369	0.07065	0.04304				6.09E-01	2.40E-03
542.56	5.398	14252		0.054	7.26217					0.11405	0.07077	0.04329				6.12E-01	4.81E-04
543.08	5.403	14264		0.054	7.26828					0.11442	0.07052	0.0439				6.23E-01	1.17E-03
543.58	5.408	14239		0.0541	7.25554					0.11478	0.07052	0.04426				6.28E-01	7.20E-04
544.1	5.413	14239		0.0541	7.25554					0.11514	0.07095	0.0442				6.23E-01	-1.15E-04
544.62	5.418	14282		0.0542	7.27745					0.11551	0.07113	0.04438				6.24E-01	3.46E-04
545.14	5.423	14300		0.0542	7.28662					0.11587	0.07136	0.04451				6.24E-01	2.50E-04
545.64	5.428	14324		0.0543	7.29885					0.11624	0.07185	0.04439				6.18E-01	-2.40E-04
546.16	5.433	14373		0.0543	7.32382					0.11661	0.07227	0.04434				6.14E-01	-9.62E-05
546.68	5.438	14415		0.0544	7.34522					0.11698	0.07307	0.04391				6.01E-01	-8.27E-04
547.2	5.443	14494		0.0544	7.38548					0.11717	0.07392	0.04325				5.85E-01	-1.27E-03
547.7	5.448	14578		0.0545	7.42828					0.11754	0.0746	0.04294				5.76E-01	-6.20E-04
548.22	5.4505	14645		0.0545	7.46242					0.11792	0.07509	0.04283				5.70E-01	-2.12E-04
548.74	5.4555	14693		0.0546	7.48688					0.11829	0.07614	0.04215				5.54E-01	-1.31E-03
549.26	5.4605	14796		0.0546	7.53936					0.11905	0.07696	0.04209				5.47E-01	-1.15E-04
549.76	5.4655	14875		0.0547	7.57962					0.11943	0.07733	0.0421				5.44E-01	2.00E-05
550.28	5.4755	14911		0.0548	7.59796					0.11981	0.07733	0.04248				5.49E-01	7.31E-04
550.8	5.4805	14911		0.0548	7.59796					0.12019	0.07676	0.04343				5.66E-01	1.83E-03
551.32	5.4855	14856		0.0549	7.56994					0.12057	0.07645	0.04411				5.77E-01	1.31E-03
551.82	5.4905	14826		0.0549	7.55465					0.12094	0.07596	0.04498				5.92E-01	1.74E-03
552.34	5.4955	14778		0.055	7.53019					0.12132	0.07565	0.04567				6.04E-01	1.33E-03
552.86	5.5005	14748		0.055	7.5149					0.12169	0.07584	0.04586				6.05E-01	3.65E-04
553.38	5.5055	14766		0.0551	7.52408					0.12188	0.07565	0.04623				6.11E-01	7.12E-04
553.88	5.5105	14748		0.0551	7.5149					0.12226	0.0759	0.04636				6.11E-01	2.60E-04
554.4	5.513	14772		0.0551	7.52713					0.12264	0.0759	0.04674				6.16E-01	7.31E-04
554.92	5.518	14772		0.0552	7.52713					0.12301	0.07633	0.04668				6.12E-01	-1.15E-04
555.44	5.523	14814		0.0552	7.54854					0.12339	0.07652	0.04688				6.13E-01	3.85E-04
555.94	5.528	14832		0.0553	7.55771					0.12377	0.07727	0.0465				6.02E-01	-7.60E-04
556.46	5.533	14905		0.0553	7.5949					0.12416	0.07789	0.04626				5.94E-01	-4.62E-04
556.98	5.538	14965		0.0554	7.62548					0.12454	0.07847	0.04607				5.87E-01	-3.65E-04
557.48	5.543	15020		0.0554	7.6535					0.12492	0.07884	0.04608				5.84E-01	2.00E-05
558	5.548	15056		0.0555	7.67185					0.12531	0.07891	0.0464				5.88E-01	6.15E-04
558.52	5.553	15062		0.0555	7.6749					0.12607	0.07903	0.04704				5.95E-01	1.23E-03
559.04	5.558	15074		0.0556	7.68102					0.12645	0.07828	0.04817				6.15E-01	2.17E-03
559.54	5.568	15002		0.0557	7.64433					0.12702	0.07733	0.04969				6.43E-01	3.04E-03
560.06	5.573	14911		0.0557	7.59796					0.12739	0.07577	0.05162				6.81E-01	3.71E-03
560.58	5.5805	14760		0.0558	7.52102					0.12776	0.07404	0.05372				7.26E-01	4.04E-03
561.1	5.5855	14590		0.0559	7.43439					0.12776	0.07215	0.05561				7.71E-01	3.63E-03
561.6	5.5905	14403		0.0559	7.33911					0.12813	0.07071	0.05742				8.12E-01	3.62E-03
562.12	5.5905	14258		0.0559	7.26522					0.12848	0.06957	0.05891				8.47E-01	2.87E-03
562.64	5.5955	14143		0.056	7.20662					0.12882	0.06518	0.06365				9.77E-01	9.12E-03
563.16	5.6005	13689		0.056	6.97529					0.12916	0.06216	0.06701				1.08E+00	6.46E-03
563.66	5.6055	13368		0.0561	6.81172					0.1295	0.06109	0.06841				1.12E+00	2.80E-03
564.18	5.6105	13253		0.0561	6.75312					0.12984	0.06043	0.06941				1.15E+00	1.92E-03
564.7	5.6155	13181		0.0562	6.71643					0.13017	0.06065	0.06952				1.15E+00	2.12E-04
565.22	5.6205	13205		0.0562	6.72866					0.13051	0.06082	0.0697				1.15E+00	3.46E-04
565.72	5.6255	13223		0.0563	6.73783					0.13085	0.06132	0.06953				1.13E+00	-3.40E-04
566.24	5.6305	13278		0.0563	6.76586					0.13136	0.06199	0.06937				1.12E+00	-3.08E-04
566.76	5.6355	13350		0.0564	6.80255					0.1317	0.06278	0.06892				1.10E+00	-8.65E-04
567.28	5.643	13435		0.0564	6.84586					0.13205	0.06334	0.06871				1.08E+00	-4.04E-04
567.78	5.648	13495		0.0565	6.87643					0.1324	0.06397	0.06842				1.07E+00	-5.80E-04
568.3	5.653	13562		0.0565	6.91057					0.13274	0.06478	0.06797				1.05E+00	-8.65E-04
568.82	5.658	13647		0.0566	6.95389					0.13345	0.06546	0.06798				1.04E+00	1.92E-05
569.34	5.663	13719		0.0566	6.99057					0.1338	0.06599	0.06781				1.03E+00	-3.27E-04
569.84	5.673	13774		0.0567	7.0186					0.13415	0.06569	0.06845				1.04E+00	1.28E-03
570.36	5.678	13743		0.0568	7.0028					0.13449	0.06558	0.06892				1.05E+00	9.04E-04
570.88	5.683	13731		0.0568	6.99669					0.13484	0.06483	0.07001				1.08E+00	2.10E-03
571.38	5.688	13653		0.0569	6.95694					0.13519	0.06501	0.07018				1.08E+00	3.40E-04
571.9	5.693	13671		0.0569	6.96611					0.13536	0.06495	0.07042				1.08E+00	4.62E-04
572.42	5.698	13665		0.057	6.96306					0.13571	0.06506	0.07065				1.09E+00	4.42E-04
572.94	5.7005	13677		0.057	6.96917					0.13606	0.06552	0.07054				1.08E+00	-2.12E-04
573.44	5.7055	13725		0.0571	6.99363					0.13642	0.06587	0.07054				1.07E+00	0.00E+00
573.96	5.7105	13762		0.0571	7.01248					0.13677	0.06633	0.07043				1.06E+00	-2.12E-04
574.48	5.7155	13810		0.0572	7.03694					0.13712	0.0668	0.07033				1.05E+00	-1.92E-04
575	5.7205	13858		0.0572	7.0614					0.13748	0.0675	0.06998				1.04E+00	-6.73E-04
575.5	5.7255	13931		0.0573	7.0986					0.13784	0.06827	0.06957				1.02E+00	-8.20E-04
576.02	5.7305	14010		0.0573	7.13885					0.1382	0.06933	0.06887				9.93E-01	-1.35E-03
576.54	5.7355	14118		0.0574	7.19389					0.13856	0.07022	0.06834				9.73E-01	-1.02E-03
577.06	5.7405	14209		0.0574	7.24025					0.13892	0.07083	0.0681				9.61E-01	-4.62E-04
577.56	5.7455	14270		0.0575	7.27134					0.13929	0.07185	0.06744				9.39E-01	-1.32E-03
578.08	5.7505	14373		0.0575	7.32382					0.13985	0.07294	0.06691				9.17E-01	-1.02E-03
578.6	5.7555	14481		0.0576	7.37885					0.14022	0.07355	0.06666				9.06E-01	-4.81E-04
579.12	5.763	14542		0.0576	7.40994					0.14059	0.0738	0.06679				9.05E-01	2.50E-04
579.62	5.768	14566		0.0577	7.42217					0.14096	0.07337	0.06759				9.21E-01	1.60E-03
580.14	5.773	14524		0.0577	7.40076					0.14133	0.07319	0.06814				9.31E-01	1.06E-03
580.66	5.778	14506		0.0578	7.39159					0.1417	0.07264	0.06906				9.51E-01	1.77E-03
581.18	5.783	14451		0.0578	7.36357					0.14206	0.07276	0.06931				9.53E-01	4.81E-04
581.68	5.788	14463		0.0579	7.36968					0.14243	0.07276	0.06968				9.58E-01	7.40E-04
582.2	5.793	14463		0.0579	7.36968					0.1428	0.0727	0.07011				9.64E-01	8.27E-04
582.72	5.798	14457		0.058	7.36662					0.14317	0.07313	0.07004				9.58E-01	-1.35E-04
583.24	5.803	14500		0.058	7.38854					0.14354	0.07313	0.07041				9.63E-01	7.12E-04
583.74	5.808	14500		0.0581	7.38854					0.14391	0.07361	0.0703				9.55E-01	-2.20E-04
584.26	5.813	14548		0.0581	7.41299					0.14428	0.07404	0.07024				9.49E-01	-1.15E-04
584.78	5.818	14590		0.0582	7.43439					0.14447	0.07497	0.06951				9.27E-01	-1.40E-03
585.28	5.823	14681		0.0582	7.48076					0.14485	0.07577	0.06907				9.12E-01	-8.80E-04
585.8	5.8255	14760		0.0583	7.52102					0.14523	0.07664	0.06859				8.95E-01	-9.23E-04
586.32	5.8305	14844		0.0583	7.56382					0.14561	0.07733	0.06828				8.83E-01	-5.96E-04
586.84	5.8355	14911		0.0584	7.59796					0.14599	0.07809	0.0679				8.70E-01	-7.31E-04
587.34	5.8405	14984		0.0584	7.63516					0.14676	0.07922	0.06754				8.53E-01	-7.20E-04
587.86	5.8455	15092		0.0585	7.69019					0.14715	0.07986	0.06729				8.43E-01	-4.81E-04
588.38	5.8555	15153		0.0586	7.72127					0.14792	0.08018	0.06774				8.45E-01	8.65E-04
588.9	5.8605	15183		0.0586	7.73656					0.14831	0.08012	0.06819				8.51E-01	8.65E-04
589.4	5.8705	15177		0.0587	7.7335					0.14869	0.07961	0.06908				8.68E-01	1.78E-03
589.92	5.8755	15129		0.0588	7.70904					0.14869	0.07884	0.06985				8.86E-01	1.48E-03
590.44	5.8805	15056		0.0588	7.67185					0.14908	0.07884	0.07023				8.91E-01	7.31E-04
590.96	5.8805	15056		0.0588	7.67185					0.14927	0.07866	0.07061				8.98E-01	7.31E-04
591.46	5.8855	15038		0.0589	7.66268					0.14965	0.07866	0.071				9.03E-01	7.80E-04
591.98	5.888	15038		0.0589	7.66268					0.15003	0.07866	0.07138				9.07E-01	7.31E-04
592.5	5.893	15038		0.0589	7.66268					0.15042	0.07897	0.07145				9.05E-01	1.35E-04
593.02	5.898	15068		0.059	7.67796					0.1508	0.07897	0.07183				9.10E-01	7.31E-04
593.52	5.903	15068		0.059	7.67796					0.15119	0.07967	0.07152				8.98E-01	-6.20E-04
594.04	5.908	15135		0.0591	7.7121					0.15158	0.08012	0.07146				8.92E-01	-1.15E-04
594.56	5.913	15177		0.0591	7.7335					0.15197	0.08083	0.07114				8.80E-01	-6.15E-04
595.08	5.918	15244		0.0592	7.76764					0.15275	0.08159	0.07116				8.72E-01	3.85E-05
595.58	5.923	15316		0.0592	7.80433					0.15314	0.0825	0.07064				8.56E-01	-1.04E-03
596.1	5.933	15401		0.0593	7.84764					0.15354	0.08301	0.07052				8.50E-01	-2.31E-04
596.62	5.938	15449		0.0594	7.8721					0.15393	0.08374	0.0702				8.38E-01	-6.15E-04
597.14	5.943	15516		0.0594	7.90624					0.15413	0.08425	0.06988				8.29E-01	-6.15E-04
597.64	5.948	15564		0.0595	7.9307					0.15493	0.08492	0.07001				8.24E-01	2.60E-04
598.16	5.9505	15625		0.0595	7.96178					0.15532	0.08492	0.07041				8.29E-01	7.69E-04
598.68	5.9605	15625		0.0596	7.96178					0.15572	0.08419	0.07153				8.50E-01	2.15E-03
599.18	5.9655	15558		0.0597	7.92764					0.15611	0.0838	0.07231				8.63E-01	1.56E-03
599.7	5.9705	15522		0.0597	7.9093					0.15651	0.08282	0.07369				8.90E-01	2.65E-03
600.22	5.9755	15431		0.0598	7.86293					0.1569	0.08244	0.07446				9.03E-01	1.48E-03
600.74	5.9805	15395		0.0598	7.84459					0.15729	0.08224	0.07505				9.13E-01	1.13E-03
601.24	5.9855	15377		0.0599	7.83541					0.15768	0.08191	0.07577				9.25E-01	1.44E-03
601.76	5.9905	15346		0.0599	7.81962					0.15807	0.08231	0.07577				9.21E-01	0.00E+00
602.28	5.9955	15383		0.06	7.83847					0.15847	0.08231	0.07616				9.25E-01	7.50E-04
602.8	6.0005	15383		0.06	7.83847					0.15886	0.08256	0.0763				9.24E-01	2.69E-04
603.3	6.0055	15407		0.0601	7.8507					0.15906	0.08289	0.07617				9.19E-01	-2.60E-04
603.82	6.0105	15437		0.0601	7.86599					0.15945	0.08321	0.07624				9.16E-01	1.35E-04
604.34	6.013	15467		0.0601	7.88127					0.15985	0.08387	0.07598				9.06E-01	-5.00E-04
604.86	6.018	15528		0.0602	7.91236					0.16024	0.08451	0.07573				8.96E-01	-4.81E-04
605.36	6.023	15588		0.0602	7.94293					0.16064	0.08492	0.07573				8.92E-01	0.00E+00
605.88	6.028	15625		0.0603	7.96178					0.16104	0.08524	0.0758				8.89E-01	1.35E-04
606.4	6.033	15655		0.0603	7.97707					0.16144	0.08564	0.07581				8.85E-01	1.92E-05
606.92	6.038	15691		0.0604	7.99541					0.16224	0.08564	0.07661				8.95E-01	1.54E-03
607.42	6.043	15691		0.0604	7.99541					0.16264	0.08557	0.07707				9.01E-01	9.20E-04
607.94	6.053	15685		0.0605	7.99236					0.16304	0.08544	0.0776				9.08E-01	1.02E-03
608.46	6.058	15673		0.0606	7.98624					0.16344	0.08445	0.07899				9.35E-01	2.67E-03
608.98	6.063	15582		0.0606	7.93987					0.16383	0.08393	0.0799				9.52E-01	1.75E-03
609.48	6.068	15534		0.0607	7.91541					0.16403	0.08308	0.08095				9.74E-01	2.10E-03
610	6.073	15455		0.0607	7.87516					0.16442	0.08295	0.08147				9.82E-01	1.00E-03
610.52	6.0755	15443		0.0608	7.86904					0.16481	0.08289	0.08193				9.88E-01	8.85E-04
611.04	6.0805	15437		0.0608	7.86599					0.16521	0.08263	0.08258				9.99E-01	1.25E-03
611.54	6.0855	15413		0.0609	7.85376					0.1656	0.08282	0.08278				1.00E+00	4.00E-04
612.06	6.0905	15431		0.0609	7.86293					0.16599	0.08282	0.08317				1.00E+00	7.50E-04
612.58	6.0955	15431		0.061	7.86293					0.16639	0.08295	0.08344				1.01E+00	5.19E-04
613.08	6.1005	15443		0.061	7.86904					0.16678	0.08335	0.08343				1.00E+00	-2.00E-05
613.6	6.1055	15480		0.0611	7.8879					0.16718	0.08419	0.08299				9.86E-01	-8.46E-04
614.12	6.1105	15558		0.0611	7.92764					0.16758	0.08472	0.08286				9.78E-01	-2.50E-04
614.64	6.1155	15607		0.0612	7.95261					0.16798	0.08544	0.08254				9.66E-01	-6.15E-04
615.14	6.1205	15673		0.0612	7.98624					0.16838	0.0859	0.08248				9.60E-01	-1.20E-04
615.66	6.1255	15715		0.0613	8.00764					0.16878	0.0863	0.08248				9.56E-01	0.00E+00
616.18	6.1305	15752		0.0613	8.0265					0.16938	0.08676	0.08262				9.52E-01	2.69E-04
616.7	6.1355	15794		0.0614	8.0479					0.16978	0.0865	0.08328				9.63E-01	1.27E-03
617.2	6.143	15770		0.0614	8.03567					0.17058	0.08604	0.08454				9.83E-01	2.52E-03
617.72	6.148	15728		0.0615	8.01427					0.17098	0.08505	0.08593				1.01E+00	2.67E-03
618.24	6.158	15637		0.0616	7.9679					0.17138	0.08387	0.08751				1.04E+00	3.04E-03
618.76	6.163	15528		0.0616	7.91236					0.17138	0.08269	0.08868				1.07E+00	2.25E-03
619.26	6.168	15419		0.0617	7.85682					0.17177	0.08199	0.08978				1.10E+00	2.20E-03
619.78	6.168	15353		0.0617	7.82318					0.17216	0.08153	0.09063				1.11E+00	1.63E-03
620.3	6.173	15310		0.0617	7.80127					0.17254	0.08121	0.09134				1.12E+00	1.37E-03
620.82	6.178	15280		0.0618	7.78599					0.17293	0.08083	0.09211				1.14E+00	1.48E-03
621.32	6.183	15244		0.0618	7.76764					0.17332	0.08056	0.09276				1.15E+00	1.30E-03
621.84	6.188	15219		0.0619	7.7549					0.17371	0.08037	0.09334				1.16E+00	1.12E-03
622.36	6.193	15201		0.0619	7.74573					0.1739	0.08031	0.09359				1.17E+00	4.81E-04
622.88	6.198	15195		0.062	7.74268					0.17429	0.08031	0.09398				1.17E+00	7.50E-04
623.38	6.2005	15195		0.062	7.74268					0.17467	0.08037	0.0943				1.17E+00	6.40E-04
623.9	6.2055	15201		0.0621	7.74573					0.17545	0.08018	0.09527				1.19E+00	1.87E-03
624.42	6.2105	15183		0.0621	7.73656					0.17583	0.07999	0.09584				1.20E+00	1.10E-03
624.94	6.2205	15165		0.0622	7.72739					0.17622	0.07922	0.097				1.22E+00	2.23E-03
625.44	6.2255	15092		0.0623	7.69019					0.1766	0.07866	0.09794				1.25E+00	1.88E-03
625.96	6.2305	15038		0.0623	7.66268					0.17698	0.07758	0.0994				1.28E+00	2.81E-03
626.48	6.2355	14935		0.0624	7.61019					0.17772	0.07584	0.10188				1.34E+00	4.77E-03
626.98	6.2405	14766		0.0624	7.52408					0.17808	0.07119	0.10689				1.50E+00	1.00E-02
627.5	6.2505	14306		0.0625	7.28968					0.17842	0.06582	0.11261				1.71E+00	1.10E-02
628.02	6.2555	13756		0.0626	7.00943					0.17859	0.06329	0.11531				1.82E+00	5.19E-03
628.54	6.2605	13489		0.0626	6.87338					0.17893	0.06193	0.117				1.89E+00	3.25E-03
629.04	6.263	13344		0.0626	6.79949					0.17927	0.06143	0.11784				1.92E+00	1.68E-03
629.56	6.268	13290		0.0627	6.77197					0.17961	0.06115	0.11846				1.94E+00	1.19E-03
630.08	6.273	13259		0.0627	6.75618					0.17995	0.0607	0.11924				1.96E+00	1.50E-03
630.6	6.278	13211		0.0628	6.73172					0.18028	0.0607	0.11958				1.97E+00	6.54E-04
631.1	6.283	13211		0.0628	6.73172					0.18062	0.06076	0.11986				1.97E+00	5.60E-04
631.62	6.288	13217		0.0629	6.73478					0.18096	0.06104	0.11992				1.96E+00	1.15E-04
632.14	6.293	13247		0.0629	6.75006					0.1813	0.06138	0.11992				1.95E+00	0.00E+00
632.66	6.298	13284		0.063	6.76892					0.18164	0.06177	0.11987				1.94E+00	-9.62E-05
633.16	6.303	13326		0.063	6.79032					0.18198	0.06227	0.11971				1.92E+00	-3.20E-04
633.68	6.308	13380		0.0631	6.81783					0.18232	0.06295	0.11937				1.90E+00	-6.54E-04
634.2	6.313	13453		0.0631	6.85503					0.18267	0.06358	0.11909				1.87E+00	-5.38E-04
634.72	6.318	13520		0.0632	6.88917					0.18284	0.06414	0.1187				1.85E+00	-7.50E-04
635.22	6.323	13580		0.0632	6.91975					0.18319	0.06489	0.1183				1.82E+00	-8.00E-04
635.74	6.3255	13659		0.0633	6.96					0.18389	0.06564	0.11826				1.80E+00	-7.69E-05
636.26	6.3305	13737		0.0633	6.99975					0.18424	0.06605	0.11819				1.79E+00	-1.35E-04
636.78	6.3405	13780		0.0634	7.02166					0.18459	0.06616	0.11843				1.79E+00	4.62E-04
637.28	6.3455	13792		0.0635	7.02777					0.18494	0.06552	0.11942				1.82E+00	1.98E-03
637.8	6.3505	13725		0.0635	6.99363					0.18529	0.06523	0.12005				1.84E+00	1.21E-03
638.32	6.3555	13695		0.0636	6.97834					0.18564	0.06454	0.1211				1.88E+00	2.02E-03
638.84	6.3605	13622		0.0636	6.94115					0.18598	0.06448	0.1215				1.88E+00	7.69E-04
639.34	6.3655	13616		0.0637	6.93809					0.18633	0.06448	0.12185				1.89E+00	7.00E-04
639.86	6.3705	13616		0.0637	6.93809					0.18668	0.06448	0.12219				1.90E+00	6.54E-04
640.38	6.3755	13616		0.0638	6.93809					0.18702	0.06466	0.12236				1.89E+00	3.27E-04
640.88	6.3805	13635		0.0638	6.94777					0.1872	0.06472	0.12248				1.89E+00	2.40E-04
641.4	6.3855	13641		0.0639	6.95083					0.18755	0.06506	0.12248				1.88E+00	0.00E+00
641.92	6.388	13677		0.0639	6.96917					0.1879	0.06535	0.12255				1.88E+00	1.35E-04
642.44	6.393	13707		0.0639	6.98446					0.18825	0.06593	0.12232				1.86E+00	-4.42E-04
642.94	6.398	13768		0.064	7.01554					0.1886	0.06674	0.12186				1.83E+00	-9.20E-04
643.46	6.403	13852		0.064	7.05834					0.18896	0.06733	0.12163				1.81E+00	-4.42E-04
643.98	6.408	13913		0.0641	7.08943					0.18931	0.06785	0.12146				1.79E+00	-3.27E-04
644.5	6.413	13967		0.0641	7.11694					0.18967	0.06839	0.12129				1.77E+00	-3.27E-04
645	6.418	14022		0.0642	7.14497					0.19039	0.06909	0.1213				1.76E+00	2.00E-05
645.52	6.423	14094		0.0642	7.18166					0.19075	0.0694	0.12136				1.75E+00	1.15E-04
646.04	6.433	14125		0.0643	7.19745					0.19147	0.06963	0.12184				1.75E+00	9.23E-04
646.56	6.438	14149		0.0644	7.20968					0.19165	0.06957	0.12208				1.75E+00	4.62E-04
647.06	6.448	14143		0.0645	7.20662					0.19201	0.06891	0.1231				1.79E+00	2.04E-03
647.58	6.4505	14076		0.0645	7.17248					0.19201	0.06821	0.1238				1.81E+00	1.35E-03
648.1	6.4555	14004		0.0646	7.1358					0.19237	0.06779	0.12457				1.84E+00	1.48E-03
648.62	6.4555	13961		0.0646	7.11389					0.19272	0.06785	0.12487				1.84E+00	5.77E-04
649.12	6.4605	13967		0.0646	7.11694					0.19308	0.06773	0.12534				1.85E+00	9.40E-04
649.64	6.4655	13955		0.0647	7.11083					0.19343	0.06768	0.12576				1.86E+00	8.08E-04
650.16	6.4705	13949		0.0647	7.10777					0.19379	0.06779	0.126				1.86E+00	4.62E-04
650.68	6.4755	13961		0.0648	7.11389					0.19414	0.06785	0.12629				1.86E+00	5.58E-04
651.18	6.4805	13967		0.0648	7.11694					0.1945	0.06808	0.12642				1.86E+00	2.60E-04
651.7	6.4855	13991		0.0649	7.12917					0.19486	0.06868	0.12618				1.84E+00	-4.62E-04
652.22	6.4905	14052		0.0649	7.16025					0.19522	0.06909	0.12613				1.83E+00	-9.62E-05
652.72	6.4955	14094		0.065	7.18166					0.19558	0.06969	0.12589				1.81E+00	-4.80E-04
653.24	6.5005	14155		0.065	7.21274					0.19613	0.07034	0.12578				1.79E+00	-2.12E-04
653.76	6.5055	14221		0.0651	7.24637					0.19649	0.07089	0.1256				1.77E+00	-3.46E-04
654.28	6.513	14276		0.0651	7.27439					0.19686	0.07136	0.12549				1.76E+00	-2.12E-04
654.78	6.518	14324		0.0652	7.29885					0.19722	0.07178	0.12544				1.75E+00	-1.00E-04
655.3	6.523	14366		0.0652	7.32025					0.19759	0.07185	0.12573				1.75E+00	5.58E-04
655.82	6.528	14373		0.0653	7.32382					0.19832	0.07178	0.12654				1.76E+00	1.56E-03
656.34	6.533	14366		0.0653	7.32025					0.19868	0.07142	0.12726				1.78E+00	1.38E-03
656.84	6.543	14330		0.0654	7.30191					0.19905	0.07065	0.1284				1.82E+00	2.28E-03
657.36	6.548	14252		0.0655	7.26217					0.19941	0.06969	0.12972				1.86E+00	2.54E-03
657.88	6.553	14155		0.0655	7.21274					0.19977	0.06957	0.13019				1.87E+00	9.04E-04
658.4	6.558	14143		0.0656	7.20662					0.20013	0.06945	0.13067				1.88E+00	9.23E-04
658.9	6.563	14131		0.0656	7.20051					0.20049	0.06921	0.13128				1.90E+00	1.22E-03
659.42	6.568	14106		0.0657	7.18777					0.20066	0.06927	0.1314				1.90E+00	2.31E-04
659.94	6.573	14112		0.0657	7.19083					0.20102	0.06909	0.13193				1.91E+00	1.02E-03
660.46	6.5755	14094		0.0658	7.18166					0.20138	0.06933	0.13206				1.90E+00	2.50E-04
660.96	6.5805	14118		0.0658	7.19389					0.20175	0.06963	0.13211				1.90E+00	1.00E-04
661.48	6.5855	14149		0.0659	7.20968					0.20211	0.06987	0.13224				1.89E+00	2.50E-04
662	6.5905	14173		0.0659	7.22191					0.20247	0.07022	0.13225				1.88E+00	1.92E-05
662.52	6.5955	14209		0.066	7.24025					0.20283	0.07089	0.13195				1.86E+00	-5.77E-04
663.02	6.6005	14276		0.066	7.27439					0.2032	0.07101	0.13219				1.86E+00	4.80E-04
663.54	6.6055	14288		0.0661	7.28051					0.20356	0.07119	0.13238				1.86E+00	3.65E-04
664.06	6.6105	14306		0.0661	7.28968					0.20393	0.07124	0.13268				1.86E+00	5.77E-04
664.58	6.6155	14312		0.0662	7.29274					0.20466	0.07142	0.13323				1.87E+00	1.06E-03
665.08	6.6205	14330		0.0662	7.30191					0.20502	0.0713	0.13372				1.88E+00	9.80E-04
665.6	6.6305	14318		0.0663	7.2958					0.2052	0.07046	0.13474				1.91E+00	1.96E-03
666.12	6.6355	14233		0.0664	7.25248					0.20556	0.06921	0.13635				1.97E+00	3.10E-03
666.62	6.638	14106		0.0664	7.18777					0.20592	0.0685	0.13741				2.01E+00	2.12E-03
667.14	6.643	14034		0.0664	7.15108					0.20627	0.06744	0.13883				2.06E+00	2.73E-03
667.66	6.648	13925		0.0665	7.09554					0.20662	0.06685	0.13977				2.09E+00	1.81E-03
668.18	6.653	13864		0.0665	7.06446					0.20697	0.06645	0.14052				2.11E+00	1.44E-03
668.68	6.658	13822		0.0666	7.04306					0.20732	0.06587	0.14145				2.15E+00	1.86E-03
669.2	6.663	13762		0.0666	7.01248					0.20767	0.06593	0.14174				2.15E+00	5.58E-04
669.72	6.668	13768		0.0667	7.01554					0.20802	0.06552	0.1425				2.17E+00	1.46E-03
670.24	6.673	13725		0.0667	6.99363					0.20837	0.06546	0.14291				2.18E+00	7.88E-04
670.74	6.678	13719		0.0668	6.99057					0.20872	0.06546	0.14326				2.19E+00	7.00E-04
671.26	6.683	13719		0.0668	6.99057					0.20907	0.06552	0.14355				2.19E+00	5.58E-04
671.78	6.688	13725		0.0669	6.99363					0.20942	0.06582	0.14361				2.18E+00	1.15E-04
672.3	6.693	13756		0.0669	7.00943					0.2096	0.06564	0.14396				2.19E+00	6.73E-04
672.8	6.698	13737		0.067	6.99975					0.20995	0.06535	0.1446				2.21E+00	1.28E-03
673.32	6.7005	13707		0.067	6.98446					0.21028	0.06414	0.14614				2.28E+00	2.96E-03
673.84	6.7055	13580		0.0671	6.91975					0.21091	0.05688	0.15403				2.71E+00	1.52E-02
674.36	6.7105	12788		0.0671	6.51618					0.21122	0.05009	0.16112				3.22E+00	1.36E-02
674.86	6.7205	12001		0.0672	6.11516					0.21181	0.04785	0.16396				3.43E+00	5.68E-03
675.38	6.7255	11729		0.0673	5.97656					0.2121	0.04663	0.16548				3.55E+00	2.92E-03
675.9	6.7355	11578		0.0674	5.89962					0.21239	0.04537	0.16702				3.68E+00	2.96E-03
676.42	6.7405	11421		0.0674	5.81962					0.21239	0.04474	0.16765				3.75E+00	1.21E-03
676.92	6.7455	11342		0.0675	5.77936					0.21268	0.04403	0.16865				3.83E+00	2.00E-03
677.44	6.7455	11251		0.0675	5.73299					0.21296	0.04365	0.16931				3.88E+00	1.27E-03
677.96	6.7505	11203		0.0675	5.70854					0.21325	0.04347	0.16978				3.91E+00	9.04E-04
678.48	6.7555	11179		0.0676	5.69631					0.21339	0.04304	0.17035				3.96E+00	1.10E-03
678.98	6.7605	11124		0.0676	5.66828					0.21367	0.0429	0.17077				3.98E+00	8.40E-04
679.5	6.763	11106		0.0676	5.65911					0.21395	0.04272	0.17124				4.01E+00	9.04E-04
680.02	6.768	11082		0.0677	5.64688					0.21424	0.04267	0.17157				4.02E+00	6.35E-04
680.52	6.773	11076		0.0677	5.64382					0.21452	0.04253	0.17199				4.04E+00	8.40E-04
681.04	6.778	11058		0.0678	5.63465					0.2148	0.04258	0.17222				4.04E+00	4.42E-04
681.56	6.783	11064		0.0678	5.63771					0.21508	0.04248	0.1726				4.06E+00	7.31E-04
682.08	6.788	11052		0.0679	5.63159					0.21564	0.0422	0.17344				4.11E+00	1.62E-03
682.58	6.793	11015		0.0679	5.61274					0.21592	0.04188	0.17404				4.16E+00	1.20E-03
683.1	6.803	10973		0.068	5.59134					0.2162	0.04142	0.17478				4.22E+00	1.42E-03
683.62	6.808	10912		0.0681	5.56025					0.21647	0.03987	0.17659				4.43E+00	3.48E-03
684.14	6.813	10707		0.0681	5.4558					0.21686	0.03831	0.17855				4.66E+00	3.77E-03
684.64	6.818	10495		0.0682	5.34777					0.21712	0.03665	0.18047				4.92E+00	3.84E-03
685.16	6.8255	10265		0.0683	5.23057					0.21736	0.03431	0.18305				5.34E+00	4.96E-03
685.68	6.8305	9932		0.0683	5.06089					0.21757	0.02665	0.19092				7.16E+00	1.51E-02
686.2	6.8355	8753		0.0684	4.46013					0.21778	0.02309	0.19469				8.43E+00	7.25E-03
686.7	6.8405	8148		0.0684	4.15185					0.21778	0.02197	0.19581				8.91E+00	2.24E-03
687.22	6.8455	7948		0.0685	4.04994					0.21798	0.02137	0.1966				9.20E+00	1.52E-03
687.74	6.8455	7839		0.0685	3.99439					0.21817	0.02095	0.19722				9.41E+00	1.19E-03
688.26	6.8505	7761		0.0685	3.95465					0.21856	0.02059	0.19797				9.61E+00	1.44E-03
688.76	6.8555	7694		0.0686	3.92051					0.21876	0.02017	0.19858				9.85E+00	1.22E-03
689.28	6.8655	7616		0.0687	3.88076					0.21895	0.01973	0.19922				1.01E+01	1.23E-03
689.8	6.8705	7531		0.0687	3.83745					0.21914	0.01928	0.19985				1.04E+01	1.21E-03
690.32	6.8755	7446		0.0688	3.79414					0.21932	0.01891	0.20041				1.06E+01	1.08E-03
690.82	6.8805	7374		0.0688	3.75745					0.21941	0.01833	0.20109				1.10E+01	1.36E-03
691.34	6.8855	7259		0.0689	3.69885					0.21972	0.0173	0.20242				1.17E+01	2.56E-03
691.86	6.888	7053		0.0689	3.59389					0.2197	3.55E-04	0.21934				6.18E+02	3.25E-02
692.38	6.903	1010		0.069	0.51465					0.2197	2.32E-04	0.21947				9.48E+02	2.50E-04
692.88	6.898	816		0.069	0.4158					0.21974	2.21E-04	0.21952				9.91E+02	1.00E-04
693.4	6.898	798		0.069	0.40662					0.21976	2.15E-04	0.21954				1.02E+03	3.85E-05
693.92	6.908	786		0.0691	0.40051					0.2198	2.12E-04	0.21959				1.04E+03	9.62E-05
694.42	6.913	780		0.0691	0.39745					0.21984	1.99E-04	0.21964				1.10E+03	1.00E-04
694.94	6.923	756		0.0692	0.38522					0.21984	1.83E-04	0.21965				1.20E+03	1.92E-05
695.46	6.933	725		0.0693	0.36943					0.21985	1.80E-04	0.21967				1.22E+03	3.85E-05
695.98	6.933	719		0.0693	0.36637					0.21987	1.71E-04	0.2197				1.29E+03	5.77E-05
696.48	6.938	701		0.0694	0.3572					0.21989	1.71E-04	0.21972				1.29E+03	4.00E-05
697	6.943	701		0.0694	0.3572					0.2199	1.68E-04	0.21973				1.31E+03	1.92E-05
697.52	6.948	695		0.0695	0.35414					0.21992	1.65E-04	0.21975				1.33E+03	3.85E-05
698.04	6.9505	689		0.0695	0.35108					0.21993	1.71E-04	0.21976				1.29E+03	1.92E-05
698.54	6.9555	701		0.0696	0.3572					0.21995	1.71E-04	0.21978				1.29E+03	4.00E-05
699.06	6.9605	701		0.0696	0.3572					0.21997	1.71E-04	0.2198				1.29E+03	3.85E-05
699.58	6.9655	701		0.0697	0.3572					0.21999	1.74E-04	0.21981				1.26E+03	1.92E-05
700.1	6.9705	707		0.0697	0.36025					0.22001	1.80E-04	0.21983				1.22E+03	3.85E-05
700.6	6.9755	719		0.0698	0.36637					0.22002	1.80E-04	0.21984				1.22E+03	2.00E-05
701.12	6.9805	719		0.0698	0.36637					0.22004	1.74E-04	0.21987				1.26E+03	5.77E-05
701.64	6.9855	707		0.0699	0.36025					0.22006	1.80E-04	0.21988				1.22E+03	1.92E-05
702.16	6.9905	719		0.0699	0.36637					0.22008	1.83E-04	0.2199				1.20E+03	3.85E-05
702.66	6.9955	725		0.07	0.36943					0.22012	1.83E-04	0.21993				1.20E+03	6.00E-05
703.18	7.0005	725		0.07	0.36943					0.22013	1.86E-04	0.21994				1.18E+03	1.92E-05
703.7	7.0105	731		0.0701	0.37248					0.22014	1.77E-04	0.21997				1.24E+03	5.77E-05
704.22	7.013	713		0.0701	0.36331					0.22018	1.74E-04	0.22001				1.27E+03	7.69E-05
704.72	7.018	707		0.0702	0.36025					0.22018	1.71E-04	0.22001				1.29E+03	0.00E+00
705.24	7.028	701		0.0703	0.3572					0.20774	1.68E-04	0.20757				1.24E+03	-2.39E-02
705.76	7.028	695		0.0703	0.35414					0.20774	0	0.20774				#DIV/0!	3.27E-04
