# Supplementary material for: Relationship between surface deformation displacement and energy evolution of red sandstone under uniaxial compression
Source: PLoS One. 2025 Aug 13;20(8):e0328999. doi: 10.1371/journal.pone.0328999 (PMC12349699; doi:10.1371/journal.pone.0328999)
Supplement: S1 Data — Data set. (ZIP) [file pone.0328999.s001.zip › Data Set/CS3-U-2-20240823.xls]

## Sheet: 数据
runTime	VerticalPosition	VerticalLoad		应变	应力		E			U0	Ue	Ud
3.2	-0.005	18.000		-5e-05	0.00917197		0.0349	2.2273		7.64331e-07	1.35079e-07	6.29252e-07
3.2	0.000	42.000		0	0.0214013		0.03495	2.23952		1.26369e-06	7.3543e-07	5.28265e-07
3.8	0.002	56.000		2e-05	0.028535		0.03499	2.25429		2.87729e-06	1.30743e-06	1.56986e-06
4.3	0.007	70.667		7e-05	0.0360087		0.03504	2.27161		4.35386e-06	2.08198e-06	2.27189e-06
4.8	0.011	74.222		0.00011	0.0378201		0.03509	2.29148		5.62916e-06	2.29672e-06	3.33245e-06
5.4	0.014	92.630		0.00014	0.0472		0.03514	2.31101		7.13169e-06	3.57722e-06	3.55447e-06
5.9	0.017	103.951		0.00017	0.0529687		0.03519	2.33348		9.37181e-06	4.50505e-06	4.86675e-06
6.4	0.021	115.860		0.00021	0.0590369		0.03523	2.35869		1.24223e-05	5.59641e-06	6.82589e-06
7.0	0.026	123.604		0.00026	0.0629829		0.0353	2.38597		1.51103e-05	6.36953e-06	8.74076e-06
7.5	0.030	140.155		0.0003	0.0714166		0.03535	2.40958		1.88862e-05	8.18954e-06	1.06966e-05
8.0	0.035	156.253		0.00035	0.0796194		0.03543	2.42247		2.22226e-05	1.01789e-05	1.20438e-05
8.5	0.039	171.136		0.00039	0.0872031		0.03549	2.43667		2.85824e-05	1.22103e-05	1.63721e-05
9.1	0.046	185.463		0.00046	0.0945034		0.03555	2.44468		3.34825e-05	1.43403e-05	1.91423e-05
9.6	0.051	199.200		0.00051	0.101503		0.0356	2.45412		3.8783e-05	1.65433e-05	2.22397e-05
10.1	0.056	216.887		0.00056	0.110516		0.03565	2.463		4.45441e-05	1.96114e-05	2.49327e-05
10.7	0.061	235.362		0.00061	0.11993		0.0357	2.47114		5.07451e-05	2.30949e-05	2.76503e-05
11.2	0.066	251.417		0.00066	0.128111		0.03575	2.48004		5.74247e-05	2.63531e-05	3.10716e-05
11.7	0.071	272.926		0.00071	0.139071		0.0358	2.48352		6.59603e-05	3.10551e-05	3.49053e-05
12.3	0.077	285.448		0.00077	0.145451		0.03585	2.49393		7.48608e-05	3.39701e-05	4.08907e-05
12.8	0.083	296.791		0.00083	0.151231		0.0359	2.50874		8.39951e-05	3.67235e-05	4.72716e-05
13.3	0.089	300.746		0.00089	0.153246		0.03595	2.52548		9.17479e-05	3.77088e-05	5.40391e-05
13.9	0.094	307.846		0.00094	0.156864		0.036	2.54313		9.96126e-05	3.95102e-05	6.01023e-05
14.4	0.099	309.531		0.00099	0.157723		0.03605	2.56597		0.000109121	3.99439e-05	6.91767e-05
14.9	0.105	312.459		0.00105	0.159215		0.03612	2.58762		0.000117101	4.07032e-05	7.63978e-05
15.5	0.110	313.997		0.0011	0.159998		0.03616	2.60958		0.000125171	4.11049e-05	8.4066e-05
16.0	0.115	319.485		0.00115	0.162795		0.03621	2.6355		0.000133289	4.25543e-05	9.07352e-05
16.5	0.120	317.827		0.0012	0.16195					0.000139842	4.21138e-05	9.77279e-05
17.0	0.124	325.104		0.00124	0.165658		244.413			0.000148199	4.40643e-05	0.000104135
17.6	0.129	330.977		0.00129	0.168651		369.236			0.000156768	4.56708e-05	0.000111098
18.1	0.134	341.694		0.00134	0.174112		346.385			0.00016557	4.86763e-05	0.000116894
18.6	0.139	349.224		0.00139	0.177949		397.371			0.00017634	5.08453e-05	0.000125495
19.2	0.145	355.306		0.00145	0.181048		390.594			0.000187364	5.26317e-05	0.000134732
19.7	0.151	365.843		0.00151	0.186417		449.488			0.000196806	5.57997e-05	0.000141006
20.2	0.156	375.383		0.00156	0.191278		630.28			0.000208385	5.87478e-05	0.000149637
20.8	0.162	382.075		0.00162	0.194688		389.649			0.000218265	6.08611e-05	0.000157404
21.3	0.167	393.486		0.00167	0.200502		472.214			0.000232408	6.45507e-05	0.000167857
21.8	0.174	399.520		0.00174	0.203577		161.064			0.000244619	6.65456e-05	0.000178074
22.3	0.180	399.336		0.0018	0.203483		236.73			0.000254742	6.64844e-05	0.000188258
22.9	0.185	395.285		0.00185	0.201419		133.503			0.000264846	6.51423e-05	0.000199704
23.4	0.190	397.874		0.0019	0.202738		188.861			0.000274951	6.59984e-05	0.000208953
24.2	0.195	395.386		0.00195	0.201471		177.498			0.000285025	6.51756e-05	0.00021985
24.7	0.200	395.420		0.002	0.201488		162.884			0.000295064	6.51868e-05	0.000229877
25.2	0.205	392.602		0.00205	0.200052		178.008			0.00030508	6.4261e-05	0.000240819
25.7	0.210	393.674		0.0021	0.200598		69.4726			0.000315153	6.46124e-05	0.000250541
26.3	0.215	397.092		0.00215	0.20234		208.183			0.000329379	6.57393e-05	0.00026364
26.8	0.222	400.589		0.00222	0.204122		296.367			0.000337588	6.69022e-05	0.000270686
27.3	0.226	404.894		0.00226	0.206315		334.645			0.000352005	6.83479e-05	0.000283657
27.9	0.233	403.494		0.00233	0.205602		353.009			0.0003624	6.78761e-05	0.000294524
28.4	0.238	412.463		0.00238	0.210172		456.815			0.000375079	7.09272e-05	0.000304152
28.9	0.244	416.986		0.00244	0.212477		309.285			0.000383604	7.24912e-05	0.000311112
29.5	0.248	419.483		0.00248	0.213749		549.108			0.000394372	7.3362e-05	0.00032101
30.0	0.253	425.823		0.00253	0.21698		518.359			0.000405309	7.55963e-05	0.000329713
30.5	0.258	432.768		0.00258	0.220519		72.7837			0.000420753	7.80823e-05	0.000342671
31.1	0.265	433.197		0.00265	0.220737		311.392			0.000431822	7.82372e-05	0.000353584
31.6	0.270	435.655		0.0027	0.22199					0.000449519	7.91276e-05	0.000370391
32.1	0.278	432.617		0.00278	0.220442					0.000458294	7.80279e-05	0.000380266
32.6	0.282	428.424		0.00282	0.218305					0.000471294	7.65227e-05	0.000394771
33.2	0.288	422.014		0.00288	0.215039					0.000482052	7.425e-05	0.000407802
33.7	0.293	422.479		0.00293	0.215276					0.00049274	7.44137e-05	0.000418326
34.2	0.298	416.498		0.00298	0.212228					0.000503378	7.23217e-05	0.000431057
34.8	0.303	418.659		0.00303	0.213329					0.000514029	7.30741e-05	0.000440955
35.3	0.308	417.386		0.00308	0.212681					0.000522559	7.26304e-05	0.000449929
35.8	0.312	419.682		0.00312	0.213851					0.000533282	7.34316e-05	0.00045985
36.4	0.317	422.022		0.00317	0.215043					0.000541879	7.42528e-05	0.000467626
36.9	0.321	421.568		0.00321	0.214812					0.000552704	7.40931e-05	0.000478611
37.4	0.326	428.197		0.00326	0.21819					0.000568014	7.64416e-05	0.000491572
37.9	0.333	430.255		0.00333	0.219238					0.000578987	7.71782e-05	0.000501809
38.5	0.338	431.151		0.00338	0.219695					0.000592214	7.74999e-05	0.000514714
39.0	0.344	434.135		0.00344	0.221215					0.000603343	7.85764e-05	0.000524766
39.5	0.349	439.429		0.00349	0.223913					0.00061465	8.05045e-05	0.000534145
40.1	0.354	448.188		0.00354	0.228376					0.000628393	8.37458e-05	0.000544648
40.6	0.360	450.872		0.0036	0.229744					0.000644508	8.47518e-05	0.000559756
41.1	0.367	452.687		0.00367	0.230669					0.000653689	8.54355e-05	0.000568253
41.7	0.371	448.186		0.00371	0.228375					0.000667378	8.3745e-05	0.000583633
42.3	0.377	447.291		0.00377	0.227919					0.000678725	8.34109e-05	0.000595314
42.8	0.382	443.492		0.00382	0.225983					0.000689953	8.20001e-05	0.000607953
43.3	0.387	437.928		0.00387	0.223148					0.000703264	7.99554e-05	0.000623309
43.8	0.393	432.807		0.00393	0.220539					0.000714246	7.80964e-05	0.000636149
44.4	0.398	429.245		0.00398	0.218724					0.000725221	7.68162e-05	0.000648405
44.9	0.403	432.351		0.00403	0.220306					0.000736209	7.79319e-05	0.000658277
45.4	0.408	430.198		0.00408	0.219209					0.00074725	7.71577e-05	0.000670092
46.0	0.413	436.516		0.00413	0.222429					0.000758389	7.94407e-05	0.000678949
46.5	0.418	437.905		0.00418	0.223136					0.000769579	7.9947e-05	0.000689632
47.0	0.423	440.474		0.00423	0.224445					0.000785385	8.08878e-05	0.000704497
47.6	0.430	445.793		0.0043	0.227156					0.000794518	8.28532e-05	0.000711665
48.1	0.434	450.422		0.00434	0.229514					0.00080834	8.45827e-05	0.000723757
48.6	0.440	453.738		0.0044	0.231204					0.000819959	8.58327e-05	0.000734126
49.2	0.445	458.387		0.00445	0.233573					0.000831723	8.76006e-05	0.000744122
49.7	0.450	465.042		0.0045	0.236964					0.000843619	9.01627e-05	0.000753456
50.2	0.455	468.810		0.00455	0.238884					0.000860331	9.16297e-05	0.000768702
50.7	0.462	468.284		0.00462	0.238616					0.000874573	9.14242e-05	0.000783149
51.3	0.468	463.364		0.00468	0.236109					0.000886254	8.95132e-05	0.00079674
51.8	0.473	453.549		0.00473	0.231108					0.000900045	8.57612e-05	0.000814284
52.3	0.479	448.638		0.00479	0.228605					0.000911438	8.3914e-05	0.000827524
52.8	0.484	445.729		0.00484	0.227123					0.000922812	8.28294e-05	0.000839983
53.4	0.489	447.122		0.00489	0.227833					0.000936444	8.33479e-05	0.000853096
53.9	0.495	444.617		0.00495	0.226556					0.000945523	8.24166e-05	0.000863106
54.4	0.499	446.247		0.00499	0.227387					0.000956863	8.3022e-05	0.000873841
55.0	0.504	443.955		0.00504	0.226219					0.000968196	8.21714e-05	0.000886025
55.5	0.509	445.734		0.00509	0.227126					0.000979576	8.28312e-05	0.000896745
56.0	0.514	447.563		0.00514	0.228058					0.000988751	8.35124e-05	0.000905239
56.5	0.518	452.765		0.00518	0.230708					0.00100029	8.5465e-05	0.000914826
57.1	0.523	453.109		0.00523	0.230884					0.00101652	8.55949e-05	0.000930927
57.6	0.530	456.958		0.0053	0.232845					0.00102821	8.70553e-05	0.000941152
58.1	0.535	460.356		0.00535	0.234576					0.00103766	8.83548e-05	0.000949301
58.6	0.539	466.771		0.00539	0.237845					0.0010544	9.08344e-05	0.00096357
59.2	0.546	472.376		0.00546	0.240701					0.00106652	9.3029e-05	0.000973487
59.7	0.551	478.382		0.00551	0.243762					0.00108354	9.54096e-05	0.000988126
60.3	0.558	475.919		0.00558	0.242506					0.00109565	9.44297e-05	0.00100122
60.8	0.563	475.101		0.00563	0.24209					0.0011101	9.41054e-05	0.00101599
61.3	0.569	470.007		0.00569	0.239494					0.00112202	9.20982e-05	0.00102992
61.8	0.574	466.036		0.00574	0.237471					0.00113391	9.05485e-05	0.00104336
62.4	0.579	467.014		0.00579	0.237969					0.00114811	9.0929e-05	0.00105718
62.9	0.585	462.017		0.00585	0.235423					0.00115981	8.89935e-05	0.00107082
63.4	0.590	456.677		0.0059	0.232702					0.00117146	8.69482e-05	0.00108451
64.0	0.595	457.231		0.00595	0.232984					0.00118303	8.71593e-05	0.00109587
64.5	0.600	451.636		0.006	0.230133					0.00119462	8.50393e-05	0.00110958
65.0	0.605	457.956		0.00605	0.233353					0.00120632	8.7436e-05	0.00111888
65.6	0.610	460.197		0.0061	0.234495					0.00121813	8.82938e-05	0.00112983
66.1	0.615	467.051		0.00615	0.237988					0.00123012	9.09434e-05	0.00113918
66.6	0.620	474.416		0.0062	0.241741					0.00124221	9.38342e-05	0.00114838
67.2	0.625	474.822		0.00625	0.241948					0.00125681	9.39949e-05	0.00116281
67.7	0.631	479.746		0.00631	0.244457					0.00126664	9.59545e-05	0.00117069
68.2	0.635	485.523		0.00635	0.2474					0.00127658	9.82793e-05	0.0011783
68.7	0.639	489.090		0.00639	0.249218					0.00129411	9.97287e-05	0.00119438
69.3	0.646	494.204		0.00646	0.251824					0.00131179	0.000101825	0.00120997
69.8	0.653	497.098		0.00653	0.253298					0.00132687	0.000103021	0.00122385
70.3	0.659	489.434		0.00659	0.249393					0.00134178	9.9869e-05	0.00124191
70.9	0.665	485.844		0.00665	0.247564					0.00135655	9.84093e-05	0.00125814
71.4	0.671	480.093		0.00671	0.244633					0.00136871	9.60933e-05	0.00127262
71.9	0.676	474.979		0.00676	0.242028					0.00138324	9.40571e-05	0.00128918
72.5	0.682	475.357		0.00682	0.24222					0.00139287	9.42068e-05	0.00129867
73.0	0.686	469.779		0.00686	0.239378					0.00140484	9.20089e-05	0.00131284
73.5	0.691	470.045		0.00691	0.239513					0.00141677	9.21131e-05	0.00132466
74.0	0.696	466.275		0.00696	0.237592					0.00142869	9.06414e-05	0.00133805
74.6	0.701	469.107		0.00701	0.239035					0.00144058	9.17458e-05	0.00134884
75.1	0.706	464.794		0.00706	0.236838					0.00145258	9.00666e-05	0.00136251
75.6	0.711	476.633		0.00711	0.24287					0.00146478	9.47133e-05	0.00137007
76.1	0.716	481.142		0.00716	0.245168					0.00147708	9.65137e-05	0.00138057
76.7	0.721	484.592		0.00721	0.246926					0.00148951	9.79028e-05	0.00139161
77.2	0.726	491.245		0.00726	0.250316					0.00150207	0.000100609	0.00140146
77.8	0.731	494.612		0.00731	0.252032					0.00151477	0.000101993	0.00141277
78.3	0.736	501.952		0.00736	0.255772					0.00153014	0.000105043	0.00142509
78.8	0.742	503.522		0.00742	0.256572					0.001543	0.000105701	0.0014373
79.4	0.747	506.491		0.00747	0.258085					0.00156099	0.000106951	0.00145404
79.9	0.754	502.004		0.00754	0.255798					0.0015763	0.000105065	0.00147123
80.4	0.760	499.499		0.0076	0.254522					0.0015915	0.000104019	0.00148748
80.9	0.766	494.834		0.00766	0.252145					0.00160405	0.000102085	0.00150196
81.5	0.771	490.444		0.00771	0.249908					0.00161903	0.000100282	0.00151875
82.0	0.777	489.426		0.00777	0.249389					0.00163142	9.98658e-05	0.00153156
82.5	0.782	483.623		0.00782	0.246432					0.00164374	9.75116e-05	0.00154623
83.1	0.787	483.350		0.00787	0.246293					0.00165606	9.74016e-05	0.00155865
83.6	0.792	483.324		0.00792	0.24628					0.00166832	9.73911e-05	0.00157093
84.1	0.797	479.225		0.00797	0.244191					0.00168305	9.57462e-05	0.0015873
84.7	0.803	484.183		0.00803	0.246717					0.00169538	9.77376e-05	0.00159765
85.2	0.808	484.469		0.00808	0.246863					0.00170532	9.78531e-05	0.00160746
85.7	0.812	490.217		0.00812	0.249792					0.00171783	0.000100189	0.00161764
86.2	0.817	492.229		0.00817	0.250817					0.00172789	0.000101013	0.00162688
86.8	0.821	494.815		0.00821	0.252135					0.00174057	0.000102077	0.00163849
87.3	0.826	500.348		0.00826	0.254954					0.00175338	0.000104373	0.001649
87.8	0.831	505.055		0.00831	0.257353					0.00176631	0.000106346	0.00165997
88.4	0.836	510.468		0.00836	0.260111					0.00178191	0.000108637	0.00167327
88.9	0.842	509.841		0.00842	0.259792					0.00180264	0.000108371	0.00169427
89.4	0.850	507.436		0.0085	0.258566					0.00181814	0.000107351	0.00171079
90.0	0.856	506.426		0.00856	0.258051					0.00183351	0.000106924	0.00172659
90.5	0.862	498.954		0.00862	0.254244					0.00184879	0.000103792	0.001745
91.0	0.868	500.460		0.00868	0.255011					0.00185893	0.000104419	0.00175451
91.6	0.872	494.138		0.00872	0.25179					0.00187401	0.000101798	0.00177221
92.1	0.878	492.533		0.00878	0.250972					0.00188402	0.000101138	0.00178288
92.6	0.882	489.890		0.00882	0.249625					0.00189898	0.000100055	0.00179892
93.1	0.888	488.474		0.00888	0.248904					0.0019114	9.94776e-05	0.00181193
93.7	0.893	487.121		0.00893	0.248215					0.0019238	9.89273e-05	0.00182488
94.2	0.898	486.199		0.00898	0.247745					0.00193624	9.85532e-05	0.00183768
94.8	0.903	489.773		0.00903	0.249566					0.00194883	0.000100007	0.00184882
95.3	0.908	498.657		0.00908	0.254093					0.00196156	0.000103668	0.00185789
95.8	0.913	500.810		0.00913	0.25519					0.00197439	0.000104566	0.00186983
96.4	0.918	506.489		0.00918	0.258084					0.00198733	0.00010695	0.00188038
96.9	0.923	509.100		0.00923	0.259414					0.00200036	0.000108056	0.0018923
97.4	0.928	513.863		0.00928	0.261841					0.00201348	0.000110087	0.0019034
97.9	0.933	516.321		0.00933	0.263094					0.00202931	0.000111143	0.00191816
98.5	0.939	518.728		0.00939	0.26432					0.00204773	0.000112182	0.00193555
99.0	0.946	514.350		0.00946	0.262089					0.00206338	0.000110296	0.00195309
99.5	0.952	509.693		0.00952	0.259716					0.00207889	0.000108308	0.00197058
100.1	0.958	504.681		0.00958	0.257162					0.00208914	0.000106188	0.00198296
100.6	0.962	501.458		0.00962	0.25552					0.00210186	0.000104836	0.00199702
101.1	0.967	496.379		0.00967	0.252932					0.00211197	0.000102723	0.00200925
101.7	0.971	495.946		0.00971	0.252711					0.0021297	0.000102544	0.00202715
102.2	0.978	498.108		0.00978	0.253813					0.00214234	0.00010344	0.0020389
102.7	0.983	494.685		0.00983	0.252069					0.00215746	0.000102023	0.00205544
103.3	0.989	494.264		0.00989	0.251854					0.00217009	0.00010185	0.00206824
103.8	0.994	496.983		0.00994	0.25324					0.00218276	0.000102974	0.00207979
104.3	0.999	497.749		0.00999	0.25363					0.00219548	0.000103291	0.00209219
104.8	1.004	500.911		0.01004	0.255241					0.00220571	0.000104608	0.0021011
105.4	1.008	502.220		0.01008	0.255908					0.00221852	0.000105155	0.00211337
105.9	1.013	503.710		0.01013	0.256668					0.00223142	0.00010578	0.00212564
106.4	1.018	508.643		0.01018	0.259181					0.00224448	0.000107862	0.00213662
107.0	1.023	516.785		0.01023	0.26333					0.0022577	0.000111343	0.00214636
107.5	1.028	521.143		0.01028	0.265551					0.00227629	0.000113229	0.00216306
108.0	1.035	521.309		0.01035	0.265635					0.00228962	0.000113301	0.00217632
108.6	1.040	524.817		0.0104	0.267423					0.00235084	0.000114831	0.00223601
108.6	1.063	520.000		0.01063	0.264968					0.00235084	0.000112733	0.00223811
108.7	1.063	526.000		0.01063	0.268025					0.00235616	0.000115349	0.00224082
109.2	1.065	518.000		0.01065	0.263949					0.00236142	0.000111867	0.00224955
109.7	1.067	513.333		0.01067	0.261571					0.00236662	0.00010986	0.00225676
110.2	1.069	507.111		0.01069	0.258401					0.00236919	0.000107213	0.00226198
110.8	1.070	503.481		0.0107	0.256551					0.002382	0.000105684	0.00227632
111.3	1.075	502.198		0.01075	0.255897					0.00239226	0.000105146	0.00228712
111.8	1.079	504.560		0.01079	0.257101					0.00240251	0.000106137	0.00229637
112.4	1.083	500.919		0.01083	0.255245					0.00241274	0.000104611	0.00230813
112.9	1.087	502.493		0.01087	0.256047					0.00242551	0.00010527	0.00232024
113.4	1.092	499.804		0.01092	0.254677					0.00243823	0.000104146	0.00233409
114.0	1.097	499.432		0.01097	0.254488					0.00244847	0.000103991	0.00234447
114.5	1.101	504.412		0.01101	0.257025					0.00246129	0.000106075	0.00235521
115.0	1.106	501.948		0.01106	0.25577					0.00247416	0.000105041	0.00236912
115.5	1.111	508.787		0.01111	0.259255					0.00248719	0.000107923	0.00237927
116.1	1.116	514.245		0.01116	0.262036					0.00250037	0.000110251	0.00239012
116.6	1.121	520.344		0.01121	0.265143					0.00251104	0.000112882	0.00239816
117.1	1.125	526.196		0.01125	0.268125					0.00252716	0.000115435	0.00241172
117.7	1.131	528.180		0.01131	0.269136					0.00254597	0.000116307	0.00242966
118.2	1.138	526.792		0.01138	0.268429					0.00256199	0.000115697	0.00244629
118.7	1.144	520.991		0.01144	0.265473					0.00257788	0.000113163	0.00246472
119.3	1.150	518.594		0.0115	0.264252					0.00258838	0.000112124	0.00247626
119.8	1.154	511.862		0.01154	0.260821					0.00260136	0.000109232	0.00249213
120.3	1.159	506.819		0.01159	0.258252					0.00261425	0.00010709	0.00250716
120.8	1.164	504.893		0.01164	0.25727					0.00262708	0.000106277	0.0025208
121.4	1.169	502.571		0.01169	0.256087					0.00264248	0.000105302	0.00253718
121.9	1.175	505.155		0.01175	0.257404					0.00265278	0.000106388	0.00254639
122.4	1.179	505.242		0.01179	0.257448					0.0026683	0.000106424	0.00256188
123.0	1.185	510.132		0.01185	0.25994					0.00267611	0.000108494	0.00256762
123.5	1.188	511.791		0.01188	0.260785					0.00269173	0.000109201	0.00258253
124.0	1.194	509.974		0.01194	0.259859					0.00270478	0.000108427	0.00259635
124.5	1.199	513.922		0.01199	0.261871					0.00272053	0.000110113	0.00261042
125.1	1.205	516.632		0.01205	0.263252					0.00273375	0.000111277	0.00262247
125.7	1.210	520.851		0.0121	0.265402					0.00274707	0.000113102	0.00263397
126.2	1.215	525.161		0.01215	0.267598					0.00276046	0.000114981	0.00264548
126.7	1.220	526.004		0.0122	0.268028					0.00277929	0.000115351	0.00266394
127.2	1.227	529.722		0.01227	0.269922					0.00279545	0.000116987	0.00267846
127.8	1.233	527.242		0.01233	0.268658					0.00281423	0.000115894	0.00269833
128.3	1.240	525.655		0.0124	0.26785					0.00282488	0.000115198	0.00270969
128.8	1.244	520.299		0.01244	0.265121					0.00283803	0.000112862	0.00272517
129.4	1.249	511.984		0.01249	0.260884					0.00285107	0.000109284	0.00274179
129.9	1.254	511.428		0.01254	0.2606					0.00286404	0.000109046	0.00275499
130.4	1.259	506.471		0.01259	0.258074					0.0028743	0.000106943	0.00276736
131.0	1.263	500.300		0.01263	0.25493					0.00288703	0.000104353	0.00278268
131.5	1.268	498.923		0.01268	0.254228					0.00289978	0.000103779	0.002796
132.0	1.273	502.408		0.01273	0.256004					0.00291257	0.000105234	0.00280733
132.5	1.278	501.110		0.01278	0.255343					0.00292537	0.000104691	0.00282068
133.1	1.283	503.839		0.01283	0.256733					0.00294331	0.000105834	0.00283748
133.6	1.290	502.317		0.0129	0.255958					0.00295619	0.000105196	0.002851
134.1	1.295	508.719		0.01295	0.25922					0.00297177	0.000107894	0.00286388
134.7	1.301	510.345		0.01301	0.260048					0.00298483	0.000108585	0.00287625
135.2	1.306	515.021		0.01306	0.262431					0.00299803	0.000110584	0.00288745
135.7	1.311	521.122		0.01311	0.26554					0.00301136	0.00011322	0.00289814
136.3	1.316	524.714		0.01316	0.26737					0.00302745	0.000114786	0.00291266
136.8	1.322	527.946		0.01322	0.269017					0.00304356	0.000116204	0.00292736
137.3	1.328	526.220		0.01328	0.268138					0.00305969	0.000115446	0.00294424
137.9	1.334	528.722		0.01334	0.269412					0.00307301	0.000116546	0.00295646
138.4	1.339	516.981		0.01339	0.26343					0.00308614	0.000111427	0.00297471
138.9	1.344	513.901		0.01344	0.26186					0.00310175	0.000110104	0.00299164
139.4	1.350	506.960		0.0135	0.258324					0.00311462	0.000107149	0.00300747
140.0	1.355	503.620		0.01355	0.256622					0.00312743	0.000105742	0.00302169
140.5	1.360	502.194		0.0136	0.255895					0.00314023	0.000105144	0.00303509
141.0	1.365	502.605		0.01365	0.256104					0.00315301	0.000105316	0.00304769
141.6	1.370	500.266		0.0137	0.254913					0.00316326	0.000104338	0.00305892
142.1	1.374	505.624		0.01374	0.257643					0.00317615	0.000106585	0.00306957
142.7	1.379	506.630		0.01379	0.258155					0.00318911	0.00010701	0.0030821
143.2	1.384	510.751		0.01384	0.260255					0.00320476	0.000108758	0.003096
143.7	1.390	512.460		0.0139	0.261126					0.00322048	0.000109487	0.003111
144.3	1.396	516.404		0.01396	0.263136					0.00323369	0.000111179	0.00312251
144.8	1.401	520.288		0.01401	0.265115					0.00324964	0.000112857	0.00313678
145.3	1.407	522.897		0.01407	0.266444					0.00326306	0.000113992	0.00314907
145.8	1.412	531.062		0.01412	0.270605					0.003282	0.00011758	0.00316442
146.4	1.419	530.653		0.01419	0.270396					0.00329829	0.000117399	0.00318089
146.9	1.425	535.238		0.01425	0.272733					0.00331462	0.000119436	0.00319518
147.4	1.431	532.630		0.01431	0.271404					0.00332538	0.000118275	0.0032071
148.0	1.435	523.290		0.01435	0.266645					0.00333866	0.000114164	0.0032245
148.5	1.440	519.307		0.0144	0.264615					0.00335186	0.000112432	0.00323943
149.0	1.445	516.865		0.01445	0.263371					0.003365	0.000111377	0.00325362
149.6	1.450	514.724		0.0145	0.26228					0.00337807	0.000110457	0.00326761
150.1	1.455	511.196		0.01455	0.260482					0.00339109	0.000108948	0.00328215
150.6	1.460	511.307		0.0146	0.260539					0.00340408	0.000108995	0.00329509
151.1	1.465	508.168		0.01465	0.258939					0.00341707	0.000107661	0.00330941
151.7	1.470	511.158		0.0147	0.260463					0.00343017	0.000108931	0.00332123
152.2	1.475	517.109		0.01475	0.263495					0.00344338	0.000111483	0.0033319
152.7	1.480	520.089		0.0148	0.265014					0.00345669	0.000112771	0.00334392
153.3	1.485	525.066		0.01485	0.26755					0.0034755	0.00011494	0.00336056
153.8	1.492	529.718		0.01492	0.26992					0.00348901	0.000116985	0.00337203
154.3	1.497	530.928		0.01497	0.270537					0.00350264	0.000117521	0.00338512
154.9	1.502	538.882		0.01502	0.27459					0.00351644	0.000121068	0.00339537
155.4	1.507	543.937		0.01507	0.277165					0.00353322	0.00012335	0.00340987
155.9	1.513	554.273		0.01513	0.282432					0.00355016	0.000128083	0.00342207
156.4	1.519	553.403		0.01519	0.281989					0.00356703	0.000127681	0.00343935
157.0	1.525	550.559		0.01525	0.28054					0.00358376	0.000126372	0.00345738
157.5	1.531	543.321		0.01531	0.276851					0.00359758	0.000123071	0.00347451
158.0	1.536	541.960		0.01536	0.276158					0.00361404	0.000122455	0.00349159
158.5	1.542	535.093		0.01542	0.272659					0.00362764	0.000119372	0.00350827
159.1	1.547	532.351		0.01547	0.271262					0.00364114	0.000118151	0.00352299
159.6	1.552	527.148		0.01552	0.26861					0.00365461	0.000115853	0.00353876
160.2	1.557	530.500		0.01557	0.270318					0.00366812	0.000117331	0.00355079
160.7	1.562	529.883		0.01562	0.270004					0.00368163	0.000117058	0.00356457
161.2	1.567	530.794		0.01567	0.270468					0.00369251	0.000117461	0.00357505
161.8	1.571	536.892		0.01571	0.273576					0.0037062	0.000120176	0.00358602
162.3	1.576	537.229		0.01576	0.273747					0.00371999	0.000120327	0.00359966
162.8	1.581	545.374		0.01581	0.277898					0.00373949	0.000124003	0.00361549
163.3	1.588	548.201		0.01588	0.279338					0.00375345	0.000125292	0.00362816
163.9	1.593	547.858		0.01593	0.279163					0.00376471	0.000125135	0.00363958
164.4	1.597	556.686		0.01597	0.283662					0.00378186	0.0001292	0.00365266
164.9	1.603	565.515		0.01603	0.288161					0.00379924	0.000133331	0.00366591
165.5	1.609	571.400		0.01609	0.291159					0.00381971	0.00013612	0.00368359
166.0	1.616	576.305		0.01616	0.293659					0.00383434	0.000138467	0.00369587
166.5	1.621	571.902		0.01621	0.291415					0.00385174	0.00013636	0.00371538
167.1	1.627	566.069		0.01627	0.288443					0.00386611	0.000133592	0.00373252
167.7	1.632	562.657		0.01632	0.286704					0.00388041	0.000131987	0.00374842
168.2	1.637	559.575		0.01637	0.285134					0.00389461	0.000130545	0.00376407
168.7	1.642	555.411		0.01642	0.283012					0.00390878	0.000128609	0.00378018
169.2	1.647	556.995		0.01647	0.283819					0.00392571	0.000129344	0.00379637
169.8	1.653	550.135		0.01653	0.280324					0.00393978	0.000126177	0.0038136
170.3	1.658	554.377		0.01658	0.282485					0.00395387	0.000128131	0.00382574
170.8	1.663	551.504		0.01663	0.281021					0.00396805	0.000126806	0.00384125
171.4	1.668	561.960		0.01668	0.286349					0.00398238	0.00013166	0.00385072
171.9	1.673	562.488		0.01673	0.286618					0.00400258	0.000131907	0.00387067
172.6	1.680	570.149		0.0168	0.290522					0.00401422	0.000135525	0.0038787
173.1	1.684	572.879		0.01684	0.291913					0.00403182	0.000136826	0.003895
173.6	1.690	578.343		0.0169	0.294697					0.00404667	0.000139448	0.00390722
174.2	1.695	587.407		0.01695	0.299316					0.0040617	0.000143854	0.00391785
174.7	1.700	592.250		0.017	0.301783					0.00408291	0.000146235	0.00393667
175.2	1.707	596.886		0.01707	0.304146					0.00409815	0.000148534	0.00394962
175.8	1.712	600.045		0.01712	0.305755					0.00411647	0.00015011	0.00396636
176.3	1.718	598.310		0.01718	0.304871					0.00413462	0.000149243	0.00398538
176.8	1.724	588.785		0.01724	0.300018					0.00414957	0.000144529	0.00400504
177.4	1.729	585.032		0.01729	0.298105					0.0041644	0.000142693	0.0040217
177.9	1.734	578.606		0.01734	0.294831					0.0041821	0.000139575	0.00404252
178.4	1.740	579.213		0.0174	0.29514					0.00419688	0.000139868	0.00405701
178.9	1.745	581.273		0.01745	0.29619					0.00420863	0.000140865	0.00406777
179.5	1.749	572.162		0.01749	0.291548					0.00422328	0.000136484	0.0040868
180.0	1.754	577.811		0.01754	0.294426					0.00423804	0.000139192	0.00409885
180.5	1.759	580.658		0.01759	0.295877					0.0042529	0.000140567	0.00411233
181.1	1.764	585.490		0.01764	0.298339					0.00426492	0.000142916	0.004122
181.6	1.768	594.382		0.01768	0.30287					0.0042862	0.00014729	0.00413891
182.1	1.775	598.957		0.01775	0.305201					0.00430155	0.000149566	0.00415198
182.7	1.780	605.447		0.0178	0.308508					0.00432008	0.000152825	0.00416726
183.2	1.786	607.135		0.01786	0.309368					0.00433875	0.000153678	0.00418507
183.7	1.792	613.860		0.01792	0.312795					0.00435445	0.000157102	0.00419735
184.2	1.797	618.665		0.01797	0.315243					0.00437028	0.000159571	0.00421071
184.8	1.802	624.508		0.01802	0.318221					0.00438943	0.000162599	0.00422683
185.3	1.808	628.058		0.01808	0.32003					0.00440859	0.000164453	0.00424414
185.8	1.814	625.189		0.01814	0.318568					0.00442442	0.000162954	0.00426146
186.5	1.819	617.082		0.01819	0.314437					0.00444009	0.000158755	0.00428133
187.0	1.824	613.424		0.01824	0.312573					0.00445869	0.000156879	0.00430181
187.5	1.830	603.502		0.0183	0.307517					0.00447406	0.000151845	0.00432222
188.1	1.835	602.975		0.01835	0.307248					0.00448941	0.00015158	0.00433783
188.6	1.840	601.492		0.0184	0.306493					0.00450472	0.000150835	0.00435389
189.1	1.845	600.823		0.01845	0.306152					0.00452002	0.0001505	0.00436952
189.6	1.850	600.105		0.0185	0.305786					0.00453538	0.00015014	0.00438524
190.2	1.855	605.976		0.01855	0.308778					0.00455087	0.000153092	0.00439778
190.7	1.860	609.694		0.0186	0.310672					0.00456647	0.000154977	0.00441149
191.2	1.865	614.890		0.01865	0.31332					0.00458538	0.000157629	0.00442775
191.8	1.871	621.861		0.01871	0.316872					0.00460448	0.000161224	0.00444326
192.3	1.877	627.917		0.01877	0.319958					0.00462053	0.000164379	0.00445615
192.8	1.882	632.259		0.01882	0.32217					0.00463669	0.00016666	0.00447003
193.4	1.887	635.725		0.01887	0.323936					0.00465299	0.000168493	0.0044845
193.9	1.892	644.328		0.01892	0.32832					0.00467278	0.000173084	0.0044997
194.4	1.898	650.351		0.01898	0.331389					0.00469265	0.000176335	0.00451632
195.0	1.904	649.227		0.01904	0.330816					0.00471252	0.000175726	0.0045368
195.5	1.910	650.859		0.0191	0.331648					0.00473227	0.00017661	0.00455566
196.0	1.916	641.029		0.01916	0.326639					0.00474857	0.000171316	0.00457725
196.5	1.921	638.296		0.01921	0.325246					0.00476802	0.000169858	0.00459816
197.1	1.927	634.108		0.01927	0.323112					0.0047841	0.000167637	0.00461646
197.6	1.932	627.801		0.01932	0.319899					0.00479688	0.000164319	0.00463256
198.1	1.936	626.303		0.01936	0.319135					0.0048128	0.000163535	0.00464927
198.7	1.941	623.702		0.01941	0.31781					0.00482875	0.00016218	0.00466657
199.2	1.946	628.335		0.01946	0.320171					0.00484477	0.000164598	0.00468017
199.7	1.951	629.012		0.01951	0.320516					0.00486084	0.000164953	0.00469589
200.2	1.956	632.782		0.01956	0.322437					0.00487708	0.000166936	0.00471015
200.7	1.961	642.265		0.01961	0.327269					0.00489682	0.000171977	0.00472484
201.4	1.967	648.682		0.01967	0.330539					0.00491676	0.000175431	0.00474133
201.9	1.973	655.982		0.01973	0.334258					0.00493689	0.000179402	0.00475749
202.5	1.979	660.555		0.01979	0.336589					0.00495377	0.000181912	0.00477186
203.0	1.984	664.512		0.01984	0.338605					0.00497086	0.000184098	0.00478676
203.5	1.989	677.356		0.01989	0.34515					0.00499172	0.000191283	0.00480043
204.1	1.995	686.956		0.01995	0.350041					0.00501274	0.000196744	0.004816
204.6	2.001	688.437		0.02001	0.350796					0.00503028	0.000197593	0.00483268
205.1	2.006	688.131		0.02006	0.35064					0.00505123	0.000197417	0.00485381
205.7	2.012	682.523		0.02012	0.347782					0.00506859	0.000194212	0.00487438
206.2	2.017	680.551		0.02017	0.346778					0.0050859	0.000193092	0.00489281
206.7	2.022	678.025		0.02022	0.34549					0.00510313	0.000191661	0.00491147
207.2	2.027	674.525		0.02027	0.343707					0.00512378	0.000189687	0.0049341
207.8	2.033	676.517		0.02033	0.344722					0.00514099	0.000190809	0.00495018
208.3	2.038	674.014		0.02038	0.343447					0.00515821	0.0001894	0.00496881
208.8	2.043	677.844		0.02043	0.345398					0.00517548	0.000191559	0.00498393
209.4	2.048	678.286		0.02048	0.345623					0.00519286	0.000191809	0.00500105
209.9	2.053	685.710		0.02053	0.349406					0.00521042	0.00019603	0.00501438
210.4	2.058	692.332		0.02058	0.352781					0.00522466	0.000199835	0.00502482
211.0	2.062	705.347		0.02062	0.359412					0.00524629	0.000207419	0.00503887
211.5	2.068	709.560		0.02068	0.361559					0.00526807	0.000209904	0.00505817
212.0	2.074	715.302		0.02074	0.364485					0.00528642	0.000213315	0.0050731
212.5	2.079	724.954		0.02079	0.369403					0.00530503	0.000219111	0.00508592
213.1	2.084	736.085		0.02084	0.375075					0.00532773	0.000225891	0.00510184
213.6	2.090	749.013		0.0209	0.381663					0.00535459	0.000233895	0.0051207
214.3	2.097	757.033		0.02097	0.385749					0.0054248	0.000238931	0.00518587
214.3	2.115	774.000		0.02115	0.394395					0.00544445	0.000249761	0.00519469
214.4	2.120	768.000		0.0212	0.391338					0.00544445	0.000245904	0.00519854
214.9	2.120	766.000		0.0212	0.390318					0.00546003	0.000244625	0.00521541
215.4	2.124	763.333		0.02124	0.388959					0.00546391	0.000242924	0.00522099
215.9	2.125	759.778		0.02125	0.387148					0.0054755	0.000240667	0.00523483
216.5	2.128	755.704		0.02128	0.385072					0.00548319	0.000238093	0.0052451
217.0	2.130	755.160		0.0213	0.384795					0.00549859	0.00023775	0.00526084
217.5	2.134	755.621		0.02134	0.38503					0.00551784	0.00023804	0.0052798
218.1	2.139	755.594		0.02139	0.385016					0.00552941	0.000238023	0.00529139
218.6	2.142	757.738		0.02142	0.386109					0.00555268	0.000239376	0.0053133
219.1	2.148	764.444		0.02148	0.389526					0.00556442	0.000243632	0.00532079
219.7	2.151	771.394		0.02151	0.393067					0.0055881	0.000248082	0.00534002
220.2	2.157	777.946		0.02157	0.396406					0.00560803	0.000252314	0.00535572
220.7	2.162	786.447		0.02162	0.400737					0.00562813	0.000257859	0.00537027
221.3	2.167	791.464		0.02167	0.403294					0.00565243	0.000261159	0.00539127
221.8	2.173	797.970		0.02173	0.406609					0.00567299	0.00026547	0.00540752
222.3	2.178	816.145		0.02178	0.41587					0.00569389	0.000277701	0.00541619
222.8	2.183	824.372		0.02183	0.420062					0.00571926	0.000283328	0.00543593
223.4	2.189	835.172		0.02189	0.425565					0.00574062	0.0002908	0.00544982
223.9	2.194	841.515		0.02194	0.428797					0.00577066	0.000295234	0.00547542
224.6	2.201	842.896		0.02201	0.429501					0.00579634	0.000296204	0.00550014
225.1	2.207	837.470		0.02207	0.426736					0.00581338	0.000292402	0.00552098
225.6	2.211	834.122		0.02211	0.42503					0.00583464	0.000290069	0.00554457
226.2	2.216	835.197		0.02216	0.425578					0.00586453	0.000290817	0.00557371
226.7	2.223	840.440		0.02223	0.42825					0.00588594	0.00029448	0.00559146
227.2	2.228	840.546		0.02228	0.428304					0.0059117	0.000294554	0.00561714
227.7	2.234	844.328		0.02234	0.430231					0.00593328	0.000297211	0.00563607
228.3	2.239	849.958		0.02239	0.4331					0.005955	0.000301188	0.00565381
228.8	2.244	855.096		0.02244	0.435718					0.00597686	0.00030484	0.00567202
229.3	2.249	860.685		0.02249	0.438566					0.00599891	0.000308838	0.00569007
229.9	2.254	870.260		0.02254	0.443445					0.00602125	0.000315748	0.0057055
230.4	2.259	883.315		0.02259	0.450097					0.00603935	0.000325292	0.00571406
230.9	2.263	892.858		0.02263	0.454959					0.00606222	0.000332359	0.00572986
231.5	2.268	902.391		0.02268	0.459817					0.00608542	0.000339494	0.00574592
232.0	2.273	918.750		0.02273	0.468153					0.00610902	0.000351915	0.0057571
232.5	2.278	933.714		0.02278	0.475778					0.00614246	0.000363471	0.00577899
233.0	2.285	941.821		0.02285	0.479909					0.00617627	0.000369811	0.00580646
233.6	2.292	953.845		0.02292	0.486036					0.00620551	0.000379313	0.00582619
234.1	2.298	958.555		0.02298	0.488436					0.00622997	0.000383069	0.0058469
234.6	2.303	961.800		0.02303	0.490089					0.00625443	0.000385667	0.00586876
235.2	2.308	958.452		0.02308	0.488383					0.00627397	0.000382986	0.00589098
235.7	2.312	958.417		0.02312	0.488365					0.0062984	0.000382958	0.00591544
236.2	2.317	959.290		0.02317	0.48881					0.00631797	0.000383656	0.00593432
236.8	2.321	961.569		0.02321	0.489971					0.00634256	0.000385481	0.00595708
237.3	2.326	968.953		0.02326	0.493734					0.00636727	0.000391424	0.00597584
237.8	2.331	970.174		0.02331	0.494356					0.00639205	0.000392412	0.00599963
238.3	2.336	975.042		0.02336	0.496837					0.006427	0.000396359	0.00603064
239.0	2.343	985.072		0.02343	0.501948					0.00645222	0.000404556	0.00604766
239.5	2.348	994.038		0.02348	0.506516					0.00648279	0.000411954	0.00607084
240.0	2.354	1006.370		0.02354	0.5128					0.00650858	0.000422239	0.00608634
240.6	2.359	1017.469		0.02359	0.518456					0.00653462	0.000431603	0.00610302
241.1	2.364	1027.280		0.02364	0.523455					0.00656632	0.000439967	0.00612635
241.6	2.370	1046.250		0.0237	0.533121					0.00658779	0.000456366	0.00613142
242.2	2.374	1060.177		0.02374	0.540218					0.00662583	0.000468597	0.00615724
242.7	2.381	1073.142		0.02381	0.546824					0.00666424	0.000480128	0.00618411
243.2	2.388	1080.106		0.02388	0.550372					0.00669736	0.00048638	0.00621098
243.7	2.394	1086.749		0.02394	0.553757					0.00673062	0.000492381	0.00623824
244.3	2.400	1088.952		0.024	0.55488					0.0067528	0.000494379	0.00625842
244.8	2.404	1087.900		0.02404	0.554344					0.00678055	0.000493424	0.00628713
245.3	2.409	1090.284		0.02409	0.555559					0.00680833	0.000495589	0.00631275
245.9	2.414	1090.728		0.02414	0.555785					0.00683062	0.000495993	0.00633463
246.4	2.418	1096.004		0.02418	0.558473					0.00686982	0.000500803	0.00636902
246.9	2.425	1101.911		0.02425	0.561483					0.00689797	0.000506216	0.00639175
247.5	2.430	1107.638		0.0243	0.564402					0.00692626	0.000511491	0.00641477
248.0	2.435	1113.516		0.02435	0.567397					0.00695476	0.000516934	0.00643782
248.5	2.440	1123.385		0.0244	0.572425					0.00698355	0.000526138	0.00645741
249.1	2.445	1136.634		0.02445	0.579177					0.00701268	0.000538622	0.00647406
249.6	2.450	1150.340		0.0245	0.586161					0.00704213	0.00055169	0.00649044
250.1	2.455	1161.324		0.02455	0.591757					0.0070719	0.000562276	0.00650962
250.6	2.460	1175.555		0.0246	0.599009					0.00710209	0.000576141	0.00652595
251.2	2.465	1194.293		0.02465	0.608557					0.00713276	0.000594654	0.0065381
251.7	2.470	1213.283		0.0247	0.618233					0.00717626	0.000613715	0.00656254
252.2	2.477	1225.859		0.02477	0.624642					0.0072201	0.000626504	0.00659359
252.9	2.484	1232.380		0.02484	0.627964					0.00726417	0.000633187	0.00663098
253.4	2.491	1238.746		0.02491	0.631208					0.00729578	0.000639745	0.00665604
254.0	2.496	1243.042		0.02496	0.633397					0.00733378	0.00064419	0.00668959
254.5	2.502	1242.596		0.02502	0.63317					0.00736548	0.000643728	0.00672175
255.0	2.507	1245.879		0.02507	0.634843					0.00739729	0.000647134	0.00675015
255.5	2.512	1250.825		0.02512	0.637363					0.00742927	0.000652282	0.00677698
256.0	2.517	1259.568		0.02517	0.641818					0.00746136	0.000661433	0.00679993
256.6	2.522	1260.131		0.02522	0.642105					0.00750003	0.000662024	0.006838
257.1	2.528	1269.233		0.02528	0.646743					0.00753246	0.000671623	0.00686084
257.6	2.533	1276.455		0.02533	0.650423					0.0075651	0.000679287	0.00688581
258.2	2.538	1285.896		0.02538	0.655234					0.00759803	0.000689373	0.00690866
258.7	2.543	1299.450		0.02543	0.66214					0.00763129	0.000703982	0.00692731
259.2	2.548	1311.449		0.02548	0.668254					0.00766492	0.000717043	0.00694787
259.8	2.553	1327.966		0.02553	0.676671					0.00769892	0.000735219	0.0069637
260.3	2.558	1341.472		0.02558	0.683553					0.00772645	0.00075025	0.0069762
260.8	2.562	1359.479		0.02562	0.692728					0.00776135	0.000770526	0.00699082
261.4	2.567	1379.984		0.02567	0.703177					0.00780376	0.000793945	0.00700982
261.9	2.573	1394.821		0.02573	0.710737					0.00785369	0.00081111	0.00704258
262.4	2.580	1404.602		0.0258	0.715721					0.00789673	0.000822525	0.0070742
263.0	2.586	1410.808		0.02586	0.718883					0.00793994	0.000829809	0.00711013
263.5	2.592	1416.136		0.02592	0.721598					0.00796885	0.000836089	0.00713276
264.0	2.596	1419.981		0.02596	0.723557					0.00800501	0.000840635	0.00716438
264.6	2.601	1419.039		0.02601	0.723077					0.0080412	0.00083952	0.00720168
265.1	2.606	1422.007		0.02606	0.72459					0.00807747	0.000843036	0.00723443
265.6	2.611	1424.682		0.02611	0.725953					0.00812835	0.000846211	0.00728214
266.3	2.618	1428.563		0.02618	0.72793					0.00815753	0.000850827	0.00730671
266.8	2.622	1434.748		0.02622	0.731082					0.00820151	0.00085821	0.0073433
267.3	2.628	1442.104		0.02628	0.73483					0.00823844	0.000867033	0.00737141
267.9	2.633	1456.951		0.02633	0.742395					0.00827573	0.000884978	0.00739075
268.4	2.638	1470.351		0.02638	0.749223					0.00831341	0.000901332	0.00741208
268.9	2.643	1487.767		0.02643	0.758098					0.00835153	0.00092281	0.00742872
269.5	2.648	1504.040		0.02648	0.76639					0.00839012	0.000943108	0.00744701
270.0	2.653	1525.269		0.02653	0.777207					0.00842922	0.000969919	0.0074593
270.5	2.658	1544.103		0.02658	0.786804					0.00848467	0.00099402	0.00749065
271.1	2.665	1565.457		0.02665	0.797685					0.00852475	0.0010217	0.00750305
271.6	2.670	1580.853		0.0267	0.80553					0.00858945	0.0010419	0.00754755
272.1	2.678	1593.104		0.02678	0.811773					0.0086301	0.00105811	0.00757199
272.6	2.683	1598.319		0.02683	0.81443					0.00867896	0.00106505	0.00761392
273.2	2.689	1598.141		0.02689	0.814339					0.00870345	0.00106481	0.00763864
273.7	2.692	1605.820		0.02692	0.818252					0.00876078	0.00107507	0.00768571
274.2	2.699	1608.320		0.02699	0.819526					0.00880185	0.00107842	0.00772343
274.8	2.704	1615.713		0.02704	0.823293					0.00884305	0.00108836	0.0077547
275.3	2.709	1619.011		0.02709	0.824974					0.00889264	0.0010928	0.00779983
275.8	2.715	1624.575		0.02715	0.827809					0.00893411	0.00110033	0.00783379
276.4	2.720	1631.529		0.0272	0.831352					0.00897581	0.00110977	0.00786604
276.9	2.725	1641.701		0.02725	0.836536					0.00901781	0.00112365	0.00789416
277.4	2.730	1655.410		0.0273	0.843521					0.00906017	0.00114249	0.00791767
277.9	2.735	1669.370		0.02735	0.850634					0.00910292	0.00116184	0.00794108
278.5	2.740	1686.927		0.0274	0.859581					0.00914614	0.00118641	0.00795973
279.0	2.745	1705.432		0.02745	0.86901					0.00918977	0.00121258	0.00797718
279.5	2.750	1719.453		0.0275	0.876154					0.00922513	0.0012326	0.00799252
280.2	2.754	1750.295		0.02754	0.89187					0.00928794	0.00127722	0.00801072
280.7	2.761	1771.583		0.02761	0.902717					0.00933337	0.00130848	0.0080249
281.2	2.766	1794.959		0.02766	0.914629					0.00939759	0.00134323	0.00805436
281.8	2.773	1805.847		0.02773	0.920177					0.00945297	0.00135958	0.0080934
282.3	2.779	1817.269		0.02779	0.925997					0.00950865	0.00137683	0.00813182
282.8	2.785	1824.705		0.02785	0.929786					0.00956453	0.00138812	0.00817641
283.3	2.791	1830.991		0.02791	0.932989					0.00960194	0.0013977	0.00820424
283.9	2.795	1839.566		0.02795	0.937358					0.00965829	0.00141083	0.00824746
284.4	2.801	1846.519		0.02801	0.940901					0.00970537	0.00142151	0.00828386
284.9	2.806	1849.695		0.02806	0.94252					0.00975257	0.0014264	0.00832616
285.5	2.811	1855.071		0.02811	0.945259					0.00979999	0.00143471	0.00836528
286.0	2.816	1867.922		0.02816	0.951807					0.00984761	0.00145466	0.00839295
286.5	2.821	1869.998		0.02821	0.952865					0.00989552	0.00145789	0.00843763
287.1	2.826	1890.973		0.02826	0.963553					0.00994395	0.00149078	0.00845317
287.6	2.831	1910.990		0.02831	0.973753					0.00999284	0.00152251	0.00847033
288.1	2.836	1926.655		0.02836	0.981735					0.0100422	0.00154757	0.00849458
288.6	2.841	1944.548		0.02841	0.990852					0.010092	0.00157645	0.00851554
289.2	2.846	1967.734		0.02846	1.00267					0.0101425	0.00161427	0.00852821
289.7	2.851	1995.428		0.02851	1.01678					0.0101936	0.00166003	0.00853359
290.2	2.856	2018.721		0.02856	1.02865					0.0102557	0.00169901	0.00855674
290.8	2.862	2045.716		0.02862	1.0424					0.010329	0.00174475	0.00858423
291.3	2.869	2060.479		0.02869	1.04993					0.0103921	0.00177002	0.0086221
291.8	2.875	2070.398		0.02875	1.05498					0.010445	0.00178711	0.00865787
292.4	2.880	2078.626		0.0288	1.05917					0.0104874	0.00180134	0.00868603
292.9	2.884	2080.675		0.02884	1.06022					0.0105405	0.00180489	0.00873561
293.4	2.889	2090.100		0.02889	1.06502					0.0106152	0.00182128	0.00879391
294.1	2.896	2097.925		0.02896	1.06901					0.0106687	0.00183494	0.00883374
294.6	2.901	2101.675		0.02901	1.07092					0.0107224	0.00184151	0.00888087
295.1	2.906	2113.533		0.02906	1.07696					0.0107871	0.00186235	0.00892476
295.7	2.912	2120.736		0.02912	1.08063					0.0108413	0.00187506	0.00896624
296.2	2.917	2133.090		0.02917	1.08692					0.0108959	0.00189697	0.00899894
296.7	2.922	2153.942		0.02922	1.09755					0.010951	0.00193424	0.00901677
297.3	2.927	2171.011		0.02927	1.10625					0.0110178	0.00196502	0.00905277
297.8	2.933	2197.651		0.02933	1.11982					0.0110628	0.00201354	0.00904923
298.3	2.937	2216.220		0.02937	1.12928					0.0111196	0.00204771	0.00907184
298.9	2.942	2241.290		0.02942	1.14206					0.0111655	0.0020943	0.00907123
299.4	2.946	2270.170		0.02946	1.15677					0.011247	0.00214862	0.00909839
299.9	2.953	2298.154		0.02953	1.17103					0.0113059	0.00220192	0.00910398
300.4	2.958	2325.108		0.02958	1.18477					0.0114009	0.00225387	0.00914706
301.0	2.966	2337.421		0.02966	1.19104					0.0114607	0.0022778	0.00918287
301.5	2.971	2352.509		0.02971	1.19873					0.0115327	0.00230731	0.0092254
302.0	2.977	2359.643		0.02977	1.20237					0.011605	0.00232132	0.00928364
302.6	2.983	2367.051		0.02983	1.20614					0.0116533	0.00233592	0.00931742
303.1	2.987	2379.898		0.02987	1.21269					0.0117383	0.00236134	0.00937697
303.6	2.994	2384.650		0.02994	1.21511					0.011787	0.00237078	0.00941623
304.2	2.998	2394.516		0.02998	1.22014					0.0118481	0.00239044	0.00945765
304.7	3.003	2399.389		0.03003	1.22262					0.0119094	0.00240018	0.00950918
305.2	3.008	2410.301		0.03008	1.22818					0.011971	0.00242206	0.0095489
305.7	3.013	2425.897		0.03013	1.23613					0.012033	0.00245351	0.00957945
306.3	3.018	2440.733		0.03018	1.24369					0.0120955	0.00248361	0.00961187
306.8	3.023	2466.876		0.03023	1.25701					0.0121586	0.0025371	0.00962148
307.3	3.028	2486.536		0.03028	1.26702					0.0122222	0.0025777	0.00964453
307.8	3.033	2510.138		0.03033	1.27905					0.0122866	0.00262687	0.00965973
308.5	3.038	2542.558		0.03038	1.29557					0.0123518	0.00269516	0.00965663
309.0	3.043	2575.232		0.03043	1.31222					0.0124442	0.00276487	0.00967934
309.6	3.050	2607.263		0.0305	1.32854					0.012511	0.00283408	0.00967691
310.1	3.055	2634.832		0.03055	1.34259					0.0126053	0.00289433	0.00971096
310.6	3.062	2652.698		0.03062	1.35169					0.0126866	0.00293372	0.00975291
311.1	3.068	2667.843		0.03068	1.35941					0.0127548	0.00296731	0.00978745
311.7	3.073	2680.847		0.03073	1.36604					0.0128369	0.00299631	0.00984062
312.2	3.079	2694.230		0.03079	1.37286					0.0129057	0.0030263	0.00987936
312.7	3.084	2701.026		0.03084	1.37632					0.0129746	0.00304159	0.00993305
313.3	3.089	2713.752		0.03089	1.3828					0.0130577	0.00307031	0.00998739
313.8	3.095	2720.259		0.03095	1.38612					0.0131271	0.00308506	0.0100421
314.3	3.100	2730.670		0.031	1.39142					0.0131968	0.00310872	0.0100881
314.9	3.105	2740.310		0.03105	1.39634					0.0132668	0.0031307	0.0101361
315.4	3.110	2752.993		0.0311	1.4028					0.0133373	0.00315975	0.0101775
315.9	3.115	2776.768		0.03115	1.41491					0.0134082	0.00321456	0.0101937
316.4	3.120	2794.920		0.0312	1.42416					0.0134798	0.00325673	0.010223
317.0	3.125	2820.896		0.03125	1.4374					0.0135375	0.00331754	0.01022
317.5	3.129	2845.605		0.03129	1.44999					0.0136104	0.00337592	0.0102345
318.0	3.134	2878.834		0.03134	1.46692					0.0136842	0.00345522	0.010229
318.6	3.139	2912.146		0.03139	1.4839					0.0137589	0.00353565	0.0102233
319.1	3.144	2950.327		0.03144	1.50335					0.0138495	0.00362897	0.0102206
319.6	3.150	2978.491		0.0315	1.5177					0.0139561	0.00369858	0.0102575
320.2	3.157	2998.273		0.03157	1.52778					0.0142806	0.00374787	0.0105327
320.2	3.178	3066.000		0.03178	1.56229					0.0142806	0.0039191	0.0103615
320.2	3.178	3066.000		0.03178	1.56229					0.0143118	0.0039191	0.0103927
320.7	3.180	3066.000		0.0318	1.56229					0.0143431	0.0039191	0.010424
321.2	3.182	3066.000		0.03182	1.56229					0.01439	0.0039191	0.0104709
321.9	3.185	3070.333		0.03185	1.5645					0.0144369	0.00393019	0.0105067
322.4	3.188	3071.778		0.03188	1.56524					0.0144839	0.00393389	0.01055
323.0	3.191	3075.704		0.03191	1.56724					0.0145467	0.00394395	0.0106027
323.5	3.195	3083.494		0.03195	1.57121					0.0146096	0.00396396	0.0106456
324.0	3.199	3087.399		0.03199	1.5732					0.0146726	0.003974	0.0106986
324.6	3.203	3095.298		0.03203	1.57722					0.0147516	0.00399436	0.0107572
325.1	3.208	3109.232		0.03208	1.58432					0.0148152	0.00403041	0.0107848
325.6	3.212	3130.510		0.03212	1.59516					0.0148953	0.00408576	0.0108095
326.2	3.217	3154.581		0.03217	1.60743					0.0149598	0.00414883	0.010811
326.7	3.221	3181.697		0.03221	1.62125					0.0150414	0.00422046	0.0108209
327.2	3.226	3217.093		0.03226	1.63928					0.0151237	0.00431489	0.0108088
327.7	3.231	3247.930		0.03231	1.655					0.0152069	0.00439801	0.0108089
328.3	3.236	3286.007		0.03236	1.6744					0.0153079	0.00450173	0.0108062
328.8	3.242	3320.979		0.03242	1.69222					0.015393	0.00459806	0.010795
329.3	3.247	3357.662		0.03247	1.71091					0.0155132	0.0047002	0.010813
329.9	3.254	3379.547		0.03254	1.72206					0.0156168	0.00476167	0.0108552
330.4	3.260	3401.070		0.0326	1.73303					0.015721	0.00482252	0.0108985
330.9	3.266	3413.539		0.03266	1.73938					0.0158081	0.00485794	0.0109502
331.5	3.271	3426.870		0.03271	1.74618					0.0159131	0.00489596	0.0110172
332.0	3.277	3441.470		0.03277	1.75362					0.0160009	0.00493777	0.0110632
332.5	3.282	3450.780		0.03282	1.75836					0.016089	0.00496452	0.0111245
333.0	3.287	3464.750		0.03287	1.76548					0.0161774	0.0050048	0.0111726
333.7	3.292	3474.510		0.03292	1.77045					0.0162838	0.00503303	0.0112508
334.2	3.298	3486.420		0.03298	1.77652					0.0163729	0.0050676	0.0113053
334.8	3.303	3505.643		0.03303	1.78631					0.0164626	0.00512363	0.011339
335.3	3.308	3534.354		0.03308	1.80094					0.0165349	0.0052079	0.011327
335.8	3.312	3560.333		0.03312	1.81418					0.0166261	0.00528474	0.0113413
336.3	3.317	3596.896		0.03317	1.83281					0.0167365	0.00539384	0.0113427
336.9	3.323	3627.743		0.03323	1.84853					0.0168108	0.00548676	0.011324
337.4	3.327	3662.213		0.03327	1.8661					0.0169046	0.00559152	0.0113131
337.9	3.332	3704.318		0.03332	1.88755					0.0170185	0.00572083	0.0112977
338.4	3.338	3745.844		0.03338	1.90871					0.0171144	0.00584981	0.0112646
339.0	3.343	3783.721		0.03343	1.92801					0.0172691	0.00596871	0.0113003
339.5	3.351	3802.188		0.03351	1.93742					0.0173856	0.00602712	0.0113585
340.0	3.357	3820.970		0.03357	1.94699					0.0175025	0.00608681	0.0114157
340.6	3.363	3829.386		0.03363	1.95128					0.0176003	0.00611365	0.0114866
341.1	3.368	3844.452		0.03368	1.95896					0.0176985	0.00616185	0.0115366
341.6	3.373	3862.279		0.03373	1.96804					0.017797	0.00621913	0.0115778
342.2	3.378	3869.244		0.03378	1.97159					0.0178957	0.00624158	0.0116541
342.7	3.383	3883.508		0.03383	1.97886					0.0179948	0.00628769	0.0117071
343.2	3.388	3890.584		0.03388	1.98246					0.0180941	0.00631062	0.0117835
343.7	3.393	3908.030		0.03393	1.99135					0.0181939	0.00636734	0.0118265
344.3	3.398	3924.205		0.03398	1.99959					0.0182942	0.00642016	0.011874
344.8	3.403	3951.412		0.03403	2.01346					0.0183953	0.00650949	0.0118858
345.3	3.408	3982.206		0.03408	2.02915					0.0184972	0.00661135	0.0118858
345.9	3.413	4017.539		0.03413	2.04715					0.0186	0.00672919	0.0118708
346.4	3.418	4055.582		0.03418	2.06654					0.0187039	0.00685723	0.0118466
346.9	3.423	4096.374		0.03423	2.08732					0.0188088	0.00699587	0.011813
347.5	3.428	4142.652		0.03428	2.11091					0.0189362	0.00715483	0.0117814
348.1	3.434	4190.008		0.03434	2.13504					0.0190865	0.00731935	0.0117671
348.6	3.441	4235.220		0.03441	2.15807					0.0192163	0.00747816	0.0117381
349.2	3.447	4258.076		0.03447	2.16972					0.0193467	0.00755909	0.0117876
349.7	3.453	4272.765		0.03453	2.17721					0.0194557	0.00761133	0.0118444
350.2	3.458	4285.281		0.03458	2.18358					0.019587	0.00765599	0.011931
350.8	3.464	4302.349		0.03464	2.19228					0.0196968	0.00771709	0.0119797
351.3	3.469	4318.210		0.03469	2.20036					0.019829	0.0077741	0.0120549
351.8	3.475	4329.186		0.03475	2.20595					0.0199395	0.00781367	0.0121258
352.4	3.480	4342.132		0.0348	2.21255					0.0200503	0.00786047	0.0121898
352.9	3.485	4356.106		0.03485	2.21967					0.0201614	0.00791115	0.0122503
353.4	3.490	4371.079		0.0349	2.2273					0.0202731	0.00796563	0.0123075
354.0	3.495	4395.062		0.03495	2.23952					0.020363	0.00805328	0.0123097
354.5	3.499	4424.047		0.03499	2.25429					0.0204761	0.00815985	0.0123163
355.0	3.504	4458.036		0.03504	2.27161					0.0205902	0.00828571	0.0123045
355.5	3.509	4497.028		0.03509	2.29148					0.0207053	0.00843128	0.012274
356.1	3.514	4535.355		0.03514	2.31101					0.0208214	0.00857561	0.0122458
356.6	3.519	4579.461		0.03519	2.33348					0.0209152	0.00874322	0.012172
357.1	3.523	4628.938		0.03523	2.35869					0.0210813	0.00893316	0.0121481
357.7	3.530	4682.466		0.0353	2.38597					0.0212012	0.00914096	0.0120602
358.2	3.535	4728.802		0.03535	2.40958					0.0213945	0.00932277	0.0120717
358.7	3.543	4754.089		0.03543	2.42247					0.0215402	0.00942274	0.0121175
359.3	3.549	4781.964		0.03549	2.43667					0.0216867	0.00953356	0.0121531
359.8	3.555	4797.684		0.03555	2.44468					0.0218092	0.00959634	0.0122128
360.3	3.560	4816.216		0.0356	2.45412					0.0219321	0.00967062	0.0122615
360.8	3.565	4833.633		0.03565	2.463					0.0220554	0.00974069	0.0123147
361.4	3.570	4849.616		0.0357	2.47114					0.0221792	0.00980522	0.012374
361.9	3.575	4867.083		0.03575	2.48004					0.0223033	0.00987598	0.0124273
362.4	3.580	4873.900		0.0358	2.48352					0.0224277	0.00990366	0.0125241
363.0	3.585	4894.328		0.03585	2.49393					0.0225528	0.00998685	0.012566
363.6	3.590	4923.409		0.0359	2.50874					0.0226787	0.0101059	0.0125728
364.1	3.595	4956.246		0.03595	2.52548					0.0228054	0.0102411	0.0125642
364.7	3.600	4990.885		0.036	2.54313					0.0229331	0.0103848	0.0125483
365.2	3.605	5035.710		0.03605	2.56597					0.0231135	0.0105722	0.0125413
365.7	3.612	5078.198		0.03612	2.58762					0.0232174	0.0107513	0.0124661
366.2	3.616	5121.303		0.03616	2.60958					0.0233485	0.0109346	0.0124139
366.8	3.621	5172.167		0.03621	2.6355					0.0235076	0.0111529	0.0123547
367.3	3.627	5229.490		0.03627	2.66471					0.023695	0.0114015	0.0122935
367.8	3.634	5281.886		0.03634	2.69141					0.02383	0.0116311	0.0121989
368.4	3.639	5312.459		0.03639	2.70699					0.0239927	0.0117661	0.0122266
368.9	3.645	5334.115		0.03645	2.71802					0.024156	0.0118623	0.0122938
369.4	3.651	5349.524		0.03651	2.72587					0.0242926	0.0119309	0.0123617
370.0	3.656	5367.880		0.03656	2.73523					0.024457	0.0120129	0.0124441
370.5	3.662	5387.135		0.03662	2.74504					0.0245944	0.0120992	0.0124952
371.0	3.667	5401.671		0.03667	2.75244					0.0247322	0.0121646	0.0125676
371.5	3.672	5416.935		0.03672	2.76022					0.0248704	0.0122335	0.0126369
372.1	3.677	5430.869		0.03677	2.76732					0.0250368	0.0122965	0.0127403
372.6	3.683	5450.601		0.03683	2.77738					0.0251482	0.012386	0.0127622
373.1	3.687	5480.157		0.03687	2.79244					0.0252882	0.0125207	0.0127675
373.7	3.692	5516.586		0.03692	2.811					0.025401	0.0126877	0.0127133
374.2	3.696	5548.914		0.03696	2.82747					0.025543	0.0128369	0.0127061
374.7	3.701	5595.833		0.03701	2.85138					0.0256861	0.0130549	0.0126312
375.3	3.706	5636.249		0.03706	2.87197					0.0258303	0.0132441	0.0125862
375.8	3.711	5687.694		0.03711	2.89819					0.0260051	0.013487	0.0125182
376.5	3.717	5748.648		0.03717	2.92925					0.0261818	0.0137776	0.0124042
377.0	3.723	5806.114		0.03723	2.95853					0.0263898	0.0140544	0.0123353
377.5	3.730	5855.587		0.0373	2.98374					0.0265694	0.014295	0.0122744
378.1	3.736	5895.567		0.03736	3.00411					0.0267499	0.0144908	0.0122591
378.6	3.742	5913.051		0.03742	3.01302					0.0269008	0.0145769	0.0123239
379.1	3.747	5934.206		0.03747	3.0238					0.0270825	0.0146814	0.0124011
379.7	3.753	5951.086		0.03753	3.0324					0.0272344	0.0147651	0.0124693
380.2	3.758	5970.097		0.03758	3.04209					0.0273867	0.0148595	0.0125272
380.7	3.763	5988.061		0.03763	3.05124					0.0275395	0.0149491	0.0125904
381.2	3.768	6002.386		0.03768	3.05854					0.0276926	0.0150207	0.0126719
381.8	3.773	6019.149		0.03773	3.06708					0.0278463	0.0151047	0.0127415
382.3	3.778	6043.512		0.03778	3.0795					0.0280007	0.0152272	0.0127734
382.8	3.783	6077.554		0.03783	3.09684					0.0281559	0.0153993	0.0127567
383.3	3.788	6111.022		0.03788	3.1139					0.0283122	0.0155693	0.0127428
383.9	3.793	6153.858		0.03793	3.13572					0.0284696	0.0157884	0.0126812
384.4	3.798	6201.293		0.03798	3.15989					0.0286282	0.0160327	0.0125955
384.9	3.803	6253.717		0.03803	3.18661					0.0287882	0.0163049	0.0124833
385.5	3.808	6307.004		0.03808	3.21376					0.0289174	0.016584	0.0123334
386.0	3.812	6368.574		0.03812	3.24513					0.0291456	0.0169094	0.0122363
386.5	3.819	6426.859		0.03819	3.27483					0.029343	0.0172203	0.0121227
387.1	3.825	6485.144		0.03825	3.30453					0.0295418	0.017534	0.0120077
387.6	3.831	6518.001		0.03831	3.32127					0.0297414	0.0177122	0.0120292
388.1	3.837	6540.048		0.03837	3.33251					0.0299416	0.0178322	0.0121094
388.6	3.843	6556.350		0.03843	3.34082					0.0301423	0.0179212	0.0122211
389.3	3.849	6573.133		0.03849	3.34937					0.03031	0.0180131	0.0122969
389.8	3.854	6588.494		0.03854	3.35719					0.030478	0.0180973	0.0123807
390.4	3.859	6603.209		0.03859	3.36469					0.0306801	0.0181783	0.0125018
390.9	3.865	6617.234		0.03865	3.37184					0.0308489	0.0182556	0.0125934
391.4	3.870	6636.814		0.0387	3.38182					0.0309845	0.0183638	0.0126207
392.0	3.874	6662.016		0.03874	3.39466					0.0311546	0.0185035	0.0126511
392.5	3.879	6693.277		0.03879	3.41059					0.0313256	0.0186776	0.012648
393.0	3.884	6728.098		0.03884	3.42833					0.0314976	0.0188724	0.0126252
393.5	3.889	6774.458		0.03889	3.45195					0.0316361	0.0191334	0.0125027
394.1	3.893	6819.519		0.03893	3.47491					0.0318802	0.0193888	0.0124914
394.6	3.900	6866.326		0.039	3.49876					0.0320207	0.0196558	0.0123649
395.1	3.904	6918.948		0.03904	3.52558					0.0322686	0.0199583	0.0123103
395.7	3.911	6980.425		0.03911	3.5569					0.0324472	0.0203145	0.0121326
396.2	3.916	7038.458		0.03916	3.58648					0.0326992	0.0206537	0.0120455
396.7	3.923	7092.627		0.03923	3.61408					0.0329166	0.0209728	0.0119438
397.3	3.929	7130.028		0.03929	3.63314					0.0330985	0.0211946	0.0119039
397.8	3.934	7146.219		0.03934	3.64139					0.0333172	0.021291	0.0120262
398.3	3.940	7162.082		0.0394	3.64947					0.0334998	0.0213856	0.0121142
398.8	3.945	7170.767		0.03945	3.65389					0.0336827	0.0214375	0.0122452
399.4	3.950	7188.950		0.0395	3.66316					0.033866	0.0215463	0.0123196
399.9	3.955	7199.906		0.03955	3.66874					0.0340496	0.0216121	0.0124376
400.4	3.960	7215.952		0.0396	3.67692					0.0342336	0.0217085	0.0125251
401.0	3.965	7224.952		0.03965	3.6815					0.034418	0.0217627	0.0126553
401.5	3.970	7251.301		0.0397	3.69493					0.0346031	0.0219217	0.0126814
402.0	3.975	7281.418		0.03975	3.71028					0.0347891	0.0221042	0.012685
402.5	3.980	7320.240		0.0398	3.73006					0.0349761	0.0223405	0.0126356
403.1	3.985	7357.219		0.03985	3.7489					0.0351642	0.0225668	0.0125974
403.6	3.990	7410.820		0.0399	3.77621					0.0353537	0.0228968	0.0124568
404.1	3.995	7459.013		0.03995	3.80077					0.0355444	0.0231956	0.0123488
404.6	4.000	7515.278		0.04	3.82944					0.0357753	0.0235468	0.0122284
405.3	4.006	7586.430		0.04006	3.8657					0.0359693	0.0239948	0.0119745
405.8	4.011	7646.903		0.04011	3.89651					0.0362432	0.0243789	0.0118643
406.3	4.018	7707.111		0.04018	3.92719					0.0364793	0.0247643	0.011715
406.9	4.024	7741.338		0.04024	3.94463					0.0367163	0.0249847	0.0117316
407.4	4.030	7762.483		0.0403	3.95541					0.0369538	0.0251214	0.0118324
407.9	4.036	7772.940		0.04036	3.96073					0.037152	0.0251891	0.0119629
408.5	4.041	7785.474		0.04041	3.96712					0.0373902	0.0252704	0.0121198
409.0	4.047	7797.138		0.04047	3.97306					0.037589	0.0253462	0.0122427
409.5	4.052	7805.204		0.04052	3.97717					0.037788	0.0253987	0.0123893
410.1	4.057	7815.781		0.04057	3.98256					0.0379872	0.0254676	0.0125197
410.6	4.062	7826.328		0.04062	3.98794					0.038147	0.0255363	0.0126107
411.1	4.066	7853.370		0.04066	4.00172					0.0383474	0.0257131	0.0126343
411.6	4.071	7879.899		0.04071	4.01524					0.0385487	0.0258871	0.0126615
412.2	4.076	7916.090		0.04076	4.03368					0.0387509	0.0261255	0.0126254
412.7	4.081	7956.996		0.04081	4.05452					0.0389542	0.0263962	0.0125581
413.2	4.086	8009.029		0.04086	4.08103					0.039159	0.0267425	0.0124165
413.8	4.091	8062.008		0.04091	4.10803					0.0393651	0.0270975	0.0122676
414.3	4.096	8117.346		0.04096	4.13623					0.0395727	0.0274708	0.012102
414.8	4.101	8183.785		0.04101	4.17008					0.0398238	0.0279223	0.0119015
415.4	4.107	8240.377		0.04107	4.19892					0.0400767	0.0283098	0.0117669
415.9	4.113	8301.720		0.04113	4.23018					0.040331	0.0287329	0.0115982
416.4	4.119	8336.699		0.04119	4.248					0.0405862	0.0289755	0.0116107
416.9	4.125	8352.807		0.04125	4.25621					0.0408417	0.0290876	0.0117541
417.5	4.131	8363.835		0.04131	4.26183					0.041055	0.0291644	0.0118906
418.0	4.136	8380.881		0.04136	4.27051					0.0412259	0.0292834	0.0119425
418.5	4.140	8392.239		0.0414	4.2763					0.0414827	0.0293629	0.0121199
419.0	4.146	8405.706		0.04146	4.28316					0.041697	0.0294572	0.0122398
419.7	4.151	8413.982		0.04151	4.28738					0.0419544	0.0295152	0.0124392
420.2	4.157	8427.229		0.04157	4.29413					0.0421695	0.0296082	0.0125613
420.8	4.162	8454.737		0.04162	4.30815					0.0423853	0.0298018	0.0125835
421.3	4.167	8484.322		0.04167	4.32322					0.0426453	0.0300107	0.0126345
421.8	4.173	8523.686		0.04173	4.34328					0.042863	0.0302899	0.0125732
422.3	4.178	8570.669		0.04178	4.36722					0.0430821	0.0306247	0.0124574
422.9	4.183	8623.785		0.04183	4.39429					0.0432584	0.0310055	0.0122529
423.4	4.187	8677.152		0.04187	4.42148					0.0434802	0.0313904	0.0120898
423.9	4.192	8734.979		0.04192	4.45094					0.043659	0.0318102	0.0118488
424.5	4.196	8808.377		0.04196	4.48834					0.0439743	0.032347	0.0116273
425.0	4.203	8874.119		0.04203	4.52184					0.0442013	0.0328317	0.0113696
425.5	4.208	8940.832		0.04208	4.55584					0.0445665	0.0333272	0.0112393
426.1	4.216	8976.983		0.04216	4.57426					0.0454887	0.0335972	0.0118915
426.1	4.236	9122.000		0.04236	4.64815					0.0454887	0.0346915	0.0107973
426.1	4.236	9134.000		0.04236	4.65427					0.0455352	0.0347828	0.0107524
426.7	4.237	9105.667		0.04237	4.63983					0.0456279	0.0345674	0.0110606
427.2	4.239	9094.222		0.04239	4.634					0.0457669	0.0344805	0.0112864
427.7	4.242	9086.963		0.04242	4.6303					0.0459521	0.0344255	0.0115266
428.3	4.246	9084.728		0.04246	4.62916					0.0461373	0.0344086	0.0117287
428.8	4.250	9085.564		0.0425	4.62959					0.0462762	0.0344149	0.0118613
429.3	4.253	9091.431		0.04253	4.63258					0.0464616	0.0344593	0.0120023
429.8	4.257	9103.665		0.04257	4.63881					0.0466475	0.0345522	0.0120954
430.5	4.261	9138.032		0.04261	4.65632					0.0468341	0.0348135	0.0120206
431.0	4.265	9169.566		0.04265	4.67239					0.0470684	0.0350542	0.0120142
431.6	4.270	9219.866		0.0427	4.69802					0.0472568	0.0354398	0.011817
432.1	4.274	9271.144		0.04274	4.72415					0.0475884	0.0358351	0.0117533
432.6	4.281	9323.337		0.04281	4.75074					0.0478266	0.0362398	0.0115868
433.2	4.286	9373.827		0.04286	4.77647					0.0481143	0.0366333	0.0114809
433.7	4.292	9444.388		0.04292	4.81243					0.0483557	0.0371869	0.0111688
434.2	4.297	9511.072		0.04297	4.84641					0.048599	0.0377139	0.0108851
434.8	4.302	9582.820		0.04302	4.88297					0.0488928	0.0382851	0.0106078
435.3	4.308	9639.297		0.04308	4.91174					0.0491883	0.0387377	0.0104506
435.8	4.314	9688.039		0.04314	4.93658					0.0494354	0.0391304	0.010305
436.4	4.319	9714.779		0.04319	4.95021					0.049683	0.0393467	0.0103363
436.9	4.324	9719.939		0.04324	4.95284					0.0499803	0.0393885	0.0105918
437.4	4.330	9728.573		0.0433	4.95723					0.0502283	0.0394585	0.0107698
437.9	4.335	9737.171		0.04335	4.96162					0.0504765	0.0395283	0.0109482
438.4	4.340	9748.914		0.0434	4.9676					0.0507252	0.0396237	0.0111015
439.0	4.345	9772.028		0.04345	4.97938					0.0509744	0.0398118	0.0111626
439.5	4.350	9789.648		0.0435	4.98836					0.0512242	0.0399555	0.0112687
440.0	4.355	9821.225		0.04355	5.00445					0.0514748	0.0402137	0.0112611
440.6	4.360	9851.624		0.0436	5.01994					0.0517263	0.040463	0.0112633
441.1	4.365	9890.617		0.04365	5.0398					0.051979	0.040784	0.011195
441.6	4.370	9942.080		0.0437	5.06603					0.0522329	0.0412095	0.0110234
442.2	4.375	9994.232		0.04375	5.0926					0.0525393	0.0416429	0.0108964
442.7	4.381	10049.104		0.04381	5.12056					0.0527448	0.0421015	0.0106433
443.2	4.385	10112.779		0.04385	5.15301					0.053055	0.0426367	0.0104183
443.7	4.391	10178.628		0.04391	5.18656					0.053315	0.0431938	0.0101213
444.2	4.396	10235.802		0.04396	5.2157					0.053681	0.0436804	0.0100006
444.9	4.403	10285.143		0.04403	5.24084					0.0539958	0.0441025	0.00989328
445.5	4.409	10306.315		0.04409	5.25163					0.0543111	0.0442843	0.0100268
446.0	4.415	10317.819		0.04415	5.25749					0.0546261	0.0443832	0.010243
446.5	4.421	10294.378		0.04421	5.24554					0.0548883	0.0441817	0.0107066
447.1	4.426	10288.399		0.04426	5.2425					0.0552028	0.0441304	0.0110723
447.6	4.432	10280.592		0.04432	5.23852					0.0554123	0.0440635	0.0113488
448.1	4.436	10279.997		0.04436	5.23822					0.0556742	0.0440584	0.0116158
448.6	4.441	10279.197		0.04441	5.23781					0.0559361	0.0440515	0.0118846
449.2	4.446	10278.731		0.04446	5.23757					0.0561981	0.0440475	0.0121506
449.7	4.451	10288.309		0.04451	5.24245					0.0564604	0.0441297	0.0123307
450.2	4.456	10301.680		0.04456	5.24926					0.056723	0.0442444	0.0124785
450.8	4.461	10311.330		0.04461	5.25418					0.0569855	0.0443274	0.0126582
451.3	4.466	10300.670		0.04466	5.24875					0.0572476	0.0442358	0.0130118
451.8	4.471	10268.333		0.04471	5.23227					0.0575609	0.0439585	0.0136025
452.3	4.477	10229.668		0.04477	5.21257					0.0577692	0.043628	0.0141412
452.9	4.481	10212.000		0.04481	5.20357					0.0581334	0.0434775	0.0146559
453.4	4.488	10207.223		0.04488	5.20113					0.0583934	0.0434368	0.0149567
453.9	4.493	10206.074		0.04493	5.20055					0.0587575	0.043427	0.0153305
454.5	4.500	10206.099		0.045	5.20056					0.0590174	0.0434272	0.0155901
455.0	4.505	10195.391		0.04505	5.1951					0.0593287	0.0433362	0.0159926
455.5	4.511	10171.830		0.04511	5.1831					0.0595874	0.0431361	0.0164514
456.1	4.516	10138.074		0.04516	5.1659					0.0598971	0.0428503	0.0170468
456.6	4.522	10116.968		0.04522	5.15514					0.0601547	0.042672	0.0174827
457.3	4.527	10106.681		0.04527	5.1499					0.0604121	0.0425853	0.0178269
457.8	4.532	10102.549		0.04532	5.1478					0.0606695	0.0425505	0.018119
458.3	4.537	10101.743		0.04537	5.14738					0.0609784	0.0425437	0.0184347
458.9	4.543	10106.098		0.04543	5.1496					0.061236	0.0425804	0.0186557
459.4	4.548	10115.280		0.04548	5.15428					0.0614941	0.0426578	0.0188363
459.9	4.553	10142.126		0.04553	5.16796					0.0617528	0.0428845	0.0188683
460.5	4.558	10170.135		0.04558	5.18223					0.0620642	0.0431217	0.0189425
461.0	4.564	10200.420		0.04564	5.19767					0.0623246	0.0433789	0.0189457
461.5	4.569	10236.185		0.04569	5.21589					0.0625859	0.0436836	0.0189022
462.1	4.574	10276.202		0.04574	5.23628					0.0629007	0.0440259	0.0188748
462.6	4.580	10317.796		0.0458	5.25748					0.063164	0.044383	0.0187811
463.1	4.585	10354.999		0.04585	5.27643					0.0634284	0.0447036	0.0187248
463.7	4.590	10397.265		0.0459	5.29797					0.0637996	0.0450693	0.0187303
464.2	4.597	10413.755		0.04597	5.30637					0.064065	0.0452124	0.0188527
464.7	4.602	10427.340		0.04602	5.31329					0.0643838	0.0453304	0.0190534
465.2	4.608	10423.032		0.04608	5.3111					0.0647021	0.045293	0.0194092
465.8	4.614	10402.124		0.04614	5.30045					0.0649671	0.0451114	0.0198556
466.3	4.619	10395.718		0.04619	5.29718					0.065232	0.0450559	0.0201761
466.8	4.624	10398.614		0.04624	5.29866					0.0654969	0.045081	0.0204159
467.4	4.629	10401.444		0.04629	5.3001					0.0657091	0.0451055	0.0206035
467.9	4.633	10415.686		0.04633	5.30736					0.0659746	0.0452291	0.0207455
468.4	4.638	10427.377		0.04638	5.31331					0.0662406	0.0453307	0.0209098
468.9	4.643	10452.021		0.04643	5.32587					0.0665072	0.0455453	0.020962
469.5	4.648	10480.466		0.04648	5.34036					0.0667748	0.0457935	0.0209813
470.0	4.653	10522.162		0.04653	5.36161					0.0671509	0.0461586	0.0209924
470.7	4.660	10569.876		0.0466	5.38592					0.067421	0.0465782	0.0208428
471.2	4.665	10629.679		0.04665	5.4164					0.0677468	0.0471067	0.0206401
471.7	4.671	10683.852		0.04671	5.444					0.0680198	0.0475881	0.0204317
472.3	4.676	10745.844		0.04676	5.47559					0.0683494	0.0481419	0.0202075
472.8	4.682	10816.899		0.04682	5.5118					0.0686811	0.0487807	0.0199004
473.3	4.688	10877.581		0.04688	5.54272					0.0689588	0.0493296	0.0196292
473.9	4.693	10923.493		0.04693	5.56611					0.0692931	0.0497469	0.0195463
474.4	4.699	10948.691		0.04699	5.57895					0.0695722	0.0499766	0.0195956
474.9	4.704	10960.395		0.04704	5.58491					0.0699072	0.0500835	0.0198237
475.4	4.710	10954.695		0.0471	5.58201					0.0701863	0.0500315	0.0201549
476.0	4.715	10954.697		0.04715	5.58201					0.0704655	0.0500315	0.020434
476.5	4.720	10956.797		0.0472	5.58308					0.0707447	0.0500507	0.020694
477.0	4.725	10961.498		0.04725	5.58548					0.071024	0.0500936	0.0209304
477.6	4.730	10965.765		0.0473	5.58765					0.0713035	0.0501326	0.0211709
478.1	4.735	10974.754		0.04735	5.59223					0.0715833	0.0502148	0.0213684
478.6	4.740	10985.173		0.0474	5.59754					0.0718634	0.0503102	0.0215532
479.2	4.745	11007.976		0.04745	5.60916					0.0721443	0.0505193	0.021625
479.7	4.750	11039.050		0.0475	5.62499					0.0724822	0.0508049	0.0216773
480.2	4.756	11067.009		0.04756	5.63924					0.0727645	0.0510626	0.0217019
480.8	4.761	11095.019		0.04761	5.65351					0.0731043	0.0513214	0.0217829
481.3	4.767	11133.676		0.04767	5.67321					0.0733883	0.0516797	0.0217086
481.8	4.772	11159.898		0.04772	5.68657					0.0736731	0.0519234	0.0217497
482.3	4.777	11195.525		0.04777	5.70473					0.0740729	0.0522554	0.0218175
483.0	4.784	11224.474		0.04784	5.71948					0.0744164	0.052526	0.0218904
483.6	4.790	11244.000		0.0479	5.72943					0.0748174	0.0527089	0.0221085
484.1	4.797	11241.825		0.04797	5.72832					0.075161	0.0526885	0.0224725
484.6	4.803	11235.608		0.04803	5.72515					0.0754471	0.0526303	0.0228168
485.2	4.808	11220.811		0.04808	5.71761					0.0756757	0.0524918	0.0231839
485.7	4.812	11209.473		0.04812	5.71183					0.0759612	0.0523857	0.0235755
486.2	4.817	11205.095		0.04817	5.7096					0.0762467	0.0523448	0.0239019
486.7	4.822	11201.856		0.04822	5.70795					0.076475	0.0523146	0.0241605
487.3	4.826	11207.317		0.04826	5.71073					0.0767607	0.0523656	0.0243951
487.8	4.831	11214.058		0.04831	5.71417					0.0771611	0.0524286	0.0247325
488.3	4.838	11236.125		0.04838	5.72541					0.0774477	0.0526351	0.0248125
488.9	4.843	11262.061		0.04843	5.73863					0.0777924	0.0528784	0.024914
489.4	4.849	11292.062		0.04849	5.75392					0.0780806	0.0531605	0.0249201
489.9	4.854	11329.041		0.04854	5.77276					0.0783698	0.0535092	0.0248606
490.4	4.859	11375.368		0.04859	5.79637					0.0787183	0.0539478	0.0247706
491.0	4.865	11423.469		0.04865	5.82088					0.07901	0.054405	0.0246051
491.5	4.870	11474.946		0.0487	5.84711					0.0792445	0.0548964	0.0243481
492.0	4.874	11528.472		0.04874	5.87438					0.0796566	0.0554097	0.0242469
492.5	4.881	11579.472		0.04881	5.90037					0.0799519	0.0559011	0.0240509
493.1	4.886	11606.315		0.04886	5.91405					0.080307	0.0561605	0.0241464
493.6	4.892	11618.262		0.04892	5.92013					0.0806029	0.0562762	0.0243267
494.1	4.897	11614.859		0.04897	5.9184					0.0808986	0.0562433	0.0246554
494.7	4.902	11597.707		0.04902	5.90966					0.0811941	0.0560773	0.0251168
495.2	4.907	11592.855		0.04907	5.90719					0.0814894	0.0560304	0.025459
495.7	4.912	11587.521		0.04912	5.90447					0.0818436	0.0559788	0.0258648
496.4	4.918	11586.125		0.04918	5.90376					0.0821978	0.0559653	0.0262325
496.9	4.924	11583.882		0.04924	5.90262					0.0825522	0.0559437	0.0266085
497.5	4.930	11598.669		0.0493	5.91015					0.0828478	0.0560866	0.0267612
498.0	4.935	11604.850		0.04935	5.9133					0.0831436	0.0561464	0.0269973
498.5	4.940	11621.840		0.0494	5.92196					0.08344	0.0563109	0.0271291
499.1	4.945	11643.897		0.04945	5.9332					0.0837371	0.0565248	0.0272123
499.6	4.950	11676.912		0.0495	5.95002					0.084035	0.0568458	0.0271892
500.1	4.955	11711.603		0.04955	5.9677					0.0843339	0.0571841	0.0271498
500.7	4.960	11750.172		0.0496	5.98735					0.0846339	0.0575614	0.0270725
501.2	4.965	11796.925		0.04965	6.01117					0.0849351	0.0580203	0.0269148
501.7	4.970	11847.366		0.0497	6.03687					0.0853584	0.0585176	0.0268409
502.2	4.977	11889.763		0.04977	6.05848					0.0857224	0.0589371	0.0267853
502.8	4.983	11920.710		0.04983	6.07425					0.0861477	0.0592443	0.0269033
503.3	4.990	11925.158		0.0499	6.07651					0.0864514	0.0592886	0.0271629
503.9	4.995	11918.622		0.04995	6.07318					0.0866942	0.0592236	0.0274707
504.4	4.999	11907.927		0.04999	6.06773					0.0869976	0.0591173	0.0278802
504.9	5.004	11902.183		0.05004	6.06481					0.0873008	0.0590603	0.0282405
505.5	5.009	11906.703		0.05009	6.06711					0.0876043	0.0591052	0.0284991
506.0	5.014	11910.629		0.05014	6.06911					0.0879685	0.0591442	0.0288243
506.5	5.020	11915.444		0.0502	6.07156					0.0882115	0.059192	0.0290195
507.0	5.024	11932.358		0.05024	6.08018					0.0886376	0.0593602	0.0292774
507.6	5.031	11959.601		0.05031	6.09406					0.0888207	0.0596315	0.0291892
508.1	5.034	11994.653		0.05034	6.11193					0.0892491	0.0599816	0.0292675
508.7	5.041	12025.418		0.05041	6.1276					0.0895561	0.0602897	0.0292664
509.3	5.046	12073.690		0.05046	6.1522					0.089926	0.0607747	0.0291513
509.8	5.052	12124.036		0.05052	6.17785					0.0902355	0.0612826	0.028953
510.3	5.057	12175.242		0.05057	6.20394					0.0904843	0.0618013	0.028683
510.9	5.061	12235.426		0.05061	6.23461					0.0909219	0.0624138	0.0285081
511.4	5.068	12300.556		0.05068	6.2678					0.0912359	0.0630801	0.0281559
511.9	5.073	12352.327		0.05073	6.29418					0.09174	0.0636122	0.0281279
512.5	5.081	12379.294		0.05081	6.30792					0.0920555	0.0638902	0.0281653
513.0	5.086	12385.541		0.05086	6.3111					0.0924972	0.0639547	0.0285425
513.5	5.093	12384.278		0.05093	6.31046					0.0926865	0.0639417	0.0287449
514.0	5.096	12381.940		0.05096	6.30927					0.093002	0.0639175	0.0290845
514.6	5.101	12384.739		0.05101	6.3107					0.0933176	0.0639464	0.0293712
515.1	5.106	12388.893		0.05106	6.31281					0.0936334	0.0639893	0.029644
515.6	5.111	12395.544		0.05111	6.3162					0.0940757	0.0640581	0.0300176
516.2	5.118	12405.146		0.05118	6.32109					0.0943287	0.0641573	0.0301714
516.7	5.122	12428.563		0.05122	6.33303					0.0947091	0.0643998	0.0303093
517.2	5.128	12453.903		0.05128	6.34594					0.0950268	0.0646627	0.0303642
517.8	5.133	12486.155		0.05133	6.36237					0.0953454	0.064998	0.0303474
518.3	5.138	12525.353		0.05138	6.38235					0.0956652	0.0654067	0.0302584
518.8	5.143	12573.503		0.05143	6.40688					0.0959862	0.0659106	0.0300756
519.3	5.148	12626.952		0.05148	6.43412					0.0963087	0.0664721	0.0298365
519.9	5.153	12686.818		0.05153	6.46462					0.0966327	0.0671039	0.0295287
520.4	5.158	12748.923		0.05158	6.49627					0.0969585	0.0677625	0.029196
520.9	5.163	12827.914		0.05163	6.53652					0.0974172	0.0686048	0.0288124
521.5	5.170	12890.946		0.0517	6.56863					0.0978779	0.0692807	0.0285972
522.1	5.177	12942.287		0.05177	6.5948					0.098208	0.0698336	0.0283744
522.7	5.182	12972.411		0.05182	6.61015					0.0986047	0.0701591	0.0284456
523.2	5.188	12975.232		0.05188	6.61158					0.0988693	0.0701896	0.0286797
523.7	5.192	12990.548		0.05192	6.61939					0.0992004	0.0703554	0.028845
524.2	5.197	12998.593		0.05197	6.62349					0.0995979	0.0704426	0.0291553
524.8	5.203	13006.380		0.05203	6.62745					0.0999958	0.070527	0.0294688
525.3	5.209	13025.658		0.05209	6.63728					0.100328	0.0707362	0.0295915
525.8	5.214	13030.679		0.05214	6.63984					0.10066	0.0707908	0.0298694
526.4	5.219	13062.779		0.05219	6.65619					0.10106	0.07114	0.0299199
526.9	5.225	13087.486		0.05225	6.66878					0.101394	0.0714093	0.0299845
527.4	5.230	13126.422		0.0523	6.68862					0.101729	0.0718349	0.0298939
528.0	5.235	13167.969		0.05235	6.70979					0.102065	0.0722903	0.0297748
528.5	5.240	13231.130		0.0524	6.74198					0.102403	0.0729855	0.0294175
529.0	5.245	13292.033		0.05245	6.77301					0.102675	0.0736589	0.0290157
529.5	5.249	13359.721		0.05249	6.8075					0.103016	0.074411	0.0286049
530.1	5.254	13434.918		0.05254	6.84582					0.103359	0.0752511	0.0281082
530.6	5.259	13516.880		0.05259	6.88758					0.103773	0.076172	0.0276014
531.1	5.265	13577.266		0.05265	6.91835					0.104259	0.0768541	0.0274046
531.7	5.272	13634.715		0.05272	6.94763					0.104746	0.0775059	0.0272397
532.2	5.279	13661.994		0.05279	6.96153					0.106074	0.0778163	0.0282573
532.3	5.298	13774.000		0.05298	7.0186					0.106074	0.0790975	0.0269762
532.3	5.298	13774.000		0.05298	7.0186					0.106214	0.0790975	0.0271164
532.8	5.300	13749.667		0.053	7.0062					0.106214	0.0788183	0.0273957
533.3	5.300	13737.556		0.053	7.00003					0.106424	0.0786795	0.0277444
533.8	5.303	13731.407		0.05303	6.9969					0.106564	0.0786091	0.0279548
534.3	5.305	13733.321		0.05305	6.99787					0.106844	0.078631	0.0282127
534.9	5.309	13725.909		0.05309	6.99409					0.107123	0.0785461	0.0285773
535.4	5.313	13726.077		0.05313	6.99418					0.107403	0.0785481	0.0288553
536.0	5.317	13741.995		0.05317	7.00229					0.107754	0.0787303	0.0290234
536.6	5.322	13763.357		0.05322	7.01318					0.108105	0.0789753	0.0291295
537.1	5.327	13794.118		0.05327	7.02885					0.108386	0.0793287	0.0290577
537.6	5.331	13843.492		0.05331	7.05401					0.10874	0.0798976	0.0288422
538.2	5.336	13898.536		0.05336	7.08206					0.109095	0.0805343	0.0285604
538.7	5.341	13951.343		0.05341	7.10896					0.109451	0.0811474	0.0283036
539.2	5.346	14019.626		0.05346	7.14376					0.109809	0.0819437	0.0278654
539.8	5.351	14094.323		0.05351	7.18182					0.110241	0.0828192	0.0274218
540.3	5.357	14159.983		0.05357	7.21528					0.110675	0.0835926	0.0270822
540.8	5.363	14219.102		0.05363	7.2454					0.11111	0.0842921	0.026818
541.3	5.369	14254.695		0.05369	7.26354					0.111546	0.0847146	0.0268315
541.9	5.375	14271.932		0.05375	7.27232					0.111982	0.0849196	0.0270627
542.4	5.381	14263.542		0.05381	7.26805					0.112273	0.0848198	0.0274533
542.9	5.385	14266.492		0.05385	7.26955					0.112637	0.0848549	0.0277817
543.5	5.390	14264.678		0.0539	7.26863					0.113073	0.0848333	0.0282394
544.0	5.396	14267.057		0.05396	7.26984					0.113291	0.0848616	0.0284292
544.5	5.399	14267.245		0.05399	7.26993					0.1138	0.0848639	0.0289359
545.1	5.406	14268.100		0.05406	7.27037					0.114164	0.084874	0.0292895
545.6	5.411	14290.448		0.05411	7.28176					0.114601	0.0851401	0.0294606
546.1	5.417	14310.516		0.05417	7.29198					0.114966	0.0853794	0.0295863
546.6	5.422	14336.655		0.05422	7.3053					0.115332	0.0856916	0.0296399
547.2	5.427	14382.390		0.05427	7.32861					0.115699	0.0862392	0.0294594
547.7	5.432	14432.348		0.05432	7.35406					0.116067	0.0868393	0.0292277
548.2	5.437	14486.580		0.05437	7.3817					0.116437	0.0874932	0.0289435
548.7	5.442	14537.309		0.05442	7.40755					0.116734	0.088107	0.0286267
549.3	5.446	14606.630		0.05446	7.44287					0.117107	0.0889493	0.0281574
549.8	5.451	14670.980		0.05451	7.47566					0.117631	0.0897348	0.0278963
550.5	5.458	14731.536		0.05458	7.50652					0.118157	0.0904771	0.02768
551.0	5.465	14765.172		0.05465	7.52365					0.118609	0.0908907	0.027718
551.5	5.471	14776.236		0.05471	7.52929					0.11906	0.091027	0.0280334
552.0	5.477	14771.136		0.05477	7.52669					0.119361	0.0909642	0.0283973
552.6	5.481	14773.124		0.05481	7.52771					0.119738	0.0909887	0.0287491
553.1	5.486	14766.087		0.05486	7.52412					0.120264	0.090902	0.0293623
553.6	5.493	14754.070		0.05493	7.518					0.120565	0.0907541	0.029811
554.2	5.497	14762.052		0.05497	7.52206					0.121016	0.0908523	0.030164
554.7	5.503	14754.708		0.05503	7.51832					0.121392	0.0907619	0.0306305
555.2	5.508	14770.920		0.05508	7.52658					0.121769	0.0909615	0.0308074
555.8	5.513	14787.876		0.05513	7.53522					0.122146	0.0911705	0.0309755
556.3	5.518	14811.265		0.05518	7.54714					0.122524	0.0914591	0.0310647
556.8	5.523	14848.714		0.05523	7.56622					0.122903	0.0919222	0.0309805
557.3	5.528	14891.326		0.05528	7.58794					0.123283	0.0924505	0.030832
557.9	5.533	14924.013		0.05533	7.60459					0.123663	0.0928568	0.0308063
558.4	5.538	14957.113		0.05538	7.62146					0.124044	0.0932692	0.0307753
558.9	5.543	14977.042		0.05543	7.63161					0.124579	0.0935179	0.0310611
559.5	5.550	14990.718		0.0555	7.63858					0.12496	0.0936887	0.0312717
560.0	5.555	14961.587		0.05555	7.62374					0.125493	0.093325	0.0321682
560.5	5.562	14908.102		0.05562	7.59649					0.125872	0.0926589	0.033213
561.1	5.567	14823.896		0.05567	7.55358					0.126323	0.0916151	0.0347083
561.6	5.573	14711.666		0.05573	7.49639					0.126622	0.0902332	0.036389
562.1	5.577	14597.854		0.05577	7.4384					0.126993	0.0888425	0.0381502
562.6	5.582	14484.173		0.05582	7.38047					0.127359	0.0874641	0.0398946
563.2	5.587	14257.009		0.05587	7.26472					0.127647	0.0847421	0.0429049
563.7	5.591	14034.394		0.05591	7.15128					0.128144	0.0821164	0.0460278
564.2	5.598	13842.134		0.05598	7.05332					0.128495	0.0798819	0.048613
564.9	5.603	13687.843		0.05603	6.9747					0.128912	0.0781111	0.0508006
565.4	5.609	13574.326		0.05609	6.91685					0.129257	0.0768209	0.0524357
565.9	5.614	13499.056		0.05614	6.8785					0.1296	0.0759713	0.0536287
566.5	5.619	13458.461		0.05619	6.85781					0.129943	0.075515	0.0544277
567.0	5.624	13443.839		0.05624	6.85036					0.130285	0.075351	0.0549342
567.5	5.629	13445.767		0.05629	6.85135					0.130628	0.0753726	0.0552554
568.1	5.634	13467.868		0.05634	6.86261					0.130903	0.0756206	0.0552824
568.6	5.638	13511.878		0.05638	6.88503					0.131386	0.0761157	0.0552703
569.1	5.645	13564.249		0.05645	6.91172					0.131732	0.0767068	0.0550252
569.6	5.650	13610.709		0.0565	6.93539					0.132288	0.0772332	0.0550545
570.2	5.658	13647.653		0.05658	6.95422					0.132705	0.077653	0.0550521
570.7	5.664	13663.121		0.05664	6.9621					0.133123	0.0778292	0.0552937
571.2	5.670	13664.591		0.0567	6.96285					0.133401	0.0778459	0.0555555
571.7	5.674	13664.237		0.05674	6.96267					0.13375	0.0778419	0.0559078
572.3	5.679	13672.609		0.05679	6.96693					0.134098	0.0779373	0.0561608
572.8	5.684	13679.282		0.05684	6.97033					0.134377	0.0780134	0.0563636
573.3	5.688	13690.297		0.05688	6.97595					0.134796	0.0781391	0.0566567
573.9	5.694	13702.193		0.05694	6.98201					0.135145	0.0782749	0.0568704
574.4	5.699	13736.163		0.05699	6.99932					0.135496	0.0786635	0.0568321
574.9	5.704	13763.452		0.05704	7.01322					0.135917	0.0789764	0.0569407
575.4	5.710	13808.205		0.0571	7.03603					0.136269	0.0794908	0.0567787
576.0	5.715	13856.219		0.05715	7.06049					0.136623	0.0800446	0.0565787
576.5	5.720	13921.475		0.0572	7.09375					0.136979	0.0808003	0.0561786
577.0	5.725	13989.565		0.05725	7.12844					0.137336	0.0815926	0.0557436
577.6	5.730	14060.346		0.0573	7.16451					0.137695	0.0824204	0.0552751
578.1	5.735	14140.970		0.05735	7.20559					0.138057	0.0833683	0.0546886
578.6	5.740	14227.439		0.0574	7.24965					0.138493	0.084391	0.054102
579.1	5.746	14303.470		0.05746	7.28839					0.138931	0.0852954	0.0536358
579.6	5.752	14361.636		0.05752	7.31803					0.139444	0.0859905	0.0534535
580.3	5.759	14392.369		0.05759	7.33369					0.139811	0.0863589	0.0534519
580.8	5.764	14401.668		0.05764	7.33843					0.140178	0.0864705	0.0537074
581.4	5.769	14417.012		0.05769	7.34625					0.140545	0.0866549	0.0538905
581.9	5.774	14429.227		0.05774	7.35247					0.140987	0.0868018	0.0541849
582.4	5.780	14442.413		0.0578	7.35919					0.141281	0.0869605	0.0543207
583.0	5.784	14450.880		0.05784	7.36351					0.141797	0.0870625	0.0547343
583.5	5.791	14460.098		0.05791	7.3682					0.142166	0.0871736	0.0549919
584.0	5.796	14486.326		0.05796	7.38157					0.142609	0.0874901	0.0551187
584.6	5.802	14510.141		0.05802	7.3937					0.142979	0.087778	0.055201
585.1	5.807	14549.156		0.05807	7.41358					0.143276	0.0882507	0.0550253
585.6	5.811	14594.099		0.05811	7.43648					0.143649	0.0887968	0.0548518
586.1	5.816	14652.418		0.05816	7.4662					0.144023	0.0895079	0.0545148
586.7	5.821	14713.172		0.05821	7.49716					0.144398	0.0902517	0.0541467
587.2	5.826	14776.864		0.05826	7.52961					0.144776	0.0910347	0.053741
587.7	5.831	14848.679		0.05831	7.56621					0.145155	0.0919217	0.0532332
588.3	5.836	14922.181		0.05836	7.60366					0.145612	0.092834	0.0527781
588.8	5.842	14984.620		0.05842	7.63548					0.146071	0.0936125	0.0524585
589.3	5.848	15033.934		0.05848	7.6606					0.146531	0.0942297	0.0523013
589.9	5.854	15055.184		0.05854	7.67143					0.147068	0.0944963	0.0525716
590.4	5.861	15052.373		0.05861	7.67					0.147375	0.094461	0.0529137
590.9	5.865	15050.519		0.05865	7.66905					0.147758	0.0944377	0.0533204
591.5	5.870	15046.964		0.0587	7.66724					0.148065	0.0943931	0.0536717
592.0	5.874	15045.161		0.05874	7.66632					0.148448	0.0943705	0.0540776
592.5	5.879	15043.375		0.05879	7.66541					0.148831	0.0943481	0.0544834
593.0	5.884	15052.179		0.05884	7.6699					0.149292	0.0944586	0.0548333
593.7	5.890	15062.518		0.0589	7.67517					0.149753	0.0945884	0.0551643
594.2	5.896	15083.232		0.05896	7.68572					0.150137	0.0948487	0.0552886
594.8	5.901	15111.583		0.05901	7.70017					0.1506	0.0952056	0.0553944
595.3	5.907	15156.272		0.05907	7.72294					0.150987	0.0957695	0.0552173
595.8	5.912	15208.952		0.05912	7.74978					0.151375	0.0964364	0.0549385
596.4	5.917	15263.408		0.05917	7.77753					0.151765	0.0971283	0.0546363
596.9	5.922	15317.453		0.05922	7.80507					0.152234	0.0978173	0.0544165
597.4	5.928	15381.620		0.05928	7.83777					0.152626	0.0986386	0.0539879
597.9	5.933	15441.358		0.05933	7.86821					0.153099	0.0994062	0.053693
598.5	5.939	15482.659		0.05939	7.88925					0.153652	0.0999387	0.0537132
599.0	5.946	15508.339		0.05946	7.90234					0.154126	0.10027	0.0538555
599.5	5.952	15506.333		0.05952	7.90132					0.1546	0.100245	0.0543553
600.1	5.958	15487.891		0.05958	7.89192					0.154915	0.100006	0.0549091
600.6	5.962	15471.074		0.05962	7.88335					0.155309	0.0997892	0.05552
601.1	5.967	15449.322		0.05967	7.87227					0.155781	0.0995088	0.0562725
601.7	5.973	15434.465		0.05973	7.8647					0.156096	0.0993175	0.0567782
602.2	5.977	15416.262		0.05977	7.85542					0.156567	0.0990834	0.0574836
602.7	5.983	15411.243		0.05983	7.85286					0.157038	0.0990189	0.0580193
603.2	5.989	15413.502		0.05989	7.85401					0.157431	0.0990479	0.058383
603.8	5.994	15416.581		0.05994	7.85558					0.157824	0.0990875	0.0587365
604.3	5.999	15434.694		0.05999	7.86481					0.158217	0.0993204	0.058897
604.8	6.004	15455.759		0.06004	7.87555					0.158533	0.0995917	0.0589411
605.4	6.008	15492.818		0.06008	7.89443					0.158928	0.10007	0.0588581
605.9	6.013	15524.525		0.06013	7.91059					0.159324	0.10048	0.058844
606.4	6.018	15557.448		0.06018	7.92736					0.159721	0.100907	0.0588142
606.9	6.023	15590.991		0.06023	7.94445					0.160277	0.101342	0.058935
607.6	6.030	15611.146		0.0603	7.95472					0.160675	0.101604	0.0590708
608.1	6.035	15625.046		0.06035	7.96181					0.161312	0.101785	0.0595267
608.6	6.043	15622.397		0.06043	7.96046					0.161789	0.101751	0.0600385
609.2	6.049	15603.814		0.06049	7.95099					0.162266	0.101509	0.060757
609.7	6.055	15568.737		0.06055	7.93311					0.162583	0.101053	0.0615299
610.2	6.059	15540.517		0.06059	7.91873					0.162899	0.100687	0.0622124
610.8	6.063	15517.418		0.06063	7.90696					0.163373	0.100388	0.0629856
611.3	6.069	15496.312		0.06069	7.89621					0.163689	0.100115	0.0635742
611.8	6.073	15481.577		0.06073	7.8887					0.164162	0.0999247	0.0642376
612.4	6.079	15469.629		0.06079	7.88261					0.164556	0.0997705	0.0647859
612.9	6.084	15466.735		0.06084	7.88114					0.165029	0.0997332	0.0652962
613.4	6.090	15474.122		0.0609	7.8849					0.165424	0.0998285	0.0655953
613.9	6.095	15489.619		0.06095	7.8928					0.165819	0.100029	0.0657903
614.5	6.100	15517.247		0.061	7.90688					0.166215	0.100386	0.065829
615.0	6.105	15555.955		0.06105	7.9266					0.166611	0.100887	0.0657243
615.5	6.110	15592.067		0.0611	7.945					0.167009	0.101356	0.065653
616.1	6.115	15625.341		0.06115	7.96196					0.167408	0.101789	0.0656185
616.6	6.120	15660.469		0.0612	7.97986					0.167807	0.102247	0.0655597
617.1	6.125	15691.270		0.06125	7.99555					0.168287	0.10265	0.0656369
617.7	6.131	15693.247		0.06131	7.99656					0.168846	0.102676	0.0661706
618.2	6.138	15681.839		0.06138	7.99075					0.169166	0.102527	0.066639
618.7	6.142	15640.362		0.06142	7.96961					0.169722	0.101985	0.0677374
619.3	6.149	15580.400		0.06149	7.93906					0.170039	0.101204	0.0688349
619.8	6.153	15524.587		0.06153	7.91062					0.170513	0.100481	0.0700325
620.3	6.159	15471.663		0.06159	7.88365					0.170828	0.0997968	0.0710313
620.8	6.163	15425.417		0.06163	7.86009					0.17122	0.0992011	0.0720194
621.3	6.168	15378.360		0.06168	7.83611					0.171768	0.0985968	0.0731715
622.0	6.175	15336.925		0.06175	7.81499					0.172159	0.0980662	0.0740925
622.5	6.180	15305.428		0.0618	7.79894					0.172548	0.0976638	0.0748845
623.1	6.185	15279.118		0.06185	7.78554					0.172937	0.0973283	0.075609
623.6	6.190	15257.849		0.0619	7.7747					0.173326	0.0970575	0.0762682
624.1	6.195	15239.989		0.06195	7.7656					0.173714	0.0968304	0.0768835
624.6	6.200	15228.946		0.062	7.75997					0.174102	0.0966902	0.0774114
625.2	6.205	15201.312		0.06205	7.74589					0.174488	0.0963396	0.0781487
625.7	6.210	15158.086		0.0621	7.72387					0.174874	0.0957925	0.0790816
626.2	6.215	15126.466		0.06215	7.70775					0.175412	0.0953932	0.0800191
626.8	6.222	15051.184		0.06222	7.66939					0.17587	0.0944461	0.0814241
627.3	6.228	14902.550		0.06228	7.59366					0.176397	0.0925899	0.0838068
627.8	6.235	14620.245		0.06235	7.44981					0.17684	0.0891152	0.0877245
628.4	6.241	14357.598		0.06241	7.31597					0.177202	0.0859421	0.0912603
628.9	6.246	14121.614		0.06246	7.19573					0.177488	0.0831402	0.0943481
629.4	6.250	13927.071		0.0625	7.0966					0.177841	0.0808653	0.0969758
630.0	6.255	13769.228		0.06255	7.01617					0.178121	0.0790427	0.0990778
630.5	6.259	13647.766		0.06259	6.95428					0.178467	0.0776543	0.100813
631.0	6.264	13542.665		0.06264	6.90072					0.17888	0.0764629	0.102417
631.5	6.270	13471.144		0.0627	6.86428					0.179291	0.0756574	0.103634
632.1	6.276	13420.270		0.06276	6.83835					0.179632	0.0750871	0.104545
632.6	6.281	13391.804		0.06281	6.82385					0.180042	0.0747689	0.105273
633.1	6.287	13383.358		0.06287	6.81955					0.180383	0.0746746	0.105708
633.7	6.292	13389.387		0.06292	6.82262					0.180724	0.0747419	0.105982
634.2	6.297	13408.582		0.06297	6.8324					0.181066	0.0749563	0.10611
634.7	6.302	13439.323		0.06302	6.84806					0.181478	0.0753004	0.106177
635.2	6.308	13479.968		0.06308	6.86877					0.181753	0.0757566	0.105996
635.8	6.312	13524.097		0.06312	6.89126					0.182167	0.0762534	0.105914
636.4	6.318	13582.355		0.06318	6.92095					0.182583	0.0769118	0.105671
636.9	6.324	13624.817		0.06324	6.94258					0.18307	0.0773934	0.105676
637.5	6.331	13662.391		0.06331	6.96173					0.183488	0.0778209	0.105667
638.0	6.337	13672.736		0.06337	6.967					0.184813	0.0779387	0.106875
638.1	6.356	13713.000		0.06356	6.98752					0.184813	0.0783985	0.106415
638.1	6.356	13719.000		0.06356	6.99057					0.184883	0.0784671	0.106416
638.6	6.357	13691.000		0.06357	6.97631					0.185023	0.0781471	0.106876
639.2	6.359	13677.333		0.06359	6.96934					0.185232	0.0779912	0.107241
639.7	6.362	13663.444		0.06362	6.96226					0.18551	0.0778328	0.107677
640.2	6.366	13646.259		0.06366	6.95351					0.185788	0.0776372	0.108151
640.7	6.370	13650.235		0.0637	6.95553					0.186066	0.0776824	0.108384
641.3	6.374	13645.831		0.06374	6.95329					0.186275	0.0776323	0.108643
641.8	6.377	13653.689		0.06377	6.95729					0.186553	0.0777218	0.108832
642.3	6.381	13668.840		0.06381	6.96501					0.186832	0.0778943	0.108938
642.9	6.385	13690.510		0.06385	6.97606					0.187182	0.0781415	0.10904
643.4	6.390	13729.116		0.0639	6.99573					0.187462	0.0785828	0.108879
643.9	6.394	13775.542		0.06394	7.01938					0.187813	0.0791152	0.108698
644.5	6.399	13821.886		0.06399	7.043					0.188166	0.0796484	0.108518
645.0	6.404	13873.143		0.06404	7.06912					0.18852	0.0802403	0.10828
645.5	6.409	13929.676		0.06409	7.09792					0.188947	0.0808955	0.108051
646.0	6.415	13975.940		0.06415	7.1215					0.189375	0.0814338	0.107941
646.6	6.421	14018.205		0.06421	7.14303					0.189875	0.0819271	0.107948
647.1	6.428	14039.715		0.06428	7.15399					0.190233	0.0821787	0.108054
647.6	6.433	14044.640		0.06433	7.1565					0.190662	0.0822363	0.108426
648.1	6.439	14027.118		0.06439	7.14758					0.190876	0.0820313	0.108845
648.6	6.442	14008.919		0.06442	7.1383					0.191376	0.0818186	0.109557
649.3	6.449	13993.013		0.06449	7.1302					0.191732	0.0816329	0.110099
649.8	6.454	13977.644		0.06454	7.12237					0.192088	0.0814536	0.110635
650.4	6.459	13975.219		0.06459	7.12113					0.192515	0.0814254	0.11109
650.9	6.465	13967.288		0.06465	7.11709					0.192871	0.081333	0.111538
651.4	6.470	13973.836		0.0647	7.12043					0.193228	0.0814093	0.111818
651.9	6.475	13985.708		0.06475	7.12648					0.193584	0.0815477	0.112036
652.5	6.480	14005.848		0.0648	7.13674					0.193941	0.0817827	0.112159
653.0	6.485	14040.852		0.06485	7.15457					0.1943	0.082192	0.112108
653.5	6.490	14081.233		0.0649	7.17515					0.194659	0.0826654	0.111994
654.1	6.495	14122.695		0.06495	7.19628					0.195019	0.083153	0.111866
654.6	6.500	14165.976		0.065	7.21833					0.195309	0.0836634	0.111645
655.1	6.504	14216.224		0.06504	7.24394					0.195816	0.084258	0.111558
655.7	6.511	14255.733		0.06511	7.26407					0.19618	0.084727	0.111453
656.2	6.516	14283.652		0.06516	7.27829					0.19669	0.0850592	0.11163
656.7	6.523	14291.795		0.06523	7.28244					0.197126	0.0851562	0.11197
657.3	6.529	14283.816		0.06529	7.27838					0.197563	0.0850611	0.112501
657.8	6.535	14253.537		0.06535	7.26295					0.197853	0.0847009	0.113152
658.3	6.539	14232.784		0.06539	7.25237					0.198215	0.0844544	0.113761
658.8	6.544	14209.774		0.06544	7.24065					0.198649	0.0841815	0.114468
659.4	6.550	14186.853		0.0655	7.22897					0.198938	0.0839102	0.115028
659.9	6.554	14167.542		0.06554	7.21913					0.199371	0.0836819	0.115689
660.4	6.560	14143.465		0.0656	7.20686					0.199731	0.0833977	0.116334
661.0	6.565	14143.002		0.06565	7.20663					0.200092	0.0833923	0.116699
661.5	6.570	14145.156		0.0657	7.20772					0.200452	0.0834177	0.117035
662.0	6.575	14153.719		0.06575	7.21209					0.200813	0.0835187	0.117294
662.5	6.580	14169.292		0.0658	7.22002					0.201174	0.0837026	0.117472
663.0	6.585	14191.670		0.06585	7.23142					0.201536	0.0839672	0.117569
663.7	6.590	14220.321		0.0659	7.24602					0.201899	0.0843066	0.117592
664.2	6.595	14241.330		0.06595	7.25673					0.202262	0.0845558	0.117706
664.8	6.600	14265.884		0.066	7.26924					0.202771	0.0848477	0.117923
665.3	6.607	14273.071		0.06607	7.2729					0.203207	0.0849332	0.118274
665.8	6.613	14263.652		0.06613	7.2681					0.203643	0.0848211	0.118822
666.4	6.619	14238.574		0.06619	7.25532					0.204077	0.0845231	0.119554
666.9	6.625	14188.742		0.06625	7.22993					0.20451	0.0839325	0.120578
667.4	6.631	14129.439		0.06631	7.19971					0.204798	0.0832324	0.121565
668.0	6.635	14075.060		0.06635	7.17201					0.205227	0.082593	0.122634
668.5	6.641	14020.833		0.06641	7.14437					0.205584	0.0819578	0.123626
669.0	6.646	13962.631		0.06646	7.11472					0.205868	0.0812788	0.124589
669.5	6.650	13913.155		0.0665	7.08951					0.206292	0.0807038	0.125589
670.1	6.656	13862.929		0.06656	7.06391					0.206716	0.0801221	0.126594
670.6	6.662	13837.694		0.06662	7.05105					0.207068	0.0798307	0.127237
671.1	6.667	13808.541		0.06667	7.0362					0.20742	0.0794947	0.127925
671.7	6.672	13794.412		0.06672	7.029					0.207771	0.0793321	0.128439
672.2	6.677	13781.984		0.06677	7.02267					0.208192	0.0791892	0.129003
672.7	6.683	13775.132		0.06683	7.01918					0.208473	0.0791105	0.129362
673.3	6.687	13756.705		0.06687	7.00979					0.208823	0.078899	0.129924
673.8	6.692	13711.946		0.06692	6.98698					0.2091	0.0783864	0.130713
674.3	6.696	13457.217		0.06696	6.85718					0.209572	0.0755011	0.134071
674.9	6.703	13056.721		0.06703	6.65311					0.209901	0.071074	0.138827
675.4	6.708	12747.646		0.06708	6.49562					0.210415	0.0677489	0.142666
675.9	6.716	12460.789		0.06716	6.34945					0.210729	0.0647342	0.145995
676.4	6.721	12209.812		0.06721	6.22156					0.211099	0.0621528	0.148946
677.1	6.727	11985.867		0.06727	6.10745					0.211463	0.0598937	0.151569
677.6	6.733	11811.560		0.06733	6.01863					0.211822	0.0581644	0.153657
678.2	6.739	11666.809		0.06739	5.94487					0.212117	0.0567475	0.15537
678.7	6.744	11538.123		0.06744	5.8793					0.21241	0.0555025	0.156908
679.2	6.749	11434.977		0.06749	5.82674					0.2127	0.0545146	0.158186
679.7	6.754	11345.700		0.06754	5.78125					0.212931	0.0536667	0.159264
680.3	6.758	11291.559		0.06758	5.75366					0.213218	0.0531558	0.160062
680.8	6.763	11231.753		0.06763	5.72319					0.213504	0.0525942	0.160909
681.3	6.768	11193.771		0.06768	5.70383					0.213788	0.0522391	0.161549
681.9	6.773	11161.175		0.06773	5.68722					0.214072	0.0519353	0.162137
682.4	6.778	11129.315		0.06778	5.67099					0.214355	0.0516392	0.162716
682.9	6.783	11093.830		0.06783	5.65291					0.214637	0.0513104	0.163327
683.5	6.788	11047.048		0.06788	5.62907					0.214918	0.0508786	0.164039
684.0	6.793	10969.293		0.06793	5.58945					0.215307	0.0501649	0.165142
684.5	6.800	10855.114		0.068	5.53127					0.215582	0.049126	0.166456
685.1	6.805	10712.469		0.06805	5.45858					0.215961	0.0478434	0.168117
685.6	6.812	10528.194		0.06812	5.36468					0.216276	0.0462115	0.170064
686.1	6.818	10090.554		0.06818	5.14168					0.216527	0.0424495	0.174077
686.6	6.823	9596.916		0.06823	4.89015					0.216814	0.0383978	0.178417
687.2	6.829	9215.823		0.06829	4.69596					0.216999	0.0354088	0.18159
687.7	6.833	8881.913		0.06833	4.52582					0.217177	0.0328894	0.184288
688.2	6.837	8619.579		0.06837	4.39214					0.217394	0.0309752	0.186419
688.8	6.842	8398.497		0.06842	4.27949					0.217648	0.0294067	0.188241
689.3	6.848	8211.359		0.06848	4.18413					0.217855	0.0281108	0.189744
689.8	6.853	8046.952		0.06853	4.10036					0.218099	0.0269964	0.191102
690.3	6.859	7901.437		0.06859	4.02621					0.218298	0.0260288	0.19227
690.8	6.864	7776.130		0.06864	3.96236					0.218534	0.0252098	0.193324
691.5	6.870	7623.189		0.0687	3.88443					0.218687	0.0242279	0.19446
692.0	6.874	7453.773		0.06874	3.7981					0.218915	0.023163	0.195752
692.6	6.881	5317.987		0.06881	2.7098					0.21899	0.0117906	0.2072
693.1	6.884	4525.253		0.06884	2.30586					0.219093	0.00853745	0.210556
693.6	6.889	3543.080		0.06889	1.80539					0.219176	0.00523365	0.213942
694.2	6.894	2951.445		0.06894	1.50392					0.219258	0.00363172	0.215626
694.7	6.900	2420.842		0.069	1.23355					0.219338	0.00244329	0.216894
695.2	6.907	2038.762		0.06907	1.03886					0.219405	0.00173291	0.217672
695.8	6.914	1724.201		0.06914	0.878574					0.219454	0.00123942	0.218214
696.3	6.920	1485.988		0.0692	0.757191					0.219489	0.000920605	0.218569
696.8	6.925	1303.730		0.06925	0.664321					0.219527	0.000708627	0.218818
697.3	6.931	1161.572		0.06931	0.591884					0.219555	0.000562516	0.218993
697.9	6.936	1053.434		0.06936	0.536782					0.219581	0.000462655	0.219118
698.4	6.941	970.002		0.06941	0.494269					0.219605	0.000392272	0.219213
698.9	6.946	908.145		0.06946	0.462749					0.219627	0.000343837	0.219284
699.5	6.951	855.716		0.06951	0.436034					0.219649	0.000305282	0.219343
700.0	6.956	819.620		0.06956	0.417641					0.219669	0.000280071	0.219389
700.5	6.961	794.112		0.06961	0.404643					0.219689	0.000262909	0.219426
701.1	6.966	779.578		0.06966	0.397237					0.219709	0.000253374	0.219456
701.6	6.971	760.230		0.06971	0.387378					0.219728	0.000240953	0.219487
702.1	6.976	750.936		0.06976	0.382643					0.219747	0.000235098	0.219512
702.7	6.981	745.389		0.06981	0.379816					0.219766	0.000231637	0.219535
703.2	6.986	740.441		0.06986	0.377295					0.219789	0.000228572	0.21956
703.7	6.992	738.943		0.06992	0.376531					0.219808	0.000227648	0.21958
704.2	6.997	730.795		0.06997	0.37238					0.219826	0.000222656	0.219604
704.7	7.002	729.579		0.07002	0.37176					0.219852	0.000221915	0.21963
705.4	7.009	716.458		0.07009	0.365074					0.219874	0.000214005	0.21966
706.0	7.015	709.679		0.07015	0.36162					0.219895	0.000209974	0.219685
706.5	7.021	703.046		0.07021	0.35824					0.219913	0.000206068	0.219707
707.0	7.026	700.575		0.07026	0.356981					0.219935	0.000204622	0.21973
707.5	7.032	697.540		0.07032	0.355434					0.219952	0.000202853	0.219749
708.1	7.037	685.705		0.07037	0.349404					0.219966	0.000196028	0.21977
708.6	7.041	672.748		0.07041	0.342802					0.219973	0.000188689	0.219784
709.1	7.043	656.485		0.07043	0.334515					0.219983	0.000179677	0.219803
709.7	7.046	640.411		0.07046	0.326324					0.219986	0.000170986	0.219815
710.2	7.047	621.632		0.07047	0.316755					0.219992	0.000161105	0.219831
710.7	7.049	606.014		0.07049	0.308797					0.219995	0.000153112	0.219842
711.3	7.050	586.549		0.0705	0.298878					0.219995	0.000143434	0.219852
711.8	7.050	568.854		0.0705	0.289862					0.219992	0.00013491	0.219857
712.3	7.049	558.468		0.07049	0.28457					0.219992	0.000130029	0.219862
712.9	7.049	597.441		0.07049	0.304429					0.219999	0.00014881	0.21985
713.4	7.051	610.969		0.07051	0.311322					0.220005	0.000155626	0.219849
713.9	7.053	616.470		0.07053	0.314125					0.220008	0.000158441	0.219849
714.4	7.054	612.813		0.07054	0.312261					0.220011	0.000156566	0.219854
715.0	7.055	605.094		0.07055	0.308328					0.220008	0.000152647	0.219855
715.5	7.054	554.969		0.07054	0.282787					0.220008	0.000128404	0.21988
716.0	7.054	527.688		0.07054	0.268886					0.220008	0.000116091	0.219892
716.6	7.054	501.886		0.07054	0.255738					0.220003	0.000105015	0.219898
717.1	7.052	488.191		0.07052	0.24876					0.220001	9.93624e-05	0.219901
717.6	7.051	501.359		0.07051	0.25547					0.219998	0.000104795	0.219893
718.2	7.050	525.183		0.0705	0.267609					0.219963	0.000114991	0.219848
718.7	7.034	329.847		0.07034	0.168075					0.219899	4.53594e-05	0.219854
719.2	6.961	14.677		0.06961	0.00747873					0.219639	8.98084e-08	0.219639
209.6	2.080	1628.000		0.0208	0.829554
210.1	2.080	1636.000		0.0208	0.833631
210.6	2.084	1648.667		0.02084	0.840085
211.2	2.087	1661.556		0.02087	0.846653
211.7	2.090	1678.074		0.0209	0.85507
212.2	2.094	1700.210		0.02094	0.866349
212.8	2.098	1725.095		0.02098	0.879029
213.3	2.104	1748.768		0.02104	0.891092
213.8	2.109	1764.954		0.02109	0.89934
214.4	2.114	1778.241		0.02114	0.90611
214.9	2.119	1780.065		0.02119	0.907039
215.4	2.124	1791.102		0.02124	0.912663
215.9	2.128	1793.389		0.02128	0.913829
216.5	2.133	1799.830		0.02133	0.917111
217.0	2.138	1804.740		0.02138	0.919613
217.5	2.143	1820.523		0.02143	0.927655
218.1	2.148	1833.754		0.02148	0.934397
218.6	2.153	1847.426		0.02153	0.941364
219.1	2.158	1864.393		0.02158	0.950009
219.7	2.165	1884.606		0.02165	0.960309
220.2	2.170	1905.000		0.0217	0.970701
220.7	2.175	1922.535		0.02175	0.979636
221.2	2.180	1943.512		0.0218	0.990325
221.8	2.185	1972.349		0.02185	1.00502
222.4	2.190	2006.954		0.0219	1.02265
222.9	2.197	2032.434		0.02197	1.03564
223.5	2.203	2058.463		0.02203	1.0489
224.0	2.210	2075.632		0.0221	1.05765
224.5	2.214	2082.032		0.02214	1.06091
225.1	2.220	2093.888		0.0222	1.06695
225.6	2.225	2099.973		0.02225	1.07005
226.1	2.230	2109.954		0.0223	1.07514
226.7	2.235	2123.309		0.02235	1.08194
227.2	2.239	2137.088		0.02239	1.08896
227.7	2.244	2152.132		0.02244	1.09663
228.2	2.249	2165.740		0.02249	1.10356
228.8	2.254	2187.624		0.02254	1.11471
229.3	2.260	2207.455		0.0226	1.12482
229.8	2.266	2233.360		0.02266	1.13802
230.4	2.271	2258.605		0.02271	1.15088
230.9	2.277	2287.988		0.02277	1.16585
231.4	2.282	2320.198		0.02282	1.18227
232.0	2.287	2354.729		0.02287	1.19986
232.5	2.294	2389.309		0.02294	1.21748
233.0	2.299	2416.346		0.02299	1.23126
233.5	2.304	2434.885		0.02304	1.24071
234.1	2.310	2448.077		0.0231	1.24743
234.6	2.315	2460.654		0.02315	1.25384
235.1	2.320	2465.244		0.0232	1.25618
235.6	2.325	2474.966		0.02325	1.26113
236.2	2.330	2485.736		0.0233	1.26662
236.7	2.335	2498.567		0.02335	1.27316
237.4	2.342	2518.435		0.02342	1.28328
237.9	2.346	2535.334		0.02346	1.29189
238.4	2.351	2559.923		0.02351	1.30442
238.9	2.358	2585.752		0.02358	1.31758
239.5	2.362	2614.558		0.02362	1.33226
240.0	2.368	2645.104		0.02368	1.34782
240.5	2.373	2674.887		0.02373	1.363
241.1	2.378	2714.997		0.02378	1.38344
241.6	2.383	2754.628		0.02383	1.40363
242.1	2.390	2791.208		0.0239	1.42227
242.7	2.395	2824.612		0.02395	1.43929
243.2	2.401	2847.940		0.02401	1.45118
243.7	2.406	2862.851		0.02406	1.45878
244.2	2.412	2873.597		0.02412	1.46425
244.7	2.417	2886.149		0.02417	1.47065
245.3	2.422	2897.915		0.02422	1.47664
245.8	2.427	2910.022		0.02427	1.48281
246.3	2.431	2928.312		0.02431	1.49213
246.9	2.436	2946.445		0.02436	1.50137
247.4	2.441	2964.586		0.02441	1.51062
247.9	2.446	2992.677		0.02446	1.52493
248.5	2.451	3024.421		0.02451	1.54111
249.0	2.457	3054.366		0.02457	1.55636
249.5	2.463	3084.929		0.02463	1.57194
250.1	2.469	3121.432		0.02469	1.59054
250.7	2.474	3171.787		0.02474	1.6162
251.3	2.479	3215.073		0.02479	1.63825
251.8	2.485	3258.287		0.02485	1.66027
252.3	2.491	3297.120		0.02491	1.68006
252.9	2.498	3322.469		0.02498	1.69298
253.4	2.502	3341.863		0.02502	1.70286
253.9	2.508	3352.777		0.02508	1.70842
254.5	2.513	3366.880		0.02513	1.71561
255.0	2.518	3383.219		0.02518	1.72393
255.5	2.523	3401.366		0.02523	1.73318
256.0	2.528	3421.195		0.02528	1.74328
256.6	2.533	3441.854		0.02533	1.75381
257.1	2.538	3465.350		0.02538	1.76578
257.6	2.543	3494.068		0.02543	1.78042
258.2	2.549	3523.806		0.02549	1.79557
258.7	2.554	3555.291		0.02554	1.81161
259.2	2.559	3596.032		0.02559	1.83237
259.8	2.565	3632.108		0.02565	1.85076
260.3	2.570	3681.713		0.0257	1.87603
260.8	2.575	3730.607		0.02575	1.90095
261.3	2.582	3779.440		0.02582	1.92583
261.9	2.587	3820.016		0.02587	1.9465
262.4	2.595	3849.819		0.02595	1.96169
262.9	2.599	3865.278		0.02599	1.96957
263.4	2.605	3882.366		0.02605	1.97828
264.0	2.610	3897.215		0.0261	1.98584
264.5	2.614	3907.860		0.02614	1.99127
265.0	2.619	3924.692		0.02619	1.99984
265.7	2.625	3947.851		0.02625	2.01164
266.2	2.629	3969.181		0.02629	2.02251
266.7	2.634	4000.344		0.02634	2.03839
267.2	2.639	4025.841		0.02639	2.05138
267.8	2.645	4060.728		0.02645	2.06916
268.3	2.651	4099.190		0.02651	2.08876
268.8	2.656	4137.639		0.02656	2.10835
269.4	2.662	4179.276		0.02662	2.12957
269.9	2.667	4232.305		0.02667	2.15659
270.4	2.672	4290.194		0.02672	2.18609
271.0	2.678	4341.166		0.02678	2.21206
271.5	2.684	4387.453		0.02684	2.23564
272.0	2.691	4427.873		0.02691	2.25624
272.5	2.695	4446.776		0.02695	2.26587
273.1	2.700	4464.550		0.027	2.27493
273.6	2.705	4480.775		0.02705	2.2832
274.1	2.710	4498.108		0.0271	2.29203
274.7	2.715	4519.628		0.02715	2.303
275.2	2.720	4540.579		0.0272	2.31367
275.7	2.725	4562.735		0.02725	2.32496
276.3	2.730	4591.105		0.0273	2.33942
276.8	2.735	4624.280		0.02735	2.35632
277.3	2.740	4662.795		0.0274	2.37595
277.9	2.746	4703.025		0.02746	2.39645
278.4	2.751	4749.273		0.02751	2.42001
279.0	2.757	4800.433		0.02757	2.44608
279.6	2.762	4860.902		0.02762	2.47689
280.1	2.767	4924.445		0.02767	2.50927
280.6	2.774	4985.782		0.02774	2.54053
281.2	2.780	5033.742		0.0278	2.56496
281.7	2.787	5070.175		0.02787	2.58353
282.2	2.792	5096.306		0.02792	2.59684
282.7	2.797	5114.827		0.02797	2.60628
283.3	2.802	5129.711		0.02802	2.61387
283.8	2.806	5153.179		0.02806	2.62582
284.3	2.811	5173.963		0.02811	2.63641
284.9	2.816	5198.714		0.02816	2.64903
285.4	2.821	5223.893		0.02821	2.66186
285.9	2.826	5256.869		0.02826	2.67866
286.5	2.831	5284.254		0.02831	2.69261
287.0	2.837	5330.708		0.02837	2.71628
287.5	2.843	5375.320		0.02843	2.73902
288.1	2.849	5420.009		0.02849	2.76179
288.6	2.854	5475.777		0.02854	2.7902
289.1	2.859	5537.595		0.02859	2.8217
289.6	2.864	5600.791		0.02864	2.85391
290.2	2.870	5664.795		0.0287	2.88652
290.7	2.876	5715.195		0.02876	2.9122
291.2	2.883	5759.330		0.02883	2.93469
291.8	2.887	5780.842		0.02887	2.94565
292.3	2.893	5800.724		0.02893	2.95578
293.0	2.898	5828.522		0.02898	2.96995
293.5	2.903	5852.749		0.02903	2.98229
294.0	2.909	5878.090		0.02909	2.99521
294.6	2.915	5900.613		0.02915	3.00668
295.1	2.921	5924.568		0.02921	3.01889
295.6	2.925	5952.060		0.02925	3.0329
296.2	2.931	5997.543		0.02931	3.05607
296.7	2.936	6038.201		0.02936	3.07679
297.2	2.941	6082.915		0.02941	3.09957
297.8	2.946	6135.372		0.02946	3.1263
298.3	2.951	6194.095		0.02951	3.15623
298.8	2.956	6259.489		0.02956	3.18955
299.3	2.961	6333.195		0.02961	3.22711
299.9	2.967	6399.561		0.02967	3.26092
300.4	2.973	6448.252		0.02973	3.28573
300.9	2.980	6484.604		0.0298	3.30426
301.5	2.984	6510.952		0.02984	3.31768
302.0	2.989	6533.852		0.02989	3.32935
302.5	2.994	6560.268		0.02994	3.34281
303.1	2.999	6580.707		0.02999	3.35323
303.6	3.004	6610.658		0.03004	3.36849
304.3	3.010	6625.455		0.0301	3.37603
304.8	3.016	6648.371		0.03016	3.3877
305.3	3.021	6687.275		0.03021	3.40753
305.9	3.027	6729.882		0.03027	3.42924
306.4	3.032	6775.386		0.03032	3.45243
306.9	3.037	6828.756		0.03037	3.47962
307.5	3.042	6890.047		0.03042	3.51085
308.0	3.048	6948.268		0.03048	3.54052
308.5	3.052	7016.438		0.03052	3.57526
309.1	3.058	7090.902		0.03058	3.6132
309.6	3.064	7156.447		0.03064	3.6466
310.1	3.071	7203.116		0.03071	3.67038
310.6	3.077	7232.521		0.03077	3.68536
311.2	3.083	7253.879		0.03083	3.69624
311.7	3.087	7274.800		0.03087	3.7069
312.2	3.092	7296.893		0.03092	3.71816
312.8	3.096	7319.231		0.03096	3.72954
313.3	3.103	7342.375		0.03103	3.74134
313.8	3.108	7361.535		0.03108	3.7511
314.4	3.113	7385.637		0.03113	3.76338
314.9	3.118	7422.391		0.03118	3.78211
315.4	3.123	7464.676		0.03123	3.80366
315.4	3.138	7586.000		0.03138	3.86548
315.4	3.138	7586.000		0.03138	3.86548
316.0	3.140	7604.333		0.0314	3.87482
316.6	3.142	7646.444		0.03142	3.89628
317.2	3.145	7690.926		0.03145	3.91894
317.7	3.148	7746.123		0.03148	3.94707
318.2	3.152	7813.350		0.03152	3.98132
318.8	3.158	7880.491		0.03158	4.01554
319.3	3.164	7945.614		0.03164	4.04872
319.8	3.170	7987.702		0.0317	4.07017
320.3	3.175	8009.105		0.03175	4.08107
320.9	3.180	8034.269		0.0318	4.0939
321.4	3.185	8055.791		0.03185	4.10486
321.9	3.190	8073.687		0.0319	4.11398
322.5	3.195	8092.826		0.03195	4.12373
323.0	3.200	8113.171		0.032	4.1341
323.5	3.205	8128.332		0.03205	4.14183
324.1	3.210	8160.168		0.0321	4.15805
324.6	3.215	8200.167		0.03215	4.17843
325.1	3.220	8242.111		0.0322	4.1998
325.7	3.225	8289.759		0.03225	4.22408
326.2	3.230	8347.957		0.0323	4.25374
326.7	3.235	8409.239		0.03235	4.28496
327.2	3.240	8475.399		0.0324	4.31867
327.8	3.244	8552.212		0.03244	4.35782
328.3	3.251	8627.870		0.03251	4.39637
328.8	3.256	8705.028		0.03256	4.43568
329.3	3.263	8755.966		0.03263	4.46164
329.9	3.269	8782.665		0.03269	4.47524
330.4	3.275	8812.544		0.03275	4.49047
330.9	3.279	8831.403		0.03279	4.50008
331.4	3.284	8857.649		0.03284	4.51345
332.1	3.290	8872.684		0.0329	4.52111
332.6	3.296	8896.444		0.03296	4.53322
333.1	3.301	8913.376		0.03301	4.54185
333.7	3.306	8949.273		0.03306	4.56014
334.2	3.311	8988.883		0.03311	4.58032
334.7	3.316	9034.386		0.03316	4.60351
335.3	3.321	9087.090		0.03321	4.63036
335.8	3.326	9149.825		0.03326	4.66233
336.3	3.331	9212.638		0.03331	4.69434
336.9	3.336	9280.488		0.03336	4.72891
337.4	3.341	9360.375		0.03341	4.76962
337.9	3.347	9435.954		0.03347	4.80813
338.4	3.353	9505.777		0.03353	4.84371
339.0	3.359	9550.244		0.03359	4.86637
339.5	3.365	9576.340		0.03365	4.87966
340.0	3.371	9593.861		0.03371	4.88859
340.6	3.375	9610.400		0.03375	4.89702
341.1	3.379	9625.754		0.03379	4.90484
341.6	3.386	9640.385		0.03386	4.9123
342.2	3.391	9654.380		0.03391	4.91943
342.7	3.397	9669.921		0.03397	4.92735
343.2	3.402	9700.100		0.03402	4.94273
343.7	3.407	9735.341		0.03407	4.96068
344.3	3.412	9773.480		0.03412	4.98012
344.8	3.417	9821.940		0.03417	5.00481
345.3	3.423	9871.140		0.03423	5.02988
346.0	3.427	9942.027		0.03427	5.066
346.5	3.432	9998.056		0.03432	5.09455
347.1	3.436	10076.694		0.03436	5.13462
347.6	3.443	10137.583		0.03443	5.16565
348.1	3.448	10200.426		0.03448	5.19767
348.6	3.456	10233.670		0.03456	5.21461
349.2	3.461	10243.365		0.03461	5.21955
349.7	3.467	10241.678		0.03467	5.21869
350.2	3.473	10250.348		0.03473	5.22311
350.8	3.479	10254.675		0.03479	5.22531
351.3	3.484	10259.008		0.03484	5.22752
351.8	3.489	10257.894		0.03489	5.22695
352.4	3.494	10260.967		0.03494	5.22852
352.9	3.498	10281.621		0.03498	5.23904
353.4	3.503	10305.863		0.03503	5.2514
354.0	3.508	10336.828		0.03508	5.26717
354.5	3.513	10365.230		0.03513	5.28165
355.0	3.518	10407.353		0.03518	5.30311
355.5	3.523	10444.861		0.03523	5.32222
356.1	3.528	10489.738		0.03528	5.34509
356.6	3.533	10547.200		0.03533	5.37437
357.1	3.540	10607.646		0.0354	5.40517
357.7	3.545	10665.282		0.03545	5.43454
358.2	3.552	10700.309		0.03552	5.45239
358.9	3.558	10711.197		0.03558	5.45793
359.4	3.563	10710.502		0.03563	5.45758
359.9	3.569	10721.900		0.03569	5.46339
360.5	3.574	10727.467		0.03574	5.46623
361.0	3.579	10737.122		0.03579	5.47114
361.5	3.585	10760.197		0.03585	5.4829
362.1	3.590	10781.440		0.0359	5.49373
362.6	3.595	10816.212		0.03595	5.51145
363.1	3.600	10857.217		0.036	5.53234
363.7	3.605	10902.476		0.03605	5.5554
364.2	3.610	10961.565		0.0361	5.58551
364.7	3.615	11026.680		0.03615	5.61869
365.2	3.619	11090.082		0.03619	5.651
365.8	3.624	11165.254		0.03624	5.6893
366.3	3.630	11247.779		0.0363	5.73135
366.8	3.636	11318.344		0.03636	5.76731
367.4	3.641	11387.708		0.03641	5.80265
367.9	3.648	11426.351		0.03648	5.82234
368.4	3.654	11452.019		0.03654	5.83542
369.0	3.660	11461.457		0.0366	5.84023
369.5	3.666	11485.159		0.03666	5.85231
370.0	3.671	11498.205		0.03671	5.85896
370.5	3.676	11510.455		0.03676	5.8652
371.0	3.681	11529.220		0.03681	5.87476
371.8	3.686	11557.558		0.03686	5.8892
372.3	3.691	11591.259		0.03691	5.90637
372.8	3.696	11632.273		0.03696	5.92727
373.4	3.701	11693.511		0.03701	5.95848
373.9	3.706	11749.594		0.03706	5.98705
374.4	3.711	11819.035		0.03711	6.02244
374.9	3.717	11891.210		0.03717	6.05922
375.5	3.723	11972.748		0.03723	6.10076
376.0	3.728	12053.986		0.03728	6.14216
376.5	3.734	12132.578		0.03734	6.18221
377.1	3.740	12197.855		0.0374	6.21547
377.6	3.746	12241.811		0.03746	6.23787
378.1	3.751	12274.222		0.03751	6.25438
378.7	3.757	12267.344		0.03757	6.25088
379.2	3.762	12277.855		0.03762	6.25623
379.7	3.767	12293.400		0.03767	6.26415
380.3	3.772	12302.085		0.03772	6.26858
380.8	3.778	12330.162		0.03778	6.28289
381.3	3.783	12348.416		0.03783	6.29219
381.8	3.788	12380.192		0.03788	6.30838
382.4	3.793	12416.869		0.03793	6.32707
382.9	3.798	12464.021		0.03798	6.35109
383.4	3.802	12524.297		0.03802	6.38181
383.9	3.807	12590.106		0.03807	6.41534
384.6	3.813	12670.467		0.03813	6.45629
385.1	3.818	12751.524		0.03818	6.49759
385.7	3.824	12839.664		0.03824	6.5425
386.2	3.829	12922.396		0.03829	6.58466
386.7	3.836	12989.353		0.03836	6.61878
387.2	3.842	13035.250		0.03842	6.64217
387.8	3.848	13062.534		0.03848	6.65607
388.3	3.853	13058.928		0.03853	6.65423
388.8	3.859	13082.821		0.03859	6.66641
389.4	3.863	13095.583		0.03863	6.67291
389.9	3.868	13107.801		0.03868	6.67913
390.4	3.873	13134.461		0.03873	6.69272
391.0	3.878	13155.421		0.03878	6.7034
391.5	3.883	13185.294		0.03883	6.71862
392.0	3.888	13216.572		0.03888	6.73456
392.5	3.893	13264.955		0.03893	6.75921
393.1	3.898	13323.842		0.03898	6.78922
393.6	3.903	13383.933		0.03903	6.81984
394.1	3.910	13453.592		0.0391	6.85533
394.7	3.914	13527.175		0.03914	6.89283
395.2	3.920	13593.255		0.0392	6.9265
395.7	3.925	13663.810		0.03925	6.96245
396.3	3.932	13717.355		0.03932	6.98974
396.8	3.937	13740.722		0.03937	7.00164
397.3	3.943	13746.359		0.03943	7.00451
398.0	3.949	13723.694		0.03949	6.99297
398.5	3.954	13720.018		0.03954	6.99109
399.0	3.959	13709.237		0.03959	6.9856
399.6	3.965	13702.418		0.03965	6.98212
400.1	3.970	13706.552		0.0397	6.98423
400.6	3.975	13709.657		0.03975	6.98581
401.2	3.980	13722.069		0.0398	6.99214
401.7	3.985	13751.575		0.03985	7.00717
402.2	3.989	13801.882		0.03989	7.03281
402.7	3.994	13858.486		0.03994	7.06165
403.3	3.999	13920.456		0.03999	7.09323
403.8	4.005	13990.314		0.04005	7.12882
404.3	4.011	14072.590		0.04011	7.17075
404.9	4.016	14153.635		0.04016	7.21204
405.4	4.022	14238.075		0.04022	7.25507
405.9	4.029	14311.570		0.04029	7.29252
406.5	4.034	14356.215		0.04034	7.31527
407.0	4.040	14389.262		0.0404	7.33211
407.5	4.046	14395.159		0.04046	7.33511
408.1	4.051	14416.140		0.04051	7.3458
408.6	4.056	14429.100		0.04056	7.35241
409.1	4.061	14442.413		0.04061	7.35919
409.6	4.066	14463.504		0.04066	7.36994
410.2	4.071	14484.973		0.04071	7.38088
410.7	4.076	14513.159		0.04076	7.39524
411.2	4.081	14539.710		0.04081	7.40877
411.9	4.086	14598.290		0.04086	7.43862
412.4	4.091	14661.000		0.04091	7.47057
412.9	4.097	14727.763		0.04097	7.50459
413.5	4.103	14803.254		0.04103	7.54306
414.0	4.108	14878.673		0.04108	7.58149
414.5	4.113	14934.976		0.04113	7.61018
415.0	4.120	14829.883		0.0412	7.55663
415.6	4.125	14591.619		0.04125	7.43522
416.1	4.131	14426.834		0.04131	7.35125
416.6	4.136	14264.151		0.04136	7.26836
417.2	4.142	14144.995		0.04142	7.20764
417.7	4.147	14061.049		0.04147	7.16487
418.2	4.152	14005.681		0.04152	7.13665
418.7	4.157	13963.243		0.04157	7.11503
419.3	4.163	13948.642		0.04163	7.10759
419.8	4.168	13939.962		0.04168	7.10317
420.3	4.173	13952.201		0.04173	7.1094
420.8	4.177	13977.721		0.04177	7.12241
421.4	4.182	14032.641		0.04182	7.15039
421.4	4.196	14156.000		0.04196	7.21325
421.5	4.196	14174.000		0.04196	7.22242
422.0	4.197	14206.333		0.04197	7.2389
422.5	4.201	14259.444		0.04201	7.26596
423.0	4.205	14325.926		0.04205	7.29983
423.7	4.209	14410.457		0.04209	7.34291
424.2	4.213	14511.128		0.04213	7.39421
424.8	4.219	14607.195		0.04219	7.44316
425.3	4.224	14688.774		0.04224	7.48473
425.8	4.230	14733.990		0.0423	7.50777
426.4	4.235	14780.255		0.04235	7.53134
426.9	4.239	14796.415		0.04239	7.53957
427.4	4.244	14825.556		0.04244	7.55442
428.0	4.249	14850.657		0.04249	7.56721
428.5	4.254	14874.738		0.04254	7.57948
429.0	4.258	14903.132		0.04258	7.59395
429.5	4.263	14936.956		0.04263	7.61119
430.1	4.268	14981.696		0.04268	7.63399
430.6	4.273	15032.218		0.04273	7.65973
431.1	4.278	15100.305		0.04278	7.69442
431.7	4.285	15172.174		0.04285	7.73104
432.2	4.290	15261.160		0.0429	7.77639
432.7	4.296	15338.778		0.04296	7.81594
433.3	4.301	15434.646		0.04301	7.86479
433.8	4.306	15530.808		0.04306	7.91379
434.3	4.311	15631.151		0.04311	7.96492
434.9	4.317	15706.653		0.04317	8.00339
435.4	4.323	15751.268		0.04323	8.02612
435.9	4.329	15789.307		0.04329	8.04551
436.4	4.334	15804.858		0.04334	8.05343
436.9	4.339	15824.722		0.04339	8.06355
437.6	4.345	15844.527		0.04345	8.07364
438.2	4.350	15859.750		0.0435	8.0814
438.7	4.355	15881.425		0.04355	8.09245
439.2	4.360	15905.725		0.0436	8.10483
439.8	4.364	15943.383		0.04364	8.12402
440.3	4.369	15980.036		0.04369	8.14269
440.8	4.374	16037.140		0.04374	8.17179
441.3	4.380	16096.725		0.0438	8.20215
441.9	4.386	16157.622		0.04386	8.23318
442.4	4.391	16214.116		0.04391	8.26197
442.9	4.397	16267.246		0.04397	8.28904
443.5	4.402	16326.121		0.04402	8.31904
444.0	4.409	16355.122		0.04409	8.33382
444.5	4.415	16366.414		0.04415	8.33957
445.1	4.421	16325.512		0.04421	8.31873
445.6	4.425	16285.309		0.04425	8.29825
446.1	4.430	16217.940		0.0443	8.26392
446.6	4.435	16166.083		0.04435	8.23749
447.2	4.440	16088.008		0.0444	8.19771
447.7	4.445	16000.364		0.04445	8.15305
448.2	4.450	15922.790		0.0445	8.11352
448.8	4.455	15857.718		0.04455	8.08037
449.3	4.460	15806.169		0.0446	8.0541
449.8	4.465	15781.296		0.04465	8.04142
450.3	4.470	15778.155		0.0447	8.03982
451.0	4.477	15798.817		0.04477	8.05035
451.5	4.483	15832.991		0.04483	8.06777
452.0	4.488	15871.269		0.04488	8.08727
452.6	4.493	15923.753		0.04493	8.11401
453.1	4.498	15974.341		0.04498	8.13979
453.6	4.505	16014.698		0.04505	8.16036
454.2	4.510	16041.013		0.0451	8.17376
454.7	4.516	16030.904		0.04516	8.16861
455.2	4.521	16017.972		0.04521	8.16202
455.8	4.527	15984.292		0.04527	8.14486
456.3	4.532	15960.755		0.04532	8.13287
456.8	4.537	15937.349		0.04537	8.12094
457.3	4.542	15921.701		0.04542	8.11297
457.9	4.548	15911.017		0.04548	8.10752
458.4	4.552	15906.239		0.04552	8.10509
458.9	4.557	15913.085		0.04557	8.10858
459.5	4.561	15927.775		0.04561	8.11606
460.0	4.566	15955.287		0.04566	8.13008
460.5	4.573	15987.354		0.04573	8.14642
461.1	4.578	16009.214		0.04578	8.15756
461.6	4.584	16015.189		0.04584	8.16061
462.1	4.589	16020.468		0.04589	8.1633
462.7	4.594	16012.219		0.04594	8.15909
463.2	4.600	15980.895		0.046	8.14313
463.7	4.607	15915.371		0.04607	8.10974
464.2	4.611	15838.422		0.04611	8.07053
464.9	4.619	15756.931		0.04619	8.02901
465.4	4.623	15675.785		0.04623	7.98766
466.0	4.628	15621.572		0.04628	7.96004
466.5	4.633	15574.452		0.04633	7.93603
467.0	4.638	15536.675		0.04638	7.91678
467.6	4.643	15514.376		0.04643	7.90541
468.1	4.648	15508.350		0.04648	7.90234
468.6	4.655	15519.242		0.04655	7.90789
469.1	4.659	15534.864		0.04659	7.91585
469.7	4.665	15570.035		0.04665	7.93378
470.2	4.671	15623.300		0.04671	7.96092
470.7	4.676	15678.778		0.04676	7.98919
471.3	4.681	15743.359		0.04681	8.02209
471.8	4.686	15809.713		0.04686	8.0559
472.3	4.691	15885.357		0.04691	8.09445
472.9	4.697	15949.023		0.04697	8.12689
473.4	4.703	15989.460		0.04703	8.1475
473.9	4.708	15981.828		0.04708	8.14361
474.4	4.714	15962.429		0.04714	8.13372
475.0	4.719	15905.086		0.04719	8.1045
475.5	4.725	15861.172		0.04725	8.08213
476.0	4.730	15811.419		0.0473	8.05677
476.6	4.735	15757.864		0.04735	8.02948
477.1	4.739	15713.428		0.04739	8.00684
477.6	4.744	15664.764		0.04744	7.98205
478.1	4.749	15615.397		0.04749	7.95689
478.6	4.754	15574.720		0.04754	7.93616
479.2	4.758	15540.706		0.04758	7.91883
479.7	4.763	15525.809		0.04763	7.91124
480.3	4.770	15527.838		0.0477	7.91227
480.9	4.775	15537.549		0.04775	7.91722
481.4	4.781	15563.796		0.04781	7.9306
481.9	4.787	15609.782		0.04787	7.95403
482.5	4.794	15654.192		0.04794	7.97666
483.0	4.799	15692.325		0.04799	7.99609
483.5	4.804	15693.506		0.04804	7.99669
484.1	4.809	15698.610		0.04809	7.99929
484.6	4.815	15684.705		0.04815	7.99221
485.1	4.820	15679.772		0.0482	7.98969
485.6	4.825	15681.492		0.04825	7.99057
486.2	4.830	15682.421		0.0483	7.99104
486.7	4.835	15691.305		0.04835	7.99557
487.2	4.840	15706.909		0.0484	8.00352
487.8	4.845	15733.071		0.04845	8.01685
488.3	4.850	15779.327		0.0485	8.04042
488.8	4.855	15831.466		0.04855	8.06699
489.4	4.860	15890.597		0.0486	8.09712
489.9	4.866	15962.021		0.04866	8.13351
490.4	4.872	16021.540		0.04872	8.16384
491.0	4.877	16101.520		0.04877	8.2046
491.5	4.882	16176.353		0.04882	8.24273
492.0	4.887	16251.958		0.04887	8.28125
492.7	4.894	16314.437		0.04894	8.31309
493.2	4.900	16338.132		0.049	8.32516
493.8	4.907	16352.856		0.04907	8.33267
494.3	4.912	16353.663		0.04912	8.33308
494.8	4.917	16356.840		0.04917	8.3347
495.4	4.922	16372.167		0.04922	8.34251
495.9	4.927	16378.336		0.04927	8.34565
496.4	4.932	16397.501		0.04932	8.35541
496.9	4.936	16424.279		0.04936	8.36906
497.5	4.943	16463.593		0.04943	8.38909
498.0	4.947	16503.957		0.04947	8.40966
498.5	4.953	16558.517		0.04953	8.43746
499.1	4.958	16628.491		0.04958	8.47312
499.6	4.964	16696.336		0.04964	8.50769
500.1	4.969	16766.609		0.04969	8.5435
500.7	4.975	16846.648		0.04975	8.58428
501.2	4.980	16929.086		0.0498	8.62629
501.7	4.986	16989.245		0.04986	8.65694
502.2	4.991	17034.777		0.04991	8.68014
502.8	4.997	17031.674		0.04997	8.67856
503.3	5.002	17011.484		0.05002	8.66827
503.8	5.007	16987.719		0.05007	8.65616
504.4	5.012	16955.068		0.05012	8.63953
504.9	5.018	16938.262		0.05018	8.63096
505.4	5.023	16919.777		0.05023	8.62154
505.9	5.028	16912.013		0.05028	8.61759
506.6	5.034	16917.263		0.05034	8.62026
507.1	5.040	16930.425		0.0504	8.62697
507.7	5.046	16962.896		0.05046	8.64351
508.2	5.050	17010.441		0.0505	8.66774
508.7	5.056	17073.446		0.05056	8.69985
509.3	5.061	17138.295		0.05061	8.73289
509.8	5.066	17203.247		0.05066	8.76599
510.3	5.071	17280.847		0.05071	8.80553
510.9	5.076	17368.698		0.05076	8.85029
511.4	5.082	17441.849		0.05082	8.88757
511.9	5.088	17501.516		0.05088	8.91797
512.5	5.093	17533.788		0.05093	8.93441
513.0	5.099	17548.435		0.05099	8.94188
513.5	5.104	17555.741		0.05104	8.9456
514.0	5.110	17555.058		0.0511	8.94525
514.6	5.114	17565.266		0.05114	8.95045
515.1	5.119	17572.775		0.05119	8.95428
515.6	5.124	17592.680		0.05124	8.96442
516.2	5.128	17615.818		0.05128	8.97621
516.7	5.133	17654.500		0.05133	8.99592
517.2	5.138	17697.106		0.05138	9.01763
517.8	5.145	17758.535		0.05145	9.04894
518.5	5.150	17835.547		0.0515	9.08818
519.0	5.156	17912.027		0.05156	9.12715
519.5	5.161	17999.525		0.05161	9.17173
520.1	5.167	18088.517		0.05167	9.21708
520.6	5.173	18169.347		0.05173	9.25827
521.1	5.178	18246.288		0.05178	9.29747
521.7	5.186	18292.879		0.05186	9.32121
522.2	5.192	18325.722		0.05192	9.33795
522.7	5.198	18344.200		0.05198	9.34736
523.2	5.203	18347.308		0.05203	9.34895
523.8	5.207	18356.503		0.05207	9.35363
524.3	5.214	18370.603		0.05214	9.36082
524.8	5.219	18382.369		0.05219	9.36681
525.4	5.224	18396.991		0.05224	9.37426
525.9	5.229	18418.120		0.05229	9.38503
526.4	5.235	18448.037		0.05235	9.40027
527.0	5.239	18497.386		0.05239	9.42542
527.5	5.244	18566.141		0.05244	9.46045
527.5	5.258	18765.000		0.05258	9.56178
527.5	5.258	18765.000		0.05258	9.56178
528.1	5.260	18799.333		0.0526	9.57928
528.6	5.262	18830.778		0.05262	9.5953
529.1	5.265	18889.037		0.05265	9.62499
529.8	5.270	18963.272		0.0527	9.66281
530.4	5.274	19045.770		0.05274	9.70485
530.9	5.281	19114.347		0.05281	9.73979
531.4	5.286	19148.372		0.05286	9.75713
532.0	5.292	19174.573		0.05292	9.77048
532.5	5.297	19182.648		0.05297	9.7746
533.0	5.301	19188.074		0.05301	9.77736
533.5	5.306	19188.574		0.05306	9.77762
534.1	5.311	19194.549		0.05311	9.78066
534.6	5.316	19202.708		0.05316	9.78482
535.1	5.321	19215.419		0.05321	9.7913
535.7	5.326	19234.376		0.05326	9.80096
536.2	5.331	19269.265		0.05331	9.81873
536.7	5.336	19317.547		0.05336	9.84334
537.3	5.341	19375.271		0.05341	9.87275
537.8	5.346	19442.939		0.05346	9.90723
538.3	5.351	19517.070		0.05351	9.945
538.8	5.356	19586.670		0.05356	9.98047
539.4	5.361	19654.580		0.05361	10.0151
539.9	5.367	19712.417		0.05367	10.0445
540.4	5.372	19758.332		0.05372	10.0679
541.1	5.379	19744.583		0.05379	10.0609
541.7	5.385	19729.305		0.05385	10.0531
542.2	5.391	19691.296		0.05391	10.0338
542.7	5.396	19649.200		0.05396	10.0123
543.2	5.402	19606.499		0.05402	9.99057
543.8	5.407	19559.900		0.05407	9.96683
544.3	5.412	19518.133		0.05412	9.94555
544.8	5.417	19468.678		0.05417	9.92035
545.4	5.422	19429.937		0.05422	9.9006
545.9	5.427	19406.871		0.05427	9.88885
546.4	5.432	19386.269		0.05432	9.87835
547.0	5.436	19367.714		0.05436	9.8689
547.5	5.443	19348.328		0.05443	9.85902
548.0	5.448	19307.680		0.05448	9.83831
548.5	5.454	19263.336		0.05454	9.81571
549.1	5.459	19190.672		0.05459	9.77869
549.6	5.464	19095.336		0.05464	9.73011
550.1	5.471	18974.669		0.05471	9.66862
550.7	5.477	18824.002		0.05477	9.59185
551.2	5.483	18679.224		0.05483	9.51808
[truncated: 564 more rows]

## Sheet: Sheet1
id	sampleNumber	VerticalPosition	VerticalLoad	VerticalExtension	HorizontalPosition	HorizontalLoad	HorizontalExtension	voidWaterPosition	voidWaterLoad	Temperature	runTime
2722416	CS3-U-1-20240823	-0.005	18.000	0.000	0.000	0.000	0.000	0.000	0.000	0.00	3.2
2722417	CS3-U-1-20240823	0.000	42.000	0.000	0.000	0.000	0.000	0.000	0.000	0.00	3.2
2722418	CS3-U-1-20240823	0.002	56.000	0.000	0.000	0.000	0.000	0.000	0.000	0.00	3.8
2722419	CS3-U-1-20240823	0.007	70.667	0.000	0.000	0.000	0.000	0.000	0.000	0.00	4.3
2722420	CS3-U-1-20240823	0.011	74.222	0.000	0.000	0.000	0.000	0.000	0.000	0.00	4.8
2722421	CS3-U-1-20240823	0.014	92.630	0.000	0.000	0.000	0.000	0.000	0.000	0.00	5.4
2722422	CS3-U-1-20240823	0.017	103.951	0.000	0.000	0.000	0.000	0.000	0.000	0.00	5.9
2722423	CS3-U-1-20240823	0.021	115.860	0.000	0.000	0.000	0.000	0.000	0.000	0.00	6.4
2722424	CS3-U-1-20240823	0.026	123.604	0.000	0.000	0.000	0.000	0.000	0.000	0.00	7.0
2722425	CS3-U-1-20240823	0.030	140.155	0.000	0.000	0.000	0.000	0.000	0.000	0.00	7.5
2722426	CS3-U-1-20240823	0.035	156.253	0.000	0.000	0.000	0.000	0.000	0.000	0.00	8.0
2722427	CS3-U-1-20240823	0.039	171.136	0.000	0.000	0.000	0.000	0.000	0.000	0.00	8.5
2722428	CS3-U-1-20240823	0.046	185.463	0.000	0.000	0.000	0.000	0.000	0.000	0.00	9.1
2722429	CS3-U-1-20240823	0.051	199.200	0.000	0.000	0.000	0.000	0.000	0.000	0.00	9.6
2722430	CS3-U-1-20240823	0.056	216.887	0.000	0.000	0.000	0.000	0.000	0.000	0.00	10.1
2722431	CS3-U-1-20240823	0.061	235.362	0.000	0.000	0.000	0.000	0.000	0.000	0.00	10.7
2722432	CS3-U-1-20240823	0.066	251.417	0.000	0.000	0.000	0.000	0.000	0.000	0.00	11.2
2722433	CS3-U-1-20240823	0.071	272.926	0.000	0.000	0.000	0.000	0.000	0.000	0.00	11.7
2722434	CS3-U-1-20240823	0.077	285.448	0.000	0.000	0.000	0.000	0.000	0.000	0.00	12.3
2722435	CS3-U-1-20240823	0.083	296.791	0.000	0.000	0.000	0.000	0.000	0.000	0.00	12.8
2722436	CS3-U-1-20240823	0.089	300.746	0.000	0.000	0.000	0.000	0.000	0.000	0.00	13.3
2722437	CS3-U-1-20240823	0.094	307.846	0.000	0.000	0.000	0.000	0.000	0.000	0.00	13.9
2722438	CS3-U-1-20240823	0.099	309.531	0.000	0.000	0.000	0.000	0.000	0.000	0.00	14.4
2722439	CS3-U-1-20240823	0.105	312.459	0.000	0.000	0.000	0.000	0.000	0.000	0.00	14.9
2722440	CS3-U-1-20240823	0.110	313.997	0.000	0.000	0.000	0.000	0.000	0.000	0.00	15.5
2722441	CS3-U-1-20240823	0.115	319.485	0.000	0.000	0.000	0.000	0.000	0.000	0.00	16.0
2722442	CS3-U-1-20240823	0.120	317.827	0.000	0.000	0.000	0.000	0.000	0.000	0.00	16.5
2722443	CS3-U-1-20240823	0.124	325.104	0.000	0.000	0.000	0.000	0.000	0.000	0.00	17.0
2722444	CS3-U-1-20240823	0.129	330.977	0.000	0.000	0.000	0.000	0.000	0.000	0.00	17.6
2722445	CS3-U-1-20240823	0.134	341.694	0.000	0.000	0.000	0.000	0.000	0.000	0.00	18.1
2722446	CS3-U-1-20240823	0.139	349.224	0.000	0.000	0.000	0.000	0.000	0.000	0.00	18.6
2722447	CS3-U-1-20240823	0.145	355.306	0.000	0.000	0.000	0.000	0.000	0.000	0.00	19.2
2722448	CS3-U-1-20240823	0.151	365.843	0.000	0.000	0.000	0.000	0.000	0.000	0.00	19.7
2722449	CS3-U-1-20240823	0.156	375.383	0.000	0.000	0.000	0.000	0.000	0.000	0.00	20.2
2722450	CS3-U-1-20240823	0.162	382.075	0.000	0.000	0.000	0.000	0.000	0.000	0.00	20.8
2722451	CS3-U-1-20240823	0.167	393.486	0.000	0.000	0.000	0.000	0.000	0.000	0.00	21.3
2722452	CS3-U-1-20240823	0.174	399.520	0.000	0.000	0.000	0.000	0.000	0.000	0.00	21.8
2722453	CS3-U-1-20240823	0.180	399.336	0.000	0.000	0.000	0.000	0.000	0.000	0.00	22.3
2722454	CS3-U-1-20240823	0.185	395.285	0.000	0.000	0.000	0.000	0.000	0.000	0.00	22.9
2722455	CS3-U-1-20240823	0.190	397.874	0.000	0.000	0.000	0.000	0.000	0.000	0.00	23.4
2722456	CS3-U-1-20240823	0.195	395.386	0.000	0.000	0.000	0.000	0.000	0.000	0.00	24.2
2722457	CS3-U-1-20240823	0.200	395.420	0.000	0.000	0.000	0.000	0.000	0.000	0.00	24.7
2722458	CS3-U-1-20240823	0.205	392.602	0.000	0.000	0.000	0.000	0.000	0.000	0.00	25.2
2722459	CS3-U-1-20240823	0.210	393.674	0.000	0.000	0.000	0.000	0.000	0.000	0.00	25.7
2722460	CS3-U-1-20240823	0.215	397.092	0.000	0.000	0.000	0.000	0.000	0.000	0.00	26.3
2722461	CS3-U-1-20240823	0.222	400.589	0.000	0.000	0.000	0.000	0.000	0.000	0.00	26.8
2722462	CS3-U-1-20240823	0.226	404.894	0.000	0.000	0.000	0.000	0.000	0.000	0.00	27.3
2722463	CS3-U-1-20240823	0.233	403.494	0.000	0.000	0.000	0.000	0.000	0.000	0.00	27.9
2722464	CS3-U-1-20240823	0.238	412.463	0.000	0.000	0.000	0.000	0.000	0.000	0.00	28.4
2722465	CS3-U-1-20240823	0.244	416.986	0.000	0.000	0.000	0.000	0.000	0.000	0.00	28.9
2722466	CS3-U-1-20240823	0.248	419.483	0.000	0.000	0.000	0.000	0.000	0.000	0.00	29.5
2722467	CS3-U-1-20240823	0.253	425.823	0.000	0.000	0.000	0.000	0.000	0.000	0.00	30.0
2722468	CS3-U-1-20240823	0.258	432.768	0.000	0.000	0.000	0.000	0.000	0.000	0.00	30.5
2722469	CS3-U-1-20240823	0.265	433.197	0.000	0.000	0.000	0.000	0.000	0.000	0.00	31.1
2722470	CS3-U-1-20240823	0.270	435.655	0.000	0.000	0.000	0.000	0.000	0.000	0.00	31.6
2722471	CS3-U-1-20240823	0.278	432.617	0.000	0.000	0.000	0.000	0.000	0.000	0.00	32.1
2722472	CS3-U-1-20240823	0.282	428.424	0.000	0.000	0.000	0.000	0.000	0.000	0.00	32.6
2722473	CS3-U-1-20240823	0.288	422.014	0.000	0.000	0.000	0.000	0.000	0.000	0.00	33.2
2722474	CS3-U-1-20240823	0.293	422.479	0.000	0.000	0.000	0.000	0.000	0.000	0.00	33.7
2722475	CS3-U-1-20240823	0.298	416.498	0.000	0.000	0.000	0.000	0.000	0.000	0.00	34.2
2722476	CS3-U-1-20240823	0.303	418.659	0.000	0.000	0.000	0.000	0.000	0.000	0.00	34.8
2722477	CS3-U-1-20240823	0.308	417.386	0.000	0.000	0.000	0.000	0.000	0.000	0.00	35.3
2722478	CS3-U-1-20240823	0.312	419.682	0.000	0.000	0.000	0.000	0.000	0.000	0.00	35.8
2722479	CS3-U-1-20240823	0.317	422.022	0.000	0.000	0.000	0.000	0.000	0.000	0.00	36.4
2722480	CS3-U-1-20240823	0.321	421.568	0.000	0.000	0.000	0.000	0.000	0.000	0.00	36.9
2722481	CS3-U-1-20240823	0.326	428.197	0.000	0.000	0.000	0.000	0.000	0.000	0.00	37.4
2722482	CS3-U-1-20240823	0.333	430.255	0.000	0.000	0.000	0.000	0.000	0.000	0.00	37.9
2722483	CS3-U-1-20240823	0.338	431.151	0.000	0.000	0.000	0.000	0.000	0.000	0.00	38.5
2722484	CS3-U-1-20240823	0.344	434.135	0.000	0.000	0.000	0.000	0.000	0.000	0.00	39.0
2722485	CS3-U-1-20240823	0.349	439.429	0.000	0.000	0.000	0.000	0.000	0.000	0.00	39.5
2722486	CS3-U-1-20240823	0.354	448.188	0.000	0.000	0.000	0.000	0.000	0.000	0.00	40.1
2722487	CS3-U-1-20240823	0.360	450.872	0.000	0.000	0.000	0.000	0.000	0.000	0.00	40.6
2722488	CS3-U-1-20240823	0.367	452.687	0.000	0.000	0.000	0.000	0.000	0.000	0.00	41.1
2722489	CS3-U-1-20240823	0.371	448.186	0.000	0.000	0.000	0.000	0.000	0.000	0.00	41.7
2722490	CS3-U-1-20240823	0.377	447.291	0.000	0.000	0.000	0.000	0.000	0.000	0.00	42.3
2722491	CS3-U-1-20240823	0.382	443.492	0.000	0.000	0.000	0.000	0.000	0.000	0.00	42.8
2722492	CS3-U-1-20240823	0.387	437.928	0.000	0.000	0.000	0.000	0.000	0.000	0.00	43.3
2722493	CS3-U-1-20240823	0.393	432.807	0.000	0.000	0.000	0.000	0.000	0.000	0.00	43.8
2722494	CS3-U-1-20240823	0.398	429.245	0.000	0.000	0.000	0.000	0.000	0.000	0.00	44.4
2722495	CS3-U-1-20240823	0.403	432.351	0.000	0.000	0.000	0.000	0.000	0.000	0.00	44.9
2722496	CS3-U-1-20240823	0.408	430.198	0.000	0.000	0.000	0.000	0.000	0.000	0.00	45.4
2722497	CS3-U-1-20240823	0.413	436.516	0.000	0.000	0.000	0.000	0.000	0.000	0.00	46.0
2722498	CS3-U-1-20240823	0.418	437.905	0.000	0.000	0.000	0.000	0.000	0.000	0.00	46.5
2722499	CS3-U-1-20240823	0.423	440.474	0.000	0.000	0.000	0.000	0.000	0.000	0.00	47.0
2722500	CS3-U-1-20240823	0.430	445.793	0.000	0.000	0.000	0.000	0.000	0.000	0.00	47.6
2722501	CS3-U-1-20240823	0.434	450.422	0.000	0.000	0.000	0.000	0.000	0.000	0.00	48.1
2722502	CS3-U-1-20240823	0.440	453.738	0.000	0.000	0.000	0.000	0.000	0.000	0.00	48.6
2722503	CS3-U-1-20240823	0.445	458.387	0.000	0.000	0.000	0.000	0.000	0.000	0.00	49.2
2722504	CS3-U-1-20240823	0.450	465.042	0.000	0.000	0.000	0.000	0.000	0.000	0.00	49.7
2722505	CS3-U-1-20240823	0.455	468.810	0.000	0.000	0.000	0.000	0.000	0.000	0.00	50.2
2722506	CS3-U-1-20240823	0.462	468.284	0.000	0.000	0.000	0.000	0.000	0.000	0.00	50.7
2722507	CS3-U-1-20240823	0.468	463.364	0.000	0.000	0.000	0.000	0.000	0.000	0.00	51.3
2722508	CS3-U-1-20240823	0.473	453.549	0.000	0.000	0.000	0.000	0.000	0.000	0.00	51.8
2722509	CS3-U-1-20240823	0.479	448.638	0.000	0.000	0.000	0.000	0.000	0.000	0.00	52.3
2722510	CS3-U-1-20240823	0.484	445.729	0.000	0.000	0.000	0.000	0.000	0.000	0.00	52.8
2722511	CS3-U-1-20240823	0.489	447.122	0.000	0.000	0.000	0.000	0.000	0.000	0.00	53.4
2722512	CS3-U-1-20240823	0.495	444.617	0.000	0.000	0.000	0.000	0.000	0.000	0.00	53.9
2722513	CS3-U-1-20240823	0.499	446.247	0.000	0.000	0.000	0.000	0.000	0.000	0.00	54.4
2722514	CS3-U-1-20240823	0.504	443.955	0.000	0.000	0.000	0.000	0.000	0.000	0.00	55.0
2722515	CS3-U-1-20240823	0.509	445.734	0.000	0.000	0.000	0.000	0.000	0.000	0.00	55.5
2722516	CS3-U-1-20240823	0.514	447.563	0.000	0.000	0.000	0.000	0.000	0.000	0.00	56.0
2722517	CS3-U-1-20240823	0.518	452.765	0.000	0.000	0.000	0.000	0.000	0.000	0.00	56.5
2722518	CS3-U-1-20240823	0.523	453.109	0.000	0.000	0.000	0.000	0.000	0.000	0.00	57.1
2722519	CS3-U-1-20240823	0.530	456.958	0.000	0.000	0.000	0.000	0.000	0.000	0.00	57.6
2722520	CS3-U-1-20240823	0.535	460.356	0.000	0.000	0.000	0.000	0.000	0.000	0.00	58.1
2722521	CS3-U-1-20240823	0.539	466.771	0.000	0.000	0.000	0.000	0.000	0.000	0.00	58.6
2722522	CS3-U-1-20240823	0.546	472.376	0.000	0.000	0.000	0.000	0.000	0.000	0.00	59.2
2722523	CS3-U-1-20240823	0.551	478.382	0.000	0.000	0.000	0.000	0.000	0.000	0.00	59.7
2722524	CS3-U-1-20240823	0.558	475.919	0.000	0.000	0.000	0.000	0.000	0.000	0.00	60.3
2722525	CS3-U-1-20240823	0.563	475.101	0.000	0.000	0.000	0.000	0.000	0.000	0.00	60.8
2722526	CS3-U-1-20240823	0.569	470.007	0.000	0.000	0.000	0.000	0.000	0.000	0.00	61.3
2722527	CS3-U-1-20240823	0.574	466.036	0.000	0.000	0.000	0.000	0.000	0.000	0.00	61.8
2722528	CS3-U-1-20240823	0.579	467.014	0.000	0.000	0.000	0.000	0.000	0.000	0.00	62.4
2722529	CS3-U-1-20240823	0.585	462.017	0.000	0.000	0.000	0.000	0.000	0.000	0.00	62.9
2722530	CS3-U-1-20240823	0.590	456.677	0.000	0.000	0.000	0.000	0.000	0.000	0.00	63.4
2722531	CS3-U-1-20240823	0.595	457.231	0.000	0.000	0.000	0.000	0.000	0.000	0.00	64.0
2722532	CS3-U-1-20240823	0.600	451.636	0.000	0.000	0.000	0.000	0.000	0.000	0.00	64.5
2722533	CS3-U-1-20240823	0.605	457.956	0.000	0.000	0.000	0.000	0.000	0.000	0.00	65.0
2722534	CS3-U-1-20240823	0.610	460.197	0.000	0.000	0.000	0.000	0.000	0.000	0.00	65.6
2722535	CS3-U-1-20240823	0.615	467.051	0.000	0.000	0.000	0.000	0.000	0.000	0.00	66.1
2722536	CS3-U-1-20240823	0.620	474.416	0.000	0.000	0.000	0.000	0.000	0.000	0.00	66.6
2722537	CS3-U-1-20240823	0.625	474.822	0.000	0.000	0.000	0.000	0.000	0.000	0.00	67.2
2722538	CS3-U-1-20240823	0.631	479.746	0.000	0.000	0.000	0.000	0.000	0.000	0.00	67.7
2722539	CS3-U-1-20240823	0.635	485.523	0.000	0.000	0.000	0.000	0.000	0.000	0.00	68.2
2722540	CS3-U-1-20240823	0.639	489.090	0.000	0.000	0.000	0.000	0.000	0.000	0.00	68.7
2722541	CS3-U-1-20240823	0.646	494.204	0.000	0.000	0.000	0.000	0.000	0.000	0.00	69.3
2722542	CS3-U-1-20240823	0.653	497.098	0.000	0.000	0.000	0.000	0.000	0.000	0.00	69.8
2722543	CS3-U-1-20240823	0.659	489.434	0.000	0.000	0.000	0.000	0.000	0.000	0.00	70.3
2722544	CS3-U-1-20240823	0.665	485.844	0.000	0.000	0.000	0.000	0.000	0.000	0.00	70.9
2722545	CS3-U-1-20240823	0.671	480.093	0.000	0.000	0.000	0.000	0.000	0.000	0.00	71.4
2722546	CS3-U-1-20240823	0.676	474.979	0.000	0.000	0.000	0.000	0.000	0.000	0.00	71.9
2722547	CS3-U-1-20240823	0.682	475.357	0.000	0.000	0.000	0.000	0.000	0.000	0.00	72.5
2722548	CS3-U-1-20240823	0.686	469.779	0.000	0.000	0.000	0.000	0.000	0.000	0.00	73.0
2722549	CS3-U-1-20240823	0.691	470.045	0.000	0.000	0.000	0.000	0.000	0.000	0.00	73.5
2722550	CS3-U-1-20240823	0.696	466.275	0.000	0.000	0.000	0.000	0.000	0.000	0.00	74.0
2722551	CS3-U-1-20240823	0.701	469.107	0.000	0.000	0.000	0.000	0.000	0.000	0.00	74.6
2722552	CS3-U-1-20240823	0.706	464.794	0.000	0.000	0.000	0.000	0.000	0.000	0.00	75.1
2722553	CS3-U-1-20240823	0.711	476.633	0.000	0.000	0.000	0.000	0.000	0.000	0.00	75.6
2722554	CS3-U-1-20240823	0.716	481.142	0.000	0.000	0.000	0.000	0.000	0.000	0.00	76.1
2722555	CS3-U-1-20240823	0.721	484.592	0.000	0.000	0.000	0.000	0.000	0.000	0.00	76.7
2722556	CS3-U-1-20240823	0.726	491.245	0.000	0.000	0.000	0.000	0.000	0.000	0.00	77.2
2722557	CS3-U-1-20240823	0.731	494.612	0.000	0.000	0.000	0.000	0.000	0.000	0.00	77.8
2722558	CS3-U-1-20240823	0.736	501.952	0.000	0.000	0.000	0.000	0.000	0.000	0.00	78.3
2722559	CS3-U-1-20240823	0.742	503.522	0.000	0.000	0.000	0.000	0.000	0.000	0.00	78.8
2722560	CS3-U-1-20240823	0.747	506.491	0.000	0.000	0.000	0.000	0.000	0.000	0.00	79.4
2722561	CS3-U-1-20240823	0.754	502.004	0.000	0.000	0.000	0.000	0.000	0.000	0.00	79.9
2722562	CS3-U-1-20240823	0.760	499.499	0.000	0.000	0.000	0.000	0.000	0.000	0.00	80.4
2722563	CS3-U-1-20240823	0.766	494.834	0.000	0.000	0.000	0.000	0.000	0.000	0.00	80.9
2722564	CS3-U-1-20240823	0.771	490.444	0.000	0.000	0.000	0.000	0.000	0.000	0.00	81.5
2722565	CS3-U-1-20240823	0.777	489.426	0.000	0.000	0.000	0.000	0.000	0.000	0.00	82.0
2722566	CS3-U-1-20240823	0.782	483.623	0.000	0.000	0.000	0.000	0.000	0.000	0.00	82.5
2722567	CS3-U-1-20240823	0.787	483.350	0.000	0.000	0.000	0.000	0.000	0.000	0.00	83.1
2722568	CS3-U-1-20240823	0.792	483.324	0.000	0.000	0.000	0.000	0.000	0.000	0.00	83.6
2722569	CS3-U-1-20240823	0.797	479.225	0.000	0.000	0.000	0.000	0.000	0.000	0.00	84.1
2722570	CS3-U-1-20240823	0.803	484.183	0.000	0.000	0.000	0.000	0.000	0.000	0.00	84.7
2722571	CS3-U-1-20240823	0.808	484.469	0.000	0.000	0.000	0.000	0.000	0.000	0.00	85.2
2722572	CS3-U-1-20240823	0.812	490.217	0.000	0.000	0.000	0.000	0.000	0.000	0.00	85.7
2722573	CS3-U-1-20240823	0.817	492.229	0.000	0.000	0.000	0.000	0.000	0.000	0.00	86.2
2722574	CS3-U-1-20240823	0.821	494.815	0.000	0.000	0.000	0.000	0.000	0.000	0.00	86.8
2722575	CS3-U-1-20240823	0.826	500.348	0.000	0.000	0.000	0.000	0.000	0.000	0.00	87.3
2722576	CS3-U-1-20240823	0.831	505.055	0.000	0.000	0.000	0.000	0.000	0.000	0.00	87.8
2722577	CS3-U-1-20240823	0.836	510.468	0.000	0.000	0.000	0.000	0.000	0.000	0.00	88.4
2722578	CS3-U-1-20240823	0.842	509.841	0.000	0.000	0.000	0.000	0.000	0.000	0.00	88.9
2722579	CS3-U-1-20240823	0.850	507.436	0.000	0.000	0.000	0.000	0.000	0.000	0.00	89.4
2722580	CS3-U-1-20240823	0.856	506.426	0.000	0.000	0.000	0.000	0.000	0.000	0.00	90.0
2722581	CS3-U-1-20240823	0.862	498.954	0.000	0.000	0.000	0.000	0.000	0.000	0.00	90.5
2722582	CS3-U-1-20240823	0.868	500.460	0.000	0.000	0.000	0.000	0.000	0.000	0.00	91.0
2722583	CS3-U-1-20240823	0.872	494.138	0.000	0.000	0.000	0.000	0.000	0.000	0.00	91.6
2722584	CS3-U-1-20240823	0.878	492.533	0.000	0.000	0.000	0.000	0.000	0.000	0.00	92.1
2722585	CS3-U-1-20240823	0.882	489.890	0.000	0.000	0.000	0.000	0.000	0.000	0.00	92.6
2722586	CS3-U-1-20240823	0.888	488.474	0.000	0.000	0.000	0.000	0.000	0.000	0.00	93.1
2722587	CS3-U-1-20240823	0.893	487.121	0.000	0.000	0.000	0.000	0.000	0.000	0.00	93.7
2722588	CS3-U-1-20240823	0.898	486.199	0.000	0.000	0.000	0.000	0.000	0.000	0.00	94.2
2722589	CS3-U-1-20240823	0.903	489.773	0.000	0.000	0.000	0.000	0.000	0.000	0.00	94.8
2722590	CS3-U-1-20240823	0.908	498.657	0.000	0.000	0.000	0.000	0.000	0.000	0.00	95.3
2722591	CS3-U-1-20240823	0.913	500.810	0.000	0.000	0.000	0.000	0.000	0.000	0.00	95.8
2722592	CS3-U-1-20240823	0.918	506.489	0.000	0.000	0.000	0.000	0.000	0.000	0.00	96.4
2722593	CS3-U-1-20240823	0.923	509.100	0.000	0.000	0.000	0.000	0.000	0.000	0.00	96.9
2722594	CS3-U-1-20240823	0.928	513.863	0.000	0.000	0.000	0.000	0.000	0.000	0.00	97.4
2722595	CS3-U-1-20240823	0.933	516.321	0.000	0.000	0.000	0.000	0.000	0.000	0.00	97.9
2722596	CS3-U-1-20240823	0.939	518.728	0.000	0.000	0.000	0.000	0.000	0.000	0.00	98.5
2722597	CS3-U-1-20240823	0.946	514.350	0.000	0.000	0.000	0.000	0.000	0.000	0.00	99.0
2722598	CS3-U-1-20240823	0.952	509.693	0.000	0.000	0.000	0.000	0.000	0.000	0.00	99.5
2722599	CS3-U-1-20240823	0.958	504.681	0.000	0.000	0.000	0.000	0.000	0.000	0.00	100.1
2722600	CS3-U-1-20240823	0.962	501.458	0.000	0.000	0.000	0.000	0.000	0.000	0.00	100.6
2722601	CS3-U-1-20240823	0.967	496.379	0.000	0.000	0.000	0.000	0.000	0.000	0.00	101.1
2722602	CS3-U-1-20240823	0.971	495.946	0.000	0.000	0.000	0.000	0.000	0.000	0.00	101.7
2722603	CS3-U-1-20240823	0.978	498.108	0.000	0.000	0.000	0.000	0.000	0.000	0.00	102.2
2722604	CS3-U-1-20240823	0.983	494.685	0.000	0.000	0.000	0.000	0.000	0.000	0.00	102.7
2722605	CS3-U-1-20240823	0.989	494.264	0.000	0.000	0.000	0.000	0.000	0.000	0.00	103.3
2722606	CS3-U-1-20240823	0.994	496.983	0.000	0.000	0.000	0.000	0.000	0.000	0.00	103.8
2722607	CS3-U-1-20240823	0.999	497.749	0.000	0.000	0.000	0.000	0.000	0.000	0.00	104.3
2722608	CS3-U-1-20240823	1.004	500.911	0.000	0.000	0.000	0.000	0.000	0.000	0.00	104.8
2722609	CS3-U-1-20240823	1.008	502.220	0.000	0.000	0.000	0.000	0.000	0.000	0.00	105.4
2722610	CS3-U-1-20240823	1.013	503.710	0.000	0.000	0.000	0.000	0.000	0.000	0.00	105.9
2722611	CS3-U-1-20240823	1.018	508.643	0.000	0.000	0.000	0.000	0.000	0.000	0.00	106.4
2722612	CS3-U-1-20240823	1.023	516.785	0.000	0.000	0.000	0.000	0.000	0.000	0.00	107.0
2722613	CS3-U-1-20240823	1.028	521.143	0.000	0.000	0.000	0.000	0.000	0.000	0.00	107.5
2722614	CS3-U-1-20240823	1.035	521.309	0.000	0.000	0.000	0.000	0.000	0.000	0.00	108.0
2722615	CS3-U-1-20240823	1.040	524.817	0.000	0.000	0.000	0.000	0.000	0.000	0.00	108.6
2722616	CS3-U-1-20240823	1.063	520.000	0.000	0.000	0.000	0.000	0.000	0.000	0.00	108.6
2722617	CS3-U-1-20240823	1.063	526.000	0.000	0.000	0.000	0.000	0.000	0.000	0.00	108.7
2722618	CS3-U-1-20240823	1.065	518.000	0.000	0.000	0.000	0.000	0.000	0.000	0.00	109.2
2722619	CS3-U-1-20240823	1.067	513.333	0.000	0.000	0.000	0.000	0.000	0.000	0.00	109.7
2722620	CS3-U-1-20240823	1.069	507.111	0.000	0.000	0.000	0.000	0.000	0.000	0.00	110.2
2722621	CS3-U-1-20240823	1.070	503.481	0.000	0.000	0.000	0.000	0.000	0.000	0.00	110.8
2722622	CS3-U-1-20240823	1.075	502.198	0.000	0.000	0.000	0.000	0.000	0.000	0.00	111.3
2722623	CS3-U-1-20240823	1.079	504.560	0.000	0.000	0.000	0.000	0.000	0.000	0.00	111.8
2722624	CS3-U-1-20240823	1.083	500.919	0.000	0.000	0.000	0.000	0.000	0.000	0.00	112.4
2722625	CS3-U-1-20240823	1.087	502.493	0.000	0.000	0.000	0.000	0.000	0.000	0.00	112.9
2722626	CS3-U-1-20240823	1.092	499.804	0.000	0.000	0.000	0.000	0.000	0.000	0.00	113.4
2722627	CS3-U-1-20240823	1.097	499.432	0.000	0.000	0.000	0.000	0.000	0.000	0.00	114.0
2722628	CS3-U-1-20240823	1.101	504.412	0.000	0.000	0.000	0.000	0.000	0.000	0.00	114.5
2722629	CS3-U-1-20240823	1.106	501.948	0.000	0.000	0.000	0.000	0.000	0.000	0.00	115.0
2722630	CS3-U-1-20240823	1.111	508.787	0.000	0.000	0.000	0.000	0.000	0.000	0.00	115.5
2722631	CS3-U-1-20240823	1.116	514.245	0.000	0.000	0.000	0.000	0.000	0.000	0.00	116.1
2722632	CS3-U-1-20240823	1.121	520.344	0.000	0.000	0.000	0.000	0.000	0.000	0.00	116.6
2722633	CS3-U-1-20240823	1.125	526.196	0.000	0.000	0.000	0.000	0.000	0.000	0.00	117.1
2722634	CS3-U-1-20240823	1.131	528.180	0.000	0.000	0.000	0.000	0.000	0.000	0.00	117.7
2722635	CS3-U-1-20240823	1.138	526.792	0.000	0.000	0.000	0.000	0.000	0.000	0.00	118.2
2722636	CS3-U-1-20240823	1.144	520.991	0.000	0.000	0.000	0.000	0.000	0.000	0.00	118.7
2722637	CS3-U-1-20240823	1.150	518.594	0.000	0.000	0.000	0.000	0.000	0.000	0.00	119.3
2722638	CS3-U-1-20240823	1.154	511.862	0.000	0.000	0.000	0.000	0.000	0.000	0.00	119.8
2722639	CS3-U-1-20240823	1.159	506.819	0.000	0.000	0.000	0.000	0.000	0.000	0.00	120.3
2722640	CS3-U-1-20240823	1.164	504.893	0.000	0.000	0.000	0.000	0.000	0.000	0.00	120.8
2722641	CS3-U-1-20240823	1.169	502.571	0.000	0.000	0.000	0.000	0.000	0.000	0.00	121.4
2722642	CS3-U-1-20240823	1.175	505.155	0.000	0.000	0.000	0.000	0.000	0.000	0.00	121.9
2722643	CS3-U-1-20240823	1.179	505.242	0.000	0.000	0.000	0.000	0.000	0.000	0.00	122.4
2722644	CS3-U-1-20240823	1.185	510.132	0.000	0.000	0.000	0.000	0.000	0.000	0.00	123.0
2722645	CS3-U-1-20240823	1.188	511.791	0.000	0.000	0.000	0.000	0.000	0.000	0.00	123.5
2722646	CS3-U-1-20240823	1.194	509.974	0.000	0.000	0.000	0.000	0.000	0.000	0.00	124.0
2722647	CS3-U-1-20240823	1.199	513.922	0.000	0.000	0.000	0.000	0.000	0.000	0.00	124.5
2722648	CS3-U-1-20240823	1.205	516.632	0.000	0.000	0.000	0.000	0.000	0.000	0.00	125.1
2722649	CS3-U-1-20240823	1.210	520.851	0.000	0.000	0.000	0.000	0.000	0.000	0.00	125.7
2722650	CS3-U-1-20240823	1.215	525.161	0.000	0.000	0.000	0.000	0.000	0.000	0.00	126.2
2722651	CS3-U-1-20240823	1.220	526.004	0.000	0.000	0.000	0.000	0.000	0.000	0.00	126.7
2722652	CS3-U-1-20240823	1.227	529.722	0.000	0.000	0.000	0.000	0.000	0.000	0.00	127.2
2722653	CS3-U-1-20240823	1.233	527.242	0.000	0.000	0.000	0.000	0.000	0.000	0.00	127.8
2722654	CS3-U-1-20240823	1.240	525.655	0.000	0.000	0.000	0.000	0.000	0.000	0.00	128.3
2722655	CS3-U-1-20240823	1.244	520.299	0.000	0.000	0.000	0.000	0.000	0.000	0.00	128.8
2722656	CS3-U-1-20240823	1.249	511.984	0.000	0.000	0.000	0.000	0.000	0.000	0.00	129.4
2722657	CS3-U-1-20240823	1.254	511.428	0.000	0.000	0.000	0.000	0.000	0.000	0.00	129.9
2722658	CS3-U-1-20240823	1.259	506.471	0.000	0.000	0.000	0.000	0.000	0.000	0.00	130.4
2722659	CS3-U-1-20240823	1.263	500.300	0.000	0.000	0.000	0.000	0.000	0.000	0.00	131.0
2722660	CS3-U-1-20240823	1.268	498.923	0.000	0.000	0.000	0.000	0.000	0.000	0.00	131.5
2722661	CS3-U-1-20240823	1.273	502.408	0.000	0.000	0.000	0.000	0.000	0.000	0.00	132.0
2722662	CS3-U-1-20240823	1.278	501.110	0.000	0.000	0.000	0.000	0.000	0.000	0.00	132.5
2722663	CS3-U-1-20240823	1.283	503.839	0.000	0.000	0.000	0.000	0.000	0.000	0.00	133.1
2722664	CS3-U-1-20240823	1.290	502.317	0.000	0.000	0.000	0.000	0.000	0.000	0.00	133.6
2722665	CS3-U-1-20240823	1.295	508.719	0.000	0.000	0.000	0.000	0.000	0.000	0.00	134.1
2722666	CS3-U-1-20240823	1.301	510.345	0.000	0.000	0.000	0.000	0.000	0.000	0.00	134.7
2722667	CS3-U-1-20240823	1.306	515.021	0.000	0.000	0.000	0.000	0.000	0.000	0.00	135.2
2722668	CS3-U-1-20240823	1.311	521.122	0.000	0.000	0.000	0.000	0.000	0.000	0.00	135.7
2722669	CS3-U-1-20240823	1.316	524.714	0.000	0.000	0.000	0.000	0.000	0.000	0.00	136.3
2722670	CS3-U-1-20240823	1.322	527.946	0.000	0.000	0.000	0.000	0.000	0.000	0.00	136.8
2722671	CS3-U-1-20240823	1.328	526.220	0.000	0.000	0.000	0.000	0.000	0.000	0.00	137.3
2722672	CS3-U-1-20240823	1.334	528.722	0.000	0.000	0.000	0.000	0.000	0.000	0.00	137.9
2722673	CS3-U-1-20240823	1.339	516.981	0.000	0.000	0.000	0.000	0.000	0.000	0.00	138.4
2722674	CS3-U-1-20240823	1.344	513.901	0.000	0.000	0.000	0.000	0.000	0.000	0.00	138.9
2722675	CS3-U-1-20240823	1.350	506.960	0.000	0.000	0.000	0.000	0.000	0.000	0.00	139.4
2722676	CS3-U-1-20240823	1.355	503.620	0.000	0.000	0.000	0.000	0.000	0.000	0.00	140.0
2722677	CS3-U-1-20240823	1.360	502.194	0.000	0.000	0.000	0.000	0.000	0.000	0.00	140.5
2722678	CS3-U-1-20240823	1.365	502.605	0.000	0.000	0.000	0.000	0.000	0.000	0.00	141.0
2722679	CS3-U-1-20240823	1.370	500.266	0.000	0.000	0.000	0.000	0.000	0.000	0.00	141.6
2722680	CS3-U-1-20240823	1.374	505.624	0.000	0.000	0.000	0.000	0.000	0.000	0.00	142.1
2722681	CS3-U-1-20240823	1.379	506.630	0.000	0.000	0.000	0.000	0.000	0.000	0.00	142.7
2722682	CS3-U-1-20240823	1.384	510.751	0.000	0.000	0.000	0.000	0.000	0.000	0.00	143.2
2722683	CS3-U-1-20240823	1.390	512.460	0.000	0.000	0.000	0.000	0.000	0.000	0.00	143.7
2722684	CS3-U-1-20240823	1.396	516.404	0.000	0.000	0.000	0.000	0.000	0.000	0.00	144.3
2722685	CS3-U-1-20240823	1.401	520.288	0.000	0.000	0.000	0.000	0.000	0.000	0.00	144.8
2722686	CS3-U-1-20240823	1.407	522.897	0.000	0.000	0.000	0.000	0.000	0.000	0.00	145.3
2722687	CS3-U-1-20240823	1.412	531.062	0.000	0.000	0.000	0.000	0.000	0.000	0.00	145.8
2722688	CS3-U-1-20240823	1.419	530.653	0.000	0.000	0.000	0.000	0.000	0.000	0.00	146.4
2722689	CS3-U-1-20240823	1.425	535.238	0.000	0.000	0.000	0.000	0.000	0.000	0.00	146.9
2722690	CS3-U-1-20240823	1.431	532.630	0.000	0.000	0.000	0.000	0.000	0.000	0.00	147.4
2722691	CS3-U-1-20240823	1.435	523.290	0.000	0.000	0.000	0.000	0.000	0.000	0.00	148.0
2722692	CS3-U-1-20240823	1.440	519.307	0.000	0.000	0.000	0.000	0.000	0.000	0.00	148.5
2722693	CS3-U-1-20240823	1.445	516.865	0.000	0.000	0.000	0.000	0.000	0.000	0.00	149.0
2722694	CS3-U-1-20240823	1.450	514.724	0.000	0.000	0.000	0.000	0.000	0.000	0.00	149.6
2722695	CS3-U-1-20240823	1.455	511.196	0.000	0.000	0.000	0.000	0.000	0.000	0.00	150.1
2722696	CS3-U-1-20240823	1.460	511.307	0.000	0.000	0.000	0.000	0.000	0.000	0.00	150.6
2722697	CS3-U-1-20240823	1.465	508.168	0.000	0.000	0.000	0.000	0.000	0.000	0.00	151.1
2722698	CS3-U-1-20240823	1.470	511.158	0.000	0.000	0.000	0.000	0.000	0.000	0.00	151.7
2722699	CS3-U-1-20240823	1.475	517.109	0.000	0.000	0.000	0.000	0.000	0.000	0.00	152.2
2722700	CS3-U-1-20240823	1.480	520.089	0.000	0.000	0.000	0.000	0.000	0.000	0.00	152.7
2722701	CS3-U-1-20240823	1.485	525.066	0.000	0.000	0.000	0.000	0.000	0.000	0.00	153.3
2722702	CS3-U-1-20240823	1.492	529.718	0.000	0.000	0.000	0.000	0.000	0.000	0.00	153.8
2722703	CS3-U-1-20240823	1.497	530.928	0.000	0.000	0.000	0.000	0.000	0.000	0.00	154.3
2722704	CS3-U-1-20240823	1.502	538.882	0.000	0.000	0.000	0.000	0.000	0.000	0.00	154.9
2722705	CS3-U-1-20240823	1.507	543.937	0.000	0.000	0.000	0.000	0.000	0.000	0.00	155.4
2722706	CS3-U-1-20240823	1.513	554.273	0.000	0.000	0.000	0.000	0.000	0.000	0.00	155.9
2722707	CS3-U-1-20240823	1.519	553.403	0.000	0.000	0.000	0.000	0.000	0.000	0.00	156.4
2722708	CS3-U-1-20240823	1.525	550.559	0.000	0.000	0.000	0.000	0.000	0.000	0.00	157.0
2722709	CS3-U-1-20240823	1.531	543.321	0.000	0.000	0.000	0.000	0.000	0.000	0.00	157.5
2722710	CS3-U-1-20240823	1.536	541.960	0.000	0.000	0.000	0.000	0.000	0.000	0.00	158.0
2722711	CS3-U-1-20240823	1.542	535.093	0.000	0.000	0.000	0.000	0.000	0.000	0.00	158.5
2722712	CS3-U-1-20240823	1.547	532.351	0.000	0.000	0.000	0.000	0.000	0.000	0.00	159.1
2722713	CS3-U-1-20240823	1.552	527.148	0.000	0.000	0.000	0.000	0.000	0.000	0.00	159.6
2722714	CS3-U-1-20240823	1.557	530.500	0.000	0.000	0.000	0.000	0.000	0.000	0.00	160.2
2722715	CS3-U-1-20240823	1.562	529.883	0.000	0.000	0.000	0.000	0.000	0.000	0.00	160.7
2722716	CS3-U-1-20240823	1.567	530.794	0.000	0.000	0.000	0.000	0.000	0.000	0.00	161.2
2722717	CS3-U-1-20240823	1.571	536.892	0.000	0.000	0.000	0.000	0.000	0.000	0.00	161.8
2722718	CS3-U-1-20240823	1.576	537.229	0.000	0.000	0.000	0.000	0.000	0.000	0.00	162.3
2722719	CS3-U-1-20240823	1.581	545.374	0.000	0.000	0.000	0.000	0.000	0.000	0.00	162.8
2722720	CS3-U-1-20240823	1.588	548.201	0.000	0.000	0.000	0.000	0.000	0.000	0.00	163.3
2722721	CS3-U-1-20240823	1.593	547.858	0.000	0.000	0.000	0.000	0.000	0.000	0.00	163.9
2722722	CS3-U-1-20240823	1.597	556.686	0.000	0.000	0.000	0.000	0.000	0.000	0.00	164.4
2722723	CS3-U-1-20240823	1.603	565.515	0.000	0.000	0.000	0.000	0.000	0.000	0.00	164.9
2722724	CS3-U-1-20240823	1.609	571.400	0.000	0.000	0.000	0.000	0.000	0.000	0.00	165.5
2722725	CS3-U-1-20240823	1.616	576.305	0.000	0.000	0.000	0.000	0.000	0.000	0.00	166.0
2722726	CS3-U-1-20240823	1.621	571.902	0.000	0.000	0.000	0.000	0.000	0.000	0.00	166.5
2722727	CS3-U-1-20240823	1.627	566.069	0.000	0.000	0.000	0.000	0.000	0.000	0.00	167.1
2722728	CS3-U-1-20240823	1.632	562.657	0.000	0.000	0.000	0.000	0.000	0.000	0.00	167.7
2722729	CS3-U-1-20240823	1.637	559.575	0.000	0.000	0.000	0.000	0.000	0.000	0.00	168.2
2722730	CS3-U-1-20240823	1.642	555.411	0.000	0.000	0.000	0.000	0.000	0.000	0.00	168.7
2722731	CS3-U-1-20240823	1.647	556.995	0.000	0.000	0.000	0.000	0.000	0.000	0.00	169.2
2722732	CS3-U-1-20240823	1.653	550.135	0.000	0.000	0.000	0.000	0.000	0.000	0.00	169.8
2722733	CS3-U-1-20240823	1.658	554.377	0.000	0.000	0.000	0.000	0.000	0.000	0.00	170.3
2722734	CS3-U-1-20240823	1.663	551.504	0.000	0.000	0.000	0.000	0.000	0.000	0.00	170.8
2722735	CS3-U-1-20240823	1.668	561.960	0.000	0.000	0.000	0.000	0.000	0.000	0.00	171.4
2722736	CS3-U-1-20240823	1.673	562.488	0.000	0.000	0.000	0.000	0.000	0.000	0.00	171.9
2722737	CS3-U-1-20240823	1.680	570.149	0.000	0.000	0.000	0.000	0.000	0.000	0.00	172.6
2722738	CS3-U-1-20240823	1.684	572.879	0.000	0.000	0.000	0.000	0.000	0.000	0.00	173.1
2722739	CS3-U-1-20240823	1.690	578.343	0.000	0.000	0.000	0.000	0.000	0.000	0.00	173.6
2722740	CS3-U-1-20240823	1.695	587.407	0.000	0.000	0.000	0.000	0.000	0.000	0.00	174.2
2722741	CS3-U-1-20240823	1.700	592.250	0.000	0.000	0.000	0.000	0.000	0.000	0.00	174.7
2722742	CS3-U-1-20240823	1.707	596.886	0.000	0.000	0.000	0.000	0.000	0.000	0.00	175.2
2722743	CS3-U-1-20240823	1.712	600.045	0.000	0.000	0.000	0.000	0.000	0.000	0.00	175.8
2722744	CS3-U-1-20240823	1.718	598.310	0.000	0.000	0.000	0.000	0.000	0.000	0.00	176.3
2722745	CS3-U-1-20240823	1.724	588.785	0.000	0.000	0.000	0.000	0.000	0.000	0.00	176.8
2722746	CS3-U-1-20240823	1.729	585.032	0.000	0.000	0.000	0.000	0.000	0.000	0.00	177.4
2722747	CS3-U-1-20240823	1.734	578.606	0.000	0.000	0.000	0.000	0.000	0.000	0.00	177.9
2722748	CS3-U-1-20240823	1.740	579.213	0.000	0.000	0.000	0.000	0.000	0.000	0.00	178.4
2722749	CS3-U-1-20240823	1.745	581.273	0.000	0.000	0.000	0.000	0.000	0.000	0.00	178.9
2722750	CS3-U-1-20240823	1.749	572.162	0.000	0.000	0.000	0.000	0.000	0.000	0.00	179.5
2722751	CS3-U-1-20240823	1.754	577.811	0.000	0.000	0.000	0.000	0.000	0.000	0.00	180.0
2722752	CS3-U-1-20240823	1.759	580.658	0.000	0.000	0.000	0.000	0.000	0.000	0.00	180.5
2722753	CS3-U-1-20240823	1.764	585.490	0.000	0.000	0.000	0.000	0.000	0.000	0.00	181.1
2722754	CS3-U-1-20240823	1.768	594.382	0.000	0.000	0.000	0.000	0.000	0.000	0.00	181.6
2722755	CS3-U-1-20240823	1.775	598.957	0.000	0.000	0.000	0.000	0.000	0.000	0.00	182.1
2722756	CS3-U-1-20240823	1.780	605.447	0.000	0.000	0.000	0.000	0.000	0.000	0.00	182.7
2722757	CS3-U-1-20240823	1.786	607.135	0.000	0.000	0.000	0.000	0.000	0.000	0.00	183.2
2722758	CS3-U-1-20240823	1.792	613.860	0.000	0.000	0.000	0.000	0.000	0.000	0.00	183.7
2722759	CS3-U-1-20240823	1.797	618.665	0.000	0.000	0.000	0.000	0.000	0.000	0.00	184.2
2722760	CS3-U-1-20240823	1.802	624.508	0.000	0.000	0.000	0.000	0.000	0.000	0.00	184.8
2722761	CS3-U-1-20240823	1.808	628.058	0.000	0.000	0.000	0.000	0.000	0.000	0.00	185.3
2722762	CS3-U-1-20240823	1.814	625.189	0.000	0.000	0.000	0.000	0.000	0.000	0.00	185.8
2722763	CS3-U-1-20240823	1.819	617.082	0.000	0.000	0.000	0.000	0.000	0.000	0.00	186.5
2722764	CS3-U-1-20240823	1.824	613.424	0.000	0.000	0.000	0.000	0.000	0.000	0.00	187.0
2722765	CS3-U-1-20240823	1.830	603.502	0.000	0.000	0.000	0.000	0.000	0.000	0.00	187.5
2722766	CS3-U-1-20240823	1.835	602.975	0.000	0.000	0.000	0.000	0.000	0.000	0.00	188.1
2722767	CS3-U-1-20240823	1.840	601.492	0.000	0.000	0.000	0.000	0.000	0.000	0.00	188.6
2722768	CS3-U-1-20240823	1.845	600.823	0.000	0.000	0.000	0.000	0.000	0.000	0.00	189.1
2722769	CS3-U-1-20240823	1.850	600.105	0.000	0.000	0.000	0.000	0.000	0.000	0.00	189.6
2722770	CS3-U-1-20240823	1.855	605.976	0.000	0.000	0.000	0.000	0.000	0.000	0.00	190.2
2722771	CS3-U-1-20240823	1.860	609.694	0.000	0.000	0.000	0.000	0.000	0.000	0.00	190.7
2722772	CS3-U-1-20240823	1.865	614.890	0.000	0.000	0.000	0.000	0.000	0.000	0.00	191.2
2722773	CS3-U-1-20240823	1.871	621.861	0.000	0.000	0.000	0.000	0.000	0.000	0.00	191.8
2722774	CS3-U-1-20240823	1.877	627.917	0.000	0.000	0.000	0.000	0.000	0.000	0.00	192.3
2722775	CS3-U-1-20240823	1.882	632.259	0.000	0.000	0.000	0.000	0.000	0.000	0.00	192.8
2722776	CS3-U-1-20240823	1.887	635.725	0.000	0.000	0.000	0.000	0.000	0.000	0.00	193.4
2722777	CS3-U-1-20240823	1.892	644.328	0.000	0.000	0.000	0.000	0.000	0.000	0.00	193.9
2722778	CS3-U-1-20240823	1.898	650.351	0.000	0.000	0.000	0.000	0.000	0.000	0.00	194.4
2722779	CS3-U-1-20240823	1.904	649.227	0.000	0.000	0.000	0.000	0.000	0.000	0.00	195.0
2722780	CS3-U-1-20240823	1.910	650.859	0.000	0.000	0.000	0.000	0.000	0.000	0.00	195.5
2722781	CS3-U-1-20240823	1.916	641.029	0.000	0.000	0.000	0.000	0.000	0.000	0.00	196.0
2722782	CS3-U-1-20240823	1.921	638.296	0.000	0.000	0.000	0.000	0.000	0.000	0.00	196.5
2722783	CS3-U-1-20240823	1.927	634.108	0.000	0.000	0.000	0.000	0.000	0.000	0.00	197.1
2722784	CS3-U-1-20240823	1.932	627.801	0.000	0.000	0.000	0.000	0.000	0.000	0.00	197.6
2722785	CS3-U-1-20240823	1.936	626.303	0.000	0.000	0.000	0.000	0.000	0.000	0.00	198.1
2722786	CS3-U-1-20240823	1.941	623.702	0.000	0.000	0.000	0.000	0.000	0.000	0.00	198.7
2722787	CS3-U-1-20240823	1.946	628.335	0.000	0.000	0.000	0.000	0.000	0.000	0.00	199.2
2722788	CS3-U-1-20240823	1.951	629.012	0.000	0.000	0.000	0.000	0.000	0.000	0.00	199.7
2722789	CS3-U-1-20240823	1.956	632.782	0.000	0.000	0.000	0.000	0.000	0.000	0.00	200.2
2722790	CS3-U-1-20240823	1.961	642.265	0.000	0.000	0.000	0.000	0.000	0.000	0.00	200.7
2722791	CS3-U-1-20240823	1.967	648.682	0.000	0.000	0.000	0.000	0.000	0.000	0.00	201.4
2722792	CS3-U-1-20240823	1.973	655.982	0.000	0.000	0.000	0.000	0.000	0.000	0.00	201.9
2722793	CS3-U-1-20240823	1.979	660.555	0.000	0.000	0.000	0.000	0.000	0.000	0.00	202.5
2722794	CS3-U-1-20240823	1.984	664.512	0.000	0.000	0.000	0.000	0.000	0.000	0.00	203.0
2722795	CS3-U-1-20240823	1.989	677.356	0.000	0.000	0.000	0.000	0.000	0.000	0.00	203.5
2722796	CS3-U-1-20240823	1.995	686.956	0.000	0.000	0.000	0.000	0.000	0.000	0.00	204.1
2722797	CS3-U-1-20240823	2.001	688.437	0.000	0.000	0.000	0.000	0.000	0.000	0.00	204.6
2722798	CS3-U-1-20240823	2.006	688.131	0.000	0.000	0.000	0.000	0.000	0.000	0.00	205.1
2722799	CS3-U-1-20240823	2.012	682.523	0.000	0.000	0.000	0.000	0.000	0.000	0.00	205.7
2722800	CS3-U-1-20240823	2.017	680.551	0.000	0.000	0.000	0.000	0.000	0.000	0.00	206.2
2722801	CS3-U-1-20240823	2.022	678.025	0.000	0.000	0.000	0.000	0.000	0.000	0.00	206.7
2722802	CS3-U-1-20240823	2.027	674.525	0.000	0.000	0.000	0.000	0.000	0.000	0.00	207.2
2722803	CS3-U-1-20240823	2.033	676.517	0.000	0.000	0.000	0.000	0.000	0.000	0.00	207.8
2722804	CS3-U-1-20240823	2.038	674.014	0.000	0.000	0.000	0.000	0.000	0.000	0.00	208.3
2722805	CS3-U-1-20240823	2.043	677.844	0.000	0.000	0.000	0.000	0.000	0.000	0.00	208.8
2722806	CS3-U-1-20240823	2.048	678.286	0.000	0.000	0.000	0.000	0.000	0.000	0.00	209.4
2722807	CS3-U-1-20240823	2.053	685.710	0.000	0.000	0.000	0.000	0.000	0.000	0.00	209.9
2722808	CS3-U-1-20240823	2.058	692.332	0.000	0.000	0.000	0.000	0.000	0.000	0.00	210.4
2722809	CS3-U-1-20240823	2.062	705.347	0.000	0.000	0.000	0.000	0.000	0.000	0.00	211.0
2722810	CS3-U-1-20240823	2.068	709.560	0.000	0.000	0.000	0.000	0.000	0.000	0.00	211.5
2722811	CS3-U-1-20240823	2.074	715.302	0.000	0.000	0.000	0.000	0.000	0.000	0.00	212.0
2722812	CS3-U-1-20240823	2.079	724.954	0.000	0.000	0.000	0.000	0.000	0.000	0.00	212.5
2722813	CS3-U-1-20240823	2.084	736.085	0.000	0.000	0.000	0.000	0.000	0.000	0.00	213.1
2722814	CS3-U-1-20240823	2.090	749.013	0.000	0.000	0.000	0.000	0.000	0.000	0.00	213.6
2722815	CS3-U-1-20240823	2.097	757.033	0.000	0.000	0.000	0.000	0.000	0.000	0.00	214.3
2722816	CS3-U-1-20240823	2.115	774.000	0.000	0.000	0.000	0.000	0.000	0.000	0.00	214.3
2722817	CS3-U-1-20240823	2.120	768.000	0.000	0.000	0.000	0.000	0.000	0.000	0.00	214.4
2722818	CS3-U-1-20240823	2.120	766.000	0.000	0.000	0.000	0.000	0.000	0.000	0.00	214.9
2722819	CS3-U-1-20240823	2.124	763.333	0.000	0.000	0.000	0.000	0.000	0.000	0.00	215.4
2722820	CS3-U-1-20240823	2.125	759.778	0.000	0.000	0.000	0.000	0.000	0.000	0.00	215.9
2722821	CS3-U-1-20240823	2.128	755.704	0.000	0.000	0.000	0.000	0.000	0.000	0.00	216.5
2722822	CS3-U-1-20240823	2.130	755.160	0.000	0.000	0.000	0.000	0.000	0.000	0.00	217.0
2722823	CS3-U-1-20240823	2.134	755.621	0.000	0.000	0.000	0.000	0.000	0.000	0.00	217.5
2722824	CS3-U-1-20240823	2.139	755.594	0.000	0.000	0.000	0.000	0.000	0.000	0.00	218.1
2722825	CS3-U-1-20240823	2.142	757.738	0.000	0.000	0.000	0.000	0.000	0.000	0.00	218.6
2722826	CS3-U-1-20240823	2.148	764.444	0.000	0.000	0.000	0.000	0.000	0.000	0.00	219.1
2722827	CS3-U-1-20240823	2.151	771.394	0.000	0.000	0.000	0.000	0.000	0.000	0.00	219.7
2722828	CS3-U-1-20240823	2.157	777.946	0.000	0.000	0.000	0.000	0.000	0.000	0.00	220.2
2722829	CS3-U-1-20240823	2.162	786.447	0.000	0.000	0.000	0.000	0.000	0.000	0.00	220.7
2722830	CS3-U-1-20240823	2.167	791.464	0.000	0.000	0.000	0.000	0.000	0.000	0.00	221.3
2722831	CS3-U-1-20240823	2.173	797.970	0.000	0.000	0.000	0.000	0.000	0.000	0.00	221.8
2722832	CS3-U-1-20240823	2.178	816.145	0.000	0.000	0.000	0.000	0.000	0.000	0.00	222.3
2722833	CS3-U-1-20240823	2.183	824.372	0.000	0.000	0.000	0.000	0.000	0.000	0.00	222.8
2722834	CS3-U-1-20240823	2.189	835.172	0.000	0.000	0.000	0.000	0.000	0.000	0.00	223.4
2722835	CS3-U-1-20240823	2.194	841.515	0.000	0.000	0.000	0.000	0.000	0.000	0.00	223.9
2722836	CS3-U-1-20240823	2.201	842.896	0.000	0.000	0.000	0.000	0.000	0.000	0.00	224.6
2722837	CS3-U-1-20240823	2.207	837.470	0.000	0.000	0.000	0.000	0.000	0.000	0.00	225.1
2722838	CS3-U-1-20240823	2.211	834.122	0.000	0.000	0.000	0.000	0.000	0.000	0.00	225.6
2722839	CS3-U-1-20240823	2.216	835.197	0.000	0.000	0.000	0.000	0.000	0.000	0.00	226.2
2722840	CS3-U-1-20240823	2.223	840.440	0.000	0.000	0.000	0.000	0.000	0.000	0.00	226.7
2722841	CS3-U-1-20240823	2.228	840.546	0.000	0.000	0.000	0.000	0.000	0.000	0.00	227.2
2722842	CS3-U-1-20240823	2.234	844.328	0.000	0.000	0.000	0.000	0.000	0.000	0.00	227.7
2722843	CS3-U-1-20240823	2.239	849.958	0.000	0.000	0.000	0.000	0.000	0.000	0.00	228.3
2722844	CS3-U-1-20240823	2.244	855.096	0.000	0.000	0.000	0.000	0.000	0.000	0.00	228.8
2722845	CS3-U-1-20240823	2.249	860.685	0.000	0.000	0.000	0.000	0.000	0.000	0.00	229.3
2722846	CS3-U-1-20240823	2.254	870.260	0.000	0.000	0.000	0.000	0.000	0.000	0.00	229.9
2722847	CS3-U-1-20240823	2.259	883.315	0.000	0.000	0.000	0.000	0.000	0.000	0.00	230.4
2722848	CS3-U-1-20240823	2.263	892.858	0.000	0.000	0.000	0.000	0.000	0.000	0.00	230.9
2722849	CS3-U-1-20240823	2.268	902.391	0.000	0.000	0.000	0.000	0.000	0.000	0.00	231.5
2722850	CS3-U-1-20240823	2.273	918.750	0.000	0.000	0.000	0.000	0.000	0.000	0.00	232.0
2722851	CS3-U-1-20240823	2.278	933.714	0.000	0.000	0.000	0.000	0.000	0.000	0.00	232.5
2722852	CS3-U-1-20240823	2.285	941.821	0.000	0.000	0.000	0.000	0.000	0.000	0.00	233.0
2722853	CS3-U-1-20240823	2.292	953.845	0.000	0.000	0.000	0.000	0.000	0.000	0.00	233.6
2722854	CS3-U-1-20240823	2.298	958.555	0.000	0.000	0.000	0.000	0.000	0.000	0.00	234.1
2722855	CS3-U-1-20240823	2.303	961.800	0.000	0.000	0.000	0.000	0.000	0.000	0.00	234.6
2722856	CS3-U-1-20240823	2.308	958.452	0.000	0.000	0.000	0.000	0.000	0.000	0.00	235.2
2722857	CS3-U-1-20240823	2.312	958.417	0.000	0.000	0.000	0.000	0.000	0.000	0.00	235.7
2722858	CS3-U-1-20240823	2.317	959.290	0.000	0.000	0.000	0.000	0.000	0.000	0.00	236.2
2722859	CS3-U-1-20240823	2.321	961.569	0.000	0.000	0.000	0.000	0.000	0.000	0.00	236.8
2722860	CS3-U-1-20240823	2.326	968.953	0.000	0.000	0.000	0.000	0.000	0.000	0.00	237.3
2722861	CS3-U-1-20240823	2.331	970.174	0.000	0.000	0.000	0.000	0.000	0.000	0.00	237.8
2722862	CS3-U-1-20240823	2.336	975.042	0.000	0.000	0.000	0.000	0.000	0.000	0.00	238.3
2722863	CS3-U-1-20240823	2.343	985.072	0.000	0.000	0.000	0.000	0.000	0.000	0.00	239.0
2722864	CS3-U-1-20240823	2.348	994.038	0.000	0.000	0.000	0.000	0.000	0.000	0.00	239.5
2722865	CS3-U-1-20240823	2.354	1006.370	0.000	0.000	0.000	0.000	0.000	0.000	0.00	240.0
2722866	CS3-U-1-20240823	2.359	1017.469	0.000	0.000	0.000	0.000	0.000	0.000	0.00	240.6
2722867	CS3-U-1-20240823	2.364	1027.280	0.000	0.000	0.000	0.000	0.000	0.000	0.00	241.1
2722868	CS3-U-1-20240823	2.370	1046.250	0.000	0.000	0.000	0.000	0.000	0.000	0.00	241.6
2722869	CS3-U-1-20240823	2.374	1060.177	0.000	0.000	0.000	0.000	0.000	0.000	0.00	242.2
2722870	CS3-U-1-20240823	2.381	1073.142	0.000	0.000	0.000	0.000	0.000	0.000	0.00	242.7
2722871	CS3-U-1-20240823	2.388	1080.106	0.000	0.000	0.000	0.000	0.000	0.000	0.00	243.2
2722872	CS3-U-1-20240823	2.394	1086.749	0.000	0.000	0.000	0.000	0.000	0.000	0.00	243.7
2722873	CS3-U-1-20240823	2.400	1088.952	0.000	0.000	0.000	0.000	0.000	0.000	0.00	244.3
2722874	CS3-U-1-20240823	2.404	1087.900	0.000	0.000	0.000	0.000	0.000	0.000	0.00	244.8
2722875	CS3-U-1-20240823	2.409	1090.284	0.000	0.000	0.000	0.000	0.000	0.000	0.00	245.3
2722876	CS3-U-1-20240823	2.414	1090.728	0.000	0.000	0.000	0.000	0.000	0.000	0.00	245.9
2722877	CS3-U-1-20240823	2.418	1096.004	0.000	0.000	0.000	0.000	0.000	0.000	0.00	246.4
2722878	CS3-U-1-20240823	2.425	1101.911	0.000	0.000	0.000	0.000	0.000	0.000	0.00	246.9
2722879	CS3-U-1-20240823	2.430	1107.638	0.000	0.000	0.000	0.000	0.000	0.000	0.00	247.5
2722880	CS3-U-1-20240823	2.435	1113.516	0.000	0.000	0.000	0.000	0.000	0.000	0.00	248.0
2722881	CS3-U-1-20240823	2.440	1123.385	0.000	0.000	0.000	0.000	0.000	0.000	0.00	248.5
2722882	CS3-U-1-20240823	2.445	1136.634	0.000	0.000	0.000	0.000	0.000	0.000	0.00	249.1
2722883	CS3-U-1-20240823	2.450	1150.340	0.000	0.000	0.000	0.000	0.000	0.000	0.00	249.6
2722884	CS3-U-1-20240823	2.455	1161.324	0.000	0.000	0.000	0.000	0.000	0.000	0.00	250.1
2722885	CS3-U-1-20240823	2.460	1175.555	0.000	0.000	0.000	0.000	0.000	0.000	0.00	250.6
2722886	CS3-U-1-20240823	2.465	1194.293	0.000	0.000	0.000	0.000	0.000	0.000	0.00	251.2
2722887	CS3-U-1-20240823	2.470	1213.283	0.000	0.000	0.000	0.000	0.000	0.000	0.00	251.7
2722888	CS3-U-1-20240823	2.477	1225.859	0.000	0.000	0.000	0.000	0.000	0.000	0.00	252.2
2722889	CS3-U-1-20240823	2.484	1232.380	0.000	0.000	0.000	0.000	0.000	0.000	0.00	252.9
2722890	CS3-U-1-20240823	2.491	1238.746	0.000	0.000	0.000	0.000	0.000	0.000	0.00	253.4
2722891	CS3-U-1-20240823	2.496	1243.042	0.000	0.000	0.000	0.000	0.000	0.000	0.00	254.0
2722892	CS3-U-1-20240823	2.502	1242.596	0.000	0.000	0.000	0.000	0.000	0.000	0.00	254.5
2722893	CS3-U-1-20240823	2.507	1245.879	0.000	0.000	0.000	0.000	0.000	0.000	0.00	255.0
2722894	CS3-U-1-20240823	2.512	1250.825	0.000	0.000	0.000	0.000	0.000	0.000	0.00	255.5
2722895	CS3-U-1-20240823	2.517	1259.568	0.000	0.000	0.000	0.000	0.000	0.000	0.00	256.0
2722896	CS3-U-1-20240823	2.522	1260.131	0.000	0.000	0.000	0.000	0.000	0.000	0.00	256.6
2722897	CS3-U-1-20240823	2.528	1269.233	0.000	0.000	0.000	0.000	0.000	0.000	0.00	257.1
2722898	CS3-U-1-20240823	2.533	1276.455	0.000	0.000	0.000	0.000	0.000	0.000	0.00	257.6
2722899	CS3-U-1-20240823	2.538	1285.896	0.000	0.000	0.000	0.000	0.000	0.000	0.00	258.2
2722900	CS3-U-1-20240823	2.543	1299.450	0.000	0.000	0.000	0.000	0.000	0.000	0.00	258.7
2722901	CS3-U-1-20240823	2.548	1311.449	0.000	0.000	0.000	0.000	0.000	0.000	0.00	259.2
2722902	CS3-U-1-20240823	2.553	1327.966	0.000	0.000	0.000	0.000	0.000	0.000	0.00	259.8
2722903	CS3-U-1-20240823	2.558	1341.472	0.000	0.000	0.000	0.000	0.000	0.000	0.00	260.3
2722904	CS3-U-1-20240823	2.562	1359.479	0.000	0.000	0.000	0.000	0.000	0.000	0.00	260.8
2722905	CS3-U-1-20240823	2.567	1379.984	0.000	0.000	0.000	0.000	0.000	0.000	0.00	261.4
2722906	CS3-U-1-20240823	2.573	1394.821	0.000	0.000	0.000	0.000	0.000	0.000	0.00	261.9
2722907	CS3-U-1-20240823	2.580	1404.602	0.000	0.000	0.000	0.000	0.000	0.000	0.00	262.4
2722908	CS3-U-1-20240823	2.586	1410.808	0.000	0.000	0.000	0.000	0.000	0.000	0.00	263.0
2722909	CS3-U-1-20240823	2.592	1416.136	0.000	0.000	0.000	0.000	0.000	0.000	0.00	263.5
2722910	CS3-U-1-20240823	2.596	1419.981	0.000	0.000	0.000	0.000	0.000	0.000	0.00	264.0
2722911	CS3-U-1-20240823	2.601	1419.039	0.000	0.000	0.000	0.000	0.000	0.000	0.00	264.6
2722912	CS3-U-1-20240823	2.606	1422.007	0.000	0.000	0.000	0.000	0.000	0.000	0.00	265.1
2722913	CS3-U-1-20240823	2.611	1424.682	0.000	0.000	0.000	0.000	0.000	0.000	0.00	265.6
2722914	CS3-U-1-20240823	2.618	1428.563	0.000	0.000	0.000	0.000	0.000	0.000	0.00	266.3
2722915	CS3-U-1-20240823	2.622	1434.748	0.000	0.000	0.000	0.000	0.000	0.000	0.00	266.8
2722916	CS3-U-1-20240823	2.628	1442.104	0.000	0.000	0.000	0.000	0.000	0.000	0.00	267.3
2722917	CS3-U-1-20240823	2.633	1456.951	0.000	0.000	0.000	0.000	0.000	0.000	0.00	267.9
2722918	CS3-U-1-20240823	2.638	1470.351	0.000	0.000	0.000	0.000	0.000	0.000	0.00	268.4
2722919	CS3-U-1-20240823	2.643	1487.767	0.000	0.000	0.000	0.000	0.000	0.000	0.00	268.9
2722920	CS3-U-1-20240823	2.648	1504.040	0.000	0.000	0.000	0.000	0.000	0.000	0.00	269.5
2722921	CS3-U-1-20240823	2.653	1525.269	0.000	0.000	0.000	0.000	0.000	0.000	0.00	270.0
2722922	CS3-U-1-20240823	2.658	1544.103	0.000	0.000	0.000	0.000	0.000	0.000	0.00	270.5
2722923	CS3-U-1-20240823	2.665	1565.457	0.000	0.000	0.000	0.000	0.000	0.000	0.00	271.1
2722924	CS3-U-1-20240823	2.670	1580.853	0.000	0.000	0.000	0.000	0.000	0.000	0.00	271.6
2722925	CS3-U-1-20240823	2.678	1593.104	0.000	0.000	0.000	0.000	0.000	0.000	0.00	272.1
2722926	CS3-U-1-20240823	2.683	1598.319	0.000	0.000	0.000	0.000	0.000	0.000	0.00	272.6
2722927	CS3-U-1-20240823	2.689	1598.141	0.000	0.000	0.000	0.000	0.000	0.000	0.00	273.2
2722928	CS3-U-1-20240823	2.692	1605.820	0.000	0.000	0.000	0.000	0.000	0.000	0.00	273.7
2722929	CS3-U-1-20240823	2.699	1608.320	0.000	0.000	0.000	0.000	0.000	0.000	0.00	274.2
2722930	CS3-U-1-20240823	2.704	1615.713	0.000	0.000	0.000	0.000	0.000	0.000	0.00	274.8
2722931	CS3-U-1-20240823	2.709	1619.011	0.000	0.000	0.000	0.000	0.000	0.000	0.00	275.3
2722932	CS3-U-1-20240823	2.715	1624.575	0.000	0.000	0.000	0.000	0.000	0.000	0.00	275.8
2722933	CS3-U-1-20240823	2.720	1631.529	0.000	0.000	0.000	0.000	0.000	0.000	0.00	276.4
2722934	CS3-U-1-20240823	2.725	1641.701	0.000	0.000	0.000	0.000	0.000	0.000	0.00	276.9
2722935	CS3-U-1-20240823	2.730	1655.410	0.000	0.000	0.000	0.000	0.000	0.000	0.00	277.4
2722936	CS3-U-1-20240823	2.735	1669.370	0.000	0.000	0.000	0.000	0.000	0.000	0.00	277.9
2722937	CS3-U-1-20240823	2.740	1686.927	0.000	0.000	0.000	0.000	0.000	0.000	0.00	278.5
2722938	CS3-U-1-20240823	2.745	1705.432	0.000	0.000	0.000	0.000	0.000	0.000	0.00	279.0
2722939	CS3-U-1-20240823	2.750	1719.453	0.000	0.000	0.000	0.000	0.000	0.000	0.00	279.5
2722940	CS3-U-1-20240823	2.754	1750.295	0.000	0.000	0.000	0.000	0.000	0.000	0.00	280.2
2722941	CS3-U-1-20240823	2.761	1771.583	0.000	0.000	0.000	0.000	0.000	0.000	0.00	280.7
2722942	CS3-U-1-20240823	2.766	1794.959	0.000	0.000	0.000	0.000	0.000	0.000	0.00	281.2
2722943	CS3-U-1-20240823	2.773	1805.847	0.000	0.000	0.000	0.000	0.000	0.000	0.00	281.8
2722944	CS3-U-1-20240823	2.779	1817.269	0.000	0.000	0.000	0.000	0.000	0.000	0.00	282.3
2722945	CS3-U-1-20240823	2.785	1824.705	0.000	0.000	0.000	0.000	0.000	0.000	0.00	282.8
2722946	CS3-U-1-20240823	2.791	1830.991	0.000	0.000	0.000	0.000	0.000	0.000	0.00	283.3
2722947	CS3-U-1-20240823	2.795	1839.566	0.000	0.000	0.000	0.000	0.000	0.000	0.00	283.9
2722948	CS3-U-1-20240823	2.801	1846.519	0.000	0.000	0.000	0.000	0.000	0.000	0.00	284.4
2722949	CS3-U-1-20240823	2.806	1849.695	0.000	0.000	0.000	0.000	0.000	0.000	0.00	284.9
2722950	CS3-U-1-20240823	2.811	1855.071	0.000	0.000	0.000	0.000	0.000	0.000	0.00	285.5
2722951	CS3-U-1-20240823	2.816	1867.922	0.000	0.000	0.000	0.000	0.000	0.000	0.00	286.0
2722952	CS3-U-1-20240823	2.821	1869.998	0.000	0.000	0.000	0.000	0.000	0.000	0.00	286.5
2722953	CS3-U-1-20240823	2.826	1890.973	0.000	0.000	0.000	0.000	0.000	0.000	0.00	287.1
2722954	CS3-U-1-20240823	2.831	1910.990	0.000	0.000	0.000	0.000	0.000	0.000	0.00	287.6
2722955	CS3-U-1-20240823	2.836	1926.655	0.000	0.000	0.000	0.000	0.000	0.000	0.00	288.1
2722956	CS3-U-1-20240823	2.841	1944.548	0.000	0.000	0.000	0.000	0.000	0.000	0.00	288.6
2722957	CS3-U-1-20240823	2.846	1967.734	0.000	0.000	0.000	0.000	0.000	0.000	0.00	289.2
2722958	CS3-U-1-20240823	2.851	1995.428	0.000	0.000	0.000	0.000	0.000	0.000	0.00	289.7
2722959	CS3-U-1-20240823	2.856	2018.721	0.000	0.000	0.000	0.000	0.000	0.000	0.00	290.2
2722960	CS3-U-1-20240823	2.862	2045.716	0.000	0.000	0.000	0.000	0.000	0.000	0.00	290.8
2722961	CS3-U-1-20240823	2.869	2060.479	0.000	0.000	0.000	0.000	0.000	0.000	0.00	291.3
2722962	CS3-U-1-20240823	2.875	2070.398	0.000	0.000	0.000	0.000	0.000	0.000	0.00	291.8
2722963	CS3-U-1-20240823	2.880	2078.626	0.000	0.000	0.000	0.000	0.000	0.000	0.00	292.4
2722964	CS3-U-1-20240823	2.884	2080.675	0.000	0.000	0.000	0.000	0.000	0.000	0.00	292.9
2722965	CS3-U-1-20240823	2.889	2090.100	0.000	0.000	0.000	0.000	0.000	0.000	0.00	293.4
2722966	CS3-U-1-20240823	2.896	2097.925	0.000	0.000	0.000	0.000	0.000	0.000	0.00	294.1
2722967	CS3-U-1-20240823	2.901	2101.675	0.000	0.000	0.000	0.000	0.000	0.000	0.00	294.6
2722968	CS3-U-1-20240823	2.906	2113.533	0.000	0.000	0.000	0.000	0.000	0.000	0.00	295.1
2722969	CS3-U-1-20240823	2.912	2120.736	0.000	0.000	0.000	0.000	0.000	0.000	0.00	295.7
2722970	CS3-U-1-20240823	2.917	2133.090	0.000	0.000	0.000	0.000	0.000	0.000	0.00	296.2
2722971	CS3-U-1-20240823	2.922	2153.942	0.000	0.000	0.000	0.000	0.000	0.000	0.00	296.7
2722972	CS3-U-1-20240823	2.927	2171.011	0.000	0.000	0.000	0.000	0.000	0.000	0.00	297.3
2722973	CS3-U-1-20240823	2.933	2197.651	0.000	0.000	0.000	0.000	0.000	0.000	0.00	297.8
2722974	CS3-U-1-20240823	2.937	2216.220	0.000	0.000	0.000	0.000	0.000	0.000	0.00	298.3
2722975	CS3-U-1-20240823	2.942	2241.290	0.000	0.000	0.000	0.000	0.000	0.000	0.00	298.9
2722976	CS3-U-1-20240823	2.946	2270.170	0.000	0.000	0.000	0.000	0.000	0.000	0.00	299.4
2722977	CS3-U-1-20240823	2.953	2298.154	0.000	0.000	0.000	0.000	0.000	0.000	0.00	299.9
2722978	CS3-U-1-20240823	2.958	2325.108	0.000	0.000	0.000	0.000	0.000	0.000	0.00	300.4
2722979	CS3-U-1-20240823	2.966	2337.421	0.000	0.000	0.000	0.000	0.000	0.000	0.00	301.0
2722980	CS3-U-1-20240823	2.971	2352.509	0.000	0.000	0.000	0.000	0.000	0.000	0.00	301.5
2722981	CS3-U-1-20240823	2.977	2359.643	0.000	0.000	0.000	0.000	0.000	0.000	0.00	302.0
2722982	CS3-U-1-20240823	2.983	2367.051	0.000	0.000	0.000	0.000	0.000	0.000	0.00	302.6
2722983	CS3-U-1-20240823	2.987	2379.898	0.000	0.000	0.000	0.000	0.000	0.000	0.00	303.1
2722984	CS3-U-1-20240823	2.994	2384.650	0.000	0.000	0.000	0.000	0.000	0.000	0.00	303.6
2722985	CS3-U-1-20240823	2.998	2394.516	0.000	0.000	0.000	0.000	0.000	0.000	0.00	304.2
2722986	CS3-U-1-20240823	3.003	2399.389	0.000	0.000	0.000	0.000	0.000	0.000	0.00	304.7
2722987	CS3-U-1-20240823	3.008	2410.301	0.000	0.000	0.000	0.000	0.000	0.000	0.00	305.2
2722988	CS3-U-1-20240823	3.013	2425.897	0.000	0.000	0.000	0.000	0.000	0.000	0.00	305.7
2722989	CS3-U-1-20240823	3.018	2440.733	0.000	0.000	0.000	0.000	0.000	0.000	0.00	306.3
2722990	CS3-U-1-20240823	3.023	2466.876	0.000	0.000	0.000	0.000	0.000	0.000	0.00	306.8
2722991	CS3-U-1-20240823	3.028	2486.536	0.000	0.000	0.000	0.000	0.000	0.000	0.00	307.3
2722992	CS3-U-1-20240823	3.033	2510.138	0.000	0.000	0.000	0.000	0.000	0.000	0.00	307.8
2722993	CS3-U-1-20240823	3.038	2542.558	0.000	0.000	0.000	0.000	0.000	0.000	0.00	308.5
2722994	CS3-U-1-20240823	3.043	2575.232	0.000	0.000	0.000	0.000	0.000	0.000	0.00	309.0
2722995	CS3-U-1-20240823	3.050	2607.263	0.000	0.000	0.000	0.000	0.000	0.000	0.00	309.6
2722996	CS3-U-1-20240823	3.055	2634.832	0.000	0.000	0.000	0.000	0.000	0.000	0.00	310.1
2722997	CS3-U-1-20240823	3.062	2652.698	0.000	0.000	0.000	0.000	0.000	0.000	0.00	310.6
2722998	CS3-U-1-20240823	3.068	2667.843	0.000	0.000	0.000	0.000	0.000	0.000	0.00	311.1
2722999	CS3-U-1-20240823	3.073	2680.847	0.000	0.000	0.000	0.000	0.000	0.000	0.00	311.7
2723000	CS3-U-1-20240823	3.079	2694.230	0.000	0.000	0.000	0.000	0.000	0.000	0.00	312.2
2723001	CS3-U-1-20240823	3.084	2701.026	0.000	0.000	0.000	0.000	0.000	0.000	0.00	312.7
2723002	CS3-U-1-20240823	3.089	2713.752	0.000	0.000	0.000	0.000	0.000	0.000	0.00	313.3
2723003	CS3-U-1-20240823	3.095	2720.259	0.000	0.000	0.000	0.000	0.000	0.000	0.00	313.8
2723004	CS3-U-1-20240823	3.100	2730.670	0.000	0.000	0.000	0.000	0.000	0.000	0.00	314.3
2723005	CS3-U-1-20240823	3.105	2740.310	0.000	0.000	0.000	0.000	0.000	0.000	0.00	314.9
2723006	CS3-U-1-20240823	3.110	2752.993	0.000	0.000	0.000	0.000	0.000	0.000	0.00	315.4
2723007	CS3-U-1-20240823	3.115	2776.768	0.000	0.000	0.000	0.000	0.000	0.000	0.00	315.9
2723008	CS3-U-1-20240823	3.120	2794.920	0.000	0.000	0.000	0.000	0.000	0.000	0.00	316.4
2723009	CS3-U-1-20240823	3.125	2820.896	0.000	0.000	0.000	0.000	0.000	0.000	0.00	317.0
2723010	CS3-U-1-20240823	3.129	2845.605	0.000	0.000	0.000	0.000	0.000	0.000	0.00	317.5
2723011	CS3-U-1-20240823	3.134	2878.834	0.000	0.000	0.000	0.000	0.000	0.000	0.00	318.0
2723012	CS3-U-1-20240823	3.139	2912.146	0.000	0.000	0.000	0.000	0.000	0.000	0.00	318.6
2723013	CS3-U-1-20240823	3.144	2950.327	0.000	0.000	0.000	0.000	0.000	0.000	0.00	319.1
2723014	CS3-U-1-20240823	3.150	2978.491	0.000	0.000	0.000	0.000	0.000	0.000	0.00	319.6
2723015	CS3-U-1-20240823	3.157	2998.273	0.000	0.000	0.000	0.000	0.000	0.000	0.00	320.2
2723016	CS3-U-1-20240823	3.178	3066.000	0.000	0.000	0.000	0.000	0.000	0.000	0.00	320.2
2723017	CS3-U-1-20240823	3.178	3066.000	0.000	0.000	0.000	0.000	0.000	0.000	0.00	320.2
2723018	CS3-U-1-20240823	3.180	3066.000	0.000	0.000	0.000	0.000	0.000	0.000	0.00	320.7
2723019	CS3-U-1-20240823	3.182	3066.000	0.000	0.000	0.000	0.000	0.000	0.000	0.00	321.2
2723020	CS3-U-1-20240823	3.185	3070.333	0.000	0.000	0.000	0.000	0.000	0.000	0.00	321.9
2723021	CS3-U-1-20240823	3.188	3071.778	0.000	0.000	0.000	0.000	0.000	0.000	0.00	322.4
2723022	CS3-U-1-20240823	3.191	3075.704	0.000	0.000	0.000	0.000	0.000	0.000	0.00	323.0
2723023	CS3-U-1-20240823	3.195	3083.494	0.000	0.000	0.000	0.000	0.000	0.000	0.00	323.5
2723024	CS3-U-1-20240823	3.199	3087.399	0.000	0.000	0.000	0.000	0.000	0.000	0.00	324.0
2723025	CS3-U-1-20240823	3.203	3095.298	0.000	0.000	0.000	0.000	0.000	0.000	0.00	324.6
2723026	CS3-U-1-20240823	3.208	3109.232	0.000	0.000	0.000	0.000	0.000	0.000	0.00	325.1
2723027	CS3-U-1-20240823	3.212	3130.510	0.000	0.000	0.000	0.000	0.000	0.000	0.00	325.6
2723028	CS3-U-1-20240823	3.217	3154.581	0.000	0.000	0.000	0.000	0.000	0.000	0.00	326.2
2723029	CS3-U-1-20240823	3.221	3181.697	0.000	0.000	0.000	0.000	0.000	0.000	0.00	326.7
2723030	CS3-U-1-20240823	3.226	3217.093	0.000	0.000	0.000	0.000	0.000	0.000	0.00	327.2
2723031	CS3-U-1-20240823	3.231	3247.930	0.000	0.000	0.000	0.000	0.000	0.000	0.00	327.7
2723032	CS3-U-1-20240823	3.236	3286.007	0.000	0.000	0.000	0.000	0.000	0.000	0.00	328.3
2723033	CS3-U-1-20240823	3.242	3320.979	0.000	0.000	0.000	0.000	0.000	0.000	0.00	328.8
2723034	CS3-U-1-20240823	3.247	3357.662	0.000	0.000	0.000	0.000	0.000	0.000	0.00	329.3
2723035	CS3-U-1-20240823	3.254	3379.547	0.000	0.000	0.000	0.000	0.000	0.000	0.00	329.9
2723036	CS3-U-1-20240823	3.260	3401.070	0.000	0.000	0.000	0.000	0.000	0.000	0.00	330.4
2723037	CS3-U-1-20240823	3.266	3413.539	0.000	0.000	0.000	0.000	0.000	0.000	0.00	330.9
2723038	CS3-U-1-20240823	3.271	3426.870	0.000	0.000	0.000	0.000	0.000	0.000	0.00	331.5
2723039	CS3-U-1-20240823	3.277	3441.470	0.000	0.000	0.000	0.000	0.000	0.000	0.00	332.0
2723040	CS3-U-1-20240823	3.282	3450.780	0.000	0.000	0.000	0.000	0.000	0.000	0.00	332.5
2723041	CS3-U-1-20240823	3.287	3464.750	0.000	0.000	0.000	0.000	0.000	0.000	0.00	333.0
2723042	CS3-U-1-20240823	3.292	3474.510	0.000	0.000	0.000	0.000	0.000	0.000	0.00	333.7
2723043	CS3-U-1-20240823	3.298	3486.420	0.000	0.000	0.000	0.000	0.000	0.000	0.00	334.2
2723044	CS3-U-1-20240823	3.303	3505.643	0.000	0.000	0.000	0.000	0.000	0.000	0.00	334.8
2723045	CS3-U-1-20240823	3.308	3534.354	0.000	0.000	0.000	0.000	0.000	0.000	0.00	335.3
2723046	CS3-U-1-20240823	3.312	3560.333	0.000	0.000	0.000	0.000	0.000	0.000	0.00	335.8
2723047	CS3-U-1-20240823	3.317	3596.896	0.000	0.000	0.000	0.000	0.000	0.000	0.00	336.3
2723048	CS3-U-1-20240823	3.323	3627.743	0.000	0.000	0.000	0.000	0.000	0.000	0.00	336.9
2723049	CS3-U-1-20240823	3.327	3662.213	0.000	0.000	0.000	0.000	0.000	0.000	0.00	337.4
2723050	CS3-U-1-20240823	3.332	3704.318	0.000	0.000	0.000	0.000	0.000	0.000	0.00	337.9
2723051	CS3-U-1-20240823	3.338	3745.844	0.000	0.000	0.000	0.000	0.000	0.000	0.00	338.4
2723052	CS3-U-1-20240823	3.343	3783.721	0.000	0.000	0.000	0.000	0.000	0.000	0.00	339.0
2723053	CS3-U-1-20240823	3.351	3802.188	0.000	0.000	0.000	0.000	0.000	0.000	0.00	339.5
2723054	CS3-U-1-20240823	3.357	3820.970	0.000	0.000	0.000	0.000	0.000	0.000	0.00	340.0
2723055	CS3-U-1-20240823	3.363	3829.386	0.000	0.000	0.000	0.000	0.000	0.000	0.00	340.6
2723056	CS3-U-1-20240823	3.368	3844.452	0.000	0.000	0.000	0.000	0.000	0.000	0.00	341.1
2723057	CS3-U-1-20240823	3.373	3862.279	0.000	0.000	0.000	0.000	0.000	0.000	0.00	341.6
2723058	CS3-U-1-20240823	3.378	3869.244	0.000	0.000	0.000	0.000	0.000	0.000	0.00	342.2
2723059	CS3-U-1-20240823	3.383	3883.508	0.000	0.000	0.000	0.000	0.000	0.000	0.00	342.7
2723060	CS3-U-1-20240823	3.388	3890.584	0.000	0.000	0.000	0.000	0.000	0.000	0.00	343.2
2723061	CS3-U-1-20240823	3.393	3908.030	0.000	0.000	0.000	0.000	0.000	0.000	0.00	343.7
2723062	CS3-U-1-20240823	3.398	3924.205	0.000	0.000	0.000	0.000	0.000	0.000	0.00	344.3
2723063	CS3-U-1-20240823	3.403	3951.412	0.000	0.000	0.000	0.000	0.000	0.000	0.00	344.8
2723064	CS3-U-1-20240823	3.408	3982.206	0.000	0.000	0.000	0.000	0.000	0.000	0.00	345.3
2723065	CS3-U-1-20240823	3.413	4017.539	0.000	0.000	0.000	0.000	0.000	0.000	0.00	345.9
2723066	CS3-U-1-20240823	3.418	4055.582	0.000	0.000	0.000	0.000	0.000	0.000	0.00	346.4
2723067	CS3-U-1-20240823	3.423	4096.374	0.000	0.000	0.000	0.000	0.000	0.000	0.00	346.9
2723068	CS3-U-1-20240823	3.428	4142.652	0.000	0.000	0.000	0.000	0.000	0.000	0.00	347.5
2723069	CS3-U-1-20240823	3.434	4190.008	0.000	0.000	0.000	0.000	0.000	0.000	0.00	348.1
2723070	CS3-U-1-20240823	3.441	4235.220	0.000	0.000	0.000	0.000	0.000	0.000	0.00	348.6
2723071	CS3-U-1-20240823	3.447	4258.076	0.000	0.000	0.000	0.000	0.000	0.000	0.00	349.2
2723072	CS3-U-1-20240823	3.453	4272.765	0.000	0.000	0.000	0.000	0.000	0.000	0.00	349.7
2723073	CS3-U-1-20240823	3.458	4285.281	0.000	0.000	0.000	0.000	0.000	0.000	0.00	350.2
2723074	CS3-U-1-20240823	3.464	4302.349	0.000	0.000	0.000	0.000	0.000	0.000	0.00	350.8
2723075	CS3-U-1-20240823	3.469	4318.210	0.000	0.000	0.000	0.000	0.000	0.000	0.00	351.3
2723076	CS3-U-1-20240823	3.475	4329.186	0.000	0.000	0.000	0.000	0.000	0.000	0.00	351.8
2723077	CS3-U-1-20240823	3.480	4342.132	0.000	0.000	0.000	0.000	0.000	0.000	0.00	352.4
2723078	CS3-U-1-20240823	3.485	4356.106	0.000	0.000	0.000	0.000	0.000	0.000	0.00	352.9
2723079	CS3-U-1-20240823	3.490	4371.079	0.000	0.000	0.000	0.000	0.000	0.000	0.00	353.4
2723080	CS3-U-1-20240823	3.495	4395.062	0.000	0.000	0.000	0.000	0.000	0.000	0.00	354.0
2723081	CS3-U-1-20240823	3.499	4424.047	0.000	0.000	0.000	0.000	0.000	0.000	0.00	354.5
2723082	CS3-U-1-20240823	3.504	4458.036	0.000	0.000	0.000	0.000	0.000	0.000	0.00	355.0
2723083	CS3-U-1-20240823	3.509	4497.028	0.000	0.000	0.000	0.000	0.000	0.000	0.00	355.5
2723084	CS3-U-1-20240823	3.514	4535.355	0.000	0.000	0.000	0.000	0.000	0.000	0.00	356.1
2723085	CS3-U-1-20240823	3.519	4579.461	0.000	0.000	0.000	0.000	0.000	0.000	0.00	356.6
2723086	CS3-U-1-20240823	3.523	4628.938	0.000	0.000	0.000	0.000	0.000	0.000	0.00	357.1
2723087	CS3-U-1-20240823	3.530	4682.466	0.000	0.000	0.000	0.000	0.000	0.000	0.00	357.7
2723088	CS3-U-1-20240823	3.535	4728.802	0.000	0.000	0.000	0.000	0.000	0.000	0.00	358.2
2723089	CS3-U-1-20240823	3.543	4754.089	0.000	0.000	0.000	0.000	0.000	0.000	0.00	358.7
2723090	CS3-U-1-20240823	3.549	4781.964	0.000	0.000	0.000	0.000	0.000	0.000	0.00	359.3
2723091	CS3-U-1-20240823	3.555	4797.684	0.000	0.000	0.000	0.000	0.000	0.000	0.00	359.8
2723092	CS3-U-1-20240823	3.560	4816.216	0.000	0.000	0.000	0.000	0.000	0.000	0.00	360.3
2723093	CS3-U-1-20240823	3.565	4833.633	0.000	0.000	0.000	0.000	0.000	0.000	0.00	360.8
2723094	CS3-U-1-20240823	3.570	4849.616	0.000	0.000	0.000	0.000	0.000	0.000	0.00	361.4
2723095	CS3-U-1-20240823	3.575	4867.083	0.000	0.000	0.000	0.000	0.000	0.000	0.00	361.9
2723096	CS3-U-1-20240823	3.580	4873.900	0.000	0.000	0.000	0.000	0.000	0.000	0.00	362.4
2723097	CS3-U-1-20240823	3.585	4894.328	0.000	0.000	0.000	0.000	0.000	0.000	0.00	363.0
2723098	CS3-U-1-20240823	3.590	4923.409	0.000	0.000	0.000	0.000	0.000	0.000	0.00	363.6
2723099	CS3-U-1-20240823	3.595	4956.246	0.000	0.000	0.000	0.000	0.000	0.000	0.00	364.1
2723100	CS3-U-1-20240823	3.600	4990.885	0.000	0.000	0.000	0.000	0.000	0.000	0.00	364.7
2723101	CS3-U-1-20240823	3.605	5035.710	0.000	0.000	0.000	0.000	0.000	0.000	0.00	365.2
2723102	CS3-U-1-20240823	3.612	5078.198	0.000	0.000	0.000	0.000	0.000	0.000	0.00	365.7
2723103	CS3-U-1-20240823	3.616	5121.303	0.000	0.000	0.000	0.000	0.000	0.000	0.00	366.2
2723104	CS3-U-1-20240823	3.621	5172.167	0.000	0.000	0.000	0.000	0.000	0.000	0.00	366.8
2723105	CS3-U-1-20240823	3.627	5229.490	0.000	0.000	0.000	0.000	0.000	0.000	0.00	367.3
2723106	CS3-U-1-20240823	3.634	5281.886	0.000	0.000	0.000	0.000	0.000	0.000	0.00	367.8
2723107	CS3-U-1-20240823	3.639	5312.459	0.000	0.000	0.000	0.000	0.000	0.000	0.00	368.4
2723108	CS3-U-1-20240823	3.645	5334.115	0.000	0.000	0.000	0.000	0.000	0.000	0.00	368.9
2723109	CS3-U-1-20240823	3.651	5349.524	0.000	0.000	0.000	0.000	0.000	0.000	0.00	369.4
2723110	CS3-U-1-20240823	3.656	5367.880	0.000	0.000	0.000	0.000	0.000	0.000	0.00	370.0
2723111	CS3-U-1-20240823	3.662	5387.135	0.000	0.000	0.000	0.000	0.000	0.000	0.00	370.5
2723112	CS3-U-1-20240823	3.667	5401.671	0.000	0.000	0.000	0.000	0.000	0.000	0.00	371.0
2723113	CS3-U-1-20240823	3.672	5416.935	0.000	0.000	0.000	0.000	0.000	0.000	0.00	371.5
2723114	CS3-U-1-20240823	3.677	5430.869	0.000	0.000	0.000	0.000	0.000	0.000	0.00	372.1
2723115	CS3-U-1-20240823	3.683	5450.601	0.000	0.000	0.000	0.000	0.000	0.000	0.00	372.6
2723116	CS3-U-1-20240823	3.687	5480.157	0.000	0.000	0.000	0.000	0.000	0.000	0.00	373.1
2723117	CS3-U-1-20240823	3.692	5516.586	0.000	0.000	0.000	0.000	0.000	0.000	0.00	373.7
2723118	CS3-U-1-20240823	3.696	5548.914	0.000	0.000	0.000	0.000	0.000	0.000	0.00	374.2
2723119	CS3-U-1-20240823	3.701	5595.833	0.000	0.000	0.000	0.000	0.000	0.000	0.00	374.7
2723120	CS3-U-1-20240823	3.706	5636.249	0.000	0.000	0.000	0.000	0.000	0.000	0.00	375.3
2723121	CS3-U-1-20240823	3.711	5687.694	0.000	0.000	0.000	0.000	0.000	0.000	0.00	375.8
2723122	CS3-U-1-20240823	3.717	5748.648	0.000	0.000	0.000	0.000	0.000	0.000	0.00	376.5
2723123	CS3-U-1-20240823	3.723	5806.114	0.000	0.000	0.000	0.000	0.000	0.000	0.00	377.0
2723124	CS3-U-1-20240823	3.730	5855.587	0.000	0.000	0.000	0.000	0.000	0.000	0.00	377.5
2723125	CS3-U-1-20240823	3.736	5895.567	0.000	0.000	0.000	0.000	0.000	0.000	0.00	378.1
2723126	CS3-U-1-20240823	3.742	5913.051	0.000	0.000	0.000	0.000	0.000	0.000	0.00	378.6
2723127	CS3-U-1-20240823	3.747	5934.206	0.000	0.000	0.000	0.000	0.000	0.000	0.00	379.1
2723128	CS3-U-1-20240823	3.753	5951.086	0.000	0.000	0.000	0.000	0.000	0.000	0.00	379.7
2723129	CS3-U-1-20240823	3.758	5970.097	0.000	0.000	0.000	0.000	0.000	0.000	0.00	380.2
2723130	CS3-U-1-20240823	3.763	5988.061	0.000	0.000	0.000	0.000	0.000	0.000	0.00	380.7
2723131	CS3-U-1-20240823	3.768	6002.386	0.000	0.000	0.000	0.000	0.000	0.000	0.00	381.2
2723132	CS3-U-1-20240823	3.773	6019.149	0.000	0.000	0.000	0.000	0.000	0.000	0.00	381.8
2723133	CS3-U-1-20240823	3.778	6043.512	0.000	0.000	0.000	0.000	0.000	0.000	0.00	382.3
2723134	CS3-U-1-20240823	3.783	6077.554	0.000	0.000	0.000	0.000	0.000	0.000	0.00	382.8
2723135	CS3-U-1-20240823	3.788	6111.022	0.000	0.000	0.000	0.000	0.000	0.000	0.00	383.3
2723136	CS3-U-1-20240823	3.793	6153.858	0.000	0.000	0.000	0.000	0.000	0.000	0.00	383.9
2723137	CS3-U-1-20240823	3.798	6201.293	0.000	0.000	0.000	0.000	0.000	0.000	0.00	384.4
2723138	CS3-U-1-20240823	3.803	6253.717	0.000	0.000	0.000	0.000	0.000	0.000	0.00	384.9
2723139	CS3-U-1-20240823	3.808	6307.004	0.000	0.000	0.000	0.000	0.000	0.000	0.00	385.5
2723140	CS3-U-1-20240823	3.812	6368.574	0.000	0.000	0.000	0.000	0.000	0.000	0.00	386.0
2723141	CS3-U-1-20240823	3.819	6426.859	0.000	0.000	0.000	0.000	0.000	0.000	0.00	386.5
2723142	CS3-U-1-20240823	3.825	6485.144	0.000	0.000	0.000	0.000	0.000	0.000	0.00	387.1
2723143	CS3-U-1-20240823	3.831	6518.001	0.000	0.000	0.000	0.000	0.000	0.000	0.00	387.6
2723144	CS3-U-1-20240823	3.837	6540.048	0.000	0.000	0.000	0.000	0.000	0.000	0.00	388.1
2723145	CS3-U-1-20240823	3.843	6556.350	0.000	0.000	0.000	0.000	0.000	0.000	0.00	388.6
2723146	CS3-U-1-20240823	3.849	6573.133	0.000	0.000	0.000	0.000	0.000	0.000	0.00	389.3
2723147	CS3-U-1-20240823	3.854	6588.494	0.000	0.000	0.000	0.000	0.000	0.000	0.00	389.8
2723148	CS3-U-1-20240823	3.859	6603.209	0.000	0.000	0.000	0.000	0.000	0.000	0.00	390.4
2723149	CS3-U-1-20240823	3.865	6617.234	0.000	0.000	0.000	0.000	0.000	0.000	0.00	390.9
2723150	CS3-U-1-20240823	3.870	6636.814	0.000	0.000	0.000	0.000	0.000	0.000	0.00	391.4
2723151	CS3-U-1-20240823	3.874	6662.016	0.000	0.000	0.000	0.000	0.000	0.000	0.00	392.0
2723152	CS3-U-1-20240823	3.879	6693.277	0.000	0.000	0.000	0.000	0.000	0.000	0.00	392.5
2723153	CS3-U-1-20240823	3.884	6728.098	0.000	0.000	0.000	0.000	0.000	0.000	0.00	393.0
2723154	CS3-U-1-20240823	3.889	6774.458	0.000	0.000	0.000	0.000	0.000	0.000	0.00	393.5
2723155	CS3-U-1-20240823	3.893	6819.519	0.000	0.000	0.000	0.000	0.000	0.000	0.00	394.1
2723156	CS3-U-1-20240823	3.900	6866.326	0.000	0.000	0.000	0.000	0.000	0.000	0.00	394.6
2723157	CS3-U-1-20240823	3.904	6918.948	0.000	0.000	0.000	0.000	0.000	0.000	0.00	395.1
2723158	CS3-U-1-20240823	3.911	6980.425	0.000	0.000	0.000	0.000	0.000	0.000	0.00	395.7
2723159	CS3-U-1-20240823	3.916	7038.458	0.000	0.000	0.000	0.000	0.000	0.000	0.00	396.2
2723160	CS3-U-1-20240823	3.923	7092.627	0.000	0.000	0.000	0.000	0.000	0.000	0.00	396.7
2723161	CS3-U-1-20240823	3.929	7130.028	0.000	0.000	0.000	0.000	0.000	0.000	0.00	397.3
2723162	CS3-U-1-20240823	3.934	7146.219	0.000	0.000	0.000	0.000	0.000	0.000	0.00	397.8
2723163	CS3-U-1-20240823	3.940	7162.082	0.000	0.000	0.000	0.000	0.000	0.000	0.00	398.3
2723164	CS3-U-1-20240823	3.945	7170.767	0.000	0.000	0.000	0.000	0.000	0.000	0.00	398.8
2723165	CS3-U-1-20240823	3.950	7188.950	0.000	0.000	0.000	0.000	0.000	0.000	0.00	399.4
2723166	CS3-U-1-20240823	3.955	7199.906	0.000	0.000	0.000	0.000	0.000	0.000	0.00	399.9
2723167	CS3-U-1-20240823	3.960	7215.952	0.000	0.000	0.000	0.000	0.000	0.000	0.00	400.4
2723168	CS3-U-1-20240823	3.965	7224.952	0.000	0.000	0.000	0.000	0.000	0.000	0.00	401.0
2723169	CS3-U-1-20240823	3.970	7251.301	0.000	0.000	0.000	0.000	0.000	0.000	0.00	401.5
2723170	CS3-U-1-20240823	3.975	7281.418	0.000	0.000	0.000	0.000	0.000	0.000	0.00	402.0
2723171	CS3-U-1-20240823	3.980	7320.240	0.000	0.000	0.000	0.000	0.000	0.000	0.00	402.5
2723172	CS3-U-1-20240823	3.985	7357.219	0.000	0.000	0.000	0.000	0.000	0.000	0.00	403.1
2723173	CS3-U-1-20240823	3.990	7410.820	0.000	0.000	0.000	0.000	0.000	0.000	0.00	403.6
2723174	CS3-U-1-20240823	3.995	7459.013	0.000	0.000	0.000	0.000	0.000	0.000	0.00	404.1
2723175	CS3-U-1-20240823	4.000	7515.278	0.000	0.000	0.000	0.000	0.000	0.000	0.00	404.6
2723176	CS3-U-1-20240823	4.006	7586.430	0.000	0.000	0.000	0.000	0.000	0.000	0.00	405.3
2723177	CS3-U-1-20240823	4.011	7646.903	0.000	0.000	0.000	0.000	0.000	0.000	0.00	405.8
2723178	CS3-U-1-20240823	4.018	7707.111	0.000	0.000	0.000	0.000	0.000	0.000	0.00	406.3
2723179	CS3-U-1-20240823	4.024	7741.338	0.000	0.000	0.000	0.000	0.000	0.000	0.00	406.9
2723180	CS3-U-1-20240823	4.030	7762.483	0.000	0.000	0.000	0.000	0.000	0.000	0.00	407.4
2723181	CS3-U-1-20240823	4.036	7772.940	0.000	0.000	0.000	0.000	0.000	0.000	0.00	407.9
2723182	CS3-U-1-20240823	4.041	7785.474	0.000	0.000	0.000	0.000	0.000	0.000	0.00	408.5
2723183	CS3-U-1-20240823	4.047	7797.138	0.000	0.000	0.000	0.000	0.000	0.000	0.00	409.0
2723184	CS3-U-1-20240823	4.052	7805.204	0.000	0.000	0.000	0.000	0.000	0.000	0.00	409.5
2723185	CS3-U-1-20240823	4.057	7815.781	0.000	0.000	0.000	0.000	0.000	0.000	0.00	410.1
2723186	CS3-U-1-20240823	4.062	7826.328	0.000	0.000	0.000	0.000	0.000	0.000	0.00	410.6
2723187	CS3-U-1-20240823	4.066	7853.370	0.000	0.000	0.000	0.000	0.000	0.000	0.00	411.1
2723188	CS3-U-1-20240823	4.071	7879.899	0.000	0.000	0.000	0.000	0.000	0.000	0.00	411.6
2723189	CS3-U-1-20240823	4.076	7916.090	0.000	0.000	0.000	0.000	0.000	0.000	0.00	412.2
2723190	CS3-U-1-20240823	4.081	7956.996	0.000	0.000	0.000	0.000	0.000	0.000	0.00	412.7
2723191	CS3-U-1-20240823	4.086	8009.029	0.000	0.000	0.000	0.000	0.000	0.000	0.00	413.2
2723192	CS3-U-1-20240823	4.091	8062.008	0.000	0.000	0.000	0.000	0.000	0.000	0.00	413.8
2723193	CS3-U-1-20240823	4.096	8117.346	0.000	0.000	0.000	0.000	0.000	0.000	0.00	414.3
2723194	CS3-U-1-20240823	4.101	8183.785	0.000	0.000	0.000	0.000	0.000	0.000	0.00	414.8
2723195	CS3-U-1-20240823	4.107	8240.377	0.000	0.000	0.000	0.000	0.000	0.000	0.00	415.4
2723196	CS3-U-1-20240823	4.113	8301.720	0.000	0.000	0.000	0.000	0.000	0.000	0.00	415.9
2723197	CS3-U-1-20240823	4.119	8336.699	0.000	0.000	0.000	0.000	0.000	0.000	0.00	416.4
2723198	CS3-U-1-20240823	4.125	8352.807	0.000	0.000	0.000	0.000	0.000	0.000	0.00	416.9
2723199	CS3-U-1-20240823	4.131	8363.835	0.000	0.000	0.000	0.000	0.000	0.000	0.00	417.5
2723200	CS3-U-1-20240823	4.136	8380.881	0.000	0.000	0.000	0.000	0.000	0.000	0.00	418.0
2723201	CS3-U-1-20240823	4.140	8392.239	0.000	0.000	0.000	0.000	0.000	0.000	0.00	418.5
2723202	CS3-U-1-20240823	4.146	8405.706	0.000	0.000	0.000	0.000	0.000	0.000	0.00	419.0
2723203	CS3-U-1-20240823	4.151	8413.982	0.000	0.000	0.000	0.000	0.000	0.000	0.00	419.7
2723204	CS3-U-1-20240823	4.157	8427.229	0.000	0.000	0.000	0.000	0.000	0.000	0.00	420.2
2723205	CS3-U-1-20240823	4.162	8454.737	0.000	0.000	0.000	0.000	0.000	0.000	0.00	420.8
2723206	CS3-U-1-20240823	4.167	8484.322	0.000	0.000	0.000	0.000	0.000	0.000	0.00	421.3
2723207	CS3-U-1-20240823	4.173	8523.686	0.000	0.000	0.000	0.000	0.000	0.000	0.00	421.8
2723208	CS3-U-1-20240823	4.178	8570.669	0.000	0.000	0.000	0.000	0.000	0.000	0.00	422.3
2723209	CS3-U-1-20240823	4.183	8623.785	0.000	0.000	0.000	0.000	0.000	0.000	0.00	422.9
2723210	CS3-U-1-20240823	4.187	8677.152	0.000	0.000	0.000	0.000	0.000	0.000	0.00	423.4
2723211	CS3-U-1-20240823	4.192	8734.979	0.000	0.000	0.000	0.000	0.000	0.000	0.00	423.9
2723212	CS3-U-1-20240823	4.196	8808.377	0.000	0.000	0.000	0.000	0.000	0.000	0.00	424.5
2723213	CS3-U-1-20240823	4.203	8874.119	0.000	0.000	0.000	0.000	0.000	0.000	0.00	425.0
2723214	CS3-U-1-20240823	4.208	8940.832	0.000	0.000	0.000	0.000	0.000	0.000	0.00	425.5
2723215	CS3-U-1-20240823	4.216	8976.983	0.000	0.000	0.000	0.000	0.000	0.000	0.00	426.1
2723216	CS3-U-1-20240823	4.236	9122.000	0.000	0.000	0.000	0.000	0.000	0.000	0.00	426.1
2723217	CS3-U-1-20240823	4.236	9134.000	0.000	0.000	0.000	0.000	0.000	0.000	0.00	426.1
2723218	CS3-U-1-20240823	4.237	9105.667	0.000	0.000	0.000	0.000	0.000	0.000	0.00	426.7
2723219	CS3-U-1-20240823	4.239	9094.222	0.000	0.000	0.000	0.000	0.000	0.000	0.00	427.2
2723220	CS3-U-1-20240823	4.242	9086.963	0.000	0.000	0.000	0.000	0.000	0.000	0.00	427.7
2723221	CS3-U-1-20240823	4.246	9084.728	0.000	0.000	0.000	0.000	0.000	0.000	0.00	428.3
2723222	CS3-U-1-20240823	4.250	9085.564	0.000	0.000	0.000	0.000	0.000	0.000	0.00	428.8
2723223	CS3-U-1-20240823	4.253	9091.431	0.000	0.000	0.000	0.000	0.000	0.000	0.00	429.3
2723224	CS3-U-1-20240823	4.257	9103.665	0.000	0.000	0.000	0.000	0.000	0.000	0.00	429.8
2723225	CS3-U-1-20240823	4.261	9138.032	0.000	0.000	0.000	0.000	0.000	0.000	0.00	430.5
2723226	CS3-U-1-20240823	4.265	9169.566	0.000	0.000	0.000	0.000	0.000	0.000	0.00	431.0
2723227	CS3-U-1-20240823	4.270	9219.866	0.000	0.000	0.000	0.000	0.000	0.000	0.00	431.6
2723228	CS3-U-1-20240823	4.274	9271.144	0.000	0.000	0.000	0.000	0.000	0.000	0.00	432.1
2723229	CS3-U-1-20240823	4.281	9323.337	0.000	0.000	0.000	0.000	0.000	0.000	0.00	432.6
2723230	CS3-U-1-20240823	4.286	9373.827	0.000	0.000	0.000	0.000	0.000	0.000	0.00	433.2
2723231	CS3-U-1-20240823	4.292	9444.388	0.000	0.000	0.000	0.000	0.000	0.000	0.00	433.7
2723232	CS3-U-1-20240823	4.297	9511.072	0.000	0.000	0.000	0.000	0.000	0.000	0.00	434.2
2723233	CS3-U-1-20240823	4.302	9582.820	0.000	0.000	0.000	0.000	0.000	0.000	0.00	434.8
2723234	CS3-U-1-20240823	4.308	9639.297	0.000	0.000	0.000	0.000	0.000	0.000	0.00	435.3
2723235	CS3-U-1-20240823	4.314	9688.039	0.000	0.000	0.000	0.000	0.000	0.000	0.00	435.8
2723236	CS3-U-1-20240823	4.319	9714.779	0.000	0.000	0.000	0.000	0.000	0.000	0.00	436.4
2723237	CS3-U-1-20240823	4.324	9719.939	0.000	0.000	0.000	0.000	0.000	0.000	0.00	436.9
2723238	CS3-U-1-20240823	4.330	9728.573	0.000	0.000	0.000	0.000	0.000	0.000	0.00	437.4
2723239	CS3-U-1-20240823	4.335	9737.171	0.000	0.000	0.000	0.000	0.000	0.000	0.00	437.9
2723240	CS3-U-1-20240823	4.340	9748.914	0.000	0.000	0.000	0.000	0.000	0.000	0.00	438.4
2723241	CS3-U-1-20240823	4.345	9772.028	0.000	0.000	0.000	0.000	0.000	0.000	0.00	439.0
2723242	CS3-U-1-20240823	4.350	9789.648	0.000	0.000	0.000	0.000	0.000	0.000	0.00	439.5
2723243	CS3-U-1-20240823	4.355	9821.225	0.000	0.000	0.000	0.000	0.000	0.000	0.00	440.0
2723244	CS3-U-1-20240823	4.360	9851.624	0.000	0.000	0.000	0.000	0.000	0.000	0.00	440.6
2723245	CS3-U-1-20240823	4.365	9890.617	0.000	0.000	0.000	0.000	0.000	0.000	0.00	441.1
2723246	CS3-U-1-20240823	4.370	9942.080	0.000	0.000	0.000	0.000	0.000	0.000	0.00	441.6
2723247	CS3-U-1-20240823	4.375	9994.232	0.000	0.000	0.000	0.000	0.000	0.000	0.00	442.2
2723248	CS3-U-1-20240823	4.381	10049.104	0.000	0.000	0.000	0.000	0.000	0.000	0.00	442.7
2723249	CS3-U-1-20240823	4.385	10112.779	0.000	0.000	0.000	0.000	0.000	0.000	0.00	443.2
2723250	CS3-U-1-20240823	4.391	10178.628	0.000	0.000	0.000	0.000	0.000	0.000	0.00	443.7
2723251	CS3-U-1-20240823	4.396	10235.802	0.000	0.000	0.000	0.000	0.000	0.000	0.00	444.2
2723252	CS3-U-1-20240823	4.403	10285.143	0.000	0.000	0.000	0.000	0.000	0.000	0.00	444.9
2723253	CS3-U-1-20240823	4.409	10306.315	0.000	0.000	0.000	0.000	0.000	0.000	0.00	445.5
2723254	CS3-U-1-20240823	4.415	10317.819	0.000	0.000	0.000	0.000	0.000	0.000	0.00	446.0
2723255	CS3-U-1-20240823	4.421	10294.378	0.000	0.000	0.000	0.000	0.000	0.000	0.00	446.5
2723256	CS3-U-1-20240823	4.426	10288.399	0.000	0.000	0.000	0.000	0.000	0.000	0.00	447.1
2723257	CS3-U-1-20240823	4.432	10280.592	0.000	0.000	0.000	0.000	0.000	0.000	0.00	447.6
2723258	CS3-U-1-20240823	4.436	10279.997	0.000	0.000	0.000	0.000	0.000	0.000	0.00	448.1
2723259	CS3-U-1-20240823	4.441	10279.197	0.000	0.000	0.000	0.000	0.000	0.000	0.00	448.6
2723260	CS3-U-1-20240823	4.446	10278.731	0.000	0.000	0.000	0.000	0.000	0.000	0.00	449.2
2723261	CS3-U-1-20240823	4.451	10288.309	0.000	0.000	0.000	0.000	0.000	0.000	0.00	449.7
2723262	CS3-U-1-20240823	4.456	10301.680	0.000	0.000	0.000	0.000	0.000	0.000	0.00	450.2
2723263	CS3-U-1-20240823	4.461	10311.330	0.000	0.000	0.000	0.000	0.000	0.000	0.00	450.8
2723264	CS3-U-1-20240823	4.466	10300.670	0.000	0.000	0.000	0.000	0.000	0.000	0.00	451.3
2723265	CS3-U-1-20240823	4.471	10268.333	0.000	0.000	0.000	0.000	0.000	0.000	0.00	451.8
2723266	CS3-U-1-20240823	4.477	10229.668	0.000	0.000	0.000	0.000	0.000	0.000	0.00	452.3
2723267	CS3-U-1-20240823	4.481	10212.000	0.000	0.000	0.000	0.000	0.000	0.000	0.00	452.9
2723268	CS3-U-1-20240823	4.488	10207.223	0.000	0.000	0.000	0.000	0.000	0.000	0.00	453.4
2723269	CS3-U-1-20240823	4.493	10206.074	0.000	0.000	0.000	0.000	0.000	0.000	0.00	453.9
2723270	CS3-U-1-20240823	4.500	10206.099	0.000	0.000	0.000	0.000	0.000	0.000	0.00	454.5
2723271	CS3-U-1-20240823	4.505	10195.391	0.000	0.000	0.000	0.000	0.000	0.000	0.00	455.0
2723272	CS3-U-1-20240823	4.511	10171.830	0.000	0.000	0.000	0.000	0.000	0.000	0.00	455.5
2723273	CS3-U-1-20240823	4.516	10138.074	0.000	0.000	0.000	0.000	0.000	0.000	0.00	456.1
2723274	CS3-U-1-20240823	4.522	10116.968	0.000	0.000	0.000	0.000	0.000	0.000	0.00	456.6
2723275	CS3-U-1-20240823	4.527	10106.681	0.000	0.000	0.000	0.000	0.000	0.000	0.00	457.3
2723276	CS3-U-1-20240823	4.532	10102.549	0.000	0.000	0.000	0.000	0.000	0.000	0.00	457.8
2723277	CS3-U-1-20240823	4.537	10101.743	0.000	0.000	0.000	0.000	0.000	0.000	0.00	458.3
2723278	CS3-U-1-20240823	4.543	10106.098	0.000	0.000	0.000	0.000	0.000	0.000	0.00	458.9
2723279	CS3-U-1-20240823	4.548	10115.280	0.000	0.000	0.000	0.000	0.000	0.000	0.00	459.4
2723280	CS3-U-1-20240823	4.553	10142.126	0.000	0.000	0.000	0.000	0.000	0.000	0.00	459.9
2723281	CS3-U-1-20240823	4.558	10170.135	0.000	0.000	0.000	0.000	0.000	0.000	0.00	460.5
2723282	CS3-U-1-20240823	4.564	10200.420	0.000	0.000	0.000	0.000	0.000	0.000	0.00	461.0
2723283	CS3-U-1-20240823	4.569	10236.185	0.000	0.000	0.000	0.000	0.000	0.000	0.00	461.5
2723284	CS3-U-1-20240823	4.574	10276.202	0.000	0.000	0.000	0.000	0.000	0.000	0.00	462.1
2723285	CS3-U-1-20240823	4.580	10317.796	0.000	0.000	0.000	0.000	0.000	0.000	0.00	462.6
2723286	CS3-U-1-20240823	4.585	10354.999	0.000	0.000	0.000	0.000	0.000	0.000	0.00	463.1
2723287	CS3-U-1-20240823	4.590	10397.265	0.000	0.000	0.000	0.000	0.000	0.000	0.00	463.7
2723288	CS3-U-1-20240823	4.597	10413.755	0.000	0.000	0.000	0.000	0.000	0.000	0.00	464.2
2723289	CS3-U-1-20240823	4.602	10427.340	0.000	0.000	0.000	0.000	0.000	0.000	0.00	464.7
2723290	CS3-U-1-20240823	4.608	10423.032	0.000	0.000	0.000	0.000	0.000	0.000	0.00	465.2
2723291	CS3-U-1-20240823	4.614	10402.124	0.000	0.000	0.000	0.000	0.000	0.000	0.00	465.8
2723292	CS3-U-1-20240823	4.619	10395.718	0.000	0.000	0.000	0.000	0.000	0.000	0.00	466.3
2723293	CS3-U-1-20240823	4.624	10398.614	0.000	0.000	0.000	0.000	0.000	0.000	0.00	466.8
2723294	CS3-U-1-20240823	4.629	10401.444	0.000	0.000	0.000	0.000	0.000	0.000	0.00	467.4
2723295	CS3-U-1-20240823	4.633	10415.686	0.000	0.000	0.000	0.000	0.000	0.000	0.00	467.9
2723296	CS3-U-1-20240823	4.638	10427.377	0.000	0.000	0.000	0.000	0.000	0.000	0.00	468.4
2723297	CS3-U-1-20240823	4.643	10452.021	0.000	0.000	0.000	0.000	0.000	0.000	0.00	468.9
2723298	CS3-U-1-20240823	4.648	10480.466	0.000	0.000	0.000	0.000	0.000	0.000	0.00	469.5
2723299	CS3-U-1-20240823	4.653	10522.162	0.000	0.000	0.000	0.000	0.000	0.000	0.00	470.0
2723300	CS3-U-1-20240823	4.660	10569.876	0.000	0.000	0.000	0.000	0.000	0.000	0.00	470.7
2723301	CS3-U-1-20240823	4.665	10629.679	0.000	0.000	0.000	0.000	0.000	0.000	0.00	471.2
2723302	CS3-U-1-20240823	4.671	10683.852	0.000	0.000	0.000	0.000	0.000	0.000	0.00	471.7
2723303	CS3-U-1-20240823	4.676	10745.844	0.000	0.000	0.000	0.000	0.000	0.000	0.00	472.3
2723304	CS3-U-1-20240823	4.682	10816.899	0.000	0.000	0.000	0.000	0.000	0.000	0.00	472.8
2723305	CS3-U-1-20240823	4.688	10877.581	0.000	0.000	0.000	0.000	0.000	0.000	0.00	473.3
2723306	CS3-U-1-20240823	4.693	10923.493	0.000	0.000	0.000	0.000	0.000	0.000	0.00	473.9
2723307	CS3-U-1-20240823	4.699	10948.691	0.000	0.000	0.000	0.000	0.000	0.000	0.00	474.4
2723308	CS3-U-1-20240823	4.704	10960.395	0.000	0.000	0.000	0.000	0.000	0.000	0.00	474.9
2723309	CS3-U-1-20240823	4.710	10954.695	0.000	0.000	0.000	0.000	0.000	0.000	0.00	475.4
2723310	CS3-U-1-20240823	4.715	10954.697	0.000	0.000	0.000	0.000	0.000	0.000	0.00	476.0
2723311	CS3-U-1-20240823	4.720	10956.797	0.000	0.000	0.000	0.000	0.000	0.000	0.00	476.5
2723312	CS3-U-1-20240823	4.725	10961.498	0.000	0.000	0.000	0.000	0.000	0.000	0.00	477.0
2723313	CS3-U-1-20240823	4.730	10965.765	0.000	0.000	0.000	0.000	0.000	0.000	0.00	477.6
2723314	CS3-U-1-20240823	4.735	10974.754	0.000	0.000	0.000	0.000	0.000	0.000	0.00	478.1
2723315	CS3-U-1-20240823	4.740	10985.173	0.000	0.000	0.000	0.000	0.000	0.000	0.00	478.6
2723316	CS3-U-1-20240823	4.745	11007.976	0.000	0.000	0.000	0.000	0.000	0.000	0.00	479.2
2723317	CS3-U-1-20240823	4.750	11039.050	0.000	0.000	0.000	0.000	0.000	0.000	0.00	479.7
2723318	CS3-U-1-20240823	4.756	11067.009	0.000	0.000	0.000	0.000	0.000	0.000	0.00	480.2
2723319	CS3-U-1-20240823	4.761	11095.019	0.000	0.000	0.000	0.000	0.000	0.000	0.00	480.8
2723320	CS3-U-1-20240823	4.767	11133.676	0.000	0.000	0.000	0.000	0.000	0.000	0.00	481.3
2723321	CS3-U-1-20240823	4.772	11159.898	0.000	0.000	0.000	0.000	0.000	0.000	0.00	481.8
2723322	CS3-U-1-20240823	4.777	11195.525	0.000	0.000	0.000	0.000	0.000	0.000	0.00	482.3
2723323	CS3-U-1-20240823	4.784	11224.474	0.000	0.000	0.000	0.000	0.000	0.000	0.00	483.0
2723324	CS3-U-1-20240823	4.790	11244.000	0.000	0.000	0.000	0.000	0.000	0.000	0.00	483.6
2723325	CS3-U-1-20240823	4.797	11241.825	0.000	0.000	0.000	0.000	0.000	0.000	0.00	484.1
2723326	CS3-U-1-20240823	4.803	11235.608	0.000	0.000	0.000	0.000	0.000	0.000	0.00	484.6
2723327	CS3-U-1-20240823	4.808	11220.811	0.000	0.000	0.000	0.000	0.000	0.000	0.00	485.2
2723328	CS3-U-1-20240823	4.812	11209.473	0.000	0.000	0.000	0.000	0.000	0.000	0.00	485.7
2723329	CS3-U-1-20240823	4.817	11205.095	0.000	0.000	0.000	0.000	0.000	0.000	0.00	486.2
2723330	CS3-U-1-20240823	4.822	11201.856	0.000	0.000	0.000	0.000	0.000	0.000	0.00	486.7
2723331	CS3-U-1-20240823	4.826	11207.317	0.000	0.000	0.000	0.000	0.000	0.000	0.00	487.3
2723332	CS3-U-1-20240823	4.831	11214.058	0.000	0.000	0.000	0.000	0.000	0.000	0.00	487.8
2723333	CS3-U-1-20240823	4.838	11236.125	0.000	0.000	0.000	0.000	0.000	0.000	0.00	488.3
2723334	CS3-U-1-20240823	4.843	11262.061	0.000	0.000	0.000	0.000	0.000	0.000	0.00	488.9
2723335	CS3-U-1-20240823	4.849	11292.062	0.000	0.000	0.000	0.000	0.000	0.000	0.00	489.4
2723336	CS3-U-1-20240823	4.854	11329.041	0.000	0.000	0.000	0.000	0.000	0.000	0.00	489.9
2723337	CS3-U-1-20240823	4.859	11375.368	0.000	0.000	0.000	0.000	0.000	0.000	0.00	490.4
2723338	CS3-U-1-20240823	4.865	11423.469	0.000	0.000	0.000	0.000	0.000	0.000	0.00	491.0
2723339	CS3-U-1-20240823	4.870	11474.946	0.000	0.000	0.000	0.000	0.000	0.000	0.00	491.5
2723340	CS3-U-1-20240823	4.874	11528.472	0.000	0.000	0.000	0.000	0.000	0.000	0.00	492.0
2723341	CS3-U-1-20240823	4.881	11579.472	0.000	0.000	0.000	0.000	0.000	0.000	0.00	492.5
2723342	CS3-U-1-20240823	4.886	11606.315	0.000	0.000	0.000	0.000	0.000	0.000	0.00	493.1
2723343	CS3-U-1-20240823	4.892	11618.262	0.000	0.000	0.000	0.000	0.000	0.000	0.00	493.6
2723344	CS3-U-1-20240823	4.897	11614.859	0.000	0.000	0.000	0.000	0.000	0.000	0.00	494.1
2723345	CS3-U-1-20240823	4.902	11597.707	0.000	0.000	0.000	0.000	0.000	0.000	0.00	494.7
2723346	CS3-U-1-20240823	4.907	11592.855	0.000	0.000	0.000	0.000	0.000	0.000	0.00	495.2
2723347	CS3-U-1-20240823	4.912	11587.521	0.000	0.000	0.000	0.000	0.000	0.000	0.00	495.7
2723348	CS3-U-1-20240823	4.918	11586.125	0.000	0.000	0.000	0.000	0.000	0.000	0.00	496.4
2723349	CS3-U-1-20240823	4.924	11583.882	0.000	0.000	0.000	0.000	0.000	0.000	0.00	496.9
2723350	CS3-U-1-20240823	4.930	11598.669	0.000	0.000	0.000	0.000	0.000	0.000	0.00	497.5
2723351	CS3-U-1-20240823	4.935	11604.850	0.000	0.000	0.000	0.000	0.000	0.000	0.00	498.0
2723352	CS3-U-1-20240823	4.940	11621.840	0.000	0.000	0.000	0.000	0.000	0.000	0.00	498.5
2723353	CS3-U-1-20240823	4.945	11643.897	0.000	0.000	0.000	0.000	0.000	0.000	0.00	499.1
2723354	CS3-U-1-20240823	4.950	11676.912	0.000	0.000	0.000	0.000	0.000	0.000	0.00	499.6
2723355	CS3-U-1-20240823	4.955	11711.603	0.000	0.000	0.000	0.000	0.000	0.000	0.00	500.1
2723356	CS3-U-1-20240823	4.960	11750.172	0.000	0.000	0.000	0.000	0.000	0.000	0.00	500.7
2723357	CS3-U-1-20240823	4.965	11796.925	0.000	0.000	0.000	0.000	0.000	0.000	0.00	501.2
2723358	CS3-U-1-20240823	4.970	11847.366	0.000	0.000	0.000	0.000	0.000	0.000	0.00	501.7
2723359	CS3-U-1-20240823	4.977	11889.763	0.000	0.000	0.000	0.000	0.000	0.000	0.00	502.2
2723360	CS3-U-1-20240823	4.983	11920.710	0.000	0.000	0.000	0.000	0.000	0.000	0.00	502.8
2723361	CS3-U-1-20240823	4.990	11925.158	0.000	0.000	0.000	0.000	0.000	0.000	0.00	503.3
2723362	CS3-U-1-20240823	4.995	11918.622	0.000	0.000	0.000	0.000	0.000	0.000	0.00	503.9
2723363	CS3-U-1-20240823	4.999	11907.927	0.000	0.000	0.000	0.000	0.000	0.000	0.00	504.4
2723364	CS3-U-1-20240823	5.004	11902.183	0.000	0.000	0.000	0.000	0.000	0.000	0.00	504.9
2723365	CS3-U-1-20240823	5.009	11906.703	0.000	0.000	0.000	0.000	0.000	0.000	0.00	505.5
2723366	CS3-U-1-20240823	5.014	11910.629	0.000	0.000	0.000	0.000	0.000	0.000	0.00	506.0
2723367	CS3-U-1-20240823	5.020	11915.444	0.000	0.000	0.000	0.000	0.000	0.000	0.00	506.5
2723368	CS3-U-1-20240823	5.024	11932.358	0.000	0.000	0.000	0.000	0.000	0.000	0.00	507.0
2723369	CS3-U-1-20240823	5.031	11959.601	0.000	0.000	0.000	0.000	0.000	0.000	0.00	507.6
2723370	CS3-U-1-20240823	5.034	11994.653	0.000	0.000	0.000	0.000	0.000	0.000	0.00	508.1
2723371	CS3-U-1-20240823	5.041	12025.418	0.000	0.000	0.000	0.000	0.000	0.000	0.00	508.7
2723372	CS3-U-1-20240823	5.046	12073.690	0.000	0.000	0.000	0.000	0.000	0.000	0.00	509.3
2723373	CS3-U-1-20240823	5.052	12124.036	0.000	0.000	0.000	0.000	0.000	0.000	0.00	509.8
2723374	CS3-U-1-20240823	5.057	12175.242	0.000	0.000	0.000	0.000	0.000	0.000	0.00	510.3
2723375	CS3-U-1-20240823	5.061	12235.426	0.000	0.000	0.000	0.000	0.000	0.000	0.00	510.9
2723376	CS3-U-1-20240823	5.068	12300.556	0.000	0.000	0.000	0.000	0.000	0.000	0.00	511.4
2723377	CS3-U-1-20240823	5.073	12352.327	0.000	0.000	0.000	0.000	0.000	0.000	0.00	511.9
2723378	CS3-U-1-20240823	5.081	12379.294	0.000	0.000	0.000	0.000	0.000	0.000	0.00	512.5
2723379	CS3-U-1-20240823	5.086	12385.541	0.000	0.000	0.000	0.000	0.000	0.000	0.00	513.0
2723380	CS3-U-1-20240823	5.093	12384.278	0.000	0.000	0.000	0.000	0.000	0.000	0.00	513.5
2723381	CS3-U-1-20240823	5.096	12381.940	0.000	0.000	0.000	0.000	0.000	0.000	0.00	514.0
2723382	CS3-U-1-20240823	5.101	12384.739	0.000	0.000	0.000	0.000	0.000	0.000	0.00	514.6
2723383	CS3-U-1-20240823	5.106	12388.893	0.000	0.000	0.000	0.000	0.000	0.000	0.00	515.1
2723384	CS3-U-1-20240823	5.111	12395.544	0.000	0.000	0.000	0.000	0.000	0.000	0.00	515.6
2723385	CS3-U-1-20240823	5.118	12405.146	0.000	0.000	0.000	0.000	0.000	0.000	0.00	516.2
2723386	CS3-U-1-20240823	5.122	12428.563	0.000	0.000	0.000	0.000	0.000	0.000	0.00	516.7
2723387	CS3-U-1-20240823	5.128	12453.903	0.000	0.000	0.000	0.000	0.000	0.000	0.00	517.2
2723388	CS3-U-1-20240823	5.133	12486.155	0.000	0.000	0.000	0.000	0.000	0.000	0.00	517.8
2723389	CS3-U-1-20240823	5.138	12525.353	0.000	0.000	0.000	0.000	0.000	0.000	0.00	518.3
2723390	CS3-U-1-20240823	5.143	12573.503	0.000	0.000	0.000	0.000	0.000	0.000	0.00	518.8
2723391	CS3-U-1-20240823	5.148	12626.952	0.000	0.000	0.000	0.000	0.000	0.000	0.00	519.3
2723392	CS3-U-1-20240823	5.153	12686.818	0.000	0.000	0.000	0.000	0.000	0.000	0.00	519.9
2723393	CS3-U-1-20240823	5.158	12748.923	0.000	0.000	0.000	0.000	0.000	0.000	0.00	520.4
2723394	CS3-U-1-20240823	5.163	12827.914	0.000	0.000	0.000	0.000	0.000	0.000	0.00	520.9
2723395	CS3-U-1-20240823	5.170	12890.946	0.000	0.000	0.000	0.000	0.000	0.000	0.00	521.5
2723396	CS3-U-1-20240823	5.177	12942.287	0.000	0.000	0.000	0.000	0.000	0.000	0.00	522.1
2723397	CS3-U-1-20240823	5.182	12972.411	0.000	0.000	0.000	0.000	0.000	0.000	0.00	522.7
2723398	CS3-U-1-20240823	5.188	12975.232	0.000	0.000	0.000	0.000	0.000	0.000	0.00	523.2
2723399	CS3-U-1-20240823	5.192	12990.548	0.000	0.000	0.000	0.000	0.000	0.000	0.00	523.7
2723400	CS3-U-1-20240823	5.197	12998.593	0.000	0.000	0.000	0.000	0.000	0.000	0.00	524.2
2723401	CS3-U-1-20240823	5.203	13006.380	0.000	0.000	0.000	0.000	0.000	0.000	0.00	524.8
2723402	CS3-U-1-20240823	5.209	13025.658	0.000	0.000	0.000	0.000	0.000	0.000	0.00	525.3
2723403	CS3-U-1-20240823	5.214	13030.679	0.000	0.000	0.000	0.000	0.000	0.000	0.00	525.8
2723404	CS3-U-1-20240823	5.219	13062.779	0.000	0.000	0.000	0.000	0.000	0.000	0.00	526.4
2723405	CS3-U-1-20240823	5.225	13087.486	0.000	0.000	0.000	0.000	0.000	0.000	0.00	526.9
2723406	CS3-U-1-20240823	5.230	13126.422	0.000	0.000	0.000	0.000	0.000	0.000	0.00	527.4
2723407	CS3-U-1-20240823	5.235	13167.969	0.000	0.000	0.000	0.000	0.000	0.000	0.00	528.0
2723408	CS3-U-1-20240823	5.240	13231.130	0.000	0.000	0.000	0.000	0.000	0.000	0.00	528.5
2723409	CS3-U-1-20240823	5.245	13292.033	0.000	0.000	0.000	0.000	0.000	0.000	0.00	529.0
2723410	CS3-U-1-20240823	5.249	13359.721	0.000	0.000	0.000	0.000	0.000	0.000	0.00	529.5
2723411	CS3-U-1-20240823	5.254	13434.918	0.000	0.000	0.000	0.000	0.000	0.000	0.00	530.1
2723412	CS3-U-1-20240823	5.259	13516.880	0.000	0.000	0.000	0.000	0.000	0.000	0.00	530.6
2723413	CS3-U-1-20240823	5.265	13577.266	0.000	0.000	0.000	0.000	0.000	0.000	0.00	531.1
2723414	CS3-U-1-20240823	5.272	13634.715	0.000	0.000	0.000	0.000	0.000	0.000	0.00	531.7
2723415	CS3-U-1-20240823	5.279	13661.994	0.000	0.000	0.000	0.000	0.000	0.000	0.00	532.2
2723416	CS3-U-1-20240823	5.298	13774.000	0.000	0.000	0.000	0.000	0.000	0.000	0.00	532.3
2723417	CS3-U-1-20240823	5.298	13774.000	0.000	0.000	0.000	0.000	0.000	0.000	0.00	532.3
2723418	CS3-U-1-20240823	5.300	13749.667	0.000	0.000	0.000	0.000	0.000	0.000	0.00	532.8
2723419	CS3-U-1-20240823	5.300	13737.556	0.000	0.000	0.000	0.000	0.000	0.000	0.00	533.3
2723420	CS3-U-1-20240823	5.303	13731.407	0.000	0.000	0.000	0.000	0.000	0.000	0.00	533.8
2723421	CS3-U-1-20240823	5.305	13733.321	0.000	0.000	0.000	0.000	0.000	0.000	0.00	534.3
2723422	CS3-U-1-20240823	5.309	13725.909	0.000	0.000	0.000	0.000	0.000	0.000	0.00	534.9
2723423	CS3-U-1-20240823	5.313	13726.077	0.000	0.000	0.000	0.000	0.000	0.000	0.00	535.4
2723424	CS3-U-1-20240823	5.317	13741.995	0.000	0.000	0.000	0.000	0.000	0.000	0.00	536.0
2723425	CS3-U-1-20240823	5.322	13763.357	0.000	0.000	0.000	0.000	0.000	0.000	0.00	536.6
2723426	CS3-U-1-20240823	5.327	13794.118	0.000	0.000	0.000	0.000	0.000	0.000	0.00	537.1
2723427	CS3-U-1-20240823	5.331	13843.492	0.000	0.000	0.000	0.000	0.000	0.000	0.00	537.6
2723428	CS3-U-1-20240823	5.336	13898.536	0.000	0.000	0.000	0.000	0.000	0.000	0.00	538.2
2723429	CS3-U-1-20240823	5.341	13951.343	0.000	0.000	0.000	0.000	0.000	0.000	0.00	538.7
2723430	CS3-U-1-20240823	5.346	14019.626	0.000	0.000	0.000	0.000	0.000	0.000	0.00	539.2
2723431	CS3-U-1-20240823	5.351	14094.323	0.000	0.000	0.000	0.000	0.000	0.000	0.00	539.8
2723432	CS3-U-1-20240823	5.357	14159.983	0.000	0.000	0.000	0.000	0.000	0.000	0.00	540.3
2723433	CS3-U-1-20240823	5.363	14219.102	0.000	0.000	0.000	0.000	0.000	0.000	0.00	540.8
2723434	CS3-U-1-20240823	5.369	14254.695	0.000	0.000	0.000	0.000	0.000	0.000	0.00	541.3
2723435	CS3-U-1-20240823	5.375	14271.932	0.000	0.000	0.000	0.000	0.000	0.000	0.00	541.9
2723436	CS3-U-1-20240823	5.381	14263.542	0.000	0.000	0.000	0.000	0.000	0.000	0.00	542.4
2723437	CS3-U-1-20240823	5.385	14266.492	0.000	0.000	0.000	0.000	0.000	0.000	0.00	542.9
2723438	CS3-U-1-20240823	5.390	14264.678	0.000	0.000	0.000	0.000	0.000	0.000	0.00	543.5
2723439	CS3-U-1-20240823	5.396	14267.057	0.000	0.000	0.000	0.000	0.000	0.000	0.00	544.0
2723440	CS3-U-1-20240823	5.399	14267.245	0.000	0.000	0.000	0.000	0.000	0.000	0.00	544.5
2723441	CS3-U-1-20240823	5.406	14268.100	0.000	0.000	0.000	0.000	0.000	0.000	0.00	545.1
2723442	CS3-U-1-20240823	5.411	14290.448	0.000	0.000	0.000	0.000	0.000	0.000	0.00	545.6
2723443	CS3-U-1-20240823	5.417	14310.516	0.000	0.000	0.000	0.000	0.000	0.000	0.00	546.1
2723444	CS3-U-1-20240823	5.422	14336.655	0.000	0.000	0.000	0.000	0.000	0.000	0.00	546.6
2723445	CS3-U-1-20240823	5.427	14382.390	0.000	0.000	0.000	0.000	0.000	0.000	0.00	547.2
2723446	CS3-U-1-20240823	5.432	14432.348	0.000	0.000	0.000	0.000	0.000	0.000	0.00	547.7
2723447	CS3-U-1-20240823	5.437	14486.580	0.000	0.000	0.000	0.000	0.000	0.000	0.00	548.2
2723448	CS3-U-1-20240823	5.442	14537.309	0.000	0.000	0.000	0.000	0.000	0.000	0.00	548.7
2723449	CS3-U-1-20240823	5.446	14606.630	0.000	0.000	0.000	0.000	0.000	0.000	0.00	549.3
2723450	CS3-U-1-20240823	5.451	14670.980	0.000	0.000	0.000	0.000	0.000	0.000	0.00	549.8
2723451	CS3-U-1-20240823	5.458	14731.536	0.000	0.000	0.000	0.000	0.000	0.000	0.00	550.5
2723452	CS3-U-1-20240823	5.465	14765.172	0.000	0.000	0.000	0.000	0.000	0.000	0.00	551.0
2723453	CS3-U-1-20240823	5.471	14776.236	0.000	0.000	0.000	0.000	0.000	0.000	0.00	551.5
2723454	CS3-U-1-20240823	5.477	14771.136	0.000	0.000	0.000	0.000	0.000	0.000	0.00	552.0
2723455	CS3-U-1-20240823	5.481	14773.124	0.000	0.000	0.000	0.000	0.000	0.000	0.00	552.6
2723456	CS3-U-1-20240823	5.486	14766.087	0.000	0.000	0.000	0.000	0.000	0.000	0.00	553.1
2723457	CS3-U-1-20240823	5.493	14754.070	0.000	0.000	0.000	0.000	0.000	0.000	0.00	553.6
2723458	CS3-U-1-20240823	5.497	14762.052	0.000	0.000	0.000	0.000	0.000	0.000	0.00	554.2
2723459	CS3-U-1-20240823	5.503	14754.708	0.000	0.000	0.000	0.000	0.000	0.000	0.00	554.7
2723460	CS3-U-1-20240823	5.508	14770.920	0.000	0.000	0.000	0.000	0.000	0.000	0.00	555.2
2723461	CS3-U-1-20240823	5.513	14787.876	0.000	0.000	0.000	0.000	0.000	0.000	0.00	555.8
2723462	CS3-U-1-20240823	5.518	14811.265	0.000	0.000	0.000	0.000	0.000	0.000	0.00	556.3
2723463	CS3-U-1-20240823	5.523	14848.714	0.000	0.000	0.000	0.000	0.000	0.000	0.00	556.8
2723464	CS3-U-1-20240823	5.528	14891.326	0.000	0.000	0.000	0.000	0.000	0.000	0.00	557.3
2723465	CS3-U-1-20240823	5.533	14924.013	0.000	0.000	0.000	0.000	0.000	0.000	0.00	557.9
2723466	CS3-U-1-20240823	5.538	14957.113	0.000	0.000	0.000	0.000	0.000	0.000	0.00	558.4
2723467	CS3-U-1-20240823	5.543	14977.042	0.000	0.000	0.000	0.000	0.000	0.000	0.00	558.9
2723468	CS3-U-1-20240823	5.550	14990.718	0.000	0.000	0.000	0.000	0.000	0.000	0.00	559.5
2723469	CS3-U-1-20240823	5.555	14961.587	0.000	0.000	0.000	0.000	0.000	0.000	0.00	560.0
2723470	CS3-U-1-20240823	5.562	14908.102	0.000	0.000	0.000	0.000	0.000	0.000	0.00	560.5
2723471	CS3-U-1-20240823	5.567	14823.896	0.000	0.000	0.000	0.000	0.000	0.000	0.00	561.1
2723472	CS3-U-1-20240823	5.573	14711.666	0.000	0.000	0.000	0.000	0.000	0.000	0.00	561.6
2723473	CS3-U-1-20240823	5.577	14597.854	0.000	0.000	0.000	0.000	0.000	0.000	0.00	562.1
2723474	CS3-U-1-20240823	5.582	14484.173	0.000	0.000	0.000	0.000	0.000	0.000	0.00	562.6
2723475	CS3-U-1-20240823	5.587	14257.009	0.000	0.000	0.000	0.000	0.000	0.000	0.00	563.2
2723476	CS3-U-1-20240823	5.591	14034.394	0.000	0.000	0.000	0.000	0.000	0.000	0.00	563.7
2723477	CS3-U-1-20240823	5.598	13842.134	0.000	0.000	0.000	0.000	0.000	0.000	0.00	564.2
2723478	CS3-U-1-20240823	5.603	13687.843	0.000	0.000	0.000	0.000	0.000	0.000	0.00	564.9
2723479	CS3-U-1-20240823	5.609	13574.326	0.000	0.000	0.000	0.000	0.000	0.000	0.00	565.4
2723480	CS3-U-1-20240823	5.614	13499.056	0.000	0.000	0.000	0.000	0.000	0.000	0.00	565.9
2723481	CS3-U-1-20240823	5.619	13458.461	0.000	0.000	0.000	0.000	0.000	0.000	0.00	566.5
2723482	CS3-U-1-20240823	5.624	13443.839	0.000	0.000	0.000	0.000	0.000	0.000	0.00	567.0
2723483	CS3-U-1-20240823	5.629	13445.767	0.000	0.000	0.000	0.000	0.000	0.000	0.00	567.5
2723484	CS3-U-1-20240823	5.634	13467.868	0.000	0.000	0.000	0.000	0.000	0.000	0.00	568.1
2723485	CS3-U-1-20240823	5.638	13511.878	0.000	0.000	0.000	0.000	0.000	0.000	0.00	568.6
2723486	CS3-U-1-20240823	5.645	13564.249	0.000	0.000	0.000	0.000	0.000	0.000	0.00	569.1
2723487	CS3-U-1-20240823	5.650	13610.709	0.000	0.000	0.000	0.000	0.000	0.000	0.00	569.6
2723488	CS3-U-1-20240823	5.658	13647.653	0.000	0.000	0.000	0.000	0.000	0.000	0.00	570.2
2723489	CS3-U-1-20240823	5.664	13663.121	0.000	0.000	0.000	0.000	0.000	0.000	0.00	570.7
2723490	CS3-U-1-20240823	5.670	13664.591	0.000	0.000	0.000	0.000	0.000	0.000	0.00	571.2
2723491	CS3-U-1-20240823	5.674	13664.237	0.000	0.000	0.000	0.000	0.000	0.000	0.00	571.7
2723492	CS3-U-1-20240823	5.679	13672.609	0.000	0.000	0.000	0.000	0.000	0.000	0.00	572.3
2723493	CS3-U-1-20240823	5.684	13679.282	0.000	0.000	0.000	0.000	0.000	0.000	0.00	572.8
2723494	CS3-U-1-20240823	5.688	13690.297	0.000	0.000	0.000	0.000	0.000	0.000	0.00	573.3
2723495	CS3-U-1-20240823	5.694	13702.193	0.000	0.000	0.000	0.000	0.000	0.000	0.00	573.9
2723496	CS3-U-1-20240823	5.699	13736.163	0.000	0.000	0.000	0.000	0.000	0.000	0.00	574.4
2723497	CS3-U-1-20240823	5.704	13763.452	0.000	0.000	0.000	0.000	0.000	0.000	0.00	574.9
2723498	CS3-U-1-20240823	5.710	13808.205	0.000	0.000	0.000	0.000	0.000	0.000	0.00	575.4
2723499	CS3-U-1-20240823	5.715	13856.219	0.000	0.000	0.000	0.000	0.000	0.000	0.00	576.0
2723500	CS3-U-1-20240823	5.720	13921.475	0.000	0.000	0.000	0.000	0.000	0.000	0.00	576.5
2723501	CS3-U-1-20240823	5.725	13989.565	0.000	0.000	0.000	0.000	0.000	0.000	0.00	577.0
2723502	CS3-U-1-20240823	5.730	14060.346	0.000	0.000	0.000	0.000	0.000	0.000	0.00	577.6
2723503	CS3-U-1-20240823	5.735	14140.970	0.000	0.000	0.000	0.000	0.000	0.000	0.00	578.1
2723504	CS3-U-1-20240823	5.740	14227.439	0.000	0.000	0.000	0.000	0.000	0.000	0.00	578.6
2723505	CS3-U-1-20240823	5.746	14303.470	0.000	0.000	0.000	0.000	0.000	0.000	0.00	579.1
2723506	CS3-U-1-20240823	5.752	14361.636	0.000	0.000	0.000	0.000	0.000	0.000	0.00	579.6
2723507	CS3-U-1-20240823	5.759	14392.369	0.000	0.000	0.000	0.000	0.000	0.000	0.00	580.3
2723508	CS3-U-1-20240823	5.764	14401.668	0.000	0.000	0.000	0.000	0.000	0.000	0.00	580.8
2723509	CS3-U-1-20240823	5.769	14417.012	0.000	0.000	0.000	0.000	0.000	0.000	0.00	581.4
2723510	CS3-U-1-20240823	5.774	14429.227	0.000	0.000	0.000	0.000	0.000	0.000	0.00	581.9
2723511	CS3-U-1-20240823	5.780	14442.413	0.000	0.000	0.000	0.000	0.000	0.000	0.00	582.4
2723512	CS3-U-1-20240823	5.784	14450.880	0.000	0.000	0.000	0.000	0.000	0.000	0.00	583.0
2723513	CS3-U-1-20240823	5.791	14460.098	0.000	0.000	0.000	0.000	0.000	0.000	0.00	583.5
2723514	CS3-U-1-20240823	5.796	14486.326	0.000	0.000	0.000	0.000	0.000	0.000	0.00	584.0
2723515	CS3-U-1-20240823	5.802	14510.141	0.000	0.000	0.000	0.000	0.000	0.000	0.00	584.6
2723516	CS3-U-1-20240823	5.807	14549.156	0.000	0.000	0.000	0.000	0.000	0.000	0.00	585.1
2723517	CS3-U-1-20240823	5.811	14594.099	0.000	0.000	0.000	0.000	0.000	0.000	0.00	585.6
2723518	CS3-U-1-20240823	5.816	14652.418	0.000	0.000	0.000	0.000	0.000	0.000	0.00	586.1
2723519	CS3-U-1-20240823	5.821	14713.172	0.000	0.000	0.000	0.000	0.000	0.000	0.00	586.7
2723520	CS3-U-1-20240823	5.826	14776.864	0.000	0.000	0.000	0.000	0.000	0.000	0.00	587.2
2723521	CS3-U-1-20240823	5.831	14848.679	0.000	0.000	0.000	0.000	0.000	0.000	0.00	587.7
2723522	CS3-U-1-20240823	5.836	14922.181	0.000	0.000	0.000	0.000	0.000	0.000	0.00	588.3
2723523	CS3-U-1-20240823	5.842	14984.620	0.000	0.000	0.000	0.000	0.000	0.000	0.00	588.8
2723524	CS3-U-1-20240823	5.848	15033.934	0.000	0.000	0.000	0.000	0.000	0.000	0.00	589.3
2723525	CS3-U-1-20240823	5.854	15055.184	0.000	0.000	0.000	0.000	0.000	0.000	0.00	589.9
2723526	CS3-U-1-20240823	5.861	15052.373	0.000	0.000	0.000	0.000	0.000	0.000	0.00	590.4
2723527	CS3-U-1-20240823	5.865	15050.519	0.000	0.000	0.000	0.000	0.000	0.000	0.00	590.9
2723528	CS3-U-1-20240823	5.870	15046.964	0.000	0.000	0.000	0.000	0.000	0.000	0.00	591.5
2723529	CS3-U-1-20240823	5.874	15045.161	0.000	0.000	0.000	0.000	0.000	0.000	0.00	592.0
2723530	CS3-U-1-20240823	5.879	15043.375	0.000	0.000	0.000	0.000	0.000	0.000	0.00	592.5
2723531	CS3-U-1-20240823	5.884	15052.179	0.000	0.000	0.000	0.000	0.000	0.000	0.00	593.0
2723532	CS3-U-1-20240823	5.890	15062.518	0.000	0.000	0.000	0.000	0.000	0.000	0.00	593.7
2723533	CS3-U-1-20240823	5.896	15083.232	0.000	0.000	0.000	0.000	0.000	0.000	0.00	594.2
2723534	CS3-U-1-20240823	5.901	15111.583	0.000	0.000	0.000	0.000	0.000	0.000	0.00	594.8
2723535	CS3-U-1-20240823	5.907	15156.272	0.000	0.000	0.000	0.000	0.000	0.000	0.00	595.3
2723536	CS3-U-1-20240823	5.912	15208.952	0.000	0.000	0.000	0.000	0.000	0.000	0.00	595.8
2723537	CS3-U-1-20240823	5.917	15263.408	0.000	0.000	0.000	0.000	0.000	0.000	0.00	596.4
2723538	CS3-U-1-20240823	5.922	15317.453	0.000	0.000	0.000	0.000	0.000	0.000	0.00	596.9
2723539	CS3-U-1-20240823	5.928	15381.620	0.000	0.000	0.000	0.000	0.000	0.000	0.00	597.4
2723540	CS3-U-1-20240823	5.933	15441.358	0.000	0.000	0.000	0.000	0.000	0.000	0.00	597.9
2723541	CS3-U-1-20240823	5.939	15482.659	0.000	0.000	0.000	0.000	0.000	0.000	0.00	598.5
2723542	CS3-U-1-20240823	5.946	15508.339	0.000	0.000	0.000	0.000	0.000	0.000	0.00	599.0
2723543	CS3-U-1-20240823	5.952	15506.333	0.000	0.000	0.000	0.000	0.000	0.000	0.00	599.5
2723544	CS3-U-1-20240823	5.958	15487.891	0.000	0.000	0.000	0.000	0.000	0.000	0.00	600.1
2723545	CS3-U-1-20240823	5.962	15471.074	0.000	0.000	0.000	0.000	0.000	0.000	0.00	600.6
2723546	CS3-U-1-20240823	5.967	15449.322	0.000	0.000	0.000	0.000	0.000	0.000	0.00	601.1
2723547	CS3-U-1-20240823	5.973	15434.465	0.000	0.000	0.000	0.000	0.000	0.000	0.00	601.7
2723548	CS3-U-1-20240823	5.977	15416.262	0.000	0.000	0.000	0.000	0.000	0.000	0.00	602.2
2723549	CS3-U-1-20240823	5.983	15411.243	0.000	0.000	0.000	0.000	0.000	0.000	0.00	602.7
2723550	CS3-U-1-20240823	5.989	15413.502	0.000	0.000	0.000	0.000	0.000	0.000	0.00	603.2
2723551	CS3-U-1-20240823	5.994	15416.581	0.000	0.000	0.000	0.000	0.000	0.000	0.00	603.8
2723552	CS3-U-1-20240823	5.999	15434.694	0.000	0.000	0.000	0.000	0.000	0.000	0.00	604.3
2723553	CS3-U-1-20240823	6.004	15455.759	0.000	0.000	0.000	0.000	0.000	0.000	0.00	604.8
2723554	CS3-U-1-20240823	6.008	15492.818	0.000	0.000	0.000	0.000	0.000	0.000	0.00	605.4
2723555	CS3-U-1-20240823	6.013	15524.525	0.000	0.000	0.000	0.000	0.000	0.000	0.00	605.9
2723556	CS3-U-1-20240823	6.018	15557.448	0.000	0.000	0.000	0.000	0.000	0.000	0.00	606.4
2723557	CS3-U-1-20240823	6.023	15590.991	0.000	0.000	0.000	0.000	0.000	0.000	0.00	606.9
2723558	CS3-U-1-20240823	6.030	15611.146	0.000	0.000	0.000	0.000	0.000	0.000	0.00	607.6
2723559	CS3-U-1-20240823	6.035	15625.046	0.000	0.000	0.000	0.000	0.000	0.000	0.00	608.1
2723560	CS3-U-1-20240823	6.043	15622.397	0.000	0.000	0.000	0.000	0.000	0.000	0.00	608.6
2723561	CS3-U-1-20240823	6.049	15603.814	0.000	0.000	0.000	0.000	0.000	0.000	0.00	609.2
2723562	CS3-U-1-20240823	6.055	15568.737	0.000	0.000	0.000	0.000	0.000	0.000	0.00	609.7
2723563	CS3-U-1-20240823	6.059	15540.517	0.000	0.000	0.000	0.000	0.000	0.000	0.00	610.2
2723564	CS3-U-1-20240823	6.063	15517.418	0.000	0.000	0.000	0.000	0.000	0.000	0.00	610.8
2723565	CS3-U-1-20240823	6.069	15496.312	0.000	0.000	0.000	0.000	0.000	0.000	0.00	611.3
2723566	CS3-U-1-20240823	6.073	15481.577	0.000	0.000	0.000	0.000	0.000	0.000	0.00	611.8
2723567	CS3-U-1-20240823	6.079	15469.629	0.000	0.000	0.000	0.000	0.000	0.000	0.00	612.4
2723568	CS3-U-1-20240823	6.084	15466.735	0.000	0.000	0.000	0.000	0.000	0.000	0.00	612.9
2723569	CS3-U-1-20240823	6.090	15474.122	0.000	0.000	0.000	0.000	0.000	0.000	0.00	613.4
2723570	CS3-U-1-20240823	6.095	15489.619	0.000	0.000	0.000	0.000	0.000	0.000	0.00	613.9
2723571	CS3-U-1-20240823	6.100	15517.247	0.000	0.000	0.000	0.000	0.000	0.000	0.00	614.5
2723572	CS3-U-1-20240823	6.105	15555.955	0.000	0.000	0.000	0.000	0.000	0.000	0.00	615.0
2723573	CS3-U-1-20240823	6.110	15592.067	0.000	0.000	0.000	0.000	0.000	0.000	0.00	615.5
2723574	CS3-U-1-20240823	6.115	15625.341	0.000	0.000	0.000	0.000	0.000	0.000	0.00	616.1
2723575	CS3-U-1-20240823	6.120	15660.469	0.000	0.000	0.000	0.000	0.000	0.000	0.00	616.6
2723576	CS3-U-1-20240823	6.125	15691.270	0.000	0.000	0.000	0.000	0.000	0.000	0.00	617.1
2723577	CS3-U-1-20240823	6.131	15693.247	0.000	0.000	0.000	0.000	0.000	0.000	0.00	617.7
2723578	CS3-U-1-20240823	6.138	15681.839	0.000	0.000	0.000	0.000	0.000	0.000	0.00	618.2
2723579	CS3-U-1-20240823	6.142	15640.362	0.000	0.000	0.000	0.000	0.000	0.000	0.00	618.7
2723580	CS3-U-1-20240823	6.149	15580.400	0.000	0.000	0.000	0.000	0.000	0.000	0.00	619.3
2723581	CS3-U-1-20240823	6.153	15524.587	0.000	0.000	0.000	0.000	0.000	0.000	0.00	619.8
2723582	CS3-U-1-20240823	6.159	15471.663	0.000	0.000	0.000	0.000	0.000	0.000	0.00	620.3
2723583	CS3-U-1-20240823	6.163	15425.417	0.000	0.000	0.000	0.000	0.000	0.000	0.00	620.8
2723584	CS3-U-1-20240823	6.168	15378.360	0.000	0.000	0.000	0.000	0.000	0.000	0.00	621.3
2723585	CS3-U-1-20240823	6.175	15336.925	0.000	0.000	0.000	0.000	0.000	0.000	0.00	622.0
2723586	CS3-U-1-20240823	6.180	15305.428	0.000	0.000	0.000	0.000	0.000	0.000	0.00	622.5
2723587	CS3-U-1-20240823	6.185	15279.118	0.000	0.000	0.000	0.000	0.000	0.000	0.00	623.1
2723588	CS3-U-1-20240823	6.190	15257.849	0.000	0.000	0.000	0.000	0.000	0.000	0.00	623.6
2723589	CS3-U-1-20240823	6.195	15239.989	0.000	0.000	0.000	0.000	0.000	0.000	0.00	624.1
2723590	CS3-U-1-20240823	6.200	15228.946	0.000	0.000	0.000	0.000	0.000	0.000	0.00	624.6
2723591	CS3-U-1-20240823	6.205	15201.312	0.000	0.000	0.000	0.000	0.000	0.000	0.00	625.2
2723592	CS3-U-1-20240823	6.210	15158.086	0.000	0.000	0.000	0.000	0.000	0.000	0.00	625.7
2723593	CS3-U-1-20240823	6.215	15126.466	0.000	0.000	0.000	0.000	0.000	0.000	0.00	626.2
2723594	CS3-U-1-20240823	6.222	15051.184	0.000	0.000	0.000	0.000	0.000	0.000	0.00	626.8
2723595	CS3-U-1-20240823	6.228	14902.550	0.000	0.000	0.000	0.000	0.000	0.000	0.00	627.3
2723596	CS3-U-1-20240823	6.235	14620.245	0.000	0.000	0.000	0.000	0.000	0.000	0.00	627.8
2723597	CS3-U-1-20240823	6.241	14357.598	0.000	0.000	0.000	0.000	0.000	0.000	0.00	628.4
2723598	CS3-U-1-20240823	6.246	14121.614	0.000	0.000	0.000	0.000	0.000	0.000	0.00	628.9
2723599	CS3-U-1-20240823	6.250	13927.071	0.000	0.000	0.000	0.000	0.000	0.000	0.00	629.4
2723600	CS3-U-1-20240823	6.255	13769.228	0.000	0.000	0.000	0.000	0.000	0.000	0.00	630.0
2723601	CS3-U-1-20240823	6.259	13647.766	0.000	0.000	0.000	0.000	0.000	0.000	0.00	630.5
2723602	CS3-U-1-20240823	6.264	13542.665	0.000	0.000	0.000	0.000	0.000	0.000	0.00	631.0
2723603	CS3-U-1-20240823	6.270	13471.144	0.000	0.000	0.000	0.000	0.000	0.000	0.00	631.5
2723604	CS3-U-1-20240823	6.276	13420.270	0.000	0.000	0.000	0.000	0.000	0.000	0.00	632.1
2723605	CS3-U-1-20240823	6.281	13391.804	0.000	0.000	0.000	0.000	0.000	0.000	0.00	632.6
2723606	CS3-U-1-20240823	6.287	13383.358	0.000	0.000	0.000	0.000	0.000	0.000	0.00	633.1
2723607	CS3-U-1-20240823	6.292	13389.387	0.000	0.000	0.000	0.000	0.000	0.000	0.00	633.7
2723608	CS3-U-1-20240823	6.297	13408.582	0.000	0.000	0.000	0.000	0.000	0.000	0.00	634.2
2723609	CS3-U-1-20240823	6.302	13439.323	0.000	0.000	0.000	0.000	0.000	0.000	0.00	634.7
2723610	CS3-U-1-20240823	6.308	13479.968	0.000	0.000	0.000	0.000	0.000	0.000	0.00	635.2
2723611	CS3-U-1-20240823	6.312	13524.097	0.000	0.000	0.000	0.000	0.000	0.000	0.00	635.8
2723612	CS3-U-1-20240823	6.318	13582.355	0.000	0.000	0.000	0.000	0.000	0.000	0.00	636.4
2723613	CS3-U-1-20240823	6.324	13624.817	0.000	0.000	0.000	0.000	0.000	0.000	0.00	636.9
2723614	CS3-U-1-20240823	6.331	13662.391	0.000	0.000	0.000	0.000	0.000	0.000	0.00	637.5
2723615	CS3-U-1-20240823	6.337	13672.736	0.000	0.000	0.000	0.000	0.000	0.000	0.00	638.0
2723616	CS3-U-1-20240823	6.356	13713.000	0.000	0.000	0.000	0.000	0.000	0.000	0.00	638.1
2723617	CS3-U-1-20240823	6.356	13719.000	0.000	0.000	0.000	0.000	0.000	0.000	0.00	638.1
2723618	CS3-U-1-20240823	6.357	13691.000	0.000	0.000	0.000	0.000	0.000	0.000	0.00	638.6
2723619	CS3-U-1-20240823	6.359	13677.333	0.000	0.000	0.000	0.000	0.000	0.000	0.00	639.2
2723620	CS3-U-1-20240823	6.362	13663.444	0.000	0.000	0.000	0.000	0.000	0.000	0.00	639.7
2723621	CS3-U-1-20240823	6.366	13646.259	0.000	0.000	0.000	0.000	0.000	0.000	0.00	640.2
2723622	CS3-U-1-20240823	6.370	13650.235	0.000	0.000	0.000	0.000	0.000	0.000	0.00	640.7
2723623	CS3-U-1-20240823	6.374	13645.831	0.000	0.000	0.000	0.000	0.000	0.000	0.00	641.3
2723624	CS3-U-1-20240823	6.377	13653.689	0.000	0.000	0.000	0.000	0.000	0.000	0.00	641.8
2723625	CS3-U-1-20240823	6.381	13668.840	0.000	0.000	0.000	0.000	0.000	0.000	0.00	642.3
2723626	CS3-U-1-20240823	6.385	13690.510	0.000	0.000	0.000	0.000	0.000	0.000	0.00	642.9
2723627	CS3-U-1-20240823	6.390	13729.116	0.000	0.000	0.000	0.000	0.000	0.000	0.00	643.4
2723628	CS3-U-1-20240823	6.394	13775.542	0.000	0.000	0.000	0.000	0.000	0.000	0.00	643.9
2723629	CS3-U-1-20240823	6.399	13821.886	0.000	0.000	0.000	0.000	0.000	0.000	0.00	644.5
2723630	CS3-U-1-20240823	6.404	13873.143	0.000	0.000	0.000	0.000	0.000	0.000	0.00	645.0
2723631	CS3-U-1-20240823	6.409	13929.676	0.000	0.000	0.000	0.000	0.000	0.000	0.00	645.5
2723632	CS3-U-1-20240823	6.415	13975.940	0.000	0.000	0.000	0.000	0.000	0.000	0.00	646.0
2723633	CS3-U-1-20240823	6.421	14018.205	0.000	0.000	0.000	0.000	0.000	0.000	0.00	646.6
2723634	CS3-U-1-20240823	6.428	14039.715	0.000	0.000	0.000	0.000	0.000	0.000	0.00	647.1
2723635	CS3-U-1-20240823	6.433	14044.640	0.000	0.000	0.000	0.000	0.000	0.000	0.00	647.6
2723636	CS3-U-1-20240823	6.439	14027.118	0.000	0.000	0.000	0.000	0.000	0.000	0.00	648.1
2723637	CS3-U-1-20240823	6.442	14008.919	0.000	0.000	0.000	0.000	0.000	0.000	0.00	648.6
2723638	CS3-U-1-20240823	6.449	13993.013	0.000	0.000	0.000	0.000	0.000	0.000	0.00	649.3
2723639	CS3-U-1-20240823	6.454	13977.644	0.000	0.000	0.000	0.000	0.000	0.000	0.00	649.8
2723640	CS3-U-1-20240823	6.459	13975.219	0.000	0.000	0.000	0.000	0.000	0.000	0.00	650.4
2723641	CS3-U-1-20240823	6.465	13967.288	0.000	0.000	0.000	0.000	0.000	0.000	0.00	650.9
2723642	CS3-U-1-20240823	6.470	13973.836	0.000	0.000	0.000	0.000	0.000	0.000	0.00	651.4
2723643	CS3-U-1-20240823	6.475	13985.708	0.000	0.000	0.000	0.000	0.000	0.000	0.00	651.9
2723644	CS3-U-1-20240823	6.480	14005.848	0.000	0.000	0.000	0.000	0.000	0.000	0.00	652.5
2723645	CS3-U-1-20240823	6.485	14040.852	0.000	0.000	0.000	0.000	0.000	0.000	0.00	653.0
2723646	CS3-U-1-20240823	6.490	14081.233	0.000	0.000	0.000	0.000	0.000	0.000	0.00	653.5
2723647	CS3-U-1-20240823	6.495	14122.695	0.000	0.000	0.000	0.000	0.000	0.000	0.00	654.1
2723648	CS3-U-1-20240823	6.500	14165.976	0.000	0.000	0.000	0.000	0.000	0.000	0.00	654.6
2723649	CS3-U-1-20240823	6.504	14216.224	0.000	0.000	0.000	0.000	0.000	0.000	0.00	655.1
2723650	CS3-U-1-20240823	6.511	14255.733	0.000	0.000	0.000	0.000	0.000	0.000	0.00	655.7
2723651	CS3-U-1-20240823	6.516	14283.652	0.000	0.000	0.000	0.000	0.000	0.000	0.00	656.2
2723652	CS3-U-1-20240823	6.523	14291.795	0.000	0.000	0.000	0.000	0.000	0.000	0.00	656.7
2723653	CS3-U-1-20240823	6.529	14283.816	0.000	0.000	0.000	0.000	0.000	0.000	0.00	657.3
2723654	CS3-U-1-20240823	6.535	14253.537	0.000	0.000	0.000	0.000	0.000	0.000	0.00	657.8
2723655	CS3-U-1-20240823	6.539	14232.784	0.000	0.000	0.000	0.000	0.000	0.000	0.00	658.3
2723656	CS3-U-1-20240823	6.544	14209.774	0.000	0.000	0.000	0.000	0.000	0.000	0.00	658.8
2723657	CS3-U-1-20240823	6.550	14186.853	0.000	0.000	0.000	0.000	0.000	0.000	0.00	659.4
2723658	CS3-U-1-20240823	6.554	14167.542	0.000	0.000	0.000	0.000	0.000	0.000	0.00	659.9
2723659	CS3-U-1-20240823	6.560	14143.465	0.000	0.000	0.000	0.000	0.000	0.000	0.00	660.4
2723660	CS3-U-1-20240823	6.565	14143.002	0.000	0.000	0.000	0.000	0.000	0.000	0.00	661.0
2723661	CS3-U-1-20240823	6.570	14145.156	0.000	0.000	0.000	0.000	0.000	0.000	0.00	661.5
2723662	CS3-U-1-20240823	6.575	14153.719	0.000	0.000	0.000	0.000	0.000	0.000	0.00	662.0
2723663	CS3-U-1-20240823	6.580	14169.292	0.000	0.000	0.000	0.000	0.000	0.000	0.00	662.5
2723664	CS3-U-1-20240823	6.585	14191.670	0.000	0.000	0.000	0.000	0.000	0.000	0.00	663.0
2723665	CS3-U-1-20240823	6.590	14220.321	0.000	0.000	0.000	0.000	0.000	0.000	0.00	663.7
2723666	CS3-U-1-20240823	6.595	14241.330	0.000	0.000	0.000	0.000	0.000	0.000	0.00	664.2
2723667	CS3-U-1-20240823	6.600	14265.884	0.000	0.000	0.000	0.000	0.000	0.000	0.00	664.8
2723668	CS3-U-1-20240823	6.607	14273.071	0.000	0.000	0.000	0.000	0.000	0.000	0.00	665.3
2723669	CS3-U-1-20240823	6.613	14263.652	0.000	0.000	0.000	0.000	0.000	0.000	0.00	665.8
2723670	CS3-U-1-20240823	6.619	14238.574	0.000	0.000	0.000	0.000	0.000	0.000	0.00	666.4
2723671	CS3-U-1-20240823	6.625	14188.742	0.000	0.000	0.000	0.000	0.000	0.000	0.00	666.9
2723672	CS3-U-1-20240823	6.631	14129.439	0.000	0.000	0.000	0.000	0.000	0.000	0.00	667.4
2723673	CS3-U-1-20240823	6.635	14075.060	0.000	0.000	0.000	0.000	0.000	0.000	0.00	668.0
2723674	CS3-U-1-20240823	6.641	14020.833	0.000	0.000	0.000	0.000	0.000	0.000	0.00	668.5
2723675	CS3-U-1-20240823	6.646	13962.631	0.000	0.000	0.000	0.000	0.000	0.000	0.00	669.0
2723676	CS3-U-1-20240823	6.650	13913.155	0.000	0.000	0.000	0.000	0.000	0.000	0.00	669.5
2723677	CS3-U-1-20240823	6.656	13862.929	0.000	0.000	0.000	0.000	0.000	0.000	0.00	670.1
2723678	CS3-U-1-20240823	6.662	13837.694	0.000	0.000	0.000	0.000	0.000	0.000	0.00	670.6
2723679	CS3-U-1-20240823	6.667	13808.541	0.000	0.000	0.000	0.000	0.000	0.000	0.00	671.1
2723680	CS3-U-1-20240823	6.672	13794.412	0.000	0.000	0.000	0.000	0.000	0.000	0.00	671.7
2723681	CS3-U-1-20240823	6.677	13781.984	0.000	0.000	0.000	0.000	0.000	0.000	0.00	672.2
2723682	CS3-U-1-20240823	6.683	13775.132	0.000	0.000	0.000	0.000	0.000	0.000	0.00	672.7
2723683	CS3-U-1-20240823	6.687	13756.705	0.000	0.000	0.000	0.000	0.000	0.000	0.00	673.3
2723684	CS3-U-1-20240823	6.692	13711.946	0.000	0.000	0.000	0.000	0.000	0.000	0.00	673.8
2723685	CS3-U-1-20240823	6.696	13457.217	0.000	0.000	0.000	0.000	0.000	0.000	0.00	674.3
2723686	CS3-U-1-20240823	6.703	13056.721	0.000	0.000	0.000	0.000	0.000	0.000	0.00	674.9
2723687	CS3-U-1-20240823	6.708	12747.646	0.000	0.000	0.000	0.000	0.000	0.000	0.00	675.4
2723688	CS3-U-1-20240823	6.716	12460.789	0.000	0.000	0.000	0.000	0.000	0.000	0.00	675.9
2723689	CS3-U-1-20240823	6.721	12209.812	0.000	0.000	0.000	0.000	0.000	0.000	0.00	676.4
2723690	CS3-U-1-20240823	6.727	11985.867	0.000	0.000	0.000	0.000	0.000	0.000	0.00	677.1
2723691	CS3-U-1-20240823	6.733	11811.560	0.000	0.000	0.000	0.000	0.000	0.000	0.00	677.6
2723692	CS3-U-1-20240823	6.739	11666.809	0.000	0.000	0.000	0.000	0.000	0.000	0.00	678.2
2723693	CS3-U-1-20240823	6.744	11538.123	0.000	0.000	0.000	0.000	0.000	0.000	0.00	678.7
2723694	CS3-U-1-20240823	6.749	11434.977	0.000	0.000	0.000	0.000	0.000	0.000	0.00	679.2
2723695	CS3-U-1-20240823	6.754	11345.700	0.000	0.000	0.000	0.000	0.000	0.000	0.00	679.7
2723696	CS3-U-1-20240823	6.758	11291.559	0.000	0.000	0.000	0.000	0.000	0.000	0.00	680.3
2723697	CS3-U-1-20240823	6.763	11231.753	0.000	0.000	0.000	0.000	0.000	0.000	0.00	680.8
2723698	CS3-U-1-20240823	6.768	11193.771	0.000	0.000	0.000	0.000	0.000	0.000	0.00	681.3
2723699	CS3-U-1-20240823	6.773	11161.175	0.000	0.000	0.000	0.000	0.000	0.000	0.00	681.9
2723700	CS3-U-1-20240823	6.778	11129.315	0.000	0.000	0.000	0.000	0.000	0.000	0.00	682.4
2723701	CS3-U-1-20240823	6.783	11093.830	0.000	0.000	0.000	0.000	0.000	0.000	0.00	682.9
2723702	CS3-U-1-20240823	6.788	11047.048	0.000	0.000	0.000	0.000	0.000	0.000	0.00	683.5
2723703	CS3-U-1-20240823	6.793	10969.293	0.000	0.000	0.000	0.000	0.000	0.000	0.00	684.0
2723704	CS3-U-1-20240823	6.800	10855.114	0.000	0.000	0.000	0.000	0.000	0.000	0.00	684.5
2723705	CS3-U-1-20240823	6.805	10712.469	0.000	0.000	0.000	0.000	0.000	0.000	0.00	685.1
2723706	CS3-U-1-20240823	6.812	10528.194	0.000	0.000	0.000	0.000	0.000	0.000	0.00	685.6
2723707	CS3-U-1-20240823	6.818	10090.554	0.000	0.000	0.000	0.000	0.000	0.000	0.00	686.1
2723708	CS3-U-1-20240823	6.823	9596.916	0.000	0.000	0.000	0.000	0.000	0.000	0.00	686.6
2723709	CS3-U-1-20240823	6.829	9215.823	0.000	0.000	0.000	0.000	0.000	0.000	0.00	687.2
2723710	CS3-U-1-20240823	6.833	8881.913	0.000	0.000	0.000	0.000	0.000	0.000	0.00	687.7
2723711	CS3-U-1-20240823	6.837	8619.579	0.000	0.000	0.000	0.000	0.000	0.000	0.00	688.2
2723712	CS3-U-1-20240823	6.842	8398.497	0.000	0.000	0.000	0.000	0.000	0.000	0.00	688.8
2723713	CS3-U-1-20240823	6.848	8211.359	0.000	0.000	0.000	0.000	0.000	0.000	0.00	689.3
2723714	CS3-U-1-20240823	6.853	8046.952	0.000	0.000	0.000	0.000	0.000	0.000	0.00	689.8
2723715	CS3-U-1-20240823	6.859	7901.437	0.000	0.000	0.000	0.000	0.000	0.000	0.00	690.3
2723716	CS3-U-1-20240823	6.864	7776.130	0.000	0.000	0.000	0.000	0.000	0.000	0.00	690.8
2723717	CS3-U-1-20240823	6.870	7623.189	0.000	0.000	0.000	0.000	0.000	0.000	0.00	691.5
2723718	CS3-U-1-20240823	6.874	7453.773	0.000	0.000	0.000	0.000	0.000	0.000	0.00	692.0
2723719	CS3-U-1-20240823	6.881	5317.987	0.000	0.000	0.000	0.000	0.000	0.000	0.00	692.6
2723720	CS3-U-1-20240823	6.884	4525.253	0.000	0.000	0.000	0.000	0.000	0.000	0.00	693.1
2723721	CS3-U-1-20240823	6.889	3543.080	0.000	0.000	0.000	0.000	0.000	0.000	0.00	693.6
2723722	CS3-U-1-20240823	6.894	2951.445	0.000	0.000	0.000	0.000	0.000	0.000	0.00	694.2
2723723	CS3-U-1-20240823	6.900	2420.842	0.000	0.000	0.000	0.000	0.000	0.000	0.00	694.7
2723724	CS3-U-1-20240823	6.907	2038.762	0.000	0.000	0.000	0.000	0.000	0.000	0.00	695.2
2723725	CS3-U-1-20240823	6.914	1724.201	0.000	0.000	0.000	0.000	0.000	0.000	0.00	695.8
2723726	CS3-U-1-20240823	6.920	1485.988	0.000	0.000	0.000	0.000	0.000	0.000	0.00	696.3
2723727	CS3-U-1-20240823	6.925	1303.730	0.000	0.000	0.000	0.000	0.000	0.000	0.00	696.8
2723728	CS3-U-1-20240823	6.931	1161.572	0.000	0.000	0.000	0.000	0.000	0.000	0.00	697.3
2723729	CS3-U-1-20240823	6.936	1053.434	0.000	0.000	0.000	0.000	0.000	0.000	0.00	697.9
2723730	CS3-U-1-20240823	6.941	970.002	0.000	0.000	0.000	0.000	0.000	0.000	0.00	698.4
2723731	CS3-U-1-20240823	6.946	908.145	0.000	0.000	0.000	0.000	0.000	0.000	0.00	698.9
2723732	CS3-U-1-20240823	6.951	855.716	0.000	0.000	0.000	0.000	0.000	0.000	0.00	699.5
2723733	CS3-U-1-20240823	6.956	819.620	0.000	0.000	0.000	0.000	0.000	0.000	0.00	700.0
2723734	CS3-U-1-20240823	6.961	794.112	0.000	0.000	0.000	0.000	0.000	0.000	0.00	700.5
2723735	CS3-U-1-20240823	6.966	779.578	0.000	0.000	0.000	0.000	0.000	0.000	0.00	701.1
2723736	CS3-U-1-20240823	6.971	760.230	0.000	0.000	0.000	0.000	0.000	0.000	0.00	701.6
2723737	CS3-U-1-20240823	6.976	750.936	0.000	0.000	0.000	0.000	0.000	0.000	0.00	702.1
2723738	CS3-U-1-20240823	6.981	745.389	0.000	0.000	0.000	0.000	0.000	0.000	0.00	702.7
2723739	CS3-U-1-20240823	6.986	740.441	0.000	0.000	0.000	0.000	0.000	0.000	0.00	703.2
2723740	CS3-U-1-20240823	6.992	738.943	0.000	0.000	0.000	0.000	0.000	0.000	0.00	703.7
2723741	CS3-U-1-20240823	6.997	730.795	0.000	0.000	0.000	0.000	0.000	0.000	0.00	704.2
2723742	CS3-U-1-20240823	7.002	729.579	0.000	0.000	0.000	0.000	0.000	0.000	0.00	704.7
2723743	CS3-U-1-20240823	7.009	716.458	0.000	0.000	0.000	0.000	0.000	0.000	0.00	705.4
2723744	CS3-U-1-20240823	7.015	709.679	0.000	0.000	0.000	0.000	0.000	0.000	0.00	706.0
2723745	CS3-U-1-20240823	7.021	703.046	0.000	0.000	0.000	0.000	0.000	0.000	0.00	706.5
2723746	CS3-U-1-20240823	7.026	700.575	0.000	0.000	0.000	0.000	0.000	0.000	0.00	707.0
2723747	CS3-U-1-20240823	7.032	697.540	0.000	0.000	0.000	0.000	0.000	0.000	0.00	707.5
2723748	CS3-U-1-20240823	7.037	685.705	0.000	0.000	0.000	0.000	0.000	0.000	0.00	708.1
2723749	CS3-U-1-20240823	7.041	672.748	0.000	0.000	0.000	0.000	0.000	0.000	0.00	708.6
2723750	CS3-U-1-20240823	7.043	656.485	0.000	0.000	0.000	0.000	0.000	0.000	0.00	709.1
2723751	CS3-U-1-20240823	7.046	640.411	0.000	0.000	0.000	0.000	0.000	0.000	0.00	709.7
2723752	CS3-U-1-20240823	7.047	621.632	0.000	0.000	0.000	0.000	0.000	0.000	0.00	710.2
2723753	CS3-U-1-20240823	7.049	606.014	0.000	0.000	0.000	0.000	0.000	0.000	0.00	710.7
2723754	CS3-U-1-20240823	7.050	586.549	0.000	0.000	0.000	0.000	0.000	0.000	0.00	711.3
2723755	CS3-U-1-20240823	7.050	568.854	0.000	0.000	0.000	0.000	0.000	0.000	0.00	711.8
2723756	CS3-U-1-20240823	7.049	558.468	0.000	0.000	0.000	0.000	0.000	0.000	0.00	712.3
2723757	CS3-U-1-20240823	7.049	597.441	0.000	0.000	0.000	0.000	0.000	0.000	0.00	712.9
2723758	CS3-U-1-20240823	7.051	610.969	0.000	0.000	0.000	0.000	0.000	0.000	0.00	713.4
2723759	CS3-U-1-20240823	7.053	616.470	0.000	0.000	0.000	0.000	0.000	0.000	0.00	713.9
2723760	CS3-U-1-20240823	7.054	612.813	0.000	0.000	0.000	0.000	0.000	0.000	0.00	714.4
2723761	CS3-U-1-20240823	7.055	605.094	0.000	0.000	0.000	0.000	0.000	0.000	0.00	715.0
2723762	CS3-U-1-20240823	7.054	554.969	0.000	0.000	0.000	0.000	0.000	0.000	0.00	715.5
2723763	CS3-U-1-20240823	7.054	527.688	0.000	0.000	0.000	0.000	0.000	0.000	0.00	716.0
2723764	CS3-U-1-20240823	7.054	501.886	0.000	0.000	0.000	0.000	0.000	0.000	0.00	716.6
2723765	CS3-U-1-20240823	7.052	488.191	0.000	0.000	0.000	0.000	0.000	0.000	0.00	717.1
2723766	CS3-U-1-20240823	7.051	501.359	0.000	0.000	0.000	0.000	0.000	0.000	0.00	717.6
2723767	CS3-U-1-20240823	7.050	525.183	0.000	0.000	0.000	0.000	0.000	0.000	0.00	718.2
2723768	CS3-U-1-20240823	7.034	329.847	0.000	0.000	0.000	0.000	0.000	0.000	0.00	718.7
2723769	CS3-U-1-20240823	6.961	14.677	0.000	0.000	0.000	0.000	0.000	0.000	0.00	719.2
2723770	CS3-U-1-20240823	6.714	-320.825	0.000	0.000	0.000	0.000	0.000	0.000	0.00	720.6
2723771	CS3-U-1-20240823	6.526	-545.716	0.000	0.000	0.000	0.000	0.000	0.000	0.00	721.1
2723772	CS3-U-1-20240823	6.296	-851.514	0.000	0.000	0.000	0.000	0.000	0.000	0.00	721.6
2723773	CS3-U-1-20240823	6.064	-1149.410	0.000	0.000	0.000	0.000	0.000	0.000	0.00	722.2
2723774	CS3-U-1-20240823	5.820	-1344.641	0.000	0.000	0.000	0.000	0.000	0.000	0.00	722.7
2723775	CS3-U-1-20240823	5.575	-1517.017	0.000	0.000	0.000	0.000	0.000	0.000	0.00	723.2
2723776	CS3-U-1-20240823	5.327	-1675.886	0.000	0.000	0.000	0.000	0.000	0.000	0.00	723.7
2723777	CS3-U-1-20240823	5.070	-1808.634	0.000	0.000	0.000	0.000	0.000	0.000	0.00	724.3
2723778	CS3-U-1-20240823	4.812	-1899.507	0.000	0.000	0.000	0.000	0.000	0.000	0.00	724.8
2723779	CS3-U-1-20240823	4.553	-1976.380	0.000	0.000	0.000	0.000	0.000	0.000	0.00	725.3
2723780	CS3-U-1-20240823	4.296	-2029.962	0.000	0.000	0.000	0.000	0.000	0.000	0.00	725.9
2723781	CS3-U-1-20240823	4.033	-2077.781	0.000	0.000	0.000	0.000	0.000	0.000	0.00	726.4
2723782	CS3-U-1-20240823	3.763	-2111.581	0.000	0.000	0.000	0.000	0.000	0.000	0.00	727.0
2723783	CS3-U-1-20240823	3.493	-2134.454	0.000	0.000	0.000	0.000	0.000	0.000	0.00	727.5
2723784	CS3-U-1-20240823	3.185	-2157.678	0.000	0.000	0.000	0.000	0.000	0.000	0.00	728.3
2723785	CS3-U-1-20240823	2.904	-2168.711	0.000	0.000	0.000	0.000	0.000	0.000	0.00	728.8
2723786	CS3-U-1-20240823	2.624	-2182.463	0.000	0.000	0.000	0.000	0.000	0.000	0.00	729.3
2723787	CS3-U-1-20240823	2.347	-2192.725	0.000	0.000	0.000	0.000	0.000	0.000	0.00	729.9
2723788	CS3-U-1-20240823	2.069	-2198.729	0.000	0.000	0.000	0.000	0.000	0.000	0.00	730.4
2723789	CS3-U-1-20240823	1.792	-2201.818	0.000	0.000	0.000	0.000	0.000	0.000	0.00	731.0
2723790	CS3-U-1-20240823	1.524	-2204.849	0.000	0.000	0.000	0.000	0.000	0.000	0.00	731.5
2723791	CS3-U-1-20240823	1.257	-2211.222	0.000	0.000	0.000	0.000	0.000	0.000	0.00	732.0
2723792	CS3-U-1-20240823	0.988	-2214.357	0.000	0.000	0.000	0.000	0.000	0.000	0.00	732.5
2723793	CS3-U-1-20240823	0.723	-2215.526	0.000	0.000	0.000	0.000	0.000	0.000	0.00	733.0
2723794	CS3-U-1-20240823	0.458	-2216.961	0.000	0.000	0.000	0.000	0.000	0.000	0.00	733.6
2723795	CS3-U-1-20240823	0.195	-2215.496	0.000	0.000	0.000	0.000	0.000	0.000	0.00	734.1
2723796	CS3-U-1-20240823	-0.074	-2223.819	0.000	0.000	0.000	0.000	0.000	0.000	0.00	734.6
2723797	CS3-U-1-20240823	-0.338	-2222.105	0.000	0.000	0.000	0.000	0.000	0.000	0.00	735.2
2723798	CS3-U-1-20240823	-0.604	-2224.308	0.000	0.000	0.000	0.000	0.000	0.000	0.00	735.7
2723799	CS3-U-1-20240823	-0.865	-2224.471	0.000	0.000	0.000	0.000	0.000	0.000	0.00	736.2
2723800	CS3-U-1-20240823	-1.134	-2225.260	0.000	0.000	0.000	0.000	0.000	0.000	0.00	736.8
2723801	CS3-U-1-20240823	-1.399	-2223.577	0.000	0.000	0.000	0.000	0.000	0.000	0.00	737.3
2723802	CS3-U-1-20240823	-1.663	-2223.279	0.000	0.000	0.000	0.000	0.000	0.000	0.00	737.8
2723803	CS3-U-1-20240823	-1.926	-2220.285	0.000	0.000	0.000	0.000	0.000	0.000	0.00	738.3
2723804	CS3-U-1-20240823	-2.195	-2223.521	0.000	0.000	0.000	0.000	0.000	0.000	0.00	738.9
2723805	CS3-U-1-20240823	-2.460	-2219.269	0.000	0.000	0.000	0.000	0.000	0.000	0.00	739.4
2723806	CS3-U-1-20240823	-2.725	-2221.263	0.000	0.000	0.000	0.000	0.000	0.000	0.00	739.9
2723807	CS3-U-1-20240823	-2.986	-2222.511	0.000	0.000	0.000	0.000	0.000	0.000	0.00	740.5
2723808	CS3-U-1-20240823	-3.254	-2221.591	0.000	0.000	0.000	0.000	0.000	0.000	0.00	741.0
2723809	CS3-U-1-20240823	-3.519	-2223.701	0.000	0.000	0.000	0.000	0.000	0.000	0.00	741.5
2723810	CS3-U-1-20240823	-3.785	-2224.097	0.000	0.000	0.000	0.000	0.000	0.000	0.00	742.1
2723811	CS3-U-1-20240823	-4.047	-2224.933	0.000	0.000	0.000	0.000	0.000	0.000	0.00	742.6
2723812	CS3-U-1-20240823	-4.315	-2221.010	0.000	0.000	0.000	0.000	0.000	0.000	0.00	743.1
2723813	CS3-U-1-20240823	-4.580	-2226.314	0.000	0.000	0.000	0.000	0.000	0.000	0.00	743.6
2723814	CS3-U-1-20240823	-4.845	-2222.775	0.000	0.000	0.000	0.000	0.000	0.000	0.00	744.2
2723815	CS3-U-1-20240823	-5.107	-2225.363	0.000	0.000	0.000	0.000	0.000	0.000	0.00	744.7
2723816	CS3-U-1-20240823	-5.947	-2233.000	0.000	0.000	0.000	0.000	0.000	0.000	0.00	744.8
2723817	CS3-U-1-20240823	-5.962	-2233.000	0.000	0.000	0.000	0.000	0.000	0.000	0.00	744.8
2723818	CS3-U-1-20240823	-6.044	-2231.000	0.000	0.000	0.000	0.000	0.000	0.000	0.00	745.3
2723819	CS3-U-1-20240823	-6.161	-2230.333	0.000	0.000	0.000	0.000	0.000	0.000	0.00	745.9
2723820	CS3-U-1-20240823	-6.316	-2229.444	0.000	0.000	0.000	0.000	0.000	0.000	0.00	746.4
2723821	CS3-U-1-20240823	-6.496	-2226.926	0.000	0.000	0.000	0.000	0.000	0.000	0.00	746.9
2723822	CS3-U-1-20240823	-6.689	-2227.790	0.000	0.000	0.000	0.000	0.000	0.000	0.00	747.4
2723823	CS3-U-1-20240823	-6.903	-2227.239	0.000	0.000	0.000	0.000	0.000	0.000	0.00	748.0
2723824	CS3-U-1-20240823	-7.130	-2229.343	0.000	0.000	0.000	0.000	0.000	0.000	0.00	748.5
2723825	CS3-U-1-20240823	-7.367	-2223.527	0.000	0.000	0.000	0.000	0.000	0.000	0.00	749.0
2723826	CS3-U-1-20240823	-7.605	-2226.623	0.000	0.000	0.000	0.000	0.000	0.000	0.00	749.5
2723827	CS3-U-1-20240823	-7.853	-2227.717	0.000	0.000	0.000	0.000	0.000	0.000	0.00	750.1
2723828	CS3-U-1-20240823	-8.105	-2225.113	0.000	0.000	0.000	0.000	0.000	0.000	0.00	750.6
2723829	CS3-U-1-20240823	-8.362	-2224.610	0.000	0.000	0.000	0.000	0.000	0.000	0.00	751.1
2723830	CS3-U-1-20240823	-8.616	-2227.575	0.000	0.000	0.000	0.000	0.000	0.000	0.00	751.7
2723831	CS3-U-1-20240823	-8.874	-2224.395	0.000	0.000	0.000	0.000	0.000	0.000	0.00	752.2
2723832	CS3-U-1-20240823	-9.135	-2221.990	0.000	0.000	0.000	0.000	0.000	0.000	0.00	752.7
2723833	CS3-U-1-20240823	-9.399	-2226.462	0.000	0.000	0.000	0.000	0.000	0.000	0.00	753.3
2723834	CS3-U-1-20240823	-9.657	-2225.150	0.000	0.000	0.000	0.000	0.000	0.000	0.00	753.8
2723835	CS3-U-1-20240823	-9.921	-2226.204	0.000	0.000	0.000	0.000	0.000	0.000	0.00	754.3
2723836	CS3-U-1-20240823	-10.187	-2221.785	0.000	0.000	0.000	0.000	0.000	0.000	0.00	754.9
2723837	CS3-U-1-20240823	-10.452	-2226.996	0.000	0.000	0.000	0.000	0.000	0.000	0.00	755.4
2723838	CS3-U-1-20240823	-10.718	-2225.260	0.000	0.000	0.000	0.000	0.000	0.000	0.00	755.9
2723839	CS3-U-1-20240823	-10.978	-2224.419	0.000	0.000	0.000	0.000	0.000	0.000	0.00	756.4
2723840	CS3-U-1-20240823	-11.245	-2223.560	0.000	0.000	0.000	0.000	0.000	0.000	0.00	757.0
2723841	CS3-U-1-20240823	-11.510	-2222.993	0.000	0.000	0.000	0.000	0.000	0.000	0.00	757.5
2723842	CS3-U-1-20240823	-11.776	-2220.184	0.000	0.000	0.000	0.000	0.000	0.000	0.00	758.0
2723843	CS3-U-1-20240823	-12.038	-2223.392	0.000	0.000	0.000	0.000	0.000	0.000	0.00	758.6
2723844	CS3-U-1-20240823	-12.303	-2221.526	0.000	0.000	0.000	0.000	0.000	0.000	0.00	759.1
2723845	CS3-U-1-20240823	-12.570	-2221.973	0.000	0.000	0.000	0.000	0.000	0.000	0.00	759.6
2723846	CS3-U-1-20240823	-12.836	-2221.499	0.000	0.000	0.000	0.000	0.000	0.000	0.00	760.2
2723847	CS3-U-1-20240823	-13.097	-2223.491	0.000	0.000	0.000	0.000	0.000	0.000	0.00	760.7
2723848	CS3-U-1-20240823	-13.362	-2221.997	0.000	0.000	0.000	0.000	0.000	0.000	0.00	761.2
2723849	CS3-U-1-20240823	-13.629	-2222.162	0.000	0.000	0.000	0.000	0.000	0.000	0.00	761.7
2723850	CS3-U-1-20240823	-13.896	-2225.720	0.000	0.000	0.000	0.000	0.000	0.000	0.00	762.3
2723851	CS3-U-1-20240823	-14.157	-2226.961	0.000	0.000	0.000	0.000	0.000	0.000	0.00	762.8
2723852	CS3-U-1-20240823	-14.423	-2224.560	0.000	0.000	0.000	0.000	0.000	0.000	0.00	763.3
2723853	CS3-U-1-20240823	-14.689	-2226.174	0.000	0.000	0.000	0.000	0.000	0.000	0.00	763.9
2723854	CS3-U-1-20240823	-14.956	-2225.911	0.000	0.000	0.000	0.000	0.000	0.000	0.00	764.4
2723855	CS3-U-1-20240823	-15.218	-2224.362	0.000	0.000	0.000	0.000	0.000	0.000	0.00	764.9
2723856	CS3-U-1-20240823	-15.483	-2223.758	0.000	0.000	0.000	0.000	0.000	0.000	0.00	765.5
2723857	CS3-U-1-20240823	-15.750	-2220.706	0.000	0.000	0.000	0.000	0.000	0.000	0.00	766.0
2723858	CS3-U-1-20240823	-16.017	-2221.821	0.000	0.000	0.000	0.000	0.000	0.000	0.00	766.5
2723859	CS3-U-1-20240823	-16.278	-2223.176	0.000	0.000	0.000	0.000	0.000	0.000	0.00	767.0
2723860	CS3-U-1-20240823	-16.544	-2221.999	0.000	0.000	0.000	0.000	0.000	0.000	0.00	767.6
2723861	CS3-U-1-20240823	-16.811	-2217.725	0.000	0.000	0.000	0.000	0.000	0.000	0.00	768.1
2723862	CS3-U-1-20240823	-17.078	-2220.241	0.000	0.000	0.000	0.000	0.000	0.000	0.00	768.6
2723863	CS3-U-1-20240823	-17.343	-2219.655	0.000	0.000	0.000	0.000	0.000	0.000	0.00	769.2
2723864	CS3-U-1-20240823	-17.605	-2222.299	0.000	0.000	0.000	0.000	0.000	0.000	0.00	769.7
2723865	CS3-U-1-20240823	-17.873	-2220.985	0.000	0.000	0.000	0.000	0.000	0.000	0.00	770.2
2723866	CS3-U-1-20240823	-18.138	-2221.428	0.000	0.000	0.000	0.000	0.000	0.000	0.00	770.8
2723867	CS3-U-1-20240823	-18.404	-2223.138	0.000	0.000	0.000	0.000	0.000	0.000	0.00	771.3
2723868	CS3-U-1-20240823	-18.667	-2221.855	0.000	0.000	0.000	0.000	0.000	0.000	0.00	771.8
2723869	CS3-U-1-20240823	-18.933	-2223.998	0.000	0.000	0.000	0.000	0.000	0.000	0.00	772.3
2723870	CS3-U-1-20240823	-19.195	-2219.951	0.000	0.000	0.000	0.000	0.000	0.000	0.00	772.9
2723871	CS3-U-1-20240823	-19.456	-2221.649	0.000	0.000	0.000	0.000	0.000	0.000	0.00	773.4
2723872	CS3-U-1-20240823	-19.718	-2220.867	0.000	0.000	0.000	0.000	0.000	0.000	0.00	773.9
2723873	CS3-U-1-20240823	-19.984	-2221.172	0.000	0.000	0.000	0.000	0.000	0.000	0.00	774.4
2723874	CS3-U-1-20240823	-20.249	-2223.013	0.000	0.000	0.000	0.000	0.000	0.000	0.00	775.0
2723875	CS3-U-1-20240823	-20.509	-2223.728	0.000	0.000	0.000	0.000	0.000	0.000	0.00	775.5
2723876	CS3-U-1-20240823	-20.774	-2224.580	0.000	0.000	0.000	0.000	0.000	0.000	0.00	776.0
2723877	CS3-U-1-20240823	-21.039	-2225.103	0.000	0.000	0.000	0.000	0.000	0.000	0.00	776.6
2723878	CS3-U-1-20240823	-21.307	-2225.561	0.000	0.000	0.000	0.000	0.000	0.000	0.00	777.1
2723879	CS3-U-1-20240823	-21.568	-2225.888	0.000	0.000	0.000	0.000	0.000	0.000	0.00	777.6
2723880	CS3-U-1-20240823	-21.832	-2226.150	0.000	0.000	0.000	0.000	0.000	0.000	0.00	778.2
2723881	CS3-U-1-20240823	-22.097	-2224.346	0.000	0.000	0.000	0.000	0.000	0.000	0.00	778.7
2723882	CS3-U-1-20240823	-22.365	-2221.499	0.000	0.000	0.000	0.000	0.000	0.000	0.00	779.2
2723883	CS3-U-1-20240823	-22.627	-2224.281	0.000	0.000	0.000	0.000	0.000	0.000	0.00	779.7
2723884	CS3-U-1-20240823	-22.892	-2224.260	0.000	0.000	0.000	0.000	0.000	0.000	0.00	780.3
2723885	CS3-U-1-20240823	-23.158	-2225.180	0.000	0.000	0.000	0.000	0.000	0.000	0.00	780.8
2723886	CS3-U-1-20240823	-23.426	-2225.480	0.000	0.000	0.000	0.000	0.000	0.000	0.00	781.3
2723887	CS3-U-1-20240823	-23.690	-2225.887	0.000	0.000	0.000	0.000	0.000	0.000	0.00	781.9
2723888	CS3-U-1-20240823	-23.953	-2224.122	0.000	0.000	0.000	0.000	0.000	0.000	0.00	782.4
2723889	CS3-U-1-20240823	-24.220	-2225.670	0.000	0.000	0.000	0.000	0.000	0.000	0.00	782.9
2723890	CS3-U-1-20240823	-24.487	-2223.597	0.000	0.000	0.000	0.000	0.000	0.000	0.00	783.5
2723891	CS3-U-1-20240823	-24.752	-2227.422	0.000	0.000	0.000	0.000	0.000	0.000	0.00	784.0
2723892	CS3-U-1-20240823	-25.014	-2226.007	0.000	0.000	0.000	0.000	0.000	0.000	0.00	784.5
2723893	CS3-U-1-20240823	-25.280	-2226.810	0.000	0.000	0.000	0.000	0.000	0.000	0.00	785.1
2723894	CS3-U-1-20240823	-25.548	-2226.605	0.000	0.000	0.000	0.000	0.000	0.000	0.00	785.6
2723895	CS3-U-1-20240823	-25.813	-2224.805	0.000	0.000	0.000	0.000	0.000	0.000	0.00	786.1
2723896	CS3-U-1-20240823	-26.075	-2226.137	0.000	0.000	0.000	0.000	0.000	0.000	0.00	786.6
2723897	CS3-U-1-20240823	-26.340	-2229.981	0.000	0.000	0.000	0.000	0.000	0.000	0.00	787.2
2723898	CS3-U-1-20240823	-26.607	-2227.706	0.000	0.000	0.000	0.000	0.000	0.000	0.00	787.7
2723899	CS3-U-1-20240823	-26.872	-2230.229	0.000	0.000	0.000	0.000	0.000	0.000	0.00	788.2
2723900	CS3-U-1-20240823	-27.135	-2230.312	0.000	0.000	0.000	0.000	0.000	0.000	0.00	788.8
2723901	CS3-U-1-20240823	-27.400	-2233.180	0.000	0.000	0.000	0.000	0.000	0.000	0.00	789.3
2723902	CS3-U-1-20240823	-27.667	-2232.164	0.000	0.000	0.000	0.000	0.000	0.000	0.00	789.8
2723903	CS3-U-1-20240823	-27.933	-2230.781	0.000	0.000	0.000	0.000	0.000	0.000	0.00	790.4
2723904	CS3-U-1-20240823	-28.194	-2229.982	0.000	0.000	0.000	0.000	0.000	0.000	0.00	790.9
2723905	CS3-U-1-20240823	-28.460	-2227.254	0.000	0.000	0.000	0.000	0.000	0.000	0.00	791.4
2723906	CS3-U-1-20240823	-28.727	-2226.079	0.000	0.000	0.000	0.000	0.000	0.000	0.00	791.9
2723907	CS3-U-1-20240823	-28.994	-2228.778	0.000	0.000	0.000	0.000	0.000	0.000	0.00	792.5
2723908	CS3-U-1-20240823	-29.255	-2225.285	0.000	0.000	0.000	0.000	0.000	0.000	0.00	793.0
2723909	CS3-U-1-20240823	-29.521	-2227.021	0.000	0.000	0.000	0.000	0.000	0.000	0.00	793.5
2723910	CS3-U-1-20240823	-29.787	-2224.436	0.000	0.000	0.000	0.000	0.000	0.000	0.00	794.1
2723911	CS3-U-1-20240823	-30.054	-2228.152	0.000	0.000	0.000	0.000	0.000	0.000	0.00	794.6
2723912	CS3-U-1-20240823	-30.319	-2226.529	0.000	0.000	0.000	0.000	0.000	0.000	0.00	795.1
2723913	CS3-U-1-20240823	-30.582	-2225.227	0.000	0.000	0.000	0.000	0.000	0.000	0.00	795.7
2723914	CS3-U-1-20240823	-30.849	-2228.252	0.000	0.000	0.000	0.000	0.000	0.000	0.00	796.2
2723915	CS3-U-1-20240823	-31.116	-2224.826	0.000	0.000	0.000	0.000	0.000	0.000	0.00	796.7
2723916	CS3-U-1-20240823	-31.382	-2224.693	0.000	0.000	0.000	0.000	0.000	0.000	0.00	797.3
2723917	CS3-U-1-20240823	-31.644	-2229.506	0.000	0.000	0.000	0.000	0.000	0.000	0.00	797.8
2723918	CS3-U-1-20240823	-31.910	-2225.066	0.000	0.000	0.000	0.000	0.000	0.000	0.00	798.3
2723919	CS3-U-1-20240823	-32.173	-2229.191	0.000	0.000	0.000	0.000	0.000	0.000	0.00	798.8
2723920	CS3-U-1-20240823	-32.432	-2225.086	0.000	0.000	0.000	0.000	0.000	0.000	0.00	799.3
2723921	CS3-U-1-20240823	-32.696	-2225.092	0.000	0.000	0.000	0.000	0.000	0.000	0.00	799.9
2723922	CS3-U-1-20240823	-32.962	-2225.726	0.000	0.000	0.000	0.000	0.000	0.000	0.00	800.4
2723923	CS3-U-1-20240823	-33.228	-2225.939	0.000	0.000	0.000	0.000	0.000	0.000	0.00	800.9
2723924	CS3-U-1-20240823	-33.489	-2228.222	0.000	0.000	0.000	0.000	0.000	0.000	0.00	801.5
2723925	CS3-U-1-20240823	-33.754	-2225.054	0.000	0.000	0.000	0.000	0.000	0.000	0.00	802.0
2723926	CS3-U-1-20240823	-34.019	-2228.759	0.000	0.000	0.000	0.000	0.000	0.000	0.00	802.5
2723927	CS3-U-1-20240823	-34.286	-2226.937	0.000	0.000	0.000	0.000	0.000	0.000	0.00	803.1
2723928	CS3-U-1-20240823	-34.546	-2227.565	0.000	0.000	0.000	0.000	0.000	0.000	0.00	803.6
2723929	CS3-U-1-20240823	-34.813	-2229.168	0.000	0.000	0.000	0.000	0.000	0.000	0.00	804.1
2723930	CS3-U-1-20240823	-35.077	-2227.911	0.000	0.000	0.000	0.000	0.000	0.000	0.00	804.6
2723931	CS3-U-1-20240823	-35.346	-2228.026	0.000	0.000	0.000	0.000	0.000	0.000	0.00	805.2
2723932	CS3-U-1-20240823	-35.605	-2227.646	0.000	0.000	0.000	0.000	0.000	0.000	0.00	805.7
2723933	CS3-U-1-20240823	-35.871	-2229.557	0.000	0.000	0.000	0.000	0.000	0.000	0.00	806.2
2723934	CS3-U-1-20240823	-36.135	-2228.068	0.000	0.000	0.000	0.000	0.000	0.000	0.00	806.8
2723935	CS3-U-1-20240823	-36.404	-2230.208	0.000	0.000	0.000	0.000	0.000	0.000	0.00	807.3
2723936	CS3-U-1-20240823	-36.664	-2226.425	0.000	0.000	0.000	0.000	0.000	0.000	0.00	807.8
2723937	CS3-U-1-20240823	-36.931	-2227.878	0.000	0.000	0.000	0.000	0.000	0.000	0.00	808.4
2723938	CS3-U-1-20240823	-37.196	-2227.101	0.000	0.000	0.000	0.000	0.000	0.000	0.00	808.9
2723939	CS3-U-1-20240823	-37.465	-2227.326	0.000	0.000	0.000	0.000	0.000	0.000	0.00	809.4
2723940	CS3-U-1-20240823	-37.731	-2227.142	0.000	0.000	0.000	0.000	0.000	0.000	0.00	810.0
2723941	CS3-U-1-20240823	-37.992	-2225.156	0.000	0.000	0.000	0.000	0.000	0.000	0.00	810.5
2723942	CS3-U-1-20240823	-38.259	-2226.433	0.000	0.000	0.000	0.000	0.000	0.000	0.00	811.0
2723943	CS3-U-1-20240823	-38.527	-2226.196	0.000	0.000	0.000	0.000	0.000	0.000	0.00	811.5
2723944	CS3-U-1-20240823	-38.794	-2228.543	0.000	0.000	0.000	0.000	0.000	0.000	0.00	812.1
2723945	CS3-U-1-20240823	-39.055	-2227.246	0.000	0.000	0.000	0.000	0.000	0.000	0.00	812.6
2723946	CS3-U-1-20240823	-39.320	-2227.597	0.000	0.000	0.000	0.000	0.000	0.000	0.00	813.1
2723947	CS3-U-1-20240823	-39.587	-2227.281	0.000	0.000	0.000	0.000	0.000	0.000	0.00	813.7
2723948	CS3-U-1-20240823	-39.853	-2225.293	0.000	0.000	0.000	0.000	0.000	0.000	0.00	814.2
2723949	CS3-U-1-20240823	-40.114	-2226.525	0.000	0.000	0.000	0.000	0.000	0.000	0.00	814.7
2723950	CS3-U-1-20240823	-40.381	-2226.272	0.000	0.000	0.000	0.000	0.000	0.000	0.00	815.3
2723951	CS3-U-1-20240823	-40.646	-2226.599	0.000	0.000	0.000	0.000	0.000	0.000	0.00	815.8
2723952	CS3-U-1-20240823	-40.912	-2226.624	0.000	0.000	0.000	0.000	0.000	0.000	0.00	816.3
2723953	CS3-U-1-20240823	-41.174	-2228.741	0.000	0.000	0.000	0.000	0.000	0.000	0.00	816.8
2723954	CS3-U-1-20240823	-41.439	-2227.455	0.000	0.000	0.000	0.000	0.000	0.000	0.00	817.4
2723955	CS3-U-1-20240823	-41.703	-2225.732	0.000	0.000	0.000	0.000	0.000	0.000	0.00	817.9
2723956	CS3-U-1-20240823	-41.963	-2228.729	0.000	0.000	0.000	0.000	0.000	0.000	0.00	818.4
2723957	CS3-U-1-20240823	-42.226	-2225.154	0.000	0.000	0.000	0.000	0.000	0.000	0.00	818.9
2723958	CS3-U-1-20240823	-42.490	-2228.961	0.000	0.000	0.000	0.000	0.000	0.000	0.00	819.5
2723959	CS3-U-1-20240823	-42.757	-2227.038	0.000	0.000	0.000	0.000	0.000	0.000	0.00	820.0
2723960	CS3-U-1-20240823	-43.017	-2229.666	0.000	0.000	0.000	0.000	0.000	0.000	0.00	820.5
2723961	CS3-U-1-20240823	-43.281	-2225.901	0.000	0.000	0.000	0.000	0.000	0.000	0.00	821.1
2723962	CS3-U-1-20240823	-43.546	-2229.523	0.000	0.000	0.000	0.000	0.000	0.000	0.00	821.6
2723963	CS3-U-1-20240823	-43.815	-2229.475	0.000	0.000	0.000	0.000	0.000	0.000	0.00	822.1
2723964	CS3-U-1-20240823	-44.076	-2228.666	0.000	0.000	0.000	0.000	0.000	0.000	0.00	822.6
2723965	CS3-U-1-20240823	-44.341	-2228.380	0.000	0.000	0.000	0.000	0.000	0.000	0.00	823.2
2723966	CS3-U-1-20240823	-44.606	-2226.015	0.000	0.000	0.000	0.000	0.000	0.000	0.00	823.7
2723967	CS3-U-1-20240823	-44.874	-2227.132	0.000	0.000	0.000	0.000	0.000	0.000	0.00	824.2
2723968	CS3-U-1-20240823	-45.142	-2222.382	0.000	0.000	0.000	0.000	0.000	0.000	0.00	824.8
2723969	CS3-U-1-20240823	-45.402	-2223.505	0.000	0.000	0.000	0.000	0.000	0.000	0.00	825.3
2723970	CS3-U-1-20240823	-45.669	-2219.962	0.000	0.000	0.000	0.000	0.000	0.000	0.00	825.8
2723971	CS3-U-1-20240823	-45.936	-2223.489	0.000	0.000	0.000	0.000	0.000	0.000	0.00	826.4
2723972	CS3-U-1-20240823	-46.204	-2225.484	0.000	0.000	0.000	0.000	0.000	0.000	0.00	826.9
2723973	CS3-U-1-20240823	-46.464	-2227.324	0.000	0.000	0.000	0.000	0.000	0.000	0.00	827.4
2723974	CS3-U-1-20240823	-46.730	-2224.603	0.000	0.000	0.000	0.000	0.000	0.000	0.00	828.0
2723975	CS3-U-1-20240823	-46.996	-2226.309	0.000	0.000	0.000	0.000	0.000	0.000	0.00	828.5
2723976	CS3-U-1-20240823	-47.265	-2223.971	0.000	0.000	0.000	0.000	0.000	0.000	0.00	829.0
2723977	CS3-U-1-20240823	-47.525	-2223.760	0.000	0.000	0.000	0.000	0.000	0.000	0.00	829.5
2723978	CS3-U-1-20240823	-47.792	-2226.910	0.000	0.000	0.000	0.000	0.000	0.000	0.00	830.1
2723979	CS3-U-1-20240823	-48.057	-2225.890	0.000	0.000	0.000	0.000	0.000	0.000	0.00	830.6
2723980	CS3-U-1-20240823	-48.325	-2222.267	0.000	0.000	0.000	0.000	0.000	0.000	0.00	831.1
2723981	CS3-U-1-20240823	-48.585	-2227.052	0.000	0.000	0.000	0.000	0.000	0.000	0.00	831.7
2723982	CS3-U-1-20240823	-48.851	-2225.440	0.000	0.000	0.000	0.000	0.000	0.000	0.00	832.2
2723983	CS3-U-1-20240823	-49.116	-2228.497	0.000	0.000	0.000	0.000	0.000	0.000	0.00	832.7
2723984	CS3-U-1-20240823	2.075	1628.000	0.000	0.000	0.000	0.000	0.000	0.000	0.00	209.6
2723985	CS3-U-1-20240823	2.080	1628.000	0.000	0.000	0.000	0.000	0.000	0.000	0.00	209.6
2723986	CS3-U-1-20240823	2.080	1636.000	0.000	0.000	0.000	0.000	0.000	0.000	0.00	210.1
2723987	CS3-U-1-20240823	2.084	1648.667	0.000	0.000	0.000	0.000	0.000	0.000	0.00	210.6
2723988	CS3-U-1-20240823	2.087	1661.556	0.000	0.000	0.000	0.000	0.000	0.000	0.00	211.2
2723989	CS3-U-1-20240823	2.090	1678.074	0.000	0.000	0.000	0.000	0.000	0.000	0.00	211.7
2723990	CS3-U-1-20240823	2.094	1700.210	0.000	0.000	0.000	0.000	0.000	0.000	0.00	212.2
2723991	CS3-U-1-20240823	2.098	1725.095	0.000	0.000	0.000	0.000	0.000	0.000	0.00	212.8
2723992	CS3-U-1-20240823	2.104	1748.768	0.000	0.000	0.000	0.000	0.000	0.000	0.00	213.3
2723993	CS3-U-1-20240823	2.109	1764.954	0.000	0.000	0.000	0.000	0.000	0.000	0.00	213.8
2723994	CS3-U-1-20240823	2.114	1778.241	0.000	0.000	0.000	0.000	0.000	0.000	0.00	214.4
2723995	CS3-U-1-20240823	2.119	1780.065	0.000	0.000	0.000	0.000	0.000	0.000	0.00	214.9
2723996	CS3-U-1-20240823	2.124	1791.102	0.000	0.000	0.000	0.000	0.000	0.000	0.00	215.4
2723997	CS3-U-1-20240823	2.128	1793.389	0.000	0.000	0.000	0.000	0.000	0.000	0.00	215.9
2723998	CS3-U-1-20240823	2.133	1799.830	0.000	0.000	0.000	0.000	0.000	0.000	0.00	216.5
2723999	CS3-U-1-20240823	2.138	1804.740	0.000	0.000	0.000	0.000	0.000	0.000	0.00	217.0
2724000	CS3-U-1-20240823	2.143	1820.523	0.000	0.000	0.000	0.000	0.000	0.000	0.00	217.5
2724001	CS3-U-1-20240823	2.148	1833.754	0.000	0.000	0.000	0.000	0.000	0.000	0.00	218.1
2724002	CS3-U-1-20240823	2.153	1847.426	0.000	0.000	0.000	0.000	0.000	0.000	0.00	218.6
2724003	CS3-U-1-20240823	2.158	1864.393	0.000	0.000	0.000	0.000	0.000	0.000	0.00	219.1
2724004	CS3-U-1-20240823	2.165	1884.606	0.000	0.000	0.000	0.000	0.000	0.000	0.00	219.7
2724005	CS3-U-1-20240823	2.170	1905.000	0.000	0.000	0.000	0.000	0.000	0.000	0.00	220.2
2724006	CS3-U-1-20240823	2.175	1922.535	0.000	0.000	0.000	0.000	0.000	0.000	0.00	220.7
2724007	CS3-U-1-20240823	2.180	1943.512	0.000	0.000	0.000	0.000	0.000	0.000	0.00	221.2
2724008	CS3-U-1-20240823	2.185	1972.349	0.000	0.000	0.000	0.000	0.000	0.000	0.00	221.8
2724009	CS3-U-1-20240823	2.190	2006.954	0.000	0.000	0.000	0.000	0.000	0.000	0.00	222.4
2724010	CS3-U-1-20240823	2.197	2032.434	0.000	0.000	0.000	0.000	0.000	0.000	0.00	222.9
2724011	CS3-U-1-20240823	2.203	2058.463	0.000	0.000	0.000	0.000	0.000	0.000	0.00	223.5
2724012	CS3-U-1-20240823	2.210	2075.632	0.000	0.000	0.000	0.000	0.000	0.000	0.00	224.0
2724013	CS3-U-1-20240823	2.214	2082.032	0.000	0.000	0.000	0.000	0.000	0.000	0.00	224.5
2724014	CS3-U-1-20240823	2.220	2093.888	0.000	0.000	0.000	0.000	0.000	0.000	0.00	225.1
2724015	CS3-U-1-20240823	2.225	2099.973	0.000	0.000	0.000	0.000	0.000	0.000	0.00	225.6
2724016	CS3-U-1-20240823	2.230	2109.954	0.000	0.000	0.000	0.000	0.000	0.000	0.00	226.1
2724017	CS3-U-1-20240823	2.235	2123.309	0.000	0.000	0.000	0.000	0.000	0.000	0.00	226.7
2724018	CS3-U-1-20240823	2.239	2137.088	0.000	0.000	0.000	0.000	0.000	0.000	0.00	227.2
2724019	CS3-U-1-20240823	2.244	2152.132	0.000	0.000	0.000	0.000	0.000	0.000	0.00	227.7
2724020	CS3-U-1-20240823	2.249	2165.740	0.000	0.000	0.000	0.000	0.000	0.000	0.00	228.2
2724021	CS3-U-1-20240823	2.254	2187.624	0.000	0.000	0.000	0.000	0.000	0.000	0.00	228.8
2724022	CS3-U-1-20240823	2.260	2207.455	0.000	0.000	0.000	0.000	0.000	0.000	0.00	229.3
2724023	CS3-U-1-20240823	2.266	2233.360	0.000	0.000	0.000	0.000	0.000	0.000	0.00	229.8
2724024	CS3-U-1-20240823	2.271	2258.605	0.000	0.000	0.000	0.000	0.000	0.000	0.00	230.4
2724025	CS3-U-1-20240823	2.277	2287.988	0.000	0.000	0.000	0.000	0.000	0.000	0.00	230.9
2724026	CS3-U-1-20240823	2.282	2320.198	0.000	0.000	0.000	0.000	0.000	0.000	0.00	231.4
2724027	CS3-U-1-20240823	2.287	2354.729	0.000	0.000	0.000	0.000	0.000	0.000	0.00	232.0
2724028	CS3-U-1-20240823	2.294	2389.309	0.000	0.000	0.000	0.000	0.000	0.000	0.00	232.5
2724029	CS3-U-1-20240823	2.299	2416.346	0.000	0.000	0.000	0.000	0.000	0.000	0.00	233.0
2724030	CS3-U-1-20240823	2.304	2434.885	0.000	0.000	0.000	0.000	0.000	0.000	0.00	233.5
2724031	CS3-U-1-20240823	2.310	2448.077	0.000	0.000	0.000	0.000	0.000	0.000	0.00	234.1
2724032	CS3-U-1-20240823	2.315	2460.654	0.000	0.000	0.000	0.000	0.000	0.000	0.00	234.6
2724033	CS3-U-1-20240823	2.320	2465.244	0.000	0.000	0.000	0.000	0.000	0.000	0.00	235.1
2724034	CS3-U-1-20240823	2.325	2474.966	0.000	0.000	0.000	0.000	0.000	0.000	0.00	235.6
2724035	CS3-U-1-20240823	2.330	2485.736	0.000	0.000	0.000	0.000	0.000	0.000	0.00	236.2
2724036	CS3-U-1-20240823	2.335	2498.567	0.000	0.000	0.000	0.000	0.000	0.000	0.00	236.7
2724037	CS3-U-1-20240823	2.342	2518.435	0.000	0.000	0.000	0.000	0.000	0.000	0.00	237.4
2724038	CS3-U-1-20240823	2.346	2535.334	0.000	0.000	0.000	0.000	0.000	0.000	0.00	237.9
2724039	CS3-U-1-20240823	2.351	2559.923	0.000	0.000	0.000	0.000	0.000	0.000	0.00	238.4
2724040	CS3-U-1-20240823	2.358	2585.752	0.000	0.000	0.000	0.000	0.000	0.000	0.00	238.9
2724041	CS3-U-1-20240823	2.362	2614.558	0.000	0.000	0.000	0.000	0.000	0.000	0.00	239.5
2724042	CS3-U-1-20240823	2.368	2645.104	0.000	0.000	0.000	0.000	0.000	0.000	0.00	240.0
2724043	CS3-U-1-20240823	2.373	2674.887	0.000	0.000	0.000	0.000	0.000	0.000	0.00	240.5
2724044	CS3-U-1-20240823	2.378	2714.997	0.000	0.000	0.000	0.000	0.000	0.000	0.00	241.1
2724045	CS3-U-1-20240823	2.383	2754.628	0.000	0.000	0.000	0.000	0.000	0.000	0.00	241.6
2724046	CS3-U-1-20240823	2.390	2791.208	0.000	0.000	0.000	0.000	0.000	0.000	0.00	242.1
2724047	CS3-U-1-20240823	2.395	2824.612	0.000	0.000	0.000	0.000	0.000	0.000	0.00	242.7
2724048	CS3-U-1-20240823	2.401	2847.940	0.000	0.000	0.000	0.000	0.000	0.000	0.00	243.2
2724049	CS3-U-1-20240823	2.406	2862.851	0.000	0.000	0.000	0.000	0.000	0.000	0.00	243.7
2724050	CS3-U-1-20240823	2.412	2873.597	0.000	0.000	0.000	0.000	0.000	0.000	0.00	244.2
2724051	CS3-U-1-20240823	2.417	2886.149	0.000	0.000	0.000	0.000	0.000	0.000	0.00	244.7
2724052	CS3-U-1-20240823	2.422	2897.915	0.000	0.000	0.000	0.000	0.000	0.000	0.00	245.3
2724053	CS3-U-1-20240823	2.427	2910.022	0.000	0.000	0.000	0.000	0.000	0.000	0.00	245.8
2724054	CS3-U-1-20240823	2.431	2928.312	0.000	0.000	0.000	0.000	0.000	0.000	0.00	246.3
2724055	CS3-U-1-20240823	2.436	2946.445	0.000	0.000	0.000	0.000	0.000	0.000	0.00	246.9
2724056	CS3-U-1-20240823	2.441	2964.586	0.000	0.000	0.000	0.000	0.000	0.000	0.00	247.4
2724057	CS3-U-1-20240823	2.446	2992.677	0.000	0.000	0.000	0.000	0.000	0.000	0.00	247.9
2724058	CS3-U-1-20240823	2.451	3024.421	0.000	0.000	0.000	0.000	0.000	0.000	0.00	248.5
2724059	CS3-U-1-20240823	2.457	3054.366	0.000	0.000	0.000	0.000	0.000	0.000	0.00	249.0
2724060	CS3-U-1-20240823	2.463	3084.929	0.000	0.000	0.000	0.000	0.000	0.000	0.00	249.5
2724061	CS3-U-1-20240823	2.469	3121.432	0.000	0.000	0.000	0.000	0.000	0.000	0.00	250.1
2724062	CS3-U-1-20240823	2.474	3171.787	0.000	0.000	0.000	0.000	0.000	0.000	0.00	250.7
2724063	CS3-U-1-20240823	2.479	3215.073	0.000	0.000	0.000	0.000	0.000	0.000	0.00	251.3
2724064	CS3-U-1-20240823	2.485	3258.287	0.000	0.000	0.000	0.000	0.000	0.000	0.00	251.8
2724065	CS3-U-1-20240823	2.491	3297.120	0.000	0.000	0.000	0.000	0.000	0.000	0.00	252.3
2724066	CS3-U-1-20240823	2.498	3322.469	0.000	0.000	0.000	0.000	0.000	0.000	0.00	252.9
2724067	CS3-U-1-20240823	2.502	3341.863	0.000	0.000	0.000	0.000	0.000	0.000	0.00	253.4
2724068	CS3-U-1-20240823	2.508	3352.777	0.000	0.000	0.000	0.000	0.000	0.000	0.00	253.9
2724069	CS3-U-1-20240823	2.513	3366.880	0.000	0.000	0.000	0.000	0.000	0.000	0.00	254.5
2724070	CS3-U-1-20240823	2.518	3383.219	0.000	0.000	0.000	0.000	0.000	0.000	0.00	255.0
2724071	CS3-U-1-20240823	2.523	3401.366	0.000	0.000	0.000	0.000	0.000	0.000	0.00	255.5
2724072	CS3-U-1-20240823	2.528	3421.195	0.000	0.000	0.000	0.000	0.000	0.000	0.00	256.0
2724073	CS3-U-1-20240823	2.533	3441.854	0.000	0.000	0.000	0.000	0.000	0.000	0.00	256.6
2724074	CS3-U-1-20240823	2.538	3465.350	0.000	0.000	0.000	0.000	0.000	0.000	0.00	257.1
2724075	CS3-U-1-20240823	2.543	3494.068	0.000	0.000	0.000	0.000	0.000	0.000	0.00	257.6
2724076	CS3-U-1-20240823	2.549	3523.806	0.000	0.000	0.000	0.000	0.000	0.000	0.00	258.2
2724077	CS3-U-1-20240823	2.554	3555.291	0.000	0.000	0.000	0.000	0.000	0.000	0.00	258.7
2724078	CS3-U-1-20240823	2.559	3596.032	0.000	0.000	0.000	0.000	0.000	0.000	0.00	259.2
2724079	CS3-U-1-20240823	2.565	3632.108	0.000	0.000	0.000	0.000	0.000	0.000	0.00	259.8
2724080	CS3-U-1-20240823	2.570	3681.713	0.000	0.000	0.000	0.000	0.000	0.000	0.00	260.3
2724081	CS3-U-1-20240823	2.575	3730.607	0.000	0.000	0.000	0.000	0.000	0.000	0.00	260.8
2724082	CS3-U-1-20240823	2.582	3779.440	0.000	0.000	0.000	0.000	0.000	0.000	0.00	261.3
2724083	CS3-U-1-20240823	2.587	3820.016	0.000	0.000	0.000	0.000	0.000	0.000	0.00	261.9
2724084	CS3-U-1-20240823	2.595	3849.819	0.000	0.000	0.000	0.000	0.000	0.000	0.00	262.4
2724085	CS3-U-1-20240823	2.599	3865.278	0.000	0.000	0.000	0.000	0.000	0.000	0.00	262.9
2724086	CS3-U-1-20240823	2.605	3882.366	0.000	0.000	0.000	0.000	0.000	0.000	0.00	263.4
2724087	CS3-U-1-20240823	2.610	3897.215	0.000	0.000	0.000	0.000	0.000	0.000	0.00	264.0
2724088	CS3-U-1-20240823	2.614	3907.860	0.000	0.000	0.000	0.000	0.000	0.000	0.00	264.5
2724089	CS3-U-1-20240823	2.619	3924.692	0.000	0.000	0.000	0.000	0.000	0.000	0.00	265.0
2724090	CS3-U-1-20240823	2.625	3947.851	0.000	0.000	0.000	0.000	0.000	0.000	0.00	265.7
2724091	CS3-U-1-20240823	2.629	3969.181	0.000	0.000	0.000	0.000	0.000	0.000	0.00	266.2
2724092	CS3-U-1-20240823	2.634	4000.344	0.000	0.000	0.000	0.000	0.000	0.000	0.00	266.7
2724093	CS3-U-1-20240823	2.639	4025.841	0.000	0.000	0.000	0.000	0.000	0.000	0.00	267.2
2724094	CS3-U-1-20240823	2.645	4060.728	0.000	0.000	0.000	0.000	0.000	0.000	0.00	267.8
2724095	CS3-U-1-20240823	2.651	4099.190	0.000	0.000	0.000	0.000	0.000	0.000	0.00	268.3
2724096	CS3-U-1-20240823	2.656	4137.639	0.000	0.000	0.000	0.000	0.000	0.000	0.00	268.8
2724097	CS3-U-1-20240823	2.662	4179.276	0.000	0.000	0.000	0.000	0.000	0.000	0.00	269.4
2724098	CS3-U-1-20240823	2.667	4232.305	0.000	0.000	0.000	0.000	0.000	0.000	0.00	269.9
2724099	CS3-U-1-20240823	2.672	4290.194	0.000	0.000	0.000	0.000	0.000	0.000	0.00	270.4
2724100	CS3-U-1-20240823	2.678	4341.166	0.000	0.000	0.000	0.000	0.000	0.000	0.00	271.0
2724101	CS3-U-1-20240823	2.684	4387.453	0.000	0.000	0.000	0.000	0.000	0.000	0.00	271.5
2724102	CS3-U-1-20240823	2.691	4427.873	0.000	0.000	0.000	0.000	0.000	0.000	0.00	272.0
2724103	CS3-U-1-20240823	2.695	4446.776	0.000	0.000	0.000	0.000	0.000	0.000	0.00	272.5
2724104	CS3-U-1-20240823	2.700	4464.550	0.000	0.000	0.000	0.000	0.000	0.000	0.00	273.1
2724105	CS3-U-1-20240823	2.705	4480.775	0.000	0.000	0.000	0.000	0.000	0.000	0.00	273.6
2724106	CS3-U-1-20240823	2.710	4498.108	0.000	0.000	0.000	0.000	0.000	0.000	0.00	274.1
2724107	CS3-U-1-20240823	2.715	4519.628	0.000	0.000	0.000	0.000	0.000	0.000	0.00	274.7
2724108	CS3-U-1-20240823	2.720	4540.579	0.000	0.000	0.000	0.000	0.000	0.000	0.00	275.2
2724109	CS3-U-1-20240823	2.725	4562.735	0.000	0.000	0.000	0.000	0.000	0.000	0.00	275.7
2724110	CS3-U-1-20240823	2.730	4591.105	0.000	0.000	0.000	0.000	0.000	0.000	0.00	276.3
2724111	CS3-U-1-20240823	2.735	4624.280	0.000	0.000	0.000	0.000	0.000	0.000	0.00	276.8
2724112	CS3-U-1-20240823	2.740	4662.795	0.000	0.000	0.000	0.000	0.000	0.000	0.00	277.3
2724113	CS3-U-1-20240823	2.746	4703.025	0.000	0.000	0.000	0.000	0.000	0.000	0.00	277.9
2724114	CS3-U-1-20240823	2.751	4749.273	0.000	0.000	0.000	0.000	0.000	0.000	0.00	278.4
2724115	CS3-U-1-20240823	2.757	4800.433	0.000	0.000	0.000	0.000	0.000	0.000	0.00	279.0
2724116	CS3-U-1-20240823	2.762	4860.902	0.000	0.000	0.000	0.000	0.000	0.000	0.00	279.6
2724117	CS3-U-1-20240823	2.767	4924.445	0.000	0.000	0.000	0.000	0.000	0.000	0.00	280.1
2724118	CS3-U-1-20240823	2.774	4985.782	0.000	0.000	0.000	0.000	0.000	0.000	0.00	280.6
2724119	CS3-U-1-20240823	2.780	5033.742	0.000	0.000	0.000	0.000	0.000	0.000	0.00	281.2
2724120	CS3-U-1-20240823	2.787	5070.175	0.000	0.000	0.000	0.000	0.000	0.000	0.00	281.7
2724121	CS3-U-1-20240823	2.792	5096.306	0.000	0.000	0.000	0.000	0.000	0.000	0.00	282.2
2724122	CS3-U-1-20240823	2.797	5114.827	0.000	0.000	0.000	0.000	0.000	0.000	0.00	282.7
2724123	CS3-U-1-20240823	2.802	5129.711	0.000	0.000	0.000	0.000	0.000	0.000	0.00	283.3
2724124	CS3-U-1-20240823	2.806	5153.179	0.000	0.000	0.000	0.000	0.000	0.000	0.00	283.8
2724125	CS3-U-1-20240823	2.811	5173.963	0.000	0.000	0.000	0.000	0.000	0.000	0.00	284.3
2724126	CS3-U-1-20240823	2.816	5198.714	0.000	0.000	0.000	0.000	0.000	0.000	0.00	284.9
2724127	CS3-U-1-20240823	2.821	5223.893	0.000	0.000	0.000	0.000	0.000	0.000	0.00	285.4
2724128	CS3-U-1-20240823	2.826	5256.869	0.000	0.000	0.000	0.000	0.000	0.000	0.00	285.9
2724129	CS3-U-1-20240823	2.831	5284.254	0.000	0.000	0.000	0.000	0.000	0.000	0.00	286.5
2724130	CS3-U-1-20240823	2.837	5330.708	0.000	0.000	0.000	0.000	0.000	0.000	0.00	287.0
2724131	CS3-U-1-20240823	2.843	5375.320	0.000	0.000	0.000	0.000	0.000	0.000	0.00	287.5
2724132	CS3-U-1-20240823	2.849	5420.009	0.000	0.000	0.000	0.000	0.000	0.000	0.00	288.1
2724133	CS3-U-1-20240823	2.854	5475.777	0.000	0.000	0.000	0.000	0.000	0.000	0.00	288.6
2724134	CS3-U-1-20240823	2.859	5537.595	0.000	0.000	0.000	0.000	0.000	0.000	0.00	289.1
2724135	CS3-U-1-20240823	2.864	5600.791	0.000	0.000	0.000	0.000	0.000	0.000	0.00	289.6
2724136	CS3-U-1-20240823	2.870	5664.795	0.000	0.000	0.000	0.000	0.000	0.000	0.00	290.2
2724137	CS3-U-1-20240823	2.876	5715.195	0.000	0.000	0.000	0.000	0.000	0.000	0.00	290.7
2724138	CS3-U-1-20240823	2.883	5759.330	0.000	0.000	0.000	0.000	0.000	0.000	0.00	291.2
2724139	CS3-U-1-20240823	2.887	5780.842	0.000	0.000	0.000	0.000	0.000	0.000	0.00	291.8
2724140	CS3-U-1-20240823	2.893	5800.724	0.000	0.000	0.000	0.000	0.000	0.000	0.00	292.3
2724141	CS3-U-1-20240823	2.898	5828.522	0.000	0.000	0.000	0.000	0.000	0.000	0.00	293.0
2724142	CS3-U-1-20240823	2.903	5852.749	0.000	0.000	0.000	0.000	0.000	0.000	0.00	293.5
2724143	CS3-U-1-20240823	2.909	5878.090	0.000	0.000	0.000	0.000	0.000	0.000	0.00	294.0
2724144	CS3-U-1-20240823	2.915	5900.613	0.000	0.000	0.000	0.000	0.000	0.000	0.00	294.6
2724145	CS3-U-1-20240823	2.921	5924.568	0.000	0.000	0.000	0.000	0.000	0.000	0.00	295.1
2724146	CS3-U-1-20240823	2.925	5952.060	0.000	0.000	0.000	0.000	0.000	0.000	0.00	295.6
2724147	CS3-U-1-20240823	2.931	5997.543	0.000	0.000	0.000	0.000	0.000	0.000	0.00	296.2
2724148	CS3-U-1-20240823	2.936	6038.201	0.000	0.000	0.000	0.000	0.000	0.000	0.00	296.7
2724149	CS3-U-1-20240823	2.941	6082.915	0.000	0.000	0.000	0.000	0.000	0.000	0.00	297.2
2724150	CS3-U-1-20240823	2.946	6135.372	0.000	0.000	0.000	0.000	0.000	0.000	0.00	297.8
2724151	CS3-U-1-20240823	2.951	6194.095	0.000	0.000	0.000	0.000	0.000	0.000	0.00	298.3
2724152	CS3-U-1-20240823	2.956	6259.489	0.000	0.000	0.000	0.000	0.000	0.000	0.00	298.8
2724153	CS3-U-1-20240823	2.961	6333.195	0.000	0.000	0.000	0.000	0.000	0.000	0.00	299.3
2724154	CS3-U-1-20240823	2.967	6399.561	0.000	0.000	0.000	0.000	0.000	0.000	0.00	299.9
2724155	CS3-U-1-20240823	2.973	6448.252	0.000	0.000	0.000	0.000	0.000	0.000	0.00	300.4
2724156	CS3-U-1-20240823	2.980	6484.604	0.000	0.000	0.000	0.000	0.000	0.000	0.00	300.9
2724157	CS3-U-1-20240823	2.984	6510.952	0.000	0.000	0.000	0.000	0.000	0.000	0.00	301.5
2724158	CS3-U-1-20240823	2.989	6533.852	0.000	0.000	0.000	0.000	0.000	0.000	0.00	302.0
2724159	CS3-U-1-20240823	2.994	6560.268	0.000	0.000	0.000	0.000	0.000	0.000	0.00	302.5
2724160	CS3-U-1-20240823	2.999	6580.707	0.000	0.000	0.000	0.000	0.000	0.000	0.00	303.1
2724161	CS3-U-1-20240823	3.004	6610.658	0.000	0.000	0.000	0.000	0.000	0.000	0.00	303.6
2724162	CS3-U-1-20240823	3.010	6625.455	0.000	0.000	0.000	0.000	0.000	0.000	0.00	304.3
2724163	CS3-U-1-20240823	3.016	6648.371	0.000	0.000	0.000	0.000	0.000	0.000	0.00	304.8
2724164	CS3-U-1-20240823	3.021	6687.275	0.000	0.000	0.000	0.000	0.000	0.000	0.00	305.3
2724165	CS3-U-1-20240823	3.027	6729.882	0.000	0.000	0.000	0.000	0.000	0.000	0.00	305.9
2724166	CS3-U-1-20240823	3.032	6775.386	0.000	0.000	0.000	0.000	0.000	0.000	0.00	306.4
2724167	CS3-U-1-20240823	3.037	6828.756	0.000	0.000	0.000	0.000	0.000	0.000	0.00	306.9
2724168	CS3-U-1-20240823	3.042	6890.047	0.000	0.000	0.000	0.000	0.000	0.000	0.00	307.5
2724169	CS3-U-1-20240823	3.048	6948.268	0.000	0.000	0.000	0.000	0.000	0.000	0.00	308.0
2724170	CS3-U-1-20240823	3.052	7016.438	0.000	0.000	0.000	0.000	0.000	0.000	0.00	308.5
2724171	CS3-U-1-20240823	3.058	7090.902	0.000	0.000	0.000	0.000	0.000	0.000	0.00	309.1
2724172	CS3-U-1-20240823	3.064	7156.447	0.000	0.000	0.000	0.000	0.000	0.000	0.00	309.6
2724173	CS3-U-1-20240823	3.071	7203.116	0.000	0.000	0.000	0.000	0.000	0.000	0.00	310.1
2724174	CS3-U-1-20240823	3.077	7232.521	0.000	0.000	0.000	0.000	0.000	0.000	0.00	310.6
2724175	CS3-U-1-20240823	3.083	7253.879	0.000	0.000	0.000	0.000	0.000	0.000	0.00	311.2
2724176	CS3-U-1-20240823	3.087	7274.800	0.000	0.000	0.000	0.000	0.000	0.000	0.00	311.7
2724177	CS3-U-1-20240823	3.092	7296.893	0.000	0.000	0.000	0.000	0.000	0.000	0.00	312.2
2724178	CS3-U-1-20240823	3.096	7319.231	0.000	0.000	0.000	0.000	0.000	0.000	0.00	312.8
2724179	CS3-U-1-20240823	3.103	7342.375	0.000	0.000	0.000	0.000	0.000	0.000	0.00	313.3
2724180	CS3-U-1-20240823	3.108	7361.535	0.000	0.000	0.000	0.000	0.000	0.000	0.00	313.8
2724181	CS3-U-1-20240823	3.113	7385.637	0.000	0.000	0.000	0.000	0.000	0.000	0.00	314.4
2724182	CS3-U-1-20240823	3.118	7422.391	0.000	0.000	0.000	0.000	0.000	0.000	0.00	314.9
2724183	CS3-U-1-20240823	3.123	7464.676	0.000	0.000	0.000	0.000	0.000	0.000	0.00	315.4
2724184	CS3-U-1-20240823	3.138	7586.000	0.000	0.000	0.000	0.000	0.000	0.000	0.00	315.4
2724185	CS3-U-1-20240823	3.138	7586.000	0.000	0.000	0.000	0.000	0.000	0.000	0.00	315.4
2724186	CS3-U-1-20240823	3.140	7604.333	0.000	0.000	0.000	0.000	0.000	0.000	0.00	316.0
2724187	CS3-U-1-20240823	3.142	7646.444	0.000	0.000	0.000	0.000	0.000	0.000	0.00	316.6
2724188	CS3-U-1-20240823	3.145	7690.926	0.000	0.000	0.000	0.000	0.000	0.000	0.00	317.2
2724189	CS3-U-1-20240823	3.148	7746.123	0.000	0.000	0.000	0.000	0.000	0.000	0.00	317.7
2724190	CS3-U-1-20240823	3.152	7813.350	0.000	0.000	0.000	0.000	0.000	0.000	0.00	318.2
2724191	CS3-U-1-20240823	3.158	7880.491	0.000	0.000	0.000	0.000	0.000	0.000	0.00	318.8
2724192	CS3-U-1-20240823	3.164	7945.614	0.000	0.000	0.000	0.000	0.000	0.000	0.00	319.3
2724193	CS3-U-1-20240823	3.170	7987.702	0.000	0.000	0.000	0.000	0.000	0.000	0.00	319.8
2724194	CS3-U-1-20240823	3.175	8009.105	0.000	0.000	0.000	0.000	0.000	0.000	0.00	320.3
2724195	CS3-U-1-20240823	3.180	8034.269	0.000	0.000	0.000	0.000	0.000	0.000	0.00	320.9
2724196	CS3-U-1-20240823	3.185	8055.791	0.000	0.000	0.000	0.000	0.000	0.000	0.00	321.4
2724197	CS3-U-1-20240823	3.190	8073.687	0.000	0.000	0.000	0.000	0.000	0.000	0.00	321.9
2724198	CS3-U-1-20240823	3.195	8092.826	0.000	0.000	0.000	0.000	0.000	0.000	0.00	322.5
2724199	CS3-U-1-20240823	3.200	8113.171	0.000	0.000	0.000	0.000	0.000	0.000	0.00	323.0
2724200	CS3-U-1-20240823	3.205	8128.332	0.000	0.000	0.000	0.000	0.000	0.000	0.00	323.5
2724201	CS3-U-1-20240823	3.210	8160.168	0.000	0.000	0.000	0.000	0.000	0.000	0.00	324.1
2724202	CS3-U-1-20240823	3.215	8200.167	0.000	0.000	0.000	0.000	0.000	0.000	0.00	324.6
2724203	CS3-U-1-20240823	3.220	8242.111	0.000	0.000	0.000	0.000	0.000	0.000	0.00	325.1
2724204	CS3-U-1-20240823	3.225	8289.759	0.000	0.000	0.000	0.000	0.000	0.000	0.00	325.7
2724205	CS3-U-1-20240823	3.230	8347.957	0.000	0.000	0.000	0.000	0.000	0.000	0.00	326.2
2724206	CS3-U-1-20240823	3.235	8409.239	0.000	0.000	0.000	0.000	0.000	0.000	0.00	326.7
2724207	CS3-U-1-20240823	3.240	8475.399	0.000	0.000	0.000	0.000	0.000	0.000	0.00	327.2
2724208	CS3-U-1-20240823	3.244	8552.212	0.000	0.000	0.000	0.000	0.000	0.000	0.00	327.8
2724209	CS3-U-1-20240823	3.251	8627.870	0.000	0.000	0.000	0.000	0.000	0.000	0.00	328.3
2724210	CS3-U-1-20240823	3.256	8705.028	0.000	0.000	0.000	0.000	0.000	0.000	0.00	328.8
2724211	CS3-U-1-20240823	3.263	8755.966	0.000	0.000	0.000	0.000	0.000	0.000	0.00	329.3
2724212	CS3-U-1-20240823	3.269	8782.665	0.000	0.000	0.000	0.000	0.000	0.000	0.00	329.9
2724213	CS3-U-1-20240823	3.275	8812.544	0.000	0.000	0.000	0.000	0.000	0.000	0.00	330.4
2724214	CS3-U-1-20240823	3.279	8831.403	0.000	0.000	0.000	0.000	0.000	0.000	0.00	330.9
2724215	CS3-U-1-20240823	3.284	8857.649	0.000	0.000	0.000	0.000	0.000	0.000	0.00	331.4
2724216	CS3-U-1-20240823	3.290	8872.684	0.000	0.000	0.000	0.000	0.000	0.000	0.00	332.1
2724217	CS3-U-1-20240823	3.296	8896.444	0.000	0.000	0.000	0.000	0.000	0.000	0.00	332.6
2724218	CS3-U-1-20240823	3.301	8913.376	0.000	0.000	0.000	0.000	0.000	0.000	0.00	333.1
2724219	CS3-U-1-20240823	3.306	8949.273	0.000	0.000	0.000	0.000	0.000	0.000	0.00	333.7
2724220	CS3-U-1-20240823	3.311	8988.883	0.000	0.000	0.000	0.000	0.000	0.000	0.00	334.2
2724221	CS3-U-1-20240823	3.316	9034.386	0.000	0.000	0.000	0.000	0.000	0.000	0.00	334.7
2724222	CS3-U-1-20240823	3.321	9087.090	0.000	0.000	0.000	0.000	0.000	0.000	0.00	335.3
2724223	CS3-U-1-20240823	3.326	9149.825	0.000	0.000	0.000	0.000	0.000	0.000	0.00	335.8
2724224	CS3-U-1-20240823	3.331	9212.638	0.000	0.000	0.000	0.000	0.000	0.000	0.00	336.3
2724225	CS3-U-1-20240823	3.336	9280.488	0.000	0.000	0.000	0.000	0.000	0.000	0.00	336.9
2724226	CS3-U-1-20240823	3.341	9360.375	0.000	0.000	0.000	0.000	0.000	0.000	0.00	337.4
2724227	CS3-U-1-20240823	3.347	9435.954	0.000	0.000	0.000	0.000	0.000	0.000	0.00	337.9
2724228	CS3-U-1-20240823	3.353	9505.777	0.000	0.000	0.000	0.000	0.000	0.000	0.00	338.4
2724229	CS3-U-1-20240823	3.359	9550.244	0.000	0.000	0.000	0.000	0.000	0.000	0.00	339.0
2724230	CS3-U-1-20240823	3.365	9576.340	0.000	0.000	0.000	0.000	0.000	0.000	0.00	339.5
2724231	CS3-U-1-20240823	3.371	9593.861	0.000	0.000	0.000	0.000	0.000	0.000	0.00	340.0
2724232	CS3-U-1-20240823	3.375	9610.400	0.000	0.000	0.000	0.000	0.000	0.000	0.00	340.6
2724233	CS3-U-1-20240823	3.379	9625.754	0.000	0.000	0.000	0.000	0.000	0.000	0.00	341.1
2724234	CS3-U-1-20240823	3.386	9640.385	0.000	0.000	0.000	0.000	0.000	0.000	0.00	341.6
2724235	CS3-U-1-20240823	3.391	9654.380	0.000	0.000	0.000	0.000	0.000	0.000	0.00	342.2
2724236	CS3-U-1-20240823	3.397	9669.921	0.000	0.000	0.000	0.000	0.000	0.000	0.00	342.7
2724237	CS3-U-1-20240823	3.402	9700.100	0.000	0.000	0.000	0.000	0.000	0.000	0.00	343.2
2724238	CS3-U-1-20240823	3.407	9735.341	0.000	0.000	0.000	0.000	0.000	0.000	0.00	343.7
2724239	CS3-U-1-20240823	3.412	9773.480	0.000	0.000	0.000	0.000	0.000	0.000	0.00	344.3
2724240	CS3-U-1-20240823	3.417	9821.940	0.000	0.000	0.000	0.000	0.000	0.000	0.00	344.8
2724241	CS3-U-1-20240823	3.423	9871.140	0.000	0.000	0.000	0.000	0.000	0.000	0.00	345.3
2724242	CS3-U-1-20240823	3.427	9942.027	0.000	0.000	0.000	0.000	0.000	0.000	0.00	346.0
2724243	CS3-U-1-20240823	3.432	9998.056	0.000	0.000	0.000	0.000	0.000	0.000	0.00	346.5
2724244	CS3-U-1-20240823	3.436	10076.694	0.000	0.000	0.000	0.000	0.000	0.000	0.00	347.1
2724245	CS3-U-1-20240823	3.443	10137.583	0.000	0.000	0.000	0.000	0.000	0.000	0.00	347.6
2724246	CS3-U-1-20240823	3.448	10200.426	0.000	0.000	0.000	0.000	0.000	0.000	0.00	348.1
2724247	CS3-U-1-20240823	3.456	10233.670	0.000	0.000	0.000	0.000	0.000	0.000	0.00	348.6
2724248	CS3-U-1-20240823	3.461	10243.365	0.000	0.000	0.000	0.000	0.000	0.000	0.00	349.2
2724249	CS3-U-1-20240823	3.467	10241.678	0.000	0.000	0.000	0.000	0.000	0.000	0.00	349.7
2724250	CS3-U-1-20240823	3.473	10250.348	0.000	0.000	0.000	0.000	0.000	0.000	0.00	350.2
2724251	CS3-U-1-20240823	3.479	10254.675	0.000	0.000	0.000	0.000	0.000	0.000	0.00	350.8
2724252	CS3-U-1-20240823	3.484	10259.008	0.000	0.000	0.000	0.000	0.000	0.000	0.00	351.3
2724253	CS3-U-1-20240823	3.489	10257.894	0.000	0.000	0.000	0.000	0.000	0.000	0.00	351.8
2724254	CS3-U-1-20240823	3.494	10260.967	0.000	0.000	0.000	0.000	0.000	0.000	0.00	352.4
2724255	CS3-U-1-20240823	3.498	10281.621	0.000	0.000	0.000	0.000	0.000	0.000	0.00	352.9
2724256	CS3-U-1-20240823	3.503	10305.863	0.000	0.000	0.000	0.000	0.000	0.000	0.00	353.4
2724257	CS3-U-1-20240823	3.508	10336.828	0.000	0.000	0.000	0.000	0.000	0.000	0.00	354.0
2724258	CS3-U-1-20240823	3.513	10365.230	0.000	0.000	0.000	0.000	0.000	0.000	0.00	354.5
2724259	CS3-U-1-20240823	3.518	10407.353	0.000	0.000	0.000	0.000	0.000	0.000	0.00	355.0
2724260	CS3-U-1-20240823	3.523	10444.861	0.000	0.000	0.000	0.000	0.000	0.000	0.00	355.5
2724261	CS3-U-1-20240823	3.528	10489.738	0.000	0.000	0.000	0.000	0.000	0.000	0.00	356.1
2724262	CS3-U-1-20240823	3.533	10547.200	0.000	0.000	0.000	0.000	0.000	0.000	0.00	356.6
2724263	CS3-U-1-20240823	3.540	10607.646	0.000	0.000	0.000	0.000	0.000	0.000	0.00	357.1
2724264	CS3-U-1-20240823	3.545	10665.282	0.000	0.000	0.000	0.000	0.000	0.000	0.00	357.7
2724265	CS3-U-1-20240823	3.552	10700.309	0.000	0.000	0.000	0.000	0.000	0.000	0.00	358.2
2724266	CS3-U-1-20240823	3.558	10711.197	0.000	0.000	0.000	0.000	0.000	0.000	0.00	358.9
2724267	CS3-U-1-20240823	3.563	10710.502	0.000	0.000	0.000	0.000	0.000	0.000	0.00	359.4
2724268	CS3-U-1-20240823	3.569	10721.900	0.000	0.000	0.000	0.000	0.000	0.000	0.00	359.9
2724269	CS3-U-1-20240823	3.574	10727.467	0.000	0.000	0.000	0.000	0.000	0.000	0.00	360.5
2724270	CS3-U-1-20240823	3.579	10737.122	0.000	0.000	0.000	0.000	0.000	0.000	0.00	361.0
2724271	CS3-U-1-20240823	3.585	10760.197	0.000	0.000	0.000	0.000	0.000	0.000	0.00	361.5
2724272	CS3-U-1-20240823	3.590	10781.440	0.000	0.000	0.000	0.000	0.000	0.000	0.00	362.1
2724273	CS3-U-1-20240823	3.595	10816.212	0.000	0.000	0.000	0.000	0.000	0.000	0.00	362.6
2724274	CS3-U-1-20240823	3.600	10857.217	0.000	0.000	0.000	0.000	0.000	0.000	0.00	363.1
2724275	CS3-U-1-20240823	3.605	10902.476	0.000	0.000	0.000	0.000	0.000	0.000	0.00	363.7
2724276	CS3-U-1-20240823	3.610	10961.565	0.000	0.000	0.000	0.000	0.000	0.000	0.00	364.2
2724277	CS3-U-1-20240823	3.615	11026.680	0.000	0.000	0.000	0.000	0.000	0.000	0.00	364.7
2724278	CS3-U-1-20240823	3.619	11090.082	0.000	0.000	0.000	0.000	0.000	0.000	0.00	365.2
2724279	CS3-U-1-20240823	3.624	11165.254	0.000	0.000	0.000	0.000	0.000	0.000	0.00	365.8
2724280	CS3-U-1-20240823	3.630	11247.779	0.000	0.000	0.000	0.000	0.000	0.000	0.00	366.3
2724281	CS3-U-1-20240823	3.636	11318.344	0.000	0.000	0.000	0.000	0.000	0.000	0.00	366.8
2724282	CS3-U-1-20240823	3.641	11387.708	0.000	0.000	0.000	0.000	0.000	0.000	0.00	367.4
2724283	CS3-U-1-20240823	3.648	11426.351	0.000	0.000	0.000	0.000	0.000	0.000	0.00	367.9
2724284	CS3-U-1-20240823	3.654	11452.019	0.000	0.000	0.000	0.000	0.000	0.000	0.00	368.4
2724285	CS3-U-1-20240823	3.660	11461.457	0.000	0.000	0.000	0.000	0.000	0.000	0.00	369.0
2724286	CS3-U-1-20240823	3.666	11485.159	0.000	0.000	0.000	0.000	0.000	0.000	0.00	369.5
2724287	CS3-U-1-20240823	3.671	11498.205	0.000	0.000	0.000	0.000	0.000	0.000	0.00	370.0
2724288	CS3-U-1-20240823	3.676	11510.455	0.000	0.000	0.000	0.000	0.000	0.000	0.00	370.5
2724289	CS3-U-1-20240823	3.681	11529.220	0.000	0.000	0.000	0.000	0.000	0.000	0.00	371.0
2724290	CS3-U-1-20240823	3.686	11557.558	0.000	0.000	0.000	0.000	0.000	0.000	0.00	371.8
2724291	CS3-U-1-20240823	3.691	11591.259	0.000	0.000	0.000	0.000	0.000	0.000	0.00	372.3
2724292	CS3-U-1-20240823	3.696	11632.273	0.000	0.000	0.000	0.000	0.000	0.000	0.00	372.8
2724293	CS3-U-1-20240823	3.701	11693.511	0.000	0.000	0.000	0.000	0.000	0.000	0.00	373.4
2724294	CS3-U-1-20240823	3.706	11749.594	0.000	0.000	0.000	0.000	0.000	0.000	0.00	373.9
2724295	CS3-U-1-20240823	3.711	11819.035	0.000	0.000	0.000	0.000	0.000	0.000	0.00	374.4
2724296	CS3-U-1-20240823	3.717	11891.210	0.000	0.000	0.000	0.000	0.000	0.000	0.00	374.9
2724297	CS3-U-1-20240823	3.723	11972.748	0.000	0.000	0.000	0.000	0.000	0.000	0.00	375.5
2724298	CS3-U-1-20240823	3.728	12053.986	0.000	0.000	0.000	0.000	0.000	0.000	0.00	376.0
2724299	CS3-U-1-20240823	3.734	12132.578	0.000	0.000	0.000	0.000	0.000	0.000	0.00	376.5
2724300	CS3-U-1-20240823	3.740	12197.855	0.000	0.000	0.000	0.000	0.000	0.000	0.00	377.1
2724301	CS3-U-1-20240823	3.746	12241.811	0.000	0.000	0.000	0.000	0.000	0.000	0.00	377.6
2724302	CS3-U-1-20240823	3.751	12274.222	0.000	0.000	0.000	0.000	0.000	0.000	0.00	378.1
2724303	CS3-U-1-20240823	3.757	12267.344	0.000	0.000	0.000	0.000	0.000	0.000	0.00	378.7
2724304	CS3-U-1-20240823	3.762	12277.855	0.000	0.000	0.000	0.000	0.000	0.000	0.00	379.2
2724305	CS3-U-1-20240823	3.767	12293.400	0.000	0.000	0.000	0.000	0.000	0.000	0.00	379.7
2724306	CS3-U-1-20240823	3.772	12302.085	0.000	0.000	0.000	0.000	0.000	0.000	0.00	380.3
2724307	CS3-U-1-20240823	3.778	12330.162	0.000	0.000	0.000	0.000	0.000	0.000	0.00	380.8
2724308	CS3-U-1-20240823	3.783	12348.416	0.000	0.000	0.000	0.000	0.000	0.000	0.00	381.3
2724309	CS3-U-1-20240823	3.788	12380.192	0.000	0.000	0.000	0.000	0.000	0.000	0.00	381.8
2724310	CS3-U-1-20240823	3.793	12416.869	0.000	0.000	0.000	0.000	0.000	0.000	0.00	382.4
2724311	CS3-U-1-20240823	3.798	12464.021	0.000	0.000	0.000	0.000	0.000	0.000	0.00	382.9
2724312	CS3-U-1-20240823	3.802	12524.297	0.000	0.000	0.000	0.000	0.000	0.000	0.00	383.4
2724313	CS3-U-1-20240823	3.807	12590.106	0.000	0.000	0.000	0.000	0.000	0.000	0.00	383.9
2724314	CS3-U-1-20240823	3.813	12670.467	0.000	0.000	0.000	0.000	0.000	0.000	0.00	384.6
2724315	CS3-U-1-20240823	3.818	12751.524	0.000	0.000	0.000	0.000	0.000	0.000	0.00	385.1
2724316	CS3-U-1-20240823	3.824	12839.664	0.000	0.000	0.000	0.000	0.000	0.000	0.00	385.7
2724317	CS3-U-1-20240823	3.829	12922.396	0.000	0.000	0.000	0.000	0.000	0.000	0.00	386.2
2724318	CS3-U-1-20240823	3.836	12989.353	0.000	0.000	0.000	0.000	0.000	0.000	0.00	386.7
2724319	CS3-U-1-20240823	3.842	13035.250	0.000	0.000	0.000	0.000	0.000	0.000	0.00	387.2
2724320	CS3-U-1-20240823	3.848	13062.534	0.000	0.000	0.000	0.000	0.000	0.000	0.00	387.8
2724321	CS3-U-1-20240823	3.853	13058.928	0.000	0.000	0.000	0.000	0.000	0.000	0.00	388.3
2724322	CS3-U-1-20240823	3.859	13082.821	0.000	0.000	0.000	0.000	0.000	0.000	0.00	388.8
2724323	CS3-U-1-20240823	3.863	13095.583	0.000	0.000	0.000	0.000	0.000	0.000	0.00	389.4
2724324	CS3-U-1-20240823	3.868	13107.801	0.000	0.000	0.000	0.000	0.000	0.000	0.00	389.9
2724325	CS3-U-1-20240823	3.873	13134.461	0.000	0.000	0.000	0.000	0.000	0.000	0.00	390.4
2724326	CS3-U-1-20240823	3.878	13155.421	0.000	0.000	0.000	0.000	0.000	0.000	0.00	391.0
2724327	CS3-U-1-20240823	3.883	13185.294	0.000	0.000	0.000	0.000	0.000	0.000	0.00	391.5
2724328	CS3-U-1-20240823	3.888	13216.572	0.000	0.000	0.000	0.000	0.000	0.000	0.00	392.0
2724329	CS3-U-1-20240823	3.893	13264.955	0.000	0.000	0.000	0.000	0.000	0.000	0.00	392.5
2724330	CS3-U-1-20240823	3.898	13323.842	0.000	0.000	0.000	0.000	0.000	0.000	0.00	393.1
2724331	CS3-U-1-20240823	3.903	13383.933	0.000	0.000	0.000	0.000	0.000	0.000	0.00	393.6
2724332	CS3-U-1-20240823	3.910	13453.592	0.000	0.000	0.000	0.000	0.000	0.000	0.00	394.1
2724333	CS3-U-1-20240823	3.914	13527.175	0.000	0.000	0.000	0.000	0.000	0.000	0.00	394.7
2724334	CS3-U-1-20240823	3.920	13593.255	0.000	0.000	0.000	0.000	0.000	0.000	0.00	395.2
2724335	CS3-U-1-20240823	3.925	13663.810	0.000	0.000	0.000	0.000	0.000	0.000	0.00	395.7
2724336	CS3-U-1-20240823	3.932	13717.355	0.000	0.000	0.000	0.000	0.000	0.000	0.00	396.3
2724337	CS3-U-1-20240823	3.937	13740.722	0.000	0.000	0.000	0.000	0.000	0.000	0.00	396.8
2724338	CS3-U-1-20240823	3.943	13746.359	0.000	0.000	0.000	0.000	0.000	0.000	0.00	397.3
2724339	CS3-U-1-20240823	3.949	13723.694	0.000	0.000	0.000	0.000	0.000	0.000	0.00	398.0
2724340	CS3-U-1-20240823	3.954	13720.018	0.000	0.000	0.000	0.000	0.000	0.000	0.00	398.5
2724341	CS3-U-1-20240823	3.959	13709.237	0.000	0.000	0.000	0.000	0.000	0.000	0.00	399.0
2724342	CS3-U-1-20240823	3.965	13702.418	0.000	0.000	0.000	0.000	0.000	0.000	0.00	399.6
2724343	CS3-U-1-20240823	3.970	13706.552	0.000	0.000	0.000	0.000	0.000	0.000	0.00	400.1
2724344	CS3-U-1-20240823	3.975	13709.657	0.000	0.000	0.000	0.000	0.000	0.000	0.00	400.6
2724345	CS3-U-1-20240823	3.980	13722.069	0.000	0.000	0.000	0.000	0.000	0.000	0.00	401.2
2724346	CS3-U-1-20240823	3.985	13751.575	0.000	0.000	0.000	0.000	0.000	0.000	0.00	401.7
2724347	CS3-U-1-20240823	3.989	13801.882	0.000	0.000	0.000	0.000	0.000	0.000	0.00	402.2
2724348	CS3-U-1-20240823	3.994	13858.486	0.000	0.000	0.000	0.000	0.000	0.000	0.00	402.7
2724349	CS3-U-1-20240823	3.999	13920.456	0.000	0.000	0.000	0.000	0.000	0.000	0.00	403.3
2724350	CS3-U-1-20240823	4.005	13990.314	0.000	0.000	0.000	0.000	0.000	0.000	0.00	403.8
2724351	CS3-U-1-20240823	4.011	14072.590	0.000	0.000	0.000	0.000	0.000	0.000	0.00	404.3
2724352	CS3-U-1-20240823	4.016	14153.635	0.000	0.000	0.000	0.000	0.000	0.000	0.00	404.9
2724353	CS3-U-1-20240823	4.022	14238.075	0.000	0.000	0.000	0.000	0.000	0.000	0.00	405.4
2724354	CS3-U-1-20240823	4.029	14311.570	0.000	0.000	0.000	0.000	0.000	0.000	0.00	405.9
2724355	CS3-U-1-20240823	4.034	14356.215	0.000	0.000	0.000	0.000	0.000	0.000	0.00	406.5
2724356	CS3-U-1-20240823	4.040	14389.262	0.000	0.000	0.000	0.000	0.000	0.000	0.00	407.0
2724357	CS3-U-1-20240823	4.046	14395.159	0.000	0.000	0.000	0.000	0.000	0.000	0.00	407.5
2724358	CS3-U-1-20240823	4.051	14416.140	0.000	0.000	0.000	0.000	0.000	0.000	0.00	408.1
2724359	CS3-U-1-20240823	4.056	14429.100	0.000	0.000	0.000	0.000	0.000	0.000	0.00	408.6
2724360	CS3-U-1-20240823	4.061	14442.413	0.000	0.000	0.000	0.000	0.000	0.000	0.00	409.1
2724361	CS3-U-1-20240823	4.066	14463.504	0.000	0.000	0.000	0.000	0.000	0.000	0.00	409.6
2724362	CS3-U-1-20240823	4.071	14484.973	0.000	0.000	0.000	0.000	0.000	0.000	0.00	410.2
2724363	CS3-U-1-20240823	4.076	14513.159	0.000	0.000	0.000	0.000	0.000	0.000	0.00	410.7
2724364	CS3-U-1-20240823	4.081	14539.710	0.000	0.000	0.000	0.000	0.000	0.000	0.00	411.2
2724365	CS3-U-1-20240823	4.086	14598.290	0.000	0.000	0.000	0.000	0.000	0.000	0.00	411.9
2724366	CS3-U-1-20240823	4.091	14661.000	0.000	0.000	0.000	0.000	0.000	0.000	0.00	412.4
2724367	CS3-U-1-20240823	4.097	14727.763	0.000	0.000	0.000	0.000	0.000	0.000	0.00	412.9
2724368	CS3-U-1-20240823	4.103	14803.254	0.000	0.000	0.000	0.000	0.000	0.000	0.00	413.5
2724369	CS3-U-1-20240823	4.108	14878.673	0.000	0.000	0.000	0.000	0.000	0.000	0.00	414.0
2724370	CS3-U-1-20240823	4.113	14934.976	0.000	0.000	0.000	0.000	0.000	0.000	0.00	414.5
2724371	CS3-U-1-20240823	4.120	14829.883	0.000	0.000	0.000	0.000	0.000	0.000	0.00	415.0
2724372	CS3-U-1-20240823	4.125	14591.619	0.000	0.000	0.000	0.000	0.000	0.000	0.00	415.6
2724373	CS3-U-1-20240823	4.131	14426.834	0.000	0.000	0.000	0.000	0.000	0.000	0.00	416.1
2724374	CS3-U-1-20240823	4.136	14264.151	0.000	0.000	0.000	0.000	0.000	0.000	0.00	416.6
2724375	CS3-U-1-20240823	4.142	14144.995	0.000	0.000	0.000	0.000	0.000	0.000	0.00	417.2
2724376	CS3-U-1-20240823	4.147	14061.049	0.000	0.000	0.000	0.000	0.000	0.000	0.00	417.7
2724377	CS3-U-1-20240823	4.152	14005.681	0.000	0.000	0.000	0.000	0.000	0.000	0.00	418.2
2724378	CS3-U-1-20240823	4.157	13963.243	0.000	0.000	0.000	0.000	0.000	0.000	0.00	418.7
2724379	CS3-U-1-20240823	4.163	13948.642	0.000	0.000	0.000	0.000	0.000	0.000	0.00	419.3
2724380	CS3-U-1-20240823	4.168	13939.962	0.000	0.000	0.000	0.000	0.000	0.000	0.00	419.8
2724381	CS3-U-1-20240823	4.173	13952.201	0.000	0.000	0.000	0.000	0.000	0.000	0.00	420.3
2724382	CS3-U-1-20240823	4.177	13977.721	0.000	0.000	0.000	0.000	0.000	0.000	0.00	420.8
2724383	CS3-U-1-20240823	4.182	14032.641	0.000	0.000	0.000	0.000	0.000	0.000	0.00	421.4
2724384	CS3-U-1-20240823	4.196	14156.000	0.000	0.000	0.000	0.000	0.000	0.000	0.00	421.4
2724385	CS3-U-1-20240823	4.196	14174.000	0.000	0.000	0.000	0.000	0.000	0.000	0.00	421.5
2724386	CS3-U-1-20240823	4.197	14206.333	0.000	0.000	0.000	0.000	0.000	0.000	0.00	422.0
2724387	CS3-U-1-20240823	4.201	14259.444	0.000	0.000	0.000	0.000	0.000	0.000	0.00	422.5
2724388	CS3-U-1-20240823	4.205	14325.926	0.000	0.000	0.000	0.000	0.000	0.000	0.00	423.0
2724389	CS3-U-1-20240823	4.209	14410.457	0.000	0.000	0.000	0.000	0.000	0.000	0.00	423.7
2724390	CS3-U-1-20240823	4.213	14511.128	0.000	0.000	0.000	0.000	0.000	0.000	0.00	424.2
2724391	CS3-U-1-20240823	4.219	14607.195	0.000	0.000	0.000	0.000	0.000	0.000	0.00	424.8
2724392	CS3-U-1-20240823	4.224	14688.774	0.000	0.000	0.000	0.000	0.000	0.000	0.00	425.3
2724393	CS3-U-1-20240823	4.230	14733.990	0.000	0.000	0.000	0.000	0.000	0.000	0.00	425.8
2724394	CS3-U-1-20240823	4.235	14780.255	0.000	0.000	0.000	0.000	0.000	0.000	0.00	426.4
2724395	CS3-U-1-20240823	4.239	14796.415	0.000	0.000	0.000	0.000	0.000	0.000	0.00	426.9
2724396	CS3-U-1-20240823	4.244	14825.556	0.000	0.000	0.000	0.000	0.000	0.000	0.00	427.4
2724397	CS3-U-1-20240823	4.249	14850.657	0.000	0.000	0.000	0.000	0.000	0.000	0.00	428.0
2724398	CS3-U-1-20240823	4.254	14874.738	0.000	0.000	0.000	0.000	0.000	0.000	0.00	428.5
2724399	CS3-U-1-20240823	4.258	14903.132	0.000	0.000	0.000	0.000	0.000	0.000	0.00	429.0
2724400	CS3-U-1-20240823	4.263	14936.956	0.000	0.000	0.000	0.000	0.000	0.000	0.00	429.5
2724401	CS3-U-1-20240823	4.268	14981.696	0.000	0.000	0.000	0.000	0.000	0.000	0.00	430.1
2724402	CS3-U-1-20240823	4.273	15032.218	0.000	0.000	0.000	0.000	0.000	0.000	0.00	430.6
2724403	CS3-U-1-20240823	4.278	15100.305	0.000	0.000	0.000	0.000	0.000	0.000	0.00	431.1
2724404	CS3-U-1-20240823	4.285	15172.174	0.000	0.000	0.000	0.000	0.000	0.000	0.00	431.7
2724405	CS3-U-1-20240823	4.290	15261.160	0.000	0.000	0.000	0.000	0.000	0.000	0.00	432.2
2724406	CS3-U-1-20240823	4.296	15338.778	0.000	0.000	0.000	0.000	0.000	0.000	0.00	432.7
2724407	CS3-U-1-20240823	4.301	15434.646	0.000	0.000	0.000	0.000	0.000	0.000	0.00	433.3
2724408	CS3-U-1-20240823	4.306	15530.808	0.000	0.000	0.000	0.000	0.000	0.000	0.00	433.8
2724409	CS3-U-1-20240823	4.311	15631.151	0.000	0.000	0.000	0.000	0.000	0.000	0.00	434.3
2724410	CS3-U-1-20240823	4.317	15706.653	0.000	0.000	0.000	0.000	0.000	0.000	0.00	434.9
2724411	CS3-U-1-20240823	4.323	15751.268	0.000	0.000	0.000	0.000	0.000	0.000	0.00	435.4
2724412	CS3-U-1-20240823	4.329	15789.307	0.000	0.000	0.000	0.000	0.000	0.000	0.00	435.9
2724413	CS3-U-1-20240823	4.334	15804.858	0.000	0.000	0.000	0.000	0.000	0.000	0.00	436.4
2724414	CS3-U-1-20240823	4.339	15824.722	0.000	0.000	0.000	0.000	0.000	0.000	0.00	436.9
[truncated: 779 more rows]
