# Supplementary material for: Relationship between surface deformation displacement and energy evolution of red sandstone under uniaxial compression
Source: PLoS One. 2025 Aug 13;20(8):e0328999. doi: 10.1371/journal.pone.0328999 (PMC12349699; doi:10.1371/journal.pone.0328999)
Supplement: S1 Data — Data set. (ZIP) [file pone.0328999.s001.zip › Data Set/CS3-U-2.xlsx]

## Sheet: 数据
t	位移	荷载		应变	应力		E			U0	Ue	Ud	Uet	Udt	D	Kd\e	vud
0	0.01766	0.05292		0.0001766	0.0269656		0.0297446	3.23411		5.32225e-05	7.46762e-07	5.24757e-05	7.46762e-07	5.24757e-05		70.271
3	0.07896	0.28786		0.0007896	0.14668		0.0301328	3.37273		0.000181808	2.20956e-05	0.000159713	2.28423e-05	0.000212188		9.28926	3.57456e-05
6	0.16478	0.30023		0.0016478	0.152983		0.0305415	3.49875		0.000287951	2.40354e-05	0.000263916	4.68777e-05	0.000476104		10.1563	3.47344e-05
9	0.24039	0.25077		0.0024039	0.127781		0.0307458	3.67517		0.000372073	1.67685e-05	0.000355305	6.36461e-05	0.000831409		13.063	3.04631e-05
12	0.30169	0.28786		0.0030169	0.14668		0.031318	3.77599		0.000478349	2.20956e-05	0.000456254	8.57417e-05	0.00128766		15.0179	3.36496e-05
15	0.37116	0.31259		0.0037116	0.159282		0.0316245	3.96502		0.000594018	2.60551e-05	0.000567963	0.000111797	0.00185563		16.5982	3.72364e-05
18	0.44677	0.28786		0.0044677	0.14668		0.0319106	4.14144		0.000707306	2.20956e-05	0.00068521	0.000133892	0.00254084		18.9767	3.90825e-05
21	0.52238	0.30023		0.0052238	0.152983					0.000809401	2.40354e-05	0.000785366	0.000157928	0.0033262		21.0615	3.33851e-05
24	0.58777	0.31259		0.0058777	0.159282		357.082			0.000927437	2.60551e-05	0.000901382	0.000183983	0.00422758		22.9781	3.86721e-05
27	0.66337	0.30023		0.0066337	0.152983		308.338			0.00102935	2.40354e-05	0.00100532	0.000208018	0.0052329		25.156	3.4645e-05
30	0.73285	0.2755		0.0073285	0.140382		863.548			0.00112001	2.02388e-05	0.00109977	0.000228257	0.00633267		27.7436	3.14848e-05
33	0.79211	0.32496		0.0079211	0.165585		176.189			0.00121439	2.8158e-05	0.00118623	0.000256415	0.0075189		29.3232	2.88189e-05
36	0.85136	0.30023		0.0085136	0.152983		616.735			0.00130504	2.40354e-05	0.00128101	0.00028045	0.00879991		31.3778	3.15936e-05
39	0.91062	0.30023		0.0091062	0.152983		616.648			0.00139814	2.40354e-05	0.0013741	0.000304486	0.010174		33.4138	3.10306e-05
42	0.96579	0.36206		0.0096579	0.184489		486.865			0.00149966	3.49545e-05	0.0014647	0.00033944	0.0116387		34.288	3.02003e-05
45	1.0271	0.28786		0.010271	0.14668					0.00160793	2.20956e-05	0.00158584	0.000361536	0.0132245		36.5788	4.03783e-05
48	1.09249	0.36206		0.0109249	0.184489					0.00172479	3.49545e-05	0.00168983	0.00039649	0.0149144		37.616	3.46655e-05
51	1.15583	0.36206		0.0115583	0.184489					0.00182226	3.49545e-05	0.00178731	0.000431445	0.0167017		38.7111	3.24915e-05
54	1.20692	0.38679		0.0120692	0.19709					0.00195318	3.98926e-05	0.00191329	0.000471338	0.018615		39.4939	4.19928e-05
57	1.2723	0.39915		0.012723	0.203389					0.00206956	4.24829e-05	0.00202707	0.00051382	0.020642		40.1737	3.79295e-05
60	1.32952	0.39915		0.0132952	0.203389					0.00218772	4.24829e-05	0.00214524	0.000556303	0.0227873		40.962	3.93872e-05
63	1.38673	0.41152		0.0138673	0.209692					0.00232692	4.51569e-05	0.00228176	0.00060146	0.025069		41.6803	4.55081e-05
66	1.44599	0.51044		0.0144599	0.260097					0.00247918	6.94755e-05	0.00240971	0.000670936	0.0274788		40.9559	4.26496e-05
69	1.50525	0.49808		0.0150525	0.253799					0.00264265	6.61516e-05	0.0025765	0.000737087	0.0300553		40.7757	5.5598e-05
72	1.56451	0.58464		0.0156451	0.297906					0.00283879	9.11422e-05	0.00274765	0.00082823	0.0328029		39.606	5.70476e-05
75	1.62581	0.67119		0.0162581	0.342008					0.00305423	0.000120125	0.00293411	0.000948355	0.035737		37.6832	6.2154e-05
78	1.68711	0.70829		0.0168711	0.360912					0.00325955	0.000133772	0.00312578	0.00108213	0.0388628		35.9133	6.38891e-05
81	1.7382	0.86904		0.017382	0.442823					0.00354258	0.000201383	0.0033412	0.00128351	0.042204		32.8817	7.18089e-05
84	1.7995	0.94323		0.017995	0.480627					0.00381803	0.000237234	0.00358079	0.00152074	0.0457848		30.1068	7.98639e-05
87	1.85263	1.09162		0.0185263	0.556239					0.00419236	0.00031775	0.00387461	0.00183849	0.0496594		27.0109	9.79387e-05
90	1.91598	1.22764		0.0191598	0.625549					0.00459856	0.000401869	0.00419669	0.00224036	0.0538561		24.039	0.000107361
93	1.97932	1.28947		0.0197932	0.657055					0.00490889	0.000443369	0.00446552	0.00268373	0.0583216		21.7315	8.96103e-05
96	2.02223	1.54914		0.0202223	0.789371					0.00547048	0.000639917	0.00483056	0.00332365	0.0631522		19.0009	0.00012168
99	2.09171	1.62334		0.0209171	0.82718					0.00590703	0.000702686	0.00520434	0.00402633	0.0683565		16.9774	0.000124593
102	2.14075	1.87065		0.0214075	0.953197					0.00651451	0.000933098	0.00558141	0.00495943	0.0739379		14.9085	0.00012569
105	2.20205	2.01903		0.0220205	1.02881					0.0070812	0.001087	0.00599421	0.00604643	0.0799321		13.2197	0.000137598
108	2.25518	2.16742		0.0225518	1.10442					0.00765525	0.00125265	0.00640261	0.00729907	0.0863347		11.8282	0.000136133
111	2.30422	2.42709		0.0230422	1.23673					0.00846467	0.00157078	0.00689389	0.00886985	0.0932286		10.5107	0.000163762
114	2.36757	2.58784		0.0236757	1.31864					0.00917685	0.00178574	0.00739112	0.0106556	0.10062		9.44291	0.000165742
117	2.41865	2.88461		0.0241865	1.46986					0.0100504	0.00221879	0.00783157	0.0128744	0.108451		8.42381	0.000146816
120	2.47587	3.10719		0.0247587	1.58328					0.0106288	0.00257441	0.00805444	0.0154488	0.116506		7.54142	7.42897e-05
123	2.51061	3.4287		0.0251061	1.74711					0.0117614	0.00313474	0.00862667	0.0185835	0.125132		6.73351	0.000190744
126	2.57395	3.58945		0.0257395	1.82902					0.0123481	0.00343557	0.00891251	0.0220191	0.134045		6.08767	9.52799e-05
129	2.6046	3.92332		0.026046	1.99914					0.0135645	0.0041044	0.0094601	0.0261235	0.143505		5.49333	0.000182531
132	2.66386	4.13353		0.0266386	2.10626					0.0143291	0.00455601	0.00977304	0.0306795	0.153278		4.99611	0.000104313
135	2.6986	4.50449		0.026986	2.29528					0.015915	0.00541045	0.0105045	0.03609	0.163783		4.53818	0.000243834
138	2.76603	4.72707		0.0276603	2.4087					0.0166871	0.00595836	0.0107287	0.0420483	0.174511		4.15026	7.47198e-05
141	2.79668	5.15986		0.0279668	2.62923					0.0182167	0.00709934	0.0111174	0.0491477	0.185629		3.77696	0.000129565
144	2.8539	5.33298		0.028539	2.71744					0.0190192	0.00758372	0.0114354	0.0567314	0.197064		3.47364	0.000106014
147	2.8825	5.67921		0.028825	2.89386					0.0206508	0.00860039	0.0120504	0.0653318	0.209115		3.20081	0.000204977
150	2.93768	5.92652		0.0293768	3.01988					0.0218009	0.00936574	0.0124351	0.0746975	0.22155		2.96596	0.000128255
153	2.97446	6.34695		0.0297446	3.23411					0.0230833	0.0107417	0.0123416	0.0854392	0.233891		2.73752	-3.11877e-05
156	3.01328	6.61899		0.0301328	3.37273					0.0244875	0.0116822	0.0128052	0.0971214	0.246696		2.54008	0.000154548
159	3.05415	6.8663		0.0305415	3.49875					0.0252203	0.0125715	0.0126487	0.109693	0.259345		2.36428	-5.21584e-05
162	3.07458	7.21253		0.0307458	3.67517					0.027352	0.0138713	0.0134807	0.123564	0.272826		2.20797	0.000277329
165	3.1318	7.41038		0.031318	3.77599					0.0285384	0.0146428	0.0138956	0.138207	0.286722		2.07458	0.000138284
168	3.16245	7.78135		0.0316245	3.96502					0.029698	0.0161455	0.0135525	0.154353	0.300274		1.94538	-0.000114375
171	3.19106	8.12758		0.0319106	4.14144					0.031844	0.0176143	0.0142297	0.171967	0.314504		1.82886	0.000225758
174	3.24214	8.36252		0.0324214	4.26116					0.0329097	0.0186473	0.0142624	0.190614	0.328766		1.72477	1.088e-05
177	3.26666	8.69639		0.0326666	4.43128					0.035022	0.020166	0.014856	0.21078	0.343622		1.63024	0.000197873
180	3.31366	8.9437		0.0331366	4.5573					0.0366326	0.0213293	0.0153033	0.23211	0.358925		1.54636	0.000149095
183	3.3484	9.25284		0.033484	4.71482					0.0374169	0.0228293	0.0145876	0.254939	0.373513		1.46511	-0.000238572
186	3.36475	9.57434		0.0336475	4.87864					0.0404384	0.0244433	0.015995	0.279382	0.389508		1.39418	0.000469163
189	3.42605	9.77219		0.0342605	4.97946					0.041681	0.025464	0.016217	0.304846	0.405725		1.33092	7.39774e-05
192	3.45057	10.1184		0.0345057	5.15588					0.0448608	0.0273003	0.0175605	0.332146	0.423285		1.27439	0.00044784
195	3.51187	10.2421		0.0351187	5.21889					0.0467034	0.0279717	0.0187317	0.360118	0.442017		1.22742	0.000390409
198	3.54661	10.5759		0.0354661	5.38901					0.0495984	0.029825	0.0197734	0.389943	0.461791		1.18425	0.000347228
201	3.59974	10.8109		0.0359974	5.50873					0.0515406	0.0311649	0.0203757	0.421108	0.482166		1.14499	0.000200772
204	3.63448	11.1324		0.0363448	5.67256					0.0531909	0.033046	0.0201449	0.454154	0.502311		1.10604	-7.69579e-05
207	3.66308	11.5157		0.0366308	5.86788					0.0564548	0.035361	0.0210938	0.489515	0.523405		1.06923	0.000316331
210	3.71826	11.7012		0.0371826	5.96239					0.0576916	0.0365093	0.0211824	0.526024	0.544587		1.03529	2.95042e-05
213	3.73869	12.0598		0.0373869	6.14512					0.0602289	0.0387813	0.0214476	0.564806	0.566035		1.00218	8.84052e-05
216	3.77956	12.3071		0.0377956	6.27114					0.0630818	0.0403882	0.0226936	0.605194	0.588728		0.972793	0.000415327
219	3.82451	12.6039		0.0382451	6.42236					0.06388	0.0423595	0.0215204	0.647553	0.610249		0.942392	-0.000391036
222	3.83677	12.9501		0.0383677	6.59879					0.0675501	0.0447188	0.0228313	0.692272	0.63308		0.914496	0.000436941
225	3.89194	13.1603		0.0389194	6.7059					0.069492	0.0461823	0.0233097	0.738454	0.65639		0.88887	0.000159478
228	3.92055	13.4818		0.0392055	6.86972					0.0714827	0.0484663	0.0230164	0.786921	0.679406		0.863373	-9.77723e-05
231	3.94916	13.8281		0.0394916	7.04615					0.0749165	0.0509877	0.0239288	0.837908	0.703335		0.839394	0.000304138
234	3.9982	13.6549		0.039982	6.95794					0.07636	0.049719	0.0266409	0.887627	0.729976		0.82239	0.000904046
237	4.01864	14.063		0.0401864	7.16586					0.0775479	0.052735	0.0248129	0.940362	0.754789		0.802657	-0.000609361
240	4.03498	14.4711		0.0403498	7.37379					0.0822311	0.0558398	0.0263914	0.996202	0.78118		0.784158	0.000526166
243	4.09833	14.5453		0.0409833	7.4116					0.0836121	0.0564138	0.0271983	1.05262	0.808379		0.767971	0.000268976
246	4.11672	14.9286		0.0411672	7.60692					0.0860782	0.0594265	0.0266517	1.11204	0.83503		0.750898	-0.000182189
249	4.14941	14.6813		0.0414941	7.48091					0.0854757	0.0574738	0.0280019	1.16952	0.863032		0.737939	0.000450065
252	4.14124	14.2609		0.0414124	7.26668					0.0867947	0.0542293	0.0325654	1.22375	0.895598		0.73185	0.00152118
255	4.15963	13.8899		0.0415963	7.07765					0.0898574	0.0514446	0.0384128	1.27519	0.93401		0.732448	0.00194912
258	4.20254	14.1248		0.0420254	7.19737					0.0914995	0.0531997	0.0382997	1.32839	0.97231		0.731946	-3.76872e-05
261	4.22502	14.5453		0.0422502	7.4116					0.0931854	0.0564138	0.0367716	1.3848	1.00908		0.728682	-0.00050937
264	4.2475	14.8915		0.042475	7.58803					0.0966175	0.0591315	0.0374859	1.44394	1.04657		0.724802	0.000238103
267	4.29245	15.077		0.0429245	7.68254					0.0978885	0.0606137	0.0372748	1.50455	1.08384		0.720377	-7.03861e-05
270	4.3088	15.4356		0.043088	7.86526					0.0993506	0.0635314	0.0358192	1.56808	1.11966		0.714033	-0.000485191
273	4.32719	15.7695		0.0432719	8.03539					0.10331	0.0663095	0.0370002	1.63439	1.15666		0.707703	0.000393672
276	4.37623	15.9178		0.0437623	8.111					0.105319	0.0675632	0.0377554	1.70195	1.19442		0.701792	0.000251725
279	4.40075	16.2393		0.0440075	8.27482					0.109875	0.07032	0.0395551	1.77227	1.23397		0.696265	0.000599918
282	4.45592	16.1775		0.0445592	8.24332					0.110208	0.0697856	0.040422	1.84206	1.27439		0.691832	0.000288961
285	4.46001	15.7324		0.0446001	8.01648					0.113834	0.0659978	0.0478359	1.90806	1.32223		0.692972	0.00247128
288	4.50496	15.9302		0.0450496	8.1173					0.118302	0.0676682	0.0506341	1.97572	1.37286		0.694866	0.00093276
291	4.56014	15.856		0.0456014	8.07949					0.121784	0.0670393	0.0547448	2.04276	1.42761		0.698862	0.00137023
294	4.60305	15.992		0.0460305	8.1488					0.12442	0.0681944	0.0562257	2.11096	1.48384		0.70292	0.000493638
297	4.63574	15.6582		0.0463574	7.97868					0.126197	0.0653768	0.06082	2.17634	1.54466		0.709751	0.00153141
300	4.65822	15.3614		0.0465822	7.82746					0.12895	0.0629221	0.0660279	2.23926	1.61068		0.719293	0.00173596
303	4.69296	15.7447		0.0469296	8.02279					0.131102	0.0661016	0.0650001	2.30536	1.67568		0.726864	-0.000342581
306	4.71952	16.0539		0.0471952	8.18031					0.133575	0.0687228	0.0648524	2.37408	1.74054		0.73314	-4.92259e-05
309	4.75017	15.6211		0.0475017	7.95978					0.138948	0.0650674	0.0738802	2.43915	1.81442		0.743872	0.00300924
312	4.81761	15.6458		0.0481761	7.97238					0.14353	0.0652736	0.0782566	2.50442	1.89267		0.755732	0.00145881
315	4.87482	15.7942		0.0487482	8.04799					0.144529	0.0665176	0.0780112	2.57094	1.97068		0.766522	-8.17893e-05
318	4.88708	16.1775		0.0488708	8.24332					0.149276	0.0697856	0.0794907	2.64073	2.05017		0.776368	0.00049316
321	4.9443	16.3877		0.049443	8.35043					0.151688	0.0716109	0.080077	2.71234	2.13025		0.785393	0.000195428
324	4.9729	16.7092		0.049729	8.51425					0.153272	0.0744483	0.0788234	2.78679	2.20907		0.792696	-0.000417869
327	4.99129	17.0925		0.0499129	8.70958					0.156449	0.0779033	0.0785459	2.86469	2.28762		0.798558	-9.24851e-05
330	5.02808	16.8082		0.0502808	8.56466					0.160158	0.0753325	0.0848257	2.94002	2.37245		0.806949	0.00209326
333	5.07099	17.1173		0.0507099	8.72218					0.161963	0.0781289	0.0838344	3.01815	2.45628		0.813837	-0.00033045
336	5.09142	17.5624		0.0509142	8.94901					0.16728	0.0822455	0.0850341	3.1004	2.54131		0.819674	0.000399899
339	5.15068	17.649		0.0515068	8.99312					0.16969	0.0830582	0.0866317	3.18345	2.62795		0.825502	0.000532535
342	5.17724	17.9705		0.0517724	9.15694					0.170823	0.0861118	0.0847115	3.26957	2.71266		0.829669	-0.000640046
345	5.1895	18.3167		0.051895	9.33337					0.175792	0.089462	0.0863302	3.35903	2.79899		0.833273	0.000539547
348	5.24263	18.3909		0.0524263	9.37117					0.177727	0.0901882	0.0875388	3.44922	2.88653		0.836865	0.000402869
351	5.26307	18.7619		0.0526307	9.5602					0.179699	0.0938632	0.0858362	3.54308	2.97236		0.838921	-0.000567525
354	5.2835	19.1329		0.052835	9.74923					0.185292	0.0976118	0.0876806	3.64069	3.06004		0.840512	0.000614802
357	5.34072	19.2318		0.0534072	9.79963					0.187314	0.0986237	0.0886907	3.73931	3.14873		0.842062	0.00033669
360	5.36115	19.6151		0.0536115	9.99496					0.191402	0.102594	0.0888074	3.84191	3.23754		0.842691	3.89252e-05
363	5.40202	19.6398		0.0540202	10.0076					0.194445	0.102853	0.0915918	3.94476	3.32913		0.843938	0.000928107
366	5.43267	19.3307		0.0543267	9.85004					0.197044	0.0996409	0.0974028	4.0444	3.42654		0.847229	0.00193701
369	5.45923	19.071		0.0545923	9.71772					0.199606	0.0969819	0.102624	4.14138	3.52916		0.852169	0.0017403
372	5.4858	18.7743		0.054858	9.5665					0.201349	0.093987	0.107362	4.23537	3.63652		0.858608	0.00157949
375	5.50419	18.4404		0.0550419	9.39638					0.201918	0.090674	0.111244	4.32605	3.74777		0.866326	0.00129411
378	5.51032	18.0076		0.0551032	9.17585					0.20663	0.0864677	0.120162	4.41251	3.86793		0.876582	0.00297246
381	5.5614	18.1931		0.055614	9.27036					0.211958	0.0882581	0.123699	4.50077	3.99163		0.886876	0.00117917
384	5.61862	18.3538		0.0561862	9.35227					0.21639	0.0898247	0.126565	4.5906	4.11819		0.897093	0.000955345
387	5.66562	18.663		0.0566562	9.50979					0.222456	0.0928761	0.129579	4.68347	4.24777		0.906971	0.00100468
390	5.72896	18.9226		0.0572896	9.64211					0.224047	0.0954785	0.128569	4.77895	4.37634		0.915754	-0.000336844
393	5.74531	19.2936		0.0574531	9.83114					0.22749	0.0992589	0.128231	4.87821	4.50457		0.923407	-0.000112542
396	5.78005	19.6028		0.0578005	9.98866					0.230727	0.102465	0.128261	4.98068	4.63283		0.930162	1.00464e-05
399	5.81274	19.2565		0.0581274	9.81223					0.234105	0.0988775	0.135227	5.07955	4.76806		0.938677	0.00232194
402	5.84748	18.9103		0.0584748	9.63581					0.236844	0.0953539	0.14149	5.17491	4.90955		0.948723	0.00208748
405	5.87609	18.663		0.0587609	9.50979					0.240706	0.0928761	0.14783	5.26778	5.05738		0.960059	0.00211344
408	5.91695	18.4404		0.0591695	9.39638					0.242842	0.090674	0.152168	5.35846	5.20955		0.972211	0.00144593
411	5.93943	18.8484		0.0593943	9.60431					0.245019	0.0947313	0.150287	5.45319	5.35984		0.982881	-0.000626874
414	5.96191	19.1576		0.0596191	9.76183					0.25061	0.0978643	0.152746	5.55105	5.51258		0.99307	0.000819675
417	6.01912	19.207		0.0601912	9.78703					0.252831	0.0983702	0.154461	5.64942	5.66704		1.00312	0.000571563
420	6.0416	19.5657		0.060416	9.96976					0.25444	0.102078	0.152362	5.7515	5.81941		1.01181	-0.000699686
423	6.05795	19.0463		0.0605795	9.70512					0.2568	0.0967305	0.160069	5.84823	5.97947		1.02244	0.00256919
426	6.08247	18.7372		0.0608247	9.5476					0.25835	0.093616	0.164734	5.94185	6.14421		1.03406	0.00155476
429	6.09882	18.4651		0.0609882	9.40898					0.259301	0.0909173	0.168384	6.03276	6.31259		1.04638	0.00121676
432	6.10903	18.1189		0.0610903	9.23256					0.263663	0.0875398	0.176123	6.1203	6.48872		1.06019	0.00257968
435	6.15603	18.3044		0.0615603	9.32707					0.268422	0.0893412	0.17908	6.20964	6.6678		1.07378	0.000985776
438	6.20712	18.2549		0.0620712	9.30186					0.270916	0.0888591	0.182057	6.2985	6.84985		1.08754	0.000992335
441	6.23368	18.6135		0.0623368	9.48459					0.275543	0.0923845	0.183158	6.39089	7.03301		1.10047	0.000367045
444	6.28272	18.4157		0.0628272	9.38378					0.279404	0.0904309	0.188973	6.48132	7.22198		1.11428	0.00193815
447	6.32359	18.663		0.0632359	9.50979					0.284233	0.0928761	0.191357	6.5742	7.41334		1.12764	0.000794806
450	6.37468	18.4404		0.0637468	9.39638					0.287278	0.090674	0.196604	6.66487	7.60995		1.1418	0.00174901
453	6.40737	18.1189		0.0640737	9.23256					0.292938	0.0875398	0.205398	6.75241	7.81534		1.15742	0.00293124
456	6.46867	18.1189		0.0646867	9.23256					0.297998	0.0875398	0.210459	6.83995	8.0258		1.17337	0.00168686
459	6.52384	17.8839		0.0652384	9.11284					0.299842	0.0852842	0.214558	6.92523	8.24036		1.1899	0.00136652
462	6.54428	17.5253		0.0654428	8.93011					0.30147	0.0818984	0.219572	7.00713	8.45993		1.20733	0.00167121
465	6.56267	17.2162		0.0656267	8.77259					0.304506	0.0790346	0.225471	7.08617	8.6854		1.22568	0.00196643
468	6.59741	17.0802		0.0659741	8.70328					0.308958	0.0777907	0.231167	7.16396	8.91657		1.24464	0.00189867
471	6.64849	17.1297		0.0664849	8.72848					0.311082	0.0782419	0.23284	7.2422	9.14941		1.26335	0.000557608
474	6.67301	16.87		0.0667301	8.59616					0.315964	0.0758876	0.240077	7.31809	9.38949		1.28305	0.00241231
477	6.73023	16.6227		0.0673023	8.47015					0.316306	0.0736789	0.242627	7.39177	9.63211		1.30309	0.000850201
480	6.73432	16.1899		0.0673432	8.24962					0.317803	0.0698923	0.247911	7.46166	9.88003		1.32411	0.00176117
483	6.75271	15.7571		0.0675271	8.02909					0.317965	0.0662055	0.251759	7.52786	10.1318		1.3459	0.00128282
486	6.75475	15.349		0.0675475	7.82116					0.321295	0.0628208	0.258474	7.59068	10.3903		1.36882	0.00223834
489	6.79766	15.1141		0.0679766	7.70144					0.321761	0.0609124	0.260849	7.6516	10.6511		1.39201	0.000791445
492	6.80379	14.7184		0.0680379	7.49981					0.325091	0.0577647	0.267326	7.70936	10.9184		1.41626	0.00215905
495	6.84875	14.3474		0.0684875	7.31079					0.329743	0.0548896	0.274854	7.76425	11.1933		1.44164	0.00250923
498	6.91209	14.4834		0.0691209	7.3801					0.334882	0.0559353	0.278947	7.82019	11.4722		1.467	0.00136432
501	6.98157	14.5453		0.0698157	7.4116					0.337339	0.0564138	0.280925	7.8766	11.7532		1.49216	0.000659439
504	7.01426	14.9533		0.0701426	7.61953					0.342655	0.0596235	0.283031	7.93622	12.0362		1.51661	0.000702071
507	7.08374	15.077		0.0708374	7.68254					0.34597	0.0606137	0.285356	7.99684	12.3215		1.5408	0.000775095
510	7.12665	15.2501		0.0712665	7.77075					0.350252	0.0620137	0.288238	8.05885	12.6098		1.56471	0.000960645
513	7.18182	15.213		0.0718182	7.75185					0.353242	0.0617124	0.291529	8.12056	12.9013		1.58872	0.00109702
516	7.22064	15.0152		0.0722064	7.65103					0.35478	0.0601176	0.294663	8.18068	13.196		1.61307	0.0010445
519	7.24108	14.5329		0.0724108	7.4053					0.355824	0.056318	0.299506	8.237	13.4955		1.6384	0.00161443
522	7.25538	14.1125		0.0725538	7.19107					0.355824	0.0531066	0.302718	8.29011	13.7982		1.66442	0.00107046
525	7.25538	13.6921		0.0725538	6.97684					0.355684	0.0499896	0.305695	8.34009	14.1039		1.6911	0.000992339
528	7.25334	13.2469		0.0725334	6.75001					0.35582	0.0467919	0.309028	8.38689	14.4129		1.71851	0.00111107
531	7.25538	12.8265		0.0725538	6.53578					0.355952	0.0438688	0.312083	8.43076	14.725		1.74658	0.00101838
534	7.25743	12.4679		0.0725743	6.35305					0.355952	0.0414502	0.314502	8.47221	15.0395		1.77516	0.000806222
537	7.25743	12.0722		0.0725743	6.15142					0.355952	0.0388609	0.317091	8.51107	15.3566		1.80431	0.00086308
540	7.25743	11.7012		0.0725743	5.96239					0.355831	0.0365093	0.319322	8.54758	15.6759		1.83396	0.000743763
543	7.25538	11.3426		0.0725538	5.77967					0.356064	0.0343058	0.321758	8.58188	15.9977		1.86412	0.000811954
546	7.25947	10.9593		0.0725947	5.58434					0.356064	0.0320262	0.324038	8.61391	16.3217		1.89481	0.000759863
549	7.25947	10.5759		0.0725947	5.38901					0.355847	0.029825	0.326023	8.64373	16.6477		1.92599	0.000661646
552	7.25538	10.1802		0.0725538	5.18739					0.356056	0.027635	0.328421	8.67137	16.9762		1.95773	0.00079952
555	7.25947	9.83402		0.0725947	5.01097					0.356258	0.0257872	0.33047	8.69715	17.3066		1.98992	0.000683078
558	7.26356	9.50015		0.0726356	4.84084					0.356258	0.024066	0.332192	8.72122	17.6388		2.02252	0.000573752
561	7.26356	9.07972		0.0726356	4.62661					0.356164	0.021983	0.334181	8.7432	17.973		2.05565	0.000663304
564	7.26151	8.73349		0.0726151	4.45019					0.356075	0.0203385	0.335737	8.76354	18.3087		2.08919	0.000518439
567	7.25947	8.43672		0.0725947	4.29897					0.356247	0.0189797	0.337267	8.78252	18.646		2.12308	0.000510236
570	7.26356	8.06575		0.0726356	4.10994					0.356411	0.0173473	0.339064	8.79987	18.9851		2.15743	0.000598833
573	7.26764	7.71952		0.0726764	3.93351					0.356411	0.01589	0.340521	8.81576	19.3256		2.19216	0.000485778
576	7.26764	7.42275		0.0726764	3.78229					0.356411	0.0146917	0.34172	8.83045	19.6673		2.22721	0.000399422
579	7.26764	7.00232		0.0726764	3.56806					0.356411	0.0130745	0.343337	8.84353	20.0106		2.26275	0.000539055
582	7.26764	6.65609		0.0726764	3.39164					0.356479	0.0118136	0.344665	8.85534	20.3553		2.29865	0.000442835
585	7.26969	6.27276		0.0726969	3.19631					0.356415	0.010492	0.345923	8.86583	20.7012		2.33495	0.000419355
588	7.26764	5.87706		0.0726764	2.99468					0.356356	0.00921006	0.347146	8.87504	21.0484		2.37164	0.000407667
591	7.2656	5.469		0.072656	2.78675					0.356411	0.00797551	0.348436	8.88302	21.3968		2.40873	0.000429784
594	7.26764	5.07331		0.0726764	2.58513					0.356564	0.00686318	0.349701	8.88988	21.7465		2.44621	0.000421861
597	7.27377	4.73944		0.0727377	2.415					0.356422	0.00598958	0.350433	8.89587	22.097		2.48396	0.000243848
600	7.26764	4.35611		0.0726764	2.21967					0.356422	0.00505988	0.351363	8.90093	22.4483		2.52202	0.000309901
603	7.26764	3.93568		0.0726764	2.00544					0.356539	0.0041303	0.352409	8.90506	22.8007		2.56042	0.000348776
606	7.27377	3.53999		0.0727377	1.80382					0.356574	0.00334154	0.353233	8.9084	23.154		2.59911	0.000274559
609	7.27582	3.14429		0.0727582	1.60219					0.356543	0.00263626	0.353907	8.91104	23.5079		2.63806	0.000224856
612	7.27377	2.73623		0.0727377	1.39426					0.356596	0.0019964	0.354599	8.91303	23.8625		2.67725	0.000230747
615	7.27786	2.29107		0.0727786	1.16742					0.356596	0.00139965	0.355196	8.91443	24.2177		2.71668	0.000198917
618	7.27786	1.93247		0.0727786	0.984698					0.356614	0.00099579	0.355618	8.91543	24.5733		2.75626	0.000140801
621	7.2799	1.6357		0.072799	0.833478					0.356599	0.000713427	0.355886	8.91614	24.9292		2.79596	8.91818e-05
624	7.27786	1.21527		0.0727786	0.619246					0.356621	0.000393811	0.356227	8.91654	25.2854		2.83579	0.00011365
627	7.28195	0.83194		0.0728195	0.423918					0.356821	0.000184555	0.356636	8.91672	25.642		2.87572	0.000136459
630	7.33508	0.64646		0.0733508	0.329406					0.357063	0.000111436	0.356951	8.91683	25.999		2.91572	0.00010503
633	7.40455	0.72066		0.0740455	0.367215					0.343468	0.000138485	0.343329	8.91697	26.3423		2.95418	-0.00454079

## Sheet: Sheet1
VerticalPosition	VerticalLoad	VerticalExtension	HorizontalPosition	HorizontalLoad	HorizontalExtension	voidWaterPosition	voidWaterLoad	Temperature	runTime		应变	应力
-0.005	18.000	0.000	0.000	0.000	0.000	0.000	0.000	0.00	3.2		-5e-05
0.000	42.000	0.000	0.000	0.000	0.000	0.000	0.000	0.00	3.2		0
0.002	56.000	0.000	0.000	0.000	0.000	0.000	0.000	0.00	3.8		2e-05
0.007	70.667	0.000	0.000	0.000	0.000	0.000	0.000	0.00	4.3		7e-05
0.011	74.222	0.000	0.000	0.000	0.000	0.000	0.000	0.00	4.8		0.00011
0.014	92.630	0.000	0.000	0.000	0.000	0.000	0.000	0.00	5.4		0.00014
0.017	103.951	0.000	0.000	0.000	0.000	0.000	0.000	0.00	5.9		0.00017
0.021	115.860	0.000	0.000	0.000	0.000	0.000	0.000	0.00	6.4		0.00021
0.026	123.604	0.000	0.000	0.000	0.000	0.000	0.000	0.00	7.0		0.00026
0.030	140.155	0.000	0.000	0.000	0.000	0.000	0.000	0.00	7.5		0.0003
0.035	156.253	0.000	0.000	0.000	0.000	0.000	0.000	0.00	8.0		0.00035
0.039	171.136	0.000	0.000	0.000	0.000	0.000	0.000	0.00	8.5		0.00039
0.046	185.463	0.000	0.000	0.000	0.000	0.000	0.000	0.00	9.1		0.00046
0.051	199.200	0.000	0.000	0.000	0.000	0.000	0.000	0.00	9.6		0.00051
0.056	216.887	0.000	0.000	0.000	0.000	0.000	0.000	0.00	10.1		0.00056
0.061	235.362	0.000	0.000	0.000	0.000	0.000	0.000	0.00	10.7		0.00061
0.066	251.417	0.000	0.000	0.000	0.000	0.000	0.000	0.00	11.2		0.00066
0.071	272.926	0.000	0.000	0.000	0.000	0.000	0.000	0.00	11.7		0.00071
0.077	285.448	0.000	0.000	0.000	0.000	0.000	0.000	0.00	12.3		0.00077
0.083	296.791	0.000	0.000	0.000	0.000	0.000	0.000	0.00	12.8		0.00083
0.089	300.746	0.000	0.000	0.000	0.000	0.000	0.000	0.00	13.3		0.00089
0.094	307.846	0.000	0.000	0.000	0.000	0.000	0.000	0.00	13.9		0.00094
0.099	309.531	0.000	0.000	0.000	0.000	0.000	0.000	0.00	14.4		0.00099
0.105	312.459	0.000	0.000	0.000	0.000	0.000	0.000	0.00	14.9		0.00105
0.110	313.997	0.000	0.000	0.000	0.000	0.000	0.000	0.00	15.5		0.0011
0.115	319.485	0.000	0.000	0.000	0.000	0.000	0.000	0.00	16.0		0.00115
0.120	317.827	0.000	0.000	0.000	0.000	0.000	0.000	0.00	16.5		0.0012
0.124	325.104	0.000	0.000	0.000	0.000	0.000	0.000	0.00	17.0		0.00124
0.129	330.977	0.000	0.000	0.000	0.000	0.000	0.000	0.00	17.6		0.00129
0.134	341.694	0.000	0.000	0.000	0.000	0.000	0.000	0.00	18.1		0.00134
0.139	349.224	0.000	0.000	0.000	0.000	0.000	0.000	0.00	18.6		0.00139
0.145	355.306	0.000	0.000	0.000	0.000	0.000	0.000	0.00	19.2		0.00145
0.151	365.843	0.000	0.000	0.000	0.000	0.000	0.000	0.00	19.7		0.00151
0.156	375.383	0.000	0.000	0.000	0.000	0.000	0.000	0.00	20.2		0.00156
0.162	382.075	0.000	0.000	0.000	0.000	0.000	0.000	0.00	20.8		0.00162
0.167	393.486	0.000	0.000	0.000	0.000	0.000	0.000	0.00	21.3		0.00167
0.174	399.520	0.000	0.000	0.000	0.000	0.000	0.000	0.00	21.8		0.00174
0.180	399.336	0.000	0.000	0.000	0.000	0.000	0.000	0.00	22.3		0.0018
0.185	395.285	0.000	0.000	0.000	0.000	0.000	0.000	0.00	22.9		0.00185
0.190	397.874	0.000	0.000	0.000	0.000	0.000	0.000	0.00	23.4		0.0019
0.195	395.386	0.000	0.000	0.000	0.000	0.000	0.000	0.00	24.2		0.00195
0.200	395.420	0.000	0.000	0.000	0.000	0.000	0.000	0.00	24.7		0.002
0.205	392.602	0.000	0.000	0.000	0.000	0.000	0.000	0.00	25.2		0.00205
0.210	393.674	0.000	0.000	0.000	0.000	0.000	0.000	0.00	25.7		0.0021
0.215	397.092	0.000	0.000	0.000	0.000	0.000	0.000	0.00	26.3		0.00215
0.222	400.589	0.000	0.000	0.000	0.000	0.000	0.000	0.00	26.8		0.00222
0.226	404.894	0.000	0.000	0.000	0.000	0.000	0.000	0.00	27.3		0.00226
0.233	403.494	0.000	0.000	0.000	0.000	0.000	0.000	0.00	27.9		0.00233
0.238	412.463	0.000	0.000	0.000	0.000	0.000	0.000	0.00	28.4		0.00238
0.244	416.986	0.000	0.000	0.000	0.000	0.000	0.000	0.00	28.9		0.00244
0.248	419.483	0.000	0.000	0.000	0.000	0.000	0.000	0.00	29.5		0.00248
0.253	425.823	0.000	0.000	0.000	0.000	0.000	0.000	0.00	30.0		0.00253
0.258	432.768	0.000	0.000	0.000	0.000	0.000	0.000	0.00	30.5		0.00258
0.265	433.197	0.000	0.000	0.000	0.000	0.000	0.000	0.00	31.1		0.00265
0.270	435.655	0.000	0.000	0.000	0.000	0.000	0.000	0.00	31.6		0.0027
0.278	432.617	0.000	0.000	0.000	0.000	0.000	0.000	0.00	32.1		0.00278
0.282	428.424	0.000	0.000	0.000	0.000	0.000	0.000	0.00	32.6		0.00282
0.288	422.014	0.000	0.000	0.000	0.000	0.000	0.000	0.00	33.2		0.00288
0.293	422.479	0.000	0.000	0.000	0.000	0.000	0.000	0.00	33.7		0.00293
0.298	416.498	0.000	0.000	0.000	0.000	0.000	0.000	0.00	34.2		0.00298
0.303	418.659	0.000	0.000	0.000	0.000	0.000	0.000	0.00	34.8		0.00303
0.308	417.386	0.000	0.000	0.000	0.000	0.000	0.000	0.00	35.3		0.00308
0.312	419.682	0.000	0.000	0.000	0.000	0.000	0.000	0.00	35.8		0.00312
0.317	422.022	0.000	0.000	0.000	0.000	0.000	0.000	0.00	36.4		0.00317
0.321	421.568	0.000	0.000	0.000	0.000	0.000	0.000	0.00	36.9		0.00321
0.326	428.197	0.000	0.000	0.000	0.000	0.000	0.000	0.00	37.4		0.00326
0.333	430.255	0.000	0.000	0.000	0.000	0.000	0.000	0.00	37.9		0.00333
0.338	431.151	0.000	0.000	0.000	0.000	0.000	0.000	0.00	38.5		0.00338
0.344	434.135	0.000	0.000	0.000	0.000	0.000	0.000	0.00	39.0		0.00344
0.349	439.429	0.000	0.000	0.000	0.000	0.000	0.000	0.00	39.5		0.00349
0.354	448.188	0.000	0.000	0.000	0.000	0.000	0.000	0.00	40.1		0.00354
0.360	450.872	0.000	0.000	0.000	0.000	0.000	0.000	0.00	40.6		0.0036
0.367	452.687	0.000	0.000	0.000	0.000	0.000	0.000	0.00	41.1		0.00367
0.371	448.186	0.000	0.000	0.000	0.000	0.000	0.000	0.00	41.7		0.00371
0.377	447.291	0.000	0.000	0.000	0.000	0.000	0.000	0.00	42.3		0.00377
0.382	443.492	0.000	0.000	0.000	0.000	0.000	0.000	0.00	42.8		0.00382
0.387	437.928	0.000	0.000	0.000	0.000	0.000	0.000	0.00	43.3		0.00387
0.393	432.807	0.000	0.000	0.000	0.000	0.000	0.000	0.00	43.8		0.00393
0.398	429.245	0.000	0.000	0.000	0.000	0.000	0.000	0.00	44.4		0.00398
0.403	432.351	0.000	0.000	0.000	0.000	0.000	0.000	0.00	44.9		0.00403
0.408	430.198	0.000	0.000	0.000	0.000	0.000	0.000	0.00	45.4		0.00408
0.413	436.516	0.000	0.000	0.000	0.000	0.000	0.000	0.00	46.0		0.00413
0.418	437.905	0.000	0.000	0.000	0.000	0.000	0.000	0.00	46.5		0.00418
0.423	440.474	0.000	0.000	0.000	0.000	0.000	0.000	0.00	47.0		0.00423
0.430	445.793	0.000	0.000	0.000	0.000	0.000	0.000	0.00	47.6		0.0043
0.434	450.422	0.000	0.000	0.000	0.000	0.000	0.000	0.00	48.1		0.00434
0.440	453.738	0.000	0.000	0.000	0.000	0.000	0.000	0.00	48.6		0.0044
0.445	458.387	0.000	0.000	0.000	0.000	0.000	0.000	0.00	49.2		0.00445
0.450	465.042	0.000	0.000	0.000	0.000	0.000	0.000	0.00	49.7		0.0045
0.455	468.810	0.000	0.000	0.000	0.000	0.000	0.000	0.00	50.2		0.00455
0.462	468.284	0.000	0.000	0.000	0.000	0.000	0.000	0.00	50.7		0.00462
0.468	463.364	0.000	0.000	0.000	0.000	0.000	0.000	0.00	51.3		0.00468
0.473	453.549	0.000	0.000	0.000	0.000	0.000	0.000	0.00	51.8		0.00473
0.479	448.638	0.000	0.000	0.000	0.000	0.000	0.000	0.00	52.3		0.00479
0.484	445.729	0.000	0.000	0.000	0.000	0.000	0.000	0.00	52.8		0.00484
0.489	447.122	0.000	0.000	0.000	0.000	0.000	0.000	0.00	53.4		0.00489
0.495	444.617	0.000	0.000	0.000	0.000	0.000	0.000	0.00	53.9		0.00495
0.499	446.247	0.000	0.000	0.000	0.000	0.000	0.000	0.00	54.4		0.00499
0.504	443.955	0.000	0.000	0.000	0.000	0.000	0.000	0.00	55.0		0.00504
0.509	445.734	0.000	0.000	0.000	0.000	0.000	0.000	0.00	55.5		0.00509
0.514	447.563	0.000	0.000	0.000	0.000	0.000	0.000	0.00	56.0		0.00514
0.518	452.765	0.000	0.000	0.000	0.000	0.000	0.000	0.00	56.5		0.00518
0.523	453.109	0.000	0.000	0.000	0.000	0.000	0.000	0.00	57.1		0.00523
0.530	456.958	0.000	0.000	0.000	0.000	0.000	0.000	0.00	57.6		0.0053
0.535	460.356	0.000	0.000	0.000	0.000	0.000	0.000	0.00	58.1		0.00535
0.539	466.771	0.000	0.000	0.000	0.000	0.000	0.000	0.00	58.6		0.00539
0.546	472.376	0.000	0.000	0.000	0.000	0.000	0.000	0.00	59.2		0.00546
0.551	478.382	0.000	0.000	0.000	0.000	0.000	0.000	0.00	59.7		0.00551
0.558	475.919	0.000	0.000	0.000	0.000	0.000	0.000	0.00	60.3		0.00558
0.563	475.101	0.000	0.000	0.000	0.000	0.000	0.000	0.00	60.8		0.00563
0.569	470.007	0.000	0.000	0.000	0.000	0.000	0.000	0.00	61.3		0.00569
0.574	466.036	0.000	0.000	0.000	0.000	0.000	0.000	0.00	61.8		0.00574
0.579	467.014	0.000	0.000	0.000	0.000	0.000	0.000	0.00	62.4		0.00579
0.585	462.017	0.000	0.000	0.000	0.000	0.000	0.000	0.00	62.9		0.00585
0.590	456.677	0.000	0.000	0.000	0.000	0.000	0.000	0.00	63.4		0.0059
0.595	457.231	0.000	0.000	0.000	0.000	0.000	0.000	0.00	64.0		0.00595
0.600	451.636	0.000	0.000	0.000	0.000	0.000	0.000	0.00	64.5		0.006
0.605	457.956	0.000	0.000	0.000	0.000	0.000	0.000	0.00	65.0		0.00605
0.610	460.197	0.000	0.000	0.000	0.000	0.000	0.000	0.00	65.6		0.0061
0.615	467.051	0.000	0.000	0.000	0.000	0.000	0.000	0.00	66.1		0.00615
0.620	474.416	0.000	0.000	0.000	0.000	0.000	0.000	0.00	66.6		0.0062
0.625	474.822	0.000	0.000	0.000	0.000	0.000	0.000	0.00	67.2		0.00625
0.631	479.746	0.000	0.000	0.000	0.000	0.000	0.000	0.00	67.7		0.00631
0.635	485.523	0.000	0.000	0.000	0.000	0.000	0.000	0.00	68.2		0.00635
0.639	489.090	0.000	0.000	0.000	0.000	0.000	0.000	0.00	68.7		0.00639
0.646	494.204	0.000	0.000	0.000	0.000	0.000	0.000	0.00	69.3		0.00646
0.653	497.098	0.000	0.000	0.000	0.000	0.000	0.000	0.00	69.8		0.00653
0.659	489.434	0.000	0.000	0.000	0.000	0.000	0.000	0.00	70.3		0.00659
0.665	485.844	0.000	0.000	0.000	0.000	0.000	0.000	0.00	70.9		0.00665
0.671	480.093	0.000	0.000	0.000	0.000	0.000	0.000	0.00	71.4		0.00671
0.676	474.979	0.000	0.000	0.000	0.000	0.000	0.000	0.00	71.9		0.00676
0.682	475.357	0.000	0.000	0.000	0.000	0.000	0.000	0.00	72.5		0.00682
0.686	469.779	0.000	0.000	0.000	0.000	0.000	0.000	0.00	73.0		0.00686
0.691	470.045	0.000	0.000	0.000	0.000	0.000	0.000	0.00	73.5		0.00691
0.696	466.275	0.000	0.000	0.000	0.000	0.000	0.000	0.00	74.0		0.00696
0.701	469.107	0.000	0.000	0.000	0.000	0.000	0.000	0.00	74.6		0.00701
0.706	464.794	0.000	0.000	0.000	0.000	0.000	0.000	0.00	75.1		0.00706
0.711	476.633	0.000	0.000	0.000	0.000	0.000	0.000	0.00	75.6		0.00711
0.716	481.142	0.000	0.000	0.000	0.000	0.000	0.000	0.00	76.1		0.00716
0.721	484.592	0.000	0.000	0.000	0.000	0.000	0.000	0.00	76.7		0.00721
0.726	491.245	0.000	0.000	0.000	0.000	0.000	0.000	0.00	77.2		0.00726
0.731	494.612	0.000	0.000	0.000	0.000	0.000	0.000	0.00	77.8		0.00731
0.736	501.952	0.000	0.000	0.000	0.000	0.000	0.000	0.00	78.3		0.00736
0.742	503.522	0.000	0.000	0.000	0.000	0.000	0.000	0.00	78.8		0.00742
0.747	506.491	0.000	0.000	0.000	0.000	0.000	0.000	0.00	79.4		0.00747
0.754	502.004	0.000	0.000	0.000	0.000	0.000	0.000	0.00	79.9		0.00754
0.760	499.499	0.000	0.000	0.000	0.000	0.000	0.000	0.00	80.4		0.0076
0.766	494.834	0.000	0.000	0.000	0.000	0.000	0.000	0.00	80.9		0.00766
0.771	490.444	0.000	0.000	0.000	0.000	0.000	0.000	0.00	81.5		0.00771
0.777	489.426	0.000	0.000	0.000	0.000	0.000	0.000	0.00	82.0		0.00777
0.782	483.623	0.000	0.000	0.000	0.000	0.000	0.000	0.00	82.5		0.00782
0.787	483.350	0.000	0.000	0.000	0.000	0.000	0.000	0.00	83.1		0.00787
0.792	483.324	0.000	0.000	0.000	0.000	0.000	0.000	0.00	83.6		0.00792
0.797	479.225	0.000	0.000	0.000	0.000	0.000	0.000	0.00	84.1		0.00797
0.803	484.183	0.000	0.000	0.000	0.000	0.000	0.000	0.00	84.7		0.00803
0.808	484.469	0.000	0.000	0.000	0.000	0.000	0.000	0.00	85.2		0.00808
0.812	490.217	0.000	0.000	0.000	0.000	0.000	0.000	0.00	85.7		0.00812
0.817	492.229	0.000	0.000	0.000	0.000	0.000	0.000	0.00	86.2		0.00817
0.821	494.815	0.000	0.000	0.000	0.000	0.000	0.000	0.00	86.8		0.00821
0.826	500.348	0.000	0.000	0.000	0.000	0.000	0.000	0.00	87.3		0.00826
0.831	505.055	0.000	0.000	0.000	0.000	0.000	0.000	0.00	87.8		0.00831
0.836	510.468	0.000	0.000	0.000	0.000	0.000	0.000	0.00	88.4		0.00836
0.842	509.841	0.000	0.000	0.000	0.000	0.000	0.000	0.00	88.9		0.00842
0.850	507.436	0.000	0.000	0.000	0.000	0.000	0.000	0.00	89.4		0.0085
0.856	506.426	0.000	0.000	0.000	0.000	0.000	0.000	0.00	90.0		0.00856
0.862	498.954	0.000	0.000	0.000	0.000	0.000	0.000	0.00	90.5		0.00862
0.868	500.460	0.000	0.000	0.000	0.000	0.000	0.000	0.00	91.0		0.00868
0.872	494.138	0.000	0.000	0.000	0.000	0.000	0.000	0.00	91.6		0.00872
0.878	492.533	0.000	0.000	0.000	0.000	0.000	0.000	0.00	92.1		0.00878
0.882	489.890	0.000	0.000	0.000	0.000	0.000	0.000	0.00	92.6		0.00882
0.888	488.474	0.000	0.000	0.000	0.000	0.000	0.000	0.00	93.1		0.00888
0.893	487.121	0.000	0.000	0.000	0.000	0.000	0.000	0.00	93.7		0.00893
0.898	486.199	0.000	0.000	0.000	0.000	0.000	0.000	0.00	94.2		0.00898
0.903	489.773	0.000	0.000	0.000	0.000	0.000	0.000	0.00	94.8		0.00903
0.908	498.657	0.000	0.000	0.000	0.000	0.000	0.000	0.00	95.3		0.00908
0.913	500.810	0.000	0.000	0.000	0.000	0.000	0.000	0.00	95.8		0.00913
0.918	506.489	0.000	0.000	0.000	0.000	0.000	0.000	0.00	96.4		0.00918
0.923	509.100	0.000	0.000	0.000	0.000	0.000	0.000	0.00	96.9		0.00923
0.928	513.863	0.000	0.000	0.000	0.000	0.000	0.000	0.00	97.4		0.00928
0.933	516.321	0.000	0.000	0.000	0.000	0.000	0.000	0.00	97.9		0.00933
0.939	518.728	0.000	0.000	0.000	0.000	0.000	0.000	0.00	98.5		0.00939
0.946	514.350	0.000	0.000	0.000	0.000	0.000	0.000	0.00	99.0		0.00946
0.952	509.693	0.000	0.000	0.000	0.000	0.000	0.000	0.00	99.5		0.00952
0.958	504.681	0.000	0.000	0.000	0.000	0.000	0.000	0.00	100.1		0.00958
0.962	501.458	0.000	0.000	0.000	0.000	0.000	0.000	0.00	100.6		0.00962
0.967	496.379	0.000	0.000	0.000	0.000	0.000	0.000	0.00	101.1		0.00967
0.971	495.946	0.000	0.000	0.000	0.000	0.000	0.000	0.00	101.7		0.00971
0.978	498.108	0.000	0.000	0.000	0.000	0.000	0.000	0.00	102.2		0.00978
0.983	494.685	0.000	0.000	0.000	0.000	0.000	0.000	0.00	102.7		0.00983
0.989	494.264	0.000	0.000	0.000	0.000	0.000	0.000	0.00	103.3		0.00989
0.994	496.983	0.000	0.000	0.000	0.000	0.000	0.000	0.00	103.8		0.00994
0.999	497.749	0.000	0.000	0.000	0.000	0.000	0.000	0.00	104.3		0.00999
1.004	500.911	0.000	0.000	0.000	0.000	0.000	0.000	0.00	104.8		0.01004
1.008	502.220	0.000	0.000	0.000	0.000	0.000	0.000	0.00	105.4		0.01008
1.013	503.710	0.000	0.000	0.000	0.000	0.000	0.000	0.00	105.9		0.01013
1.018	508.643	0.000	0.000	0.000	0.000	0.000	0.000	0.00	106.4		0.01018
1.023	516.785	0.000	0.000	0.000	0.000	0.000	0.000	0.00	107.0		0.01023
1.028	521.143	0.000	0.000	0.000	0.000	0.000	0.000	0.00	107.5		0.01028
1.035	521.309	0.000	0.000	0.000	0.000	0.000	0.000	0.00	108.0		0.01035
1.040	524.817	0.000	0.000	0.000	0.000	0.000	0.000	0.00	108.6		0.0104
1.063	520.000	0.000	0.000	0.000	0.000	0.000	0.000	0.00	108.6		0.01063
1.063	526.000	0.000	0.000	0.000	0.000	0.000	0.000	0.00	108.7		0.01063
1.065	518.000	0.000	0.000	0.000	0.000	0.000	0.000	0.00	109.2		0.01065
1.067	513.333	0.000	0.000	0.000	0.000	0.000	0.000	0.00	109.7		0.01067
1.069	507.111	0.000	0.000	0.000	0.000	0.000	0.000	0.00	110.2		0.01069
1.070	503.481	0.000	0.000	0.000	0.000	0.000	0.000	0.00	110.8		0.0107
1.075	502.198	0.000	0.000	0.000	0.000	0.000	0.000	0.00	111.3		0.01075
1.079	504.560	0.000	0.000	0.000	0.000	0.000	0.000	0.00	111.8		0.01079
1.083	500.919	0.000	0.000	0.000	0.000	0.000	0.000	0.00	112.4		0.01083
1.087	502.493	0.000	0.000	0.000	0.000	0.000	0.000	0.00	112.9		0.01087
1.092	499.804	0.000	0.000	0.000	0.000	0.000	0.000	0.00	113.4		0.01092
1.097	499.432	0.000	0.000	0.000	0.000	0.000	0.000	0.00	114.0		0.01097
1.101	504.412	0.000	0.000	0.000	0.000	0.000	0.000	0.00	114.5		0.01101
1.106	501.948	0.000	0.000	0.000	0.000	0.000	0.000	0.00	115.0		0.01106
1.111	508.787	0.000	0.000	0.000	0.000	0.000	0.000	0.00	115.5		0.01111
1.116	514.245	0.000	0.000	0.000	0.000	0.000	0.000	0.00	116.1		0.01116
1.121	520.344	0.000	0.000	0.000	0.000	0.000	0.000	0.00	116.6		0.01121
1.125	526.196	0.000	0.000	0.000	0.000	0.000	0.000	0.00	117.1		0.01125
1.131	528.180	0.000	0.000	0.000	0.000	0.000	0.000	0.00	117.7		0.01131
1.138	526.792	0.000	0.000	0.000	0.000	0.000	0.000	0.00	118.2		0.01138
1.144	520.991	0.000	0.000	0.000	0.000	0.000	0.000	0.00	118.7		0.01144
1.150	518.594	0.000	0.000	0.000	0.000	0.000	0.000	0.00	119.3		0.0115
1.154	511.862	0.000	0.000	0.000	0.000	0.000	0.000	0.00	119.8		0.01154
1.159	506.819	0.000	0.000	0.000	0.000	0.000	0.000	0.00	120.3		0.01159
1.164	504.893	0.000	0.000	0.000	0.000	0.000	0.000	0.00	120.8		0.01164
1.169	502.571	0.000	0.000	0.000	0.000	0.000	0.000	0.00	121.4		0.01169
1.175	505.155	0.000	0.000	0.000	0.000	0.000	0.000	0.00	121.9		0.01175
1.179	505.242	0.000	0.000	0.000	0.000	0.000	0.000	0.00	122.4		0.01179
1.185	510.132	0.000	0.000	0.000	0.000	0.000	0.000	0.00	123.0		0.01185
1.188	511.791	0.000	0.000	0.000	0.000	0.000	0.000	0.00	123.5		0.01188
1.194	509.974	0.000	0.000	0.000	0.000	0.000	0.000	0.00	124.0		0.01194
1.199	513.922	0.000	0.000	0.000	0.000	0.000	0.000	0.00	124.5		0.01199
1.205	516.632	0.000	0.000	0.000	0.000	0.000	0.000	0.00	125.1		0.01205
1.210	520.851	0.000	0.000	0.000	0.000	0.000	0.000	0.00	125.7		0.0121
1.215	525.161	0.000	0.000	0.000	0.000	0.000	0.000	0.00	126.2		0.01215
1.220	526.004	0.000	0.000	0.000	0.000	0.000	0.000	0.00	126.7		0.0122
1.227	529.722	0.000	0.000	0.000	0.000	0.000	0.000	0.00	127.2		0.01227
1.233	527.242	0.000	0.000	0.000	0.000	0.000	0.000	0.00	127.8		0.01233
1.240	525.655	0.000	0.000	0.000	0.000	0.000	0.000	0.00	128.3		0.0124
1.244	520.299	0.000	0.000	0.000	0.000	0.000	0.000	0.00	128.8		0.01244
1.249	511.984	0.000	0.000	0.000	0.000	0.000	0.000	0.00	129.4		0.01249
1.254	511.428	0.000	0.000	0.000	0.000	0.000	0.000	0.00	129.9		0.01254
1.259	506.471	0.000	0.000	0.000	0.000	0.000	0.000	0.00	130.4		0.01259
1.263	500.300	0.000	0.000	0.000	0.000	0.000	0.000	0.00	131.0		0.01263
1.268	498.923	0.000	0.000	0.000	0.000	0.000	0.000	0.00	131.5		0.01268
1.273	502.408	0.000	0.000	0.000	0.000	0.000	0.000	0.00	132.0		0.01273
1.278	501.110	0.000	0.000	0.000	0.000	0.000	0.000	0.00	132.5		0.01278
1.283	503.839	0.000	0.000	0.000	0.000	0.000	0.000	0.00	133.1		0.01283
1.290	502.317	0.000	0.000	0.000	0.000	0.000	0.000	0.00	133.6		0.0129
1.295	508.719	0.000	0.000	0.000	0.000	0.000	0.000	0.00	134.1		0.01295
1.301	510.345	0.000	0.000	0.000	0.000	0.000	0.000	0.00	134.7		0.01301
1.306	515.021	0.000	0.000	0.000	0.000	0.000	0.000	0.00	135.2		0.01306
1.311	521.122	0.000	0.000	0.000	0.000	0.000	0.000	0.00	135.7		0.01311
1.316	524.714	0.000	0.000	0.000	0.000	0.000	0.000	0.00	136.3		0.01316
1.322	527.946	0.000	0.000	0.000	0.000	0.000	0.000	0.00	136.8		0.01322
1.328	526.220	0.000	0.000	0.000	0.000	0.000	0.000	0.00	137.3		0.01328
1.334	528.722	0.000	0.000	0.000	0.000	0.000	0.000	0.00	137.9		0.01334
1.339	516.981	0.000	0.000	0.000	0.000	0.000	0.000	0.00	138.4		0.01339
1.344	513.901	0.000	0.000	0.000	0.000	0.000	0.000	0.00	138.9		0.01344
1.350	506.960	0.000	0.000	0.000	0.000	0.000	0.000	0.00	139.4		0.0135
1.355	503.620	0.000	0.000	0.000	0.000	0.000	0.000	0.00	140.0		0.01355
1.360	502.194	0.000	0.000	0.000	0.000	0.000	0.000	0.00	140.5		0.0136
1.365	502.605	0.000	0.000	0.000	0.000	0.000	0.000	0.00	141.0		0.01365
1.370	500.266	0.000	0.000	0.000	0.000	0.000	0.000	0.00	141.6		0.0137
1.374	505.624	0.000	0.000	0.000	0.000	0.000	0.000	0.00	142.1		0.01374
1.379	506.630	0.000	0.000	0.000	0.000	0.000	0.000	0.00	142.7		0.01379
1.384	510.751	0.000	0.000	0.000	0.000	0.000	0.000	0.00	143.2		0.01384
1.390	512.460	0.000	0.000	0.000	0.000	0.000	0.000	0.00	143.7		0.0139
1.396	516.404	0.000	0.000	0.000	0.000	0.000	0.000	0.00	144.3		0.01396
1.401	520.288	0.000	0.000	0.000	0.000	0.000	0.000	0.00	144.8		0.01401
1.407	522.897	0.000	0.000	0.000	0.000	0.000	0.000	0.00	145.3		0.01407
1.412	531.062	0.000	0.000	0.000	0.000	0.000	0.000	0.00	145.8		0.01412
1.419	530.653	0.000	0.000	0.000	0.000	0.000	0.000	0.00	146.4		0.01419
1.425	535.238	0.000	0.000	0.000	0.000	0.000	0.000	0.00	146.9		0.01425
1.431	532.630	0.000	0.000	0.000	0.000	0.000	0.000	0.00	147.4		0.01431
1.435	523.290	0.000	0.000	0.000	0.000	0.000	0.000	0.00	148.0		0.01435
1.440	519.307	0.000	0.000	0.000	0.000	0.000	0.000	0.00	148.5		0.0144
1.445	516.865	0.000	0.000	0.000	0.000	0.000	0.000	0.00	149.0		0.01445
1.450	514.724	0.000	0.000	0.000	0.000	0.000	0.000	0.00	149.6		0.0145
1.455	511.196	0.000	0.000	0.000	0.000	0.000	0.000	0.00	150.1		0.01455
1.460	511.307	0.000	0.000	0.000	0.000	0.000	0.000	0.00	150.6		0.0146
1.465	508.168	0.000	0.000	0.000	0.000	0.000	0.000	0.00	151.1		0.01465
1.470	511.158	0.000	0.000	0.000	0.000	0.000	0.000	0.00	151.7		0.0147
1.475	517.109	0.000	0.000	0.000	0.000	0.000	0.000	0.00	152.2		0.01475
1.480	520.089	0.000	0.000	0.000	0.000	0.000	0.000	0.00	152.7		0.0148
1.485	525.066	0.000	0.000	0.000	0.000	0.000	0.000	0.00	153.3		0.01485
1.492	529.718	0.000	0.000	0.000	0.000	0.000	0.000	0.00	153.8		0.01492
1.497	530.928	0.000	0.000	0.000	0.000	0.000	0.000	0.00	154.3		0.01497
1.502	538.882	0.000	0.000	0.000	0.000	0.000	0.000	0.00	154.9		0.01502
1.507	543.937	0.000	0.000	0.000	0.000	0.000	0.000	0.00	155.4		0.01507
1.513	554.273	0.000	0.000	0.000	0.000	0.000	0.000	0.00	155.9		0.01513
1.519	553.403	0.000	0.000	0.000	0.000	0.000	0.000	0.00	156.4		0.01519
1.525	550.559	0.000	0.000	0.000	0.000	0.000	0.000	0.00	157.0		0.01525
1.531	543.321	0.000	0.000	0.000	0.000	0.000	0.000	0.00	157.5		0.01531
1.536	541.960	0.000	0.000	0.000	0.000	0.000	0.000	0.00	158.0		0.01536
1.542	535.093	0.000	0.000	0.000	0.000	0.000	0.000	0.00	158.5		0.01542
1.547	532.351	0.000	0.000	0.000	0.000	0.000	0.000	0.00	159.1		0.01547
1.552	527.148	0.000	0.000	0.000	0.000	0.000	0.000	0.00	159.6		0.01552
1.557	530.500	0.000	0.000	0.000	0.000	0.000	0.000	0.00	160.2		0.01557
1.562	529.883	0.000	0.000	0.000	0.000	0.000	0.000	0.00	160.7		0.01562
1.567	530.794	0.000	0.000	0.000	0.000	0.000	0.000	0.00	161.2		0.01567
1.571	536.892	0.000	0.000	0.000	0.000	0.000	0.000	0.00	161.8		0.01571
1.576	537.229	0.000	0.000	0.000	0.000	0.000	0.000	0.00	162.3		0.01576
1.581	545.374	0.000	0.000	0.000	0.000	0.000	0.000	0.00	162.8		0.01581
1.588	548.201	0.000	0.000	0.000	0.000	0.000	0.000	0.00	163.3		0.01588
1.593	547.858	0.000	0.000	0.000	0.000	0.000	0.000	0.00	163.9		0.01593
1.597	556.686	0.000	0.000	0.000	0.000	0.000	0.000	0.00	164.4		0.01597
1.603	565.515	0.000	0.000	0.000	0.000	0.000	0.000	0.00	164.9		0.01603
1.609	571.400	0.000	0.000	0.000	0.000	0.000	0.000	0.00	165.5		0.01609
1.616	576.305	0.000	0.000	0.000	0.000	0.000	0.000	0.00	166.0		0.01616
1.621	571.902	0.000	0.000	0.000	0.000	0.000	0.000	0.00	166.5		0.01621
1.627	566.069	0.000	0.000	0.000	0.000	0.000	0.000	0.00	167.1		0.01627
1.632	562.657	0.000	0.000	0.000	0.000	0.000	0.000	0.00	167.7		0.01632
1.637	559.575	0.000	0.000	0.000	0.000	0.000	0.000	0.00	168.2		0.01637
1.642	555.411	0.000	0.000	0.000	0.000	0.000	0.000	0.00	168.7		0.01642
1.647	556.995	0.000	0.000	0.000	0.000	0.000	0.000	0.00	169.2		0.01647
1.653	550.135	0.000	0.000	0.000	0.000	0.000	0.000	0.00	169.8		0.01653
1.658	554.377	0.000	0.000	0.000	0.000	0.000	0.000	0.00	170.3		0.01658
1.663	551.504	0.000	0.000	0.000	0.000	0.000	0.000	0.00	170.8		0.01663
1.668	561.960	0.000	0.000	0.000	0.000	0.000	0.000	0.00	171.4		0.01668
1.673	562.488	0.000	0.000	0.000	0.000	0.000	0.000	0.00	171.9		0.01673
1.680	570.149	0.000	0.000	0.000	0.000	0.000	0.000	0.00	172.6		0.0168
1.684	572.879	0.000	0.000	0.000	0.000	0.000	0.000	0.00	173.1		0.01684
1.690	578.343	0.000	0.000	0.000	0.000	0.000	0.000	0.00	173.6		0.0169
1.695	587.407	0.000	0.000	0.000	0.000	0.000	0.000	0.00	174.2		0.01695
1.700	592.250	0.000	0.000	0.000	0.000	0.000	0.000	0.00	174.7		0.017
1.707	596.886	0.000	0.000	0.000	0.000	0.000	0.000	0.00	175.2		0.01707
1.712	600.045	0.000	0.000	0.000	0.000	0.000	0.000	0.00	175.8		0.01712
1.718	598.310	0.000	0.000	0.000	0.000	0.000	0.000	0.00	176.3		0.01718
1.724	588.785	0.000	0.000	0.000	0.000	0.000	0.000	0.00	176.8		0.01724
1.729	585.032	0.000	0.000	0.000	0.000	0.000	0.000	0.00	177.4		0.01729
1.734	578.606	0.000	0.000	0.000	0.000	0.000	0.000	0.00	177.9		0.01734
1.740	579.213	0.000	0.000	0.000	0.000	0.000	0.000	0.00	178.4		0.0174
1.745	581.273	0.000	0.000	0.000	0.000	0.000	0.000	0.00	178.9		0.01745
1.749	572.162	0.000	0.000	0.000	0.000	0.000	0.000	0.00	179.5		0.01749
1.754	577.811	0.000	0.000	0.000	0.000	0.000	0.000	0.00	180.0		0.01754
1.759	580.658	0.000	0.000	0.000	0.000	0.000	0.000	0.00	180.5		0.01759
1.764	585.490	0.000	0.000	0.000	0.000	0.000	0.000	0.00	181.1		0.01764
1.768	594.382	0.000	0.000	0.000	0.000	0.000	0.000	0.00	181.6		0.01768
1.775	598.957	0.000	0.000	0.000	0.000	0.000	0.000	0.00	182.1		0.01775
1.780	605.447	0.000	0.000	0.000	0.000	0.000	0.000	0.00	182.7		0.0178
1.786	607.135	0.000	0.000	0.000	0.000	0.000	0.000	0.00	183.2		0.01786
1.792	613.860	0.000	0.000	0.000	0.000	0.000	0.000	0.00	183.7		0.01792
1.797	618.665	0.000	0.000	0.000	0.000	0.000	0.000	0.00	184.2		0.01797
1.802	624.508	0.000	0.000	0.000	0.000	0.000	0.000	0.00	184.8		0.01802
1.808	628.058	0.000	0.000	0.000	0.000	0.000	0.000	0.00	185.3		0.01808
1.814	625.189	0.000	0.000	0.000	0.000	0.000	0.000	0.00	185.8		0.01814
1.819	617.082	0.000	0.000	0.000	0.000	0.000	0.000	0.00	186.5		0.01819
1.824	613.424	0.000	0.000	0.000	0.000	0.000	0.000	0.00	187.0		0.01824
1.830	603.502	0.000	0.000	0.000	0.000	0.000	0.000	0.00	187.5		0.0183
1.835	602.975	0.000	0.000	0.000	0.000	0.000	0.000	0.00	188.1		0.01835
1.840	601.492	0.000	0.000	0.000	0.000	0.000	0.000	0.00	188.6		0.0184
1.845	600.823	0.000	0.000	0.000	0.000	0.000	0.000	0.00	189.1		0.01845
1.850	600.105	0.000	0.000	0.000	0.000	0.000	0.000	0.00	189.6		0.0185
1.855	605.976	0.000	0.000	0.000	0.000	0.000	0.000	0.00	190.2		0.01855
1.860	609.694	0.000	0.000	0.000	0.000	0.000	0.000	0.00	190.7		0.0186
1.865	614.890	0.000	0.000	0.000	0.000	0.000	0.000	0.00	191.2		0.01865
1.871	621.861	0.000	0.000	0.000	0.000	0.000	0.000	0.00	191.8		0.01871
1.877	627.917	0.000	0.000	0.000	0.000	0.000	0.000	0.00	192.3		0.01877
1.882	632.259	0.000	0.000	0.000	0.000	0.000	0.000	0.00	192.8		0.01882
1.887	635.725	0.000	0.000	0.000	0.000	0.000	0.000	0.00	193.4		0.01887
1.892	644.328	0.000	0.000	0.000	0.000	0.000	0.000	0.00	193.9		0.01892
1.898	650.351	0.000	0.000	0.000	0.000	0.000	0.000	0.00	194.4		0.01898
1.904	649.227	0.000	0.000	0.000	0.000	0.000	0.000	0.00	195.0		0.01904
1.910	650.859	0.000	0.000	0.000	0.000	0.000	0.000	0.00	195.5		0.0191
1.916	641.029	0.000	0.000	0.000	0.000	0.000	0.000	0.00	196.0		0.01916
1.921	638.296	0.000	0.000	0.000	0.000	0.000	0.000	0.00	196.5		0.01921
1.927	634.108	0.000	0.000	0.000	0.000	0.000	0.000	0.00	197.1		0.01927
1.932	627.801	0.000	0.000	0.000	0.000	0.000	0.000	0.00	197.6		0.01932
1.936	626.303	0.000	0.000	0.000	0.000	0.000	0.000	0.00	198.1		0.01936
1.941	623.702	0.000	0.000	0.000	0.000	0.000	0.000	0.00	198.7		0.01941
1.946	628.335	0.000	0.000	0.000	0.000	0.000	0.000	0.00	199.2		0.01946
1.951	629.012	0.000	0.000	0.000	0.000	0.000	0.000	0.00	199.7		0.01951
1.956	632.782	0.000	0.000	0.000	0.000	0.000	0.000	0.00	200.2		0.01956
1.961	642.265	0.000	0.000	0.000	0.000	0.000	0.000	0.00	200.7		0.01961
1.967	648.682	0.000	0.000	0.000	0.000	0.000	0.000	0.00	201.4		0.01967
1.973	655.982	0.000	0.000	0.000	0.000	0.000	0.000	0.00	201.9		0.01973
1.979	660.555	0.000	0.000	0.000	0.000	0.000	0.000	0.00	202.5		0.01979
1.984	664.512	0.000	0.000	0.000	0.000	0.000	0.000	0.00	203.0		0.01984
1.989	677.356	0.000	0.000	0.000	0.000	0.000	0.000	0.00	203.5		0.01989
1.995	686.956	0.000	0.000	0.000	0.000	0.000	0.000	0.00	204.1		0.01995
2.001	688.437	0.000	0.000	0.000	0.000	0.000	0.000	0.00	204.6		0.02001
2.006	688.131	0.000	0.000	0.000	0.000	0.000	0.000	0.00	205.1		0.02006
2.012	682.523	0.000	0.000	0.000	0.000	0.000	0.000	0.00	205.7		0.02012
2.017	680.551	0.000	0.000	0.000	0.000	0.000	0.000	0.00	206.2		0.02017
2.022	678.025	0.000	0.000	0.000	0.000	0.000	0.000	0.00	206.7		0.02022
2.027	674.525	0.000	0.000	0.000	0.000	0.000	0.000	0.00	207.2		0.02027
2.033	676.517	0.000	0.000	0.000	0.000	0.000	0.000	0.00	207.8		0.02033
2.038	674.014	0.000	0.000	0.000	0.000	0.000	0.000	0.00	208.3		0.02038
2.043	677.844	0.000	0.000	0.000	0.000	0.000	0.000	0.00	208.8		0.02043
2.048	678.286	0.000	0.000	0.000	0.000	0.000	0.000	0.00	209.4		0.02048
2.053	685.710	0.000	0.000	0.000	0.000	0.000	0.000	0.00	209.9		0.02053
2.058	692.332	0.000	0.000	0.000	0.000	0.000	0.000	0.00	210.4		0.02058
2.062	705.347	0.000	0.000	0.000	0.000	0.000	0.000	0.00	211.0		0.02062
2.068	709.560	0.000	0.000	0.000	0.000	0.000	0.000	0.00	211.5		0.02068
2.074	715.302	0.000	0.000	0.000	0.000	0.000	0.000	0.00	212.0		0.02074
2.079	724.954	0.000	0.000	0.000	0.000	0.000	0.000	0.00	212.5		0.02079
2.084	736.085	0.000	0.000	0.000	0.000	0.000	0.000	0.00	213.1		0.02084
2.090	749.013	0.000	0.000	0.000	0.000	0.000	0.000	0.00	213.6		0.0209
2.097	757.033	0.000	0.000	0.000	0.000	0.000	0.000	0.00	214.3		0.02097
2.115	774.000	0.000	0.000	0.000	0.000	0.000	0.000	0.00	214.3		0.02115
2.120	768.000	0.000	0.000	0.000	0.000	0.000	0.000	0.00	214.4		0.0212
2.120	766.000	0.000	0.000	0.000	0.000	0.000	0.000	0.00	214.9		0.0212
2.124	763.333	0.000	0.000	0.000	0.000	0.000	0.000	0.00	215.4		0.02124
2.125	759.778	0.000	0.000	0.000	0.000	0.000	0.000	0.00	215.9		0.02125
2.128	755.704	0.000	0.000	0.000	0.000	0.000	0.000	0.00	216.5		0.02128
2.130	755.160	0.000	0.000	0.000	0.000	0.000	0.000	0.00	217.0		0.0213
2.134	755.621	0.000	0.000	0.000	0.000	0.000	0.000	0.00	217.5		0.02134
2.139	755.594	0.000	0.000	0.000	0.000	0.000	0.000	0.00	218.1		0.02139
2.142	757.738	0.000	0.000	0.000	0.000	0.000	0.000	0.00	218.6		0.02142
2.148	764.444	0.000	0.000	0.000	0.000	0.000	0.000	0.00	219.1		0.02148
2.151	771.394	0.000	0.000	0.000	0.000	0.000	0.000	0.00	219.7		0.02151
2.157	777.946	0.000	0.000	0.000	0.000	0.000	0.000	0.00	220.2		0.02157
2.162	786.447	0.000	0.000	0.000	0.000	0.000	0.000	0.00	220.7		0.02162
2.167	791.464	0.000	0.000	0.000	0.000	0.000	0.000	0.00	221.3		0.02167
2.173	797.970	0.000	0.000	0.000	0.000	0.000	0.000	0.00	221.8		0.02173
2.178	816.145	0.000	0.000	0.000	0.000	0.000	0.000	0.00	222.3		0.02178
2.183	824.372	0.000	0.000	0.000	0.000	0.000	0.000	0.00	222.8		0.02183
2.189	835.172	0.000	0.000	0.000	0.000	0.000	0.000	0.00	223.4		0.02189
2.194	841.515	0.000	0.000	0.000	0.000	0.000	0.000	0.00	223.9		0.02194
2.201	842.896	0.000	0.000	0.000	0.000	0.000	0.000	0.00	224.6		0.02201
2.207	837.470	0.000	0.000	0.000	0.000	0.000	0.000	0.00	225.1		0.02207
2.211	834.122	0.000	0.000	0.000	0.000	0.000	0.000	0.00	225.6		0.02211
2.216	835.197	0.000	0.000	0.000	0.000	0.000	0.000	0.00	226.2		0.02216
2.223	840.440	0.000	0.000	0.000	0.000	0.000	0.000	0.00	226.7		0.02223
2.228	840.546	0.000	0.000	0.000	0.000	0.000	0.000	0.00	227.2		0.02228
2.234	844.328	0.000	0.000	0.000	0.000	0.000	0.000	0.00	227.7		0.02234
2.239	849.958	0.000	0.000	0.000	0.000	0.000	0.000	0.00	228.3		0.02239
2.244	855.096	0.000	0.000	0.000	0.000	0.000	0.000	0.00	228.8		0.02244
2.249	860.685	0.000	0.000	0.000	0.000	0.000	0.000	0.00	229.3		0.02249
2.254	870.260	0.000	0.000	0.000	0.000	0.000	0.000	0.00	229.9		0.02254
2.259	883.315	0.000	0.000	0.000	0.000	0.000	0.000	0.00	230.4		0.02259
2.263	892.858	0.000	0.000	0.000	0.000	0.000	0.000	0.00	230.9		0.02263
2.268	902.391	0.000	0.000	0.000	0.000	0.000	0.000	0.00	231.5		0.02268
2.273	918.750	0.000	0.000	0.000	0.000	0.000	0.000	0.00	232.0		0.02273
2.278	933.714	0.000	0.000	0.000	0.000	0.000	0.000	0.00	232.5		0.02278
2.285	941.821	0.000	0.000	0.000	0.000	0.000	0.000	0.00	233.0		0.02285
2.292	953.845	0.000	0.000	0.000	0.000	0.000	0.000	0.00	233.6		0.02292
2.298	958.555	0.000	0.000	0.000	0.000	0.000	0.000	0.00	234.1		0.02298
2.303	961.800	0.000	0.000	0.000	0.000	0.000	0.000	0.00	234.6		0.02303
2.308	958.452	0.000	0.000	0.000	0.000	0.000	0.000	0.00	235.2		0.02308
2.312	958.417	0.000	0.000	0.000	0.000	0.000	0.000	0.00	235.7		0.02312
2.317	959.290	0.000	0.000	0.000	0.000	0.000	0.000	0.00	236.2		0.02317
2.321	961.569	0.000	0.000	0.000	0.000	0.000	0.000	0.00	236.8		0.02321
2.326	968.953	0.000	0.000	0.000	0.000	0.000	0.000	0.00	237.3		0.02326
2.331	970.174	0.000	0.000	0.000	0.000	0.000	0.000	0.00	237.8		0.02331
2.336	975.042	0.000	0.000	0.000	0.000	0.000	0.000	0.00	238.3		0.02336
2.343	985.072	0.000	0.000	0.000	0.000	0.000	0.000	0.00	239.0		0.02343
2.348	994.038	0.000	0.000	0.000	0.000	0.000	0.000	0.00	239.5		0.02348
2.354	1006.370	0.000	0.000	0.000	0.000	0.000	0.000	0.00	240.0		0.02354
2.359	1017.469	0.000	0.000	0.000	0.000	0.000	0.000	0.00	240.6		0.02359
2.364	1027.280	0.000	0.000	0.000	0.000	0.000	0.000	0.00	241.1		0.02364
2.370	1046.250	0.000	0.000	0.000	0.000	0.000	0.000	0.00	241.6		0.0237
2.374	1060.177	0.000	0.000	0.000	0.000	0.000	0.000	0.00	242.2		0.02374
2.381	1073.142	0.000	0.000	0.000	0.000	0.000	0.000	0.00	242.7		0.02381
2.388	1080.106	0.000	0.000	0.000	0.000	0.000	0.000	0.00	243.2		0.02388
2.394	1086.749	0.000	0.000	0.000	0.000	0.000	0.000	0.00	243.7		0.02394
2.400	1088.952	0.000	0.000	0.000	0.000	0.000	0.000	0.00	244.3		0.024
2.404	1087.900	0.000	0.000	0.000	0.000	0.000	0.000	0.00	244.8		0.02404
2.409	1090.284	0.000	0.000	0.000	0.000	0.000	0.000	0.00	245.3		0.02409
2.414	1090.728	0.000	0.000	0.000	0.000	0.000	0.000	0.00	245.9		0.02414
2.418	1096.004	0.000	0.000	0.000	0.000	0.000	0.000	0.00	246.4		0.02418
2.425	1101.911	0.000	0.000	0.000	0.000	0.000	0.000	0.00	246.9		0.02425
2.430	1107.638	0.000	0.000	0.000	0.000	0.000	0.000	0.00	247.5		0.0243
2.435	1113.516	0.000	0.000	0.000	0.000	0.000	0.000	0.00	248.0		0.02435
2.440	1123.385	0.000	0.000	0.000	0.000	0.000	0.000	0.00	248.5		0.0244
2.445	1136.634	0.000	0.000	0.000	0.000	0.000	0.000	0.00	249.1		0.02445
2.450	1150.340	0.000	0.000	0.000	0.000	0.000	0.000	0.00	249.6		0.0245
2.455	1161.324	0.000	0.000	0.000	0.000	0.000	0.000	0.00	250.1		0.02455
2.460	1175.555	0.000	0.000	0.000	0.000	0.000	0.000	0.00	250.6		0.0246
2.465	1194.293	0.000	0.000	0.000	0.000	0.000	0.000	0.00	251.2		0.02465
2.470	1213.283	0.000	0.000	0.000	0.000	0.000	0.000	0.00	251.7		0.0247
2.477	1225.859	0.000	0.000	0.000	0.000	0.000	0.000	0.00	252.2		0.02477
2.484	1232.380	0.000	0.000	0.000	0.000	0.000	0.000	0.00	252.9		0.02484
2.491	1238.746	0.000	0.000	0.000	0.000	0.000	0.000	0.00	253.4		0.02491
2.496	1243.042	0.000	0.000	0.000	0.000	0.000	0.000	0.00	254.0		0.02496
2.502	1242.596	0.000	0.000	0.000	0.000	0.000	0.000	0.00	254.5		0.02502
2.507	1245.879	0.000	0.000	0.000	0.000	0.000	0.000	0.00	255.0		0.02507
2.512	1250.825	0.000	0.000	0.000	0.000	0.000	0.000	0.00	255.5		0.02512
2.517	1259.568	0.000	0.000	0.000	0.000	0.000	0.000	0.00	256.0		0.02517
2.522	1260.131	0.000	0.000	0.000	0.000	0.000	0.000	0.00	256.6		0.02522
2.528	1269.233	0.000	0.000	0.000	0.000	0.000	0.000	0.00	257.1		0.02528
2.533	1276.455	0.000	0.000	0.000	0.000	0.000	0.000	0.00	257.6		0.02533
2.538	1285.896	0.000	0.000	0.000	0.000	0.000	0.000	0.00	258.2		0.02538
2.543	1299.450	0.000	0.000	0.000	0.000	0.000	0.000	0.00	258.7		0.02543
2.548	1311.449	0.000	0.000	0.000	0.000	0.000	0.000	0.00	259.2		0.02548
2.553	1327.966	0.000	0.000	0.000	0.000	0.000	0.000	0.00	259.8		0.02553
2.558	1341.472	0.000	0.000	0.000	0.000	0.000	0.000	0.00	260.3		0.02558
2.562	1359.479	0.000	0.000	0.000	0.000	0.000	0.000	0.00	260.8		0.02562
2.567	1379.984	0.000	0.000	0.000	0.000	0.000	0.000	0.00	261.4		0.02567
2.573	1394.821	0.000	0.000	0.000	0.000	0.000	0.000	0.00	261.9		0.02573
2.580	1404.602	0.000	0.000	0.000	0.000	0.000	0.000	0.00	262.4		0.0258
2.586	1410.808	0.000	0.000	0.000	0.000	0.000	0.000	0.00	263.0		0.02586
2.592	1416.136	0.000	0.000	0.000	0.000	0.000	0.000	0.00	263.5		0.02592
2.596	1419.981	0.000	0.000	0.000	0.000	0.000	0.000	0.00	264.0		0.02596
2.601	1419.039	0.000	0.000	0.000	0.000	0.000	0.000	0.00	264.6		0.02601
2.606	1422.007	0.000	0.000	0.000	0.000	0.000	0.000	0.00	265.1		0.02606
2.611	1424.682	0.000	0.000	0.000	0.000	0.000	0.000	0.00	265.6		0.02611
2.618	1428.563	0.000	0.000	0.000	0.000	0.000	0.000	0.00	266.3		0.02618
2.622	1434.748	0.000	0.000	0.000	0.000	0.000	0.000	0.00	266.8		0.02622
2.628	1442.104	0.000	0.000	0.000	0.000	0.000	0.000	0.00	267.3		0.02628
2.633	1456.951	0.000	0.000	0.000	0.000	0.000	0.000	0.00	267.9		0.02633
2.638	1470.351	0.000	0.000	0.000	0.000	0.000	0.000	0.00	268.4		0.02638
2.643	1487.767	0.000	0.000	0.000	0.000	0.000	0.000	0.00	268.9		0.02643
2.648	1504.040	0.000	0.000	0.000	0.000	0.000	0.000	0.00	269.5		0.02648
2.653	1525.269	0.000	0.000	0.000	0.000	0.000	0.000	0.00	270.0		0.02653
2.658	1544.103	0.000	0.000	0.000	0.000	0.000	0.000	0.00	270.5		0.02658
2.665	1565.457	0.000	0.000	0.000	0.000	0.000	0.000	0.00	271.1		0.02665
2.670	1580.853	0.000	0.000	0.000	0.000	0.000	0.000	0.00	271.6		0.0267
2.678	1593.104	0.000	0.000	0.000	0.000	0.000	0.000	0.00	272.1		0.02678
2.683	1598.319	0.000	0.000	0.000	0.000	0.000	0.000	0.00	272.6		0.02683
2.689	1598.141	0.000	0.000	0.000	0.000	0.000	0.000	0.00	273.2		0.02689
2.692	1605.820	0.000	0.000	0.000	0.000	0.000	0.000	0.00	273.7		0.02692
2.699	1608.320	0.000	0.000	0.000	0.000	0.000	0.000	0.00	274.2		0.02699
2.704	1615.713	0.000	0.000	0.000	0.000	0.000	0.000	0.00	274.8		0.02704
2.709	1619.011	0.000	0.000	0.000	0.000	0.000	0.000	0.00	275.3		0.02709
2.715	1624.575	0.000	0.000	0.000	0.000	0.000	0.000	0.00	275.8		0.02715
2.720	1631.529	0.000	0.000	0.000	0.000	0.000	0.000	0.00	276.4		0.0272
2.725	1641.701	0.000	0.000	0.000	0.000	0.000	0.000	0.00	276.9		0.02725
2.730	1655.410	0.000	0.000	0.000	0.000	0.000	0.000	0.00	277.4		0.0273
2.735	1669.370	0.000	0.000	0.000	0.000	0.000	0.000	0.00	277.9		0.02735
2.740	1686.927	0.000	0.000	0.000	0.000	0.000	0.000	0.00	278.5		0.0274
2.745	1705.432	0.000	0.000	0.000	0.000	0.000	0.000	0.00	279.0		0.02745
2.750	1719.453	0.000	0.000	0.000	0.000	0.000	0.000	0.00	279.5		0.0275
2.754	1750.295	0.000	0.000	0.000	0.000	0.000	0.000	0.00	280.2		0.02754
2.761	1771.583	0.000	0.000	0.000	0.000	0.000	0.000	0.00	280.7		0.02761
2.766	1794.959	0.000	0.000	0.000	0.000	0.000	0.000	0.00	281.2		0.02766
2.773	1805.847	0.000	0.000	0.000	0.000	0.000	0.000	0.00	281.8		0.02773
2.779	1817.269	0.000	0.000	0.000	0.000	0.000	0.000	0.00	282.3		0.02779
2.785	1824.705	0.000	0.000	0.000	0.000	0.000	0.000	0.00	282.8		0.02785
2.791	1830.991	0.000	0.000	0.000	0.000	0.000	0.000	0.00	283.3		0.02791
2.795	1839.566	0.000	0.000	0.000	0.000	0.000	0.000	0.00	283.9		0.02795
2.801	1846.519	0.000	0.000	0.000	0.000	0.000	0.000	0.00	284.4		0.02801
2.806	1849.695	0.000	0.000	0.000	0.000	0.000	0.000	0.00	284.9		0.02806
2.811	1855.071	0.000	0.000	0.000	0.000	0.000	0.000	0.00	285.5		0.02811
2.816	1867.922	0.000	0.000	0.000	0.000	0.000	0.000	0.00	286.0		0.02816
2.821	1869.998	0.000	0.000	0.000	0.000	0.000	0.000	0.00	286.5		0.02821
2.826	1890.973	0.000	0.000	0.000	0.000	0.000	0.000	0.00	287.1		0.02826
2.831	1910.990	0.000	0.000	0.000	0.000	0.000	0.000	0.00	287.6		0.02831
2.836	1926.655	0.000	0.000	0.000	0.000	0.000	0.000	0.00	288.1		0.02836
2.841	1944.548	0.000	0.000	0.000	0.000	0.000	0.000	0.00	288.6		0.02841
2.846	1967.734	0.000	0.000	0.000	0.000	0.000	0.000	0.00	289.2		0.02846
2.851	1995.428	0.000	0.000	0.000	0.000	0.000	0.000	0.00	289.7		0.02851
2.856	2018.721	0.000	0.000	0.000	0.000	0.000	0.000	0.00	290.2		0.02856
2.862	2045.716	0.000	0.000	0.000	0.000	0.000	0.000	0.00	290.8		0.02862
2.869	2060.479	0.000	0.000	0.000	0.000	0.000	0.000	0.00	291.3		0.02869
2.875	2070.398	0.000	0.000	0.000	0.000	0.000	0.000	0.00	291.8		0.02875
2.880	2078.626	0.000	0.000	0.000	0.000	0.000	0.000	0.00	292.4		0.0288
2.884	2080.675	0.000	0.000	0.000	0.000	0.000	0.000	0.00	292.9		0.02884
2.889	2090.100	0.000	0.000	0.000	0.000	0.000	0.000	0.00	293.4		0.02889
2.896	2097.925	0.000	0.000	0.000	0.000	0.000	0.000	0.00	294.1		0.02896
2.901	2101.675	0.000	0.000	0.000	0.000	0.000	0.000	0.00	294.6		0.02901
2.906	2113.533	0.000	0.000	0.000	0.000	0.000	0.000	0.00	295.1		0.02906
2.912	2120.736	0.000	0.000	0.000	0.000	0.000	0.000	0.00	295.7		0.02912
2.917	2133.090	0.000	0.000	0.000	0.000	0.000	0.000	0.00	296.2		0.02917
2.922	2153.942	0.000	0.000	0.000	0.000	0.000	0.000	0.00	296.7		0.02922
2.927	2171.011	0.000	0.000	0.000	0.000	0.000	0.000	0.00	297.3		0.02927
2.933	2197.651	0.000	0.000	0.000	0.000	0.000	0.000	0.00	297.8		0.02933
2.937	2216.220	0.000	0.000	0.000	0.000	0.000	0.000	0.00	298.3		0.02937
2.942	2241.290	0.000	0.000	0.000	0.000	0.000	0.000	0.00	298.9		0.02942
2.946	2270.170	0.000	0.000	0.000	0.000	0.000	0.000	0.00	299.4		0.02946
2.953	2298.154	0.000	0.000	0.000	0.000	0.000	0.000	0.00	299.9		0.02953
2.958	2325.108	0.000	0.000	0.000	0.000	0.000	0.000	0.00	300.4		0.02958
2.966	2337.421	0.000	0.000	0.000	0.000	0.000	0.000	0.00	301.0		0.02966
2.971	2352.509	0.000	0.000	0.000	0.000	0.000	0.000	0.00	301.5		0.02971
2.977	2359.643	0.000	0.000	0.000	0.000	0.000	0.000	0.00	302.0		0.02977
2.983	2367.051	0.000	0.000	0.000	0.000	0.000	0.000	0.00	302.6		0.02983
2.987	2379.898	0.000	0.000	0.000	0.000	0.000	0.000	0.00	303.1		0.02987
2.994	2384.650	0.000	0.000	0.000	0.000	0.000	0.000	0.00	303.6		0.02994
2.998	2394.516	0.000	0.000	0.000	0.000	0.000	0.000	0.00	304.2		0.02998
3.003	2399.389	0.000	0.000	0.000	0.000	0.000	0.000	0.00	304.7		0.03003
3.008	2410.301	0.000	0.000	0.000	0.000	0.000	0.000	0.00	305.2		0.03008
3.013	2425.897	0.000	0.000	0.000	0.000	0.000	0.000	0.00	305.7		0.03013
3.018	2440.733	0.000	0.000	0.000	0.000	0.000	0.000	0.00	306.3		0.03018
3.023	2466.876	0.000	0.000	0.000	0.000	0.000	0.000	0.00	306.8		0.03023
3.028	2486.536	0.000	0.000	0.000	0.000	0.000	0.000	0.00	307.3		0.03028
3.033	2510.138	0.000	0.000	0.000	0.000	0.000	0.000	0.00	307.8		0.03033
3.038	2542.558	0.000	0.000	0.000	0.000	0.000	0.000	0.00	308.5		0.03038
3.043	2575.232	0.000	0.000	0.000	0.000	0.000	0.000	0.00	309.0		0.03043
3.050	2607.263	0.000	0.000	0.000	0.000	0.000	0.000	0.00	309.6		0.0305
3.055	2634.832	0.000	0.000	0.000	0.000	0.000	0.000	0.00	310.1		0.03055
3.062	2652.698	0.000	0.000	0.000	0.000	0.000	0.000	0.00	310.6		0.03062
3.068	2667.843	0.000	0.000	0.000	0.000	0.000	0.000	0.00	311.1		0.03068
3.073	2680.847	0.000	0.000	0.000	0.000	0.000	0.000	0.00	311.7		0.03073
3.079	2694.230	0.000	0.000	0.000	0.000	0.000	0.000	0.00	312.2		0.03079
3.084	2701.026	0.000	0.000	0.000	0.000	0.000	0.000	0.00	312.7		0.03084
3.089	2713.752	0.000	0.000	0.000	0.000	0.000	0.000	0.00	313.3		0.03089
3.095	2720.259	0.000	0.000	0.000	0.000	0.000	0.000	0.00	313.8		0.03095
3.100	2730.670	0.000	0.000	0.000	0.000	0.000	0.000	0.00	314.3		0.031
3.105	2740.310	0.000	0.000	0.000	0.000	0.000	0.000	0.00	314.9		0.03105
3.110	2752.993	0.000	0.000	0.000	0.000	0.000	0.000	0.00	315.4		0.0311
3.115	2776.768	0.000	0.000	0.000	0.000	0.000	0.000	0.00	315.9		0.03115
3.120	2794.920	0.000	0.000	0.000	0.000	0.000	0.000	0.00	316.4		0.0312
3.125	2820.896	0.000	0.000	0.000	0.000	0.000	0.000	0.00	317.0		0.03125
3.129	2845.605	0.000	0.000	0.000	0.000	0.000	0.000	0.00	317.5		0.03129
3.134	2878.834	0.000	0.000	0.000	0.000	0.000	0.000	0.00	318.0		0.03134
3.139	2912.146	0.000	0.000	0.000	0.000	0.000	0.000	0.00	318.6		0.03139
3.144	2950.327	0.000	0.000	0.000	0.000	0.000	0.000	0.00	319.1		0.03144
3.150	2978.491	0.000	0.000	0.000	0.000	0.000	0.000	0.00	319.6		0.0315
3.157	2998.273	0.000	0.000	0.000	0.000	0.000	0.000	0.00	320.2		0.03157
3.178	3066.000	0.000	0.000	0.000	0.000	0.000	0.000	0.00	320.2		0.03178
3.178	3066.000	0.000	0.000	0.000	0.000	0.000	0.000	0.00	320.2		0.03178
3.180	3066.000	0.000	0.000	0.000	0.000	0.000	0.000	0.00	320.7		0.0318
3.182	3066.000	0.000	0.000	0.000	0.000	0.000	0.000	0.00	321.2		0.03182
3.185	3070.333	0.000	0.000	0.000	0.000	0.000	0.000	0.00	321.9		0.03185
3.188	3071.778	0.000	0.000	0.000	0.000	0.000	0.000	0.00	322.4		0.03188
3.191	3075.704	0.000	0.000	0.000	0.000	0.000	0.000	0.00	323.0		0.03191
3.195	3083.494	0.000	0.000	0.000	0.000	0.000	0.000	0.00	323.5		0.03195
3.199	3087.399	0.000	0.000	0.000	0.000	0.000	0.000	0.00	324.0		0.03199
3.203	3095.298	0.000	0.000	0.000	0.000	0.000	0.000	0.00	324.6		0.03203
3.208	3109.232	0.000	0.000	0.000	0.000	0.000	0.000	0.00	325.1		0.03208
3.212	3130.510	0.000	0.000	0.000	0.000	0.000	0.000	0.00	325.6		0.03212
3.217	3154.581	0.000	0.000	0.000	0.000	0.000	0.000	0.00	326.2		0.03217
3.221	3181.697	0.000	0.000	0.000	0.000	0.000	0.000	0.00	326.7		0.03221
3.226	3217.093	0.000	0.000	0.000	0.000	0.000	0.000	0.00	327.2		0.03226
3.231	3247.930	0.000	0.000	0.000	0.000	0.000	0.000	0.00	327.7		0.03231
3.236	3286.007	0.000	0.000	0.000	0.000	0.000	0.000	0.00	328.3		0.03236
3.242	3320.979	0.000	0.000	0.000	0.000	0.000	0.000	0.00	328.8		0.03242
3.247	3357.662	0.000	0.000	0.000	0.000	0.000	0.000	0.00	329.3		0.03247
3.254	3379.547	0.000	0.000	0.000	0.000	0.000	0.000	0.00	329.9		0.03254
3.260	3401.070	0.000	0.000	0.000	0.000	0.000	0.000	0.00	330.4		0.0326
3.266	3413.539	0.000	0.000	0.000	0.000	0.000	0.000	0.00	330.9		0.03266
3.271	3426.870	0.000	0.000	0.000	0.000	0.000	0.000	0.00	331.5		0.03271
3.277	3441.470	0.000	0.000	0.000	0.000	0.000	0.000	0.00	332.0		0.03277
3.282	3450.780	0.000	0.000	0.000	0.000	0.000	0.000	0.00	332.5		0.03282
3.287	3464.750	0.000	0.000	0.000	0.000	0.000	0.000	0.00	333.0		0.03287
3.292	3474.510	0.000	0.000	0.000	0.000	0.000	0.000	0.00	333.7		0.03292
3.298	3486.420	0.000	0.000	0.000	0.000	0.000	0.000	0.00	334.2		0.03298
3.303	3505.643	0.000	0.000	0.000	0.000	0.000	0.000	0.00	334.8		0.03303
3.308	3534.354	0.000	0.000	0.000	0.000	0.000	0.000	0.00	335.3		0.03308
3.312	3560.333	0.000	0.000	0.000	0.000	0.000	0.000	0.00	335.8		0.03312
3.317	3596.896	0.000	0.000	0.000	0.000	0.000	0.000	0.00	336.3		0.03317
3.323	3627.743	0.000	0.000	0.000	0.000	0.000	0.000	0.00	336.9		0.03323
3.327	3662.213	0.000	0.000	0.000	0.000	0.000	0.000	0.00	337.4		0.03327
3.332	3704.318	0.000	0.000	0.000	0.000	0.000	0.000	0.00	337.9		0.03332
3.338	3745.844	0.000	0.000	0.000	0.000	0.000	0.000	0.00	338.4		0.03338
3.343	3783.721	0.000	0.000	0.000	0.000	0.000	0.000	0.00	339.0		0.03343
3.351	3802.188	0.000	0.000	0.000	0.000	0.000	0.000	0.00	339.5		0.03351
3.357	3820.970	0.000	0.000	0.000	0.000	0.000	0.000	0.00	340.0		0.03357
3.363	3829.386	0.000	0.000	0.000	0.000	0.000	0.000	0.00	340.6		0.03363
3.368	3844.452	0.000	0.000	0.000	0.000	0.000	0.000	0.00	341.1		0.03368
3.373	3862.279	0.000	0.000	0.000	0.000	0.000	0.000	0.00	341.6		0.03373
3.378	3869.244	0.000	0.000	0.000	0.000	0.000	0.000	0.00	342.2		0.03378
3.383	3883.508	0.000	0.000	0.000	0.000	0.000	0.000	0.00	342.7		0.03383
3.388	3890.584	0.000	0.000	0.000	0.000	0.000	0.000	0.00	343.2		0.03388
3.393	3908.030	0.000	0.000	0.000	0.000	0.000	0.000	0.00	343.7		0.03393
3.398	3924.205	0.000	0.000	0.000	0.000	0.000	0.000	0.00	344.3		0.03398
3.403	3951.412	0.000	0.000	0.000	0.000	0.000	0.000	0.00	344.8		0.03403
3.408	3982.206	0.000	0.000	0.000	0.000	0.000	0.000	0.00	345.3		0.03408
3.413	4017.539	0.000	0.000	0.000	0.000	0.000	0.000	0.00	345.9		0.03413
3.418	4055.582	0.000	0.000	0.000	0.000	0.000	0.000	0.00	346.4		0.03418
3.423	4096.374	0.000	0.000	0.000	0.000	0.000	0.000	0.00	346.9		0.03423
3.428	4142.652	0.000	0.000	0.000	0.000	0.000	0.000	0.00	347.5		0.03428
3.434	4190.008	0.000	0.000	0.000	0.000	0.000	0.000	0.00	348.1		0.03434
3.441	4235.220	0.000	0.000	0.000	0.000	0.000	0.000	0.00	348.6		0.03441
3.447	4258.076	0.000	0.000	0.000	0.000	0.000	0.000	0.00	349.2		0.03447
3.453	4272.765	0.000	0.000	0.000	0.000	0.000	0.000	0.00	349.7		0.03453
3.458	4285.281	0.000	0.000	0.000	0.000	0.000	0.000	0.00	350.2		0.03458
3.464	4302.349	0.000	0.000	0.000	0.000	0.000	0.000	0.00	350.8		0.03464
3.469	4318.210	0.000	0.000	0.000	0.000	0.000	0.000	0.00	351.3		0.03469
3.475	4329.186	0.000	0.000	0.000	0.000	0.000	0.000	0.00	351.8		0.03475
3.480	4342.132	0.000	0.000	0.000	0.000	0.000	0.000	0.00	352.4		0.0348
3.485	4356.106	0.000	0.000	0.000	0.000	0.000	0.000	0.00	352.9		0.03485
3.490	4371.079	0.000	0.000	0.000	0.000	0.000	0.000	0.00	353.4		0.0349
3.495	4395.062	0.000	0.000	0.000	0.000	0.000	0.000	0.00	354.0		0.03495
3.499	4424.047	0.000	0.000	0.000	0.000	0.000	0.000	0.00	354.5		0.03499
3.504	4458.036	0.000	0.000	0.000	0.000	0.000	0.000	0.00	355.0		0.03504
3.509	4497.028	0.000	0.000	0.000	0.000	0.000	0.000	0.00	355.5		0.03509
3.514	4535.355	0.000	0.000	0.000	0.000	0.000	0.000	0.00	356.1		0.03514
3.519	4579.461	0.000	0.000	0.000	0.000	0.000	0.000	0.00	356.6		0.03519
3.523	4628.938	0.000	0.000	0.000	0.000	0.000	0.000	0.00	357.1		0.03523
3.530	4682.466	0.000	0.000	0.000	0.000	0.000	0.000	0.00	357.7		0.0353
3.535	4728.802	0.000	0.000	0.000	0.000	0.000	0.000	0.00	358.2		0.03535
3.543	4754.089	0.000	0.000	0.000	0.000	0.000	0.000	0.00	358.7		0.03543
3.549	4781.964	0.000	0.000	0.000	0.000	0.000	0.000	0.00	359.3		0.03549
3.555	4797.684	0.000	0.000	0.000	0.000	0.000	0.000	0.00	359.8		0.03555
3.560	4816.216	0.000	0.000	0.000	0.000	0.000	0.000	0.00	360.3		0.0356
3.565	4833.633	0.000	0.000	0.000	0.000	0.000	0.000	0.00	360.8		0.03565
3.570	4849.616	0.000	0.000	0.000	0.000	0.000	0.000	0.00	361.4		0.0357
3.575	4867.083	0.000	0.000	0.000	0.000	0.000	0.000	0.00	361.9		0.03575
3.580	4873.900	0.000	0.000	0.000	0.000	0.000	0.000	0.00	362.4		0.0358
3.585	4894.328	0.000	0.000	0.000	0.000	0.000	0.000	0.00	363.0		0.03585
3.590	4923.409	0.000	0.000	0.000	0.000	0.000	0.000	0.00	363.6		0.0359
3.595	4956.246	0.000	0.000	0.000	0.000	0.000	0.000	0.00	364.1		0.03595
3.600	4990.885	0.000	0.000	0.000	0.000	0.000	0.000	0.00	364.7		0.036
3.605	5035.710	0.000	0.000	0.000	0.000	0.000	0.000	0.00	365.2		0.03605
3.612	5078.198	0.000	0.000	0.000	0.000	0.000	0.000	0.00	365.7		0.03612
3.616	5121.303	0.000	0.000	0.000	0.000	0.000	0.000	0.00	366.2		0.03616
3.621	5172.167	0.000	0.000	0.000	0.000	0.000	0.000	0.00	366.8		0.03621
3.627	5229.490	0.000	0.000	0.000	0.000	0.000	0.000	0.00	367.3		0.03627
3.634	5281.886	0.000	0.000	0.000	0.000	0.000	0.000	0.00	367.8		0.03634
3.639	5312.459	0.000	0.000	0.000	0.000	0.000	0.000	0.00	368.4		0.03639
3.645	5334.115	0.000	0.000	0.000	0.000	0.000	0.000	0.00	368.9		0.03645
3.651	5349.524	0.000	0.000	0.000	0.000	0.000	0.000	0.00	369.4		0.03651
3.656	5367.880	0.000	0.000	0.000	0.000	0.000	0.000	0.00	370.0		0.03656
3.662	5387.135	0.000	0.000	0.000	0.000	0.000	0.000	0.00	370.5		0.03662
3.667	5401.671	0.000	0.000	0.000	0.000	0.000	0.000	0.00	371.0		0.03667
3.672	5416.935	0.000	0.000	0.000	0.000	0.000	0.000	0.00	371.5		0.03672
3.677	5430.869	0.000	0.000	0.000	0.000	0.000	0.000	0.00	372.1		0.03677
3.683	5450.601	0.000	0.000	0.000	0.000	0.000	0.000	0.00	372.6		0.03683
3.687	5480.157	0.000	0.000	0.000	0.000	0.000	0.000	0.00	373.1		0.03687
3.692	5516.586	0.000	0.000	0.000	0.000	0.000	0.000	0.00	373.7		0.03692
3.696	5548.914	0.000	0.000	0.000	0.000	0.000	0.000	0.00	374.2		0.03696
3.701	5595.833	0.000	0.000	0.000	0.000	0.000	0.000	0.00	374.7		0.03701
3.706	5636.249	0.000	0.000	0.000	0.000	0.000	0.000	0.00	375.3		0.03706
3.711	5687.694	0.000	0.000	0.000	0.000	0.000	0.000	0.00	375.8		0.03711
3.717	5748.648	0.000	0.000	0.000	0.000	0.000	0.000	0.00	376.5		0.03717
3.723	5806.114	0.000	0.000	0.000	0.000	0.000	0.000	0.00	377.0		0.03723
3.730	5855.587	0.000	0.000	0.000	0.000	0.000	0.000	0.00	377.5		0.0373
3.736	5895.567	0.000	0.000	0.000	0.000	0.000	0.000	0.00	378.1		0.03736
3.742	5913.051	0.000	0.000	0.000	0.000	0.000	0.000	0.00	378.6		0.03742
3.747	5934.206	0.000	0.000	0.000	0.000	0.000	0.000	0.00	379.1		0.03747
3.753	5951.086	0.000	0.000	0.000	0.000	0.000	0.000	0.00	379.7		0.03753
3.758	5970.097	0.000	0.000	0.000	0.000	0.000	0.000	0.00	380.2		0.03758
3.763	5988.061	0.000	0.000	0.000	0.000	0.000	0.000	0.00	380.7		0.03763
3.768	6002.386	0.000	0.000	0.000	0.000	0.000	0.000	0.00	381.2		0.03768
3.773	6019.149	0.000	0.000	0.000	0.000	0.000	0.000	0.00	381.8		0.03773
3.778	6043.512	0.000	0.000	0.000	0.000	0.000	0.000	0.00	382.3		0.03778
3.783	6077.554	0.000	0.000	0.000	0.000	0.000	0.000	0.00	382.8		0.03783
3.788	6111.022	0.000	0.000	0.000	0.000	0.000	0.000	0.00	383.3		0.03788
3.793	6153.858	0.000	0.000	0.000	0.000	0.000	0.000	0.00	383.9		0.03793
3.798	6201.293	0.000	0.000	0.000	0.000	0.000	0.000	0.00	384.4		0.03798
3.803	6253.717	0.000	0.000	0.000	0.000	0.000	0.000	0.00	384.9		0.03803
3.808	6307.004	0.000	0.000	0.000	0.000	0.000	0.000	0.00	385.5		0.03808
3.812	6368.574	0.000	0.000	0.000	0.000	0.000	0.000	0.00	386.0		0.03812
3.819	6426.859	0.000	0.000	0.000	0.000	0.000	0.000	0.00	386.5		0.03819
3.825	6485.144	0.000	0.000	0.000	0.000	0.000	0.000	0.00	387.1		0.03825
3.831	6518.001	0.000	0.000	0.000	0.000	0.000	0.000	0.00	387.6		0.03831
3.837	6540.048	0.000	0.000	0.000	0.000	0.000	0.000	0.00	388.1		0.03837
3.843	6556.350	0.000	0.000	0.000	0.000	0.000	0.000	0.00	388.6		0.03843
3.849	6573.133	0.000	0.000	0.000	0.000	0.000	0.000	0.00	389.3		0.03849
3.854	6588.494	0.000	0.000	0.000	0.000	0.000	0.000	0.00	389.8		0.03854
3.859	6603.209	0.000	0.000	0.000	0.000	0.000	0.000	0.00	390.4		0.03859
3.865	6617.234	0.000	0.000	0.000	0.000	0.000	0.000	0.00	390.9		0.03865
3.870	6636.814	0.000	0.000	0.000	0.000	0.000	0.000	0.00	391.4		0.0387
3.874	6662.016	0.000	0.000	0.000	0.000	0.000	0.000	0.00	392.0		0.03874
3.879	6693.277	0.000	0.000	0.000	0.000	0.000	0.000	0.00	392.5		0.03879
3.884	6728.098	0.000	0.000	0.000	0.000	0.000	0.000	0.00	393.0		0.03884
3.889	6774.458	0.000	0.000	0.000	0.000	0.000	0.000	0.00	393.5		0.03889
3.893	6819.519	0.000	0.000	0.000	0.000	0.000	0.000	0.00	394.1		0.03893
3.900	6866.326	0.000	0.000	0.000	0.000	0.000	0.000	0.00	394.6		0.039
3.904	6918.948	0.000	0.000	0.000	0.000	0.000	0.000	0.00	395.1		0.03904
3.911	6980.425	0.000	0.000	0.000	0.000	0.000	0.000	0.00	395.7		0.03911
3.916	7038.458	0.000	0.000	0.000	0.000	0.000	0.000	0.00	396.2		0.03916
3.923	7092.627	0.000	0.000	0.000	0.000	0.000	0.000	0.00	396.7		0.03923
3.929	7130.028	0.000	0.000	0.000	0.000	0.000	0.000	0.00	397.3		0.03929
3.934	7146.219	0.000	0.000	0.000	0.000	0.000	0.000	0.00	397.8		0.03934
3.940	7162.082	0.000	0.000	0.000	0.000	0.000	0.000	0.00	398.3		0.0394
3.945	7170.767	0.000	0.000	0.000	0.000	0.000	0.000	0.00	398.8		0.03945
3.950	7188.950	0.000	0.000	0.000	0.000	0.000	0.000	0.00	399.4		0.0395
3.955	7199.906	0.000	0.000	0.000	0.000	0.000	0.000	0.00	399.9		0.03955
3.960	7215.952	0.000	0.000	0.000	0.000	0.000	0.000	0.00	400.4		0.0396
3.965	7224.952	0.000	0.000	0.000	0.000	0.000	0.000	0.00	401.0		0.03965
3.970	7251.301	0.000	0.000	0.000	0.000	0.000	0.000	0.00	401.5		0.0397
3.975	7281.418	0.000	0.000	0.000	0.000	0.000	0.000	0.00	402.0		0.03975
3.980	7320.240	0.000	0.000	0.000	0.000	0.000	0.000	0.00	402.5		0.0398
3.985	7357.219	0.000	0.000	0.000	0.000	0.000	0.000	0.00	403.1		0.03985
3.990	7410.820	0.000	0.000	0.000	0.000	0.000	0.000	0.00	403.6		0.0399
3.995	7459.013	0.000	0.000	0.000	0.000	0.000	0.000	0.00	404.1		0.03995
4.000	7515.278	0.000	0.000	0.000	0.000	0.000	0.000	0.00	404.6		0.04
4.006	7586.430	0.000	0.000	0.000	0.000	0.000	0.000	0.00	405.3		0.04006
4.011	7646.903	0.000	0.000	0.000	0.000	0.000	0.000	0.00	405.8		0.04011
4.018	7707.111	0.000	0.000	0.000	0.000	0.000	0.000	0.00	406.3		0.04018
4.024	7741.338	0.000	0.000	0.000	0.000	0.000	0.000	0.00	406.9		0.04024
4.030	7762.483	0.000	0.000	0.000	0.000	0.000	0.000	0.00	407.4		0.0403
4.036	7772.940	0.000	0.000	0.000	0.000	0.000	0.000	0.00	407.9		0.04036
4.041	7785.474	0.000	0.000	0.000	0.000	0.000	0.000	0.00	408.5		0.04041
4.047	7797.138	0.000	0.000	0.000	0.000	0.000	0.000	0.00	409.0		0.04047
4.052	7805.204	0.000	0.000	0.000	0.000	0.000	0.000	0.00	409.5		0.04052
4.057	7815.781	0.000	0.000	0.000	0.000	0.000	0.000	0.00	410.1		0.04057
4.062	7826.328	0.000	0.000	0.000	0.000	0.000	0.000	0.00	410.6		0.04062
4.066	7853.370	0.000	0.000	0.000	0.000	0.000	0.000	0.00	411.1		0.04066
4.071	7879.899	0.000	0.000	0.000	0.000	0.000	0.000	0.00	411.6		0.04071
4.076	7916.090	0.000	0.000	0.000	0.000	0.000	0.000	0.00	412.2		0.04076
4.081	7956.996	0.000	0.000	0.000	0.000	0.000	0.000	0.00	412.7		0.04081
4.086	8009.029	0.000	0.000	0.000	0.000	0.000	0.000	0.00	413.2		0.04086
4.091	8062.008	0.000	0.000	0.000	0.000	0.000	0.000	0.00	413.8		0.04091
4.096	8117.346	0.000	0.000	0.000	0.000	0.000	0.000	0.00	414.3		0.04096
4.101	8183.785	0.000	0.000	0.000	0.000	0.000	0.000	0.00	414.8		0.04101
4.107	8240.377	0.000	0.000	0.000	0.000	0.000	0.000	0.00	415.4		0.04107
4.113	8301.720	0.000	0.000	0.000	0.000	0.000	0.000	0.00	415.9		0.04113
4.119	8336.699	0.000	0.000	0.000	0.000	0.000	0.000	0.00	416.4		0.04119
4.125	8352.807	0.000	0.000	0.000	0.000	0.000	0.000	0.00	416.9		0.04125
4.131	8363.835	0.000	0.000	0.000	0.000	0.000	0.000	0.00	417.5		0.04131
4.136	8380.881	0.000	0.000	0.000	0.000	0.000	0.000	0.00	418.0		0.04136
4.140	8392.239	0.000	0.000	0.000	0.000	0.000	0.000	0.00	418.5		0.0414
4.146	8405.706	0.000	0.000	0.000	0.000	0.000	0.000	0.00	419.0		0.04146
4.151	8413.982	0.000	0.000	0.000	0.000	0.000	0.000	0.00	419.7		0.04151
4.157	8427.229	0.000	0.000	0.000	0.000	0.000	0.000	0.00	420.2		0.04157
4.162	8454.737	0.000	0.000	0.000	0.000	0.000	0.000	0.00	420.8		0.04162
4.167	8484.322	0.000	0.000	0.000	0.000	0.000	0.000	0.00	421.3		0.04167
4.173	8523.686	0.000	0.000	0.000	0.000	0.000	0.000	0.00	421.8		0.04173
4.178	8570.669	0.000	0.000	0.000	0.000	0.000	0.000	0.00	422.3		0.04178
4.183	8623.785	0.000	0.000	0.000	0.000	0.000	0.000	0.00	422.9		0.04183
4.187	8677.152	0.000	0.000	0.000	0.000	0.000	0.000	0.00	423.4		0.04187
4.192	8734.979	0.000	0.000	0.000	0.000	0.000	0.000	0.00	423.9		0.04192
4.196	8808.377	0.000	0.000	0.000	0.000	0.000	0.000	0.00	424.5		0.04196
4.203	8874.119	0.000	0.000	0.000	0.000	0.000	0.000	0.00	425.0		0.04203
4.208	8940.832	0.000	0.000	0.000	0.000	0.000	0.000	0.00	425.5		0.04208
4.216	8976.983	0.000	0.000	0.000	0.000	0.000	0.000	0.00	426.1		0.04216
4.236	9122.000	0.000	0.000	0.000	0.000	0.000	0.000	0.00	426.1		0.04236
4.236	9134.000	0.000	0.000	0.000	0.000	0.000	0.000	0.00	426.1		0.04236
4.237	9105.667	0.000	0.000	0.000	0.000	0.000	0.000	0.00	426.7		0.04237
4.239	9094.222	0.000	0.000	0.000	0.000	0.000	0.000	0.00	427.2		0.04239
4.242	9086.963	0.000	0.000	0.000	0.000	0.000	0.000	0.00	427.7		0.04242
4.246	9084.728	0.000	0.000	0.000	0.000	0.000	0.000	0.00	428.3		0.04246
4.250	9085.564	0.000	0.000	0.000	0.000	0.000	0.000	0.00	428.8		0.0425
4.253	9091.431	0.000	0.000	0.000	0.000	0.000	0.000	0.00	429.3		0.04253
4.257	9103.665	0.000	0.000	0.000	0.000	0.000	0.000	0.00	429.8		0.04257
4.261	9138.032	0.000	0.000	0.000	0.000	0.000	0.000	0.00	430.5		0.04261
4.265	9169.566	0.000	0.000	0.000	0.000	0.000	0.000	0.00	431.0		0.04265
4.270	9219.866	0.000	0.000	0.000	0.000	0.000	0.000	0.00	431.6		0.0427
4.274	9271.144	0.000	0.000	0.000	0.000	0.000	0.000	0.00	432.1		0.04274
4.281	9323.337	0.000	0.000	0.000	0.000	0.000	0.000	0.00	432.6		0.04281
4.286	9373.827	0.000	0.000	0.000	0.000	0.000	0.000	0.00	433.2		0.04286
4.292	9444.388	0.000	0.000	0.000	0.000	0.000	0.000	0.00	433.7		0.04292
4.297	9511.072	0.000	0.000	0.000	0.000	0.000	0.000	0.00	434.2		0.04297
4.302	9582.820	0.000	0.000	0.000	0.000	0.000	0.000	0.00	434.8		0.04302
4.308	9639.297	0.000	0.000	0.000	0.000	0.000	0.000	0.00	435.3		0.04308
4.314	9688.039	0.000	0.000	0.000	0.000	0.000	0.000	0.00	435.8		0.04314
4.319	9714.779	0.000	0.000	0.000	0.000	0.000	0.000	0.00	436.4		0.04319
4.324	9719.939	0.000	0.000	0.000	0.000	0.000	0.000	0.00	436.9		0.04324
4.330	9728.573	0.000	0.000	0.000	0.000	0.000	0.000	0.00	437.4		0.0433
4.335	9737.171	0.000	0.000	0.000	0.000	0.000	0.000	0.00	437.9		0.04335
4.340	9748.914	0.000	0.000	0.000	0.000	0.000	0.000	0.00	438.4		0.0434
4.345	9772.028	0.000	0.000	0.000	0.000	0.000	0.000	0.00	439.0		0.04345
4.350	9789.648	0.000	0.000	0.000	0.000	0.000	0.000	0.00	439.5		0.0435
4.355	9821.225	0.000	0.000	0.000	0.000	0.000	0.000	0.00	440.0		0.04355
4.360	9851.624	0.000	0.000	0.000	0.000	0.000	0.000	0.00	440.6		0.0436
4.365	9890.617	0.000	0.000	0.000	0.000	0.000	0.000	0.00	441.1		0.04365
4.370	9942.080	0.000	0.000	0.000	0.000	0.000	0.000	0.00	441.6		0.0437
4.375	9994.232	0.000	0.000	0.000	0.000	0.000	0.000	0.00	442.2		0.04375
4.381	10049.104	0.000	0.000	0.000	0.000	0.000	0.000	0.00	442.7		0.04381
4.385	10112.779	0.000	0.000	0.000	0.000	0.000	0.000	0.00	443.2		0.04385
4.391	10178.628	0.000	0.000	0.000	0.000	0.000	0.000	0.00	443.7		0.04391
4.396	10235.802	0.000	0.000	0.000	0.000	0.000	0.000	0.00	444.2		0.04396
4.403	10285.143	0.000	0.000	0.000	0.000	0.000	0.000	0.00	444.9		0.04403
4.409	10306.315	0.000	0.000	0.000	0.000	0.000	0.000	0.00	445.5		0.04409
4.415	10317.819	0.000	0.000	0.000	0.000	0.000	0.000	0.00	446.0		0.04415
4.421	10294.378	0.000	0.000	0.000	0.000	0.000	0.000	0.00	446.5		0.04421
4.426	10288.399	0.000	0.000	0.000	0.000	0.000	0.000	0.00	447.1		0.04426
4.432	10280.592	0.000	0.000	0.000	0.000	0.000	0.000	0.00	447.6		0.04432
4.436	10279.997	0.000	0.000	0.000	0.000	0.000	0.000	0.00	448.1		0.04436
4.441	10279.197	0.000	0.000	0.000	0.000	0.000	0.000	0.00	448.6		0.04441
4.446	10278.731	0.000	0.000	0.000	0.000	0.000	0.000	0.00	449.2		0.04446
4.451	10288.309	0.000	0.000	0.000	0.000	0.000	0.000	0.00	449.7		0.04451
4.456	10301.680	0.000	0.000	0.000	0.000	0.000	0.000	0.00	450.2		0.04456
4.461	10311.330	0.000	0.000	0.000	0.000	0.000	0.000	0.00	450.8		0.04461
4.466	10300.670	0.000	0.000	0.000	0.000	0.000	0.000	0.00	451.3		0.04466
4.471	10268.333	0.000	0.000	0.000	0.000	0.000	0.000	0.00	451.8		0.04471
4.477	10229.668	0.000	0.000	0.000	0.000	0.000	0.000	0.00	452.3		0.04477
4.481	10212.000	0.000	0.000	0.000	0.000	0.000	0.000	0.00	452.9		0.04481
4.488	10207.223	0.000	0.000	0.000	0.000	0.000	0.000	0.00	453.4		0.04488
4.493	10206.074	0.000	0.000	0.000	0.000	0.000	0.000	0.00	453.9		0.04493
4.500	10206.099	0.000	0.000	0.000	0.000	0.000	0.000	0.00	454.5		0.045
4.505	10195.391	0.000	0.000	0.000	0.000	0.000	0.000	0.00	455.0		0.04505
4.511	10171.830	0.000	0.000	0.000	0.000	0.000	0.000	0.00	455.5		0.04511
4.516	10138.074	0.000	0.000	0.000	0.000	0.000	0.000	0.00	456.1		0.04516
4.522	10116.968	0.000	0.000	0.000	0.000	0.000	0.000	0.00	456.6		0.04522
4.527	10106.681	0.000	0.000	0.000	0.000	0.000	0.000	0.00	457.3		0.04527
4.532	10102.549	0.000	0.000	0.000	0.000	0.000	0.000	0.00	457.8		0.04532
4.537	10101.743	0.000	0.000	0.000	0.000	0.000	0.000	0.00	458.3		0.04537
4.543	10106.098	0.000	0.000	0.000	0.000	0.000	0.000	0.00	458.9		0.04543
4.548	10115.280	0.000	0.000	0.000	0.000	0.000	0.000	0.00	459.4		0.04548
4.553	10142.126	0.000	0.000	0.000	0.000	0.000	0.000	0.00	459.9		0.04553
4.558	10170.135	0.000	0.000	0.000	0.000	0.000	0.000	0.00	460.5		0.04558
4.564	10200.420	0.000	0.000	0.000	0.000	0.000	0.000	0.00	461.0		0.04564
4.569	10236.185	0.000	0.000	0.000	0.000	0.000	0.000	0.00	461.5		0.04569
4.574	10276.202	0.000	0.000	0.000	0.000	0.000	0.000	0.00	462.1		0.04574
4.580	10317.796	0.000	0.000	0.000	0.000	0.000	0.000	0.00	462.6		0.0458
4.585	10354.999	0.000	0.000	0.000	0.000	0.000	0.000	0.00	463.1		0.04585
4.590	10397.265	0.000	0.000	0.000	0.000	0.000	0.000	0.00	463.7		0.0459
4.597	10413.755	0.000	0.000	0.000	0.000	0.000	0.000	0.00	464.2		0.04597
4.602	10427.340	0.000	0.000	0.000	0.000	0.000	0.000	0.00	464.7		0.04602
4.608	10423.032	0.000	0.000	0.000	0.000	0.000	0.000	0.00	465.2		0.04608
4.614	10402.124	0.000	0.000	0.000	0.000	0.000	0.000	0.00	465.8		0.04614
4.619	10395.718	0.000	0.000	0.000	0.000	0.000	0.000	0.00	466.3		0.04619
4.624	10398.614	0.000	0.000	0.000	0.000	0.000	0.000	0.00	466.8		0.04624
4.629	10401.444	0.000	0.000	0.000	0.000	0.000	0.000	0.00	467.4		0.04629
4.633	10415.686	0.000	0.000	0.000	0.000	0.000	0.000	0.00	467.9		0.04633
4.638	10427.377	0.000	0.000	0.000	0.000	0.000	0.000	0.00	468.4		0.04638
4.643	10452.021	0.000	0.000	0.000	0.000	0.000	0.000	0.00	468.9		0.04643
4.648	10480.466	0.000	0.000	0.000	0.000	0.000	0.000	0.00	469.5		0.04648
4.653	10522.162	0.000	0.000	0.000	0.000	0.000	0.000	0.00	470.0		0.04653
4.660	10569.876	0.000	0.000	0.000	0.000	0.000	0.000	0.00	470.7		0.0466
4.665	10629.679	0.000	0.000	0.000	0.000	0.000	0.000	0.00	471.2		0.04665
4.671	10683.852	0.000	0.000	0.000	0.000	0.000	0.000	0.00	471.7		0.04671
4.676	10745.844	0.000	0.000	0.000	0.000	0.000	0.000	0.00	472.3		0.04676
4.682	10816.899	0.000	0.000	0.000	0.000	0.000	0.000	0.00	472.8		0.04682
4.688	10877.581	0.000	0.000	0.000	0.000	0.000	0.000	0.00	473.3		0.04688
4.693	10923.493	0.000	0.000	0.000	0.000	0.000	0.000	0.00	473.9		0.04693
4.699	10948.691	0.000	0.000	0.000	0.000	0.000	0.000	0.00	474.4		0.04699
4.704	10960.395	0.000	0.000	0.000	0.000	0.000	0.000	0.00	474.9		0.04704
4.710	10954.695	0.000	0.000	0.000	0.000	0.000	0.000	0.00	475.4		0.0471
4.715	10954.697	0.000	0.000	0.000	0.000	0.000	0.000	0.00	476.0		0.04715
4.720	10956.797	0.000	0.000	0.000	0.000	0.000	0.000	0.00	476.5		0.0472
4.725	10961.498	0.000	0.000	0.000	0.000	0.000	0.000	0.00	477.0		0.04725
4.730	10965.765	0.000	0.000	0.000	0.000	0.000	0.000	0.00	477.6		0.0473
4.735	10974.754	0.000	0.000	0.000	0.000	0.000	0.000	0.00	478.1		0.04735
4.740	10985.173	0.000	0.000	0.000	0.000	0.000	0.000	0.00	478.6		0.0474
4.745	11007.976	0.000	0.000	0.000	0.000	0.000	0.000	0.00	479.2		0.04745
4.750	11039.050	0.000	0.000	0.000	0.000	0.000	0.000	0.00	479.7		0.0475
4.756	11067.009	0.000	0.000	0.000	0.000	0.000	0.000	0.00	480.2		0.04756
4.761	11095.019	0.000	0.000	0.000	0.000	0.000	0.000	0.00	480.8		0.04761
4.767	11133.676	0.000	0.000	0.000	0.000	0.000	0.000	0.00	481.3		0.04767
4.772	11159.898	0.000	0.000	0.000	0.000	0.000	0.000	0.00	481.8		0.04772
4.777	11195.525	0.000	0.000	0.000	0.000	0.000	0.000	0.00	482.3		0.04777
4.784	11224.474	0.000	0.000	0.000	0.000	0.000	0.000	0.00	483.0		0.04784
4.790	11244.000	0.000	0.000	0.000	0.000	0.000	0.000	0.00	483.6		0.0479
4.797	11241.825	0.000	0.000	0.000	0.000	0.000	0.000	0.00	484.1		0.04797
4.803	11235.608	0.000	0.000	0.000	0.000	0.000	0.000	0.00	484.6		0.04803
4.808	11220.811	0.000	0.000	0.000	0.000	0.000	0.000	0.00	485.2		0.04808
4.812	11209.473	0.000	0.000	0.000	0.000	0.000	0.000	0.00	485.7		0.04812
4.817	11205.095	0.000	0.000	0.000	0.000	0.000	0.000	0.00	486.2		0.04817
4.822	11201.856	0.000	0.000	0.000	0.000	0.000	0.000	0.00	486.7		0.04822
4.826	11207.317	0.000	0.000	0.000	0.000	0.000	0.000	0.00	487.3		0.04826
4.831	11214.058	0.000	0.000	0.000	0.000	0.000	0.000	0.00	487.8		0.04831
4.838	11236.125	0.000	0.000	0.000	0.000	0.000	0.000	0.00	488.3		0.04838
4.843	11262.061	0.000	0.000	0.000	0.000	0.000	0.000	0.00	488.9		0.04843
4.849	11292.062	0.000	0.000	0.000	0.000	0.000	0.000	0.00	489.4		0.04849
4.854	11329.041	0.000	0.000	0.000	0.000	0.000	0.000	0.00	489.9		0.04854
4.859	11375.368	0.000	0.000	0.000	0.000	0.000	0.000	0.00	490.4		0.04859
4.865	11423.469	0.000	0.000	0.000	0.000	0.000	0.000	0.00	491.0		0.04865
4.870	11474.946	0.000	0.000	0.000	0.000	0.000	0.000	0.00	491.5		0.0487
4.874	11528.472	0.000	0.000	0.000	0.000	0.000	0.000	0.00	492.0		0.04874
4.881	11579.472	0.000	0.000	0.000	0.000	0.000	0.000	0.00	492.5		0.04881
4.886	11606.315	0.000	0.000	0.000	0.000	0.000	0.000	0.00	493.1		0.04886
4.892	11618.262	0.000	0.000	0.000	0.000	0.000	0.000	0.00	493.6		0.04892
4.897	11614.859	0.000	0.000	0.000	0.000	0.000	0.000	0.00	494.1		0.04897
4.902	11597.707	0.000	0.000	0.000	0.000	0.000	0.000	0.00	494.7		0.04902
4.907	11592.855	0.000	0.000	0.000	0.000	0.000	0.000	0.00	495.2		0.04907
4.912	11587.521	0.000	0.000	0.000	0.000	0.000	0.000	0.00	495.7		0.04912
4.918	11586.125	0.000	0.000	0.000	0.000	0.000	0.000	0.00	496.4		0.04918
4.924	11583.882	0.000	0.000	0.000	0.000	0.000	0.000	0.00	496.9		0.04924
4.930	11598.669	0.000	0.000	0.000	0.000	0.000	0.000	0.00	497.5		0.0493
4.935	11604.850	0.000	0.000	0.000	0.000	0.000	0.000	0.00	498.0		0.04935
4.940	11621.840	0.000	0.000	0.000	0.000	0.000	0.000	0.00	498.5		0.0494
4.945	11643.897	0.000	0.000	0.000	0.000	0.000	0.000	0.00	499.1		0.04945
4.950	11676.912	0.000	0.000	0.000	0.000	0.000	0.000	0.00	499.6		0.0495
4.955	11711.603	0.000	0.000	0.000	0.000	0.000	0.000	0.00	500.1		0.04955
4.960	11750.172	0.000	0.000	0.000	0.000	0.000	0.000	0.00	500.7		0.0496
4.965	11796.925	0.000	0.000	0.000	0.000	0.000	0.000	0.00	501.2		0.04965
4.970	11847.366	0.000	0.000	0.000	0.000	0.000	0.000	0.00	501.7		0.0497
4.977	11889.763	0.000	0.000	0.000	0.000	0.000	0.000	0.00	502.2		0.04977
4.983	11920.710	0.000	0.000	0.000	0.000	0.000	0.000	0.00	502.8		0.04983
4.990	11925.158	0.000	0.000	0.000	0.000	0.000	0.000	0.00	503.3		0.0499
4.995	11918.622	0.000	0.000	0.000	0.000	0.000	0.000	0.00	503.9		0.04995
4.999	11907.927	0.000	0.000	0.000	0.000	0.000	0.000	0.00	504.4		0.04999
5.004	11902.183	0.000	0.000	0.000	0.000	0.000	0.000	0.00	504.9		0.05004
5.009	11906.703	0.000	0.000	0.000	0.000	0.000	0.000	0.00	505.5		0.05009
5.014	11910.629	0.000	0.000	0.000	0.000	0.000	0.000	0.00	506.0		0.05014
5.020	11915.444	0.000	0.000	0.000	0.000	0.000	0.000	0.00	506.5		0.0502
5.024	11932.358	0.000	0.000	0.000	0.000	0.000	0.000	0.00	507.0		0.05024
5.031	11959.601	0.000	0.000	0.000	0.000	0.000	0.000	0.00	507.6		0.05031
5.034	11994.653	0.000	0.000	0.000	0.000	0.000	0.000	0.00	508.1		0.05034
5.041	12025.418	0.000	0.000	0.000	0.000	0.000	0.000	0.00	508.7		0.05041
5.046	12073.690	0.000	0.000	0.000	0.000	0.000	0.000	0.00	509.3		0.05046
5.052	12124.036	0.000	0.000	0.000	0.000	0.000	0.000	0.00	509.8		0.05052
5.057	12175.242	0.000	0.000	0.000	0.000	0.000	0.000	0.00	510.3		0.05057
5.061	12235.426	0.000	0.000	0.000	0.000	0.000	0.000	0.00	510.9		0.05061
5.068	12300.556	0.000	0.000	0.000	0.000	0.000	0.000	0.00	511.4		0.05068
5.073	12352.327	0.000	0.000	0.000	0.000	0.000	0.000	0.00	511.9		0.05073
5.081	12379.294	0.000	0.000	0.000	0.000	0.000	0.000	0.00	512.5		0.05081
5.086	12385.541	0.000	0.000	0.000	0.000	0.000	0.000	0.00	513.0		0.05086
5.093	12384.278	0.000	0.000	0.000	0.000	0.000	0.000	0.00	513.5		0.05093
5.096	12381.940	0.000	0.000	0.000	0.000	0.000	0.000	0.00	514.0		0.05096
5.101	12384.739	0.000	0.000	0.000	0.000	0.000	0.000	0.00	514.6		0.05101
5.106	12388.893	0.000	0.000	0.000	0.000	0.000	0.000	0.00	515.1		0.05106
5.111	12395.544	0.000	0.000	0.000	0.000	0.000	0.000	0.00	515.6		0.05111
5.118	12405.146	0.000	0.000	0.000	0.000	0.000	0.000	0.00	516.2		0.05118
5.122	12428.563	0.000	0.000	0.000	0.000	0.000	0.000	0.00	516.7		0.05122
5.128	12453.903	0.000	0.000	0.000	0.000	0.000	0.000	0.00	517.2		0.05128
5.133	12486.155	0.000	0.000	0.000	0.000	0.000	0.000	0.00	517.8		0.05133
5.138	12525.353	0.000	0.000	0.000	0.000	0.000	0.000	0.00	518.3		0.05138
5.143	12573.503	0.000	0.000	0.000	0.000	0.000	0.000	0.00	518.8		0.05143
5.148	12626.952	0.000	0.000	0.000	0.000	0.000	0.000	0.00	519.3		0.05148
5.153	12686.818	0.000	0.000	0.000	0.000	0.000	0.000	0.00	519.9		0.05153
5.158	12748.923	0.000	0.000	0.000	0.000	0.000	0.000	0.00	520.4		0.05158
5.163	12827.914	0.000	0.000	0.000	0.000	0.000	0.000	0.00	520.9		0.05163
5.170	12890.946	0.000	0.000	0.000	0.000	0.000	0.000	0.00	521.5		0.0517
5.177	12942.287	0.000	0.000	0.000	0.000	0.000	0.000	0.00	522.1		0.05177
5.182	12972.411	0.000	0.000	0.000	0.000	0.000	0.000	0.00	522.7		0.05182
5.188	12975.232	0.000	0.000	0.000	0.000	0.000	0.000	0.00	523.2		0.05188
5.192	12990.548	0.000	0.000	0.000	0.000	0.000	0.000	0.00	523.7		0.05192
5.197	12998.593	0.000	0.000	0.000	0.000	0.000	0.000	0.00	524.2		0.05197
5.203	13006.380	0.000	0.000	0.000	0.000	0.000	0.000	0.00	524.8		0.05203
5.209	13025.658	0.000	0.000	0.000	0.000	0.000	0.000	0.00	525.3		0.05209
5.214	13030.679	0.000	0.000	0.000	0.000	0.000	0.000	0.00	525.8		0.05214
5.219	13062.779	0.000	0.000	0.000	0.000	0.000	0.000	0.00	526.4		0.05219
5.225	13087.486	0.000	0.000	0.000	0.000	0.000	0.000	0.00	526.9		0.05225
5.230	13126.422	0.000	0.000	0.000	0.000	0.000	0.000	0.00	527.4		0.0523
5.235	13167.969	0.000	0.000	0.000	0.000	0.000	0.000	0.00	528.0		0.05235
5.240	13231.130	0.000	0.000	0.000	0.000	0.000	0.000	0.00	528.5		0.0524
5.245	13292.033	0.000	0.000	0.000	0.000	0.000	0.000	0.00	529.0		0.05245
5.249	13359.721	0.000	0.000	0.000	0.000	0.000	0.000	0.00	529.5		0.05249
5.254	13434.918	0.000	0.000	0.000	0.000	0.000	0.000	0.00	530.1		0.05254
5.259	13516.880	0.000	0.000	0.000	0.000	0.000	0.000	0.00	530.6		0.05259
5.265	13577.266	0.000	0.000	0.000	0.000	0.000	0.000	0.00	531.1		0.05265
5.272	13634.715	0.000	0.000	0.000	0.000	0.000	0.000	0.00	531.7		0.05272
5.279	13661.994	0.000	0.000	0.000	0.000	0.000	0.000	0.00	532.2		0.05279
5.298	13774.000	0.000	0.000	0.000	0.000	0.000	0.000	0.00	532.3		0.05298
5.298	13774.000	0.000	0.000	0.000	0.000	0.000	0.000	0.00	532.3		0.05298
5.300	13749.667	0.000	0.000	0.000	0.000	0.000	0.000	0.00	532.8		0.053
5.300	13737.556	0.000	0.000	0.000	0.000	0.000	0.000	0.00	533.3		0.053
5.303	13731.407	0.000	0.000	0.000	0.000	0.000	0.000	0.00	533.8		0.05303
5.305	13733.321	0.000	0.000	0.000	0.000	0.000	0.000	0.00	534.3		0.05305
5.309	13725.909	0.000	0.000	0.000	0.000	0.000	0.000	0.00	534.9		0.05309
5.313	13726.077	0.000	0.000	0.000	0.000	0.000	0.000	0.00	535.4		0.05313
5.317	13741.995	0.000	0.000	0.000	0.000	0.000	0.000	0.00	536.0		0.05317
5.322	13763.357	0.000	0.000	0.000	0.000	0.000	0.000	0.00	536.6		0.05322
5.327	13794.118	0.000	0.000	0.000	0.000	0.000	0.000	0.00	537.1		0.05327
5.331	13843.492	0.000	0.000	0.000	0.000	0.000	0.000	0.00	537.6		0.05331
5.336	13898.536	0.000	0.000	0.000	0.000	0.000	0.000	0.00	538.2		0.05336
5.341	13951.343	0.000	0.000	0.000	0.000	0.000	0.000	0.00	538.7		0.05341
5.346	14019.626	0.000	0.000	0.000	0.000	0.000	0.000	0.00	539.2		0.05346
5.351	14094.323	0.000	0.000	0.000	0.000	0.000	0.000	0.00	539.8		0.05351
5.357	14159.983	0.000	0.000	0.000	0.000	0.000	0.000	0.00	540.3		0.05357
5.363	14219.102	0.000	0.000	0.000	0.000	0.000	0.000	0.00	540.8		0.05363
5.369	14254.695	0.000	0.000	0.000	0.000	0.000	0.000	0.00	541.3		0.05369
5.375	14271.932	0.000	0.000	0.000	0.000	0.000	0.000	0.00	541.9		0.05375
5.381	14263.542	0.000	0.000	0.000	0.000	0.000	0.000	0.00	542.4		0.05381
5.385	14266.492	0.000	0.000	0.000	0.000	0.000	0.000	0.00	542.9		0.05385
5.390	14264.678	0.000	0.000	0.000	0.000	0.000	0.000	0.00	543.5		0.0539
5.396	14267.057	0.000	0.000	0.000	0.000	0.000	0.000	0.00	544.0		0.05396
5.399	14267.245	0.000	0.000	0.000	0.000	0.000	0.000	0.00	544.5		0.05399
5.406	14268.100	0.000	0.000	0.000	0.000	0.000	0.000	0.00	545.1		0.05406
5.411	14290.448	0.000	0.000	0.000	0.000	0.000	0.000	0.00	545.6		0.05411
5.417	14310.516	0.000	0.000	0.000	0.000	0.000	0.000	0.00	546.1		0.05417
5.422	14336.655	0.000	0.000	0.000	0.000	0.000	0.000	0.00	546.6		0.05422
5.427	14382.390	0.000	0.000	0.000	0.000	0.000	0.000	0.00	547.2		0.05427
5.432	14432.348	0.000	0.000	0.000	0.000	0.000	0.000	0.00	547.7		0.05432
5.437	14486.580	0.000	0.000	0.000	0.000	0.000	0.000	0.00	548.2		0.05437
5.442	14537.309	0.000	0.000	0.000	0.000	0.000	0.000	0.00	548.7		0.05442
5.446	14606.630	0.000	0.000	0.000	0.000	0.000	0.000	0.00	549.3		0.05446
5.451	14670.980	0.000	0.000	0.000	0.000	0.000	0.000	0.00	549.8		0.05451
5.458	14731.536	0.000	0.000	0.000	0.000	0.000	0.000	0.00	550.5		0.05458
5.465	14765.172	0.000	0.000	0.000	0.000	0.000	0.000	0.00	551.0		0.05465
5.471	14776.236	0.000	0.000	0.000	0.000	0.000	0.000	0.00	551.5		0.05471
5.477	14771.136	0.000	0.000	0.000	0.000	0.000	0.000	0.00	552.0		0.05477
5.481	14773.124	0.000	0.000	0.000	0.000	0.000	0.000	0.00	552.6		0.05481
5.486	14766.087	0.000	0.000	0.000	0.000	0.000	0.000	0.00	553.1		0.05486
5.493	14754.070	0.000	0.000	0.000	0.000	0.000	0.000	0.00	553.6		0.05493
5.497	14762.052	0.000	0.000	0.000	0.000	0.000	0.000	0.00	554.2		0.05497
5.503	14754.708	0.000	0.000	0.000	0.000	0.000	0.000	0.00	554.7		0.05503
5.508	14770.920	0.000	0.000	0.000	0.000	0.000	0.000	0.00	555.2		0.05508
5.513	14787.876	0.000	0.000	0.000	0.000	0.000	0.000	0.00	555.8		0.05513
5.518	14811.265	0.000	0.000	0.000	0.000	0.000	0.000	0.00	556.3		0.05518
5.523	14848.714	0.000	0.000	0.000	0.000	0.000	0.000	0.00	556.8		0.05523
5.528	14891.326	0.000	0.000	0.000	0.000	0.000	0.000	0.00	557.3		0.05528
5.533	14924.013	0.000	0.000	0.000	0.000	0.000	0.000	0.00	557.9		0.05533
5.538	14957.113	0.000	0.000	0.000	0.000	0.000	0.000	0.00	558.4		0.05538
5.543	14977.042	0.000	0.000	0.000	0.000	0.000	0.000	0.00	558.9		0.05543
5.550	14990.718	0.000	0.000	0.000	0.000	0.000	0.000	0.00	559.5		0.0555
5.555	14961.587	0.000	0.000	0.000	0.000	0.000	0.000	0.00	560.0		0.05555
5.562	14908.102	0.000	0.000	0.000	0.000	0.000	0.000	0.00	560.5		0.05562
5.567	14823.896	0.000	0.000	0.000	0.000	0.000	0.000	0.00	561.1		0.05567
5.573	14711.666	0.000	0.000	0.000	0.000	0.000	0.000	0.00	561.6		0.05573
5.577	14597.854	0.000	0.000	0.000	0.000	0.000	0.000	0.00	562.1		0.05577
5.582	14484.173	0.000	0.000	0.000	0.000	0.000	0.000	0.00	562.6		0.05582
5.587	14257.009	0.000	0.000	0.000	0.000	0.000	0.000	0.00	563.2		0.05587
5.591	14034.394	0.000	0.000	0.000	0.000	0.000	0.000	0.00	563.7		0.05591
5.598	13842.134	0.000	0.000	0.000	0.000	0.000	0.000	0.00	564.2		0.05598
5.603	13687.843	0.000	0.000	0.000	0.000	0.000	0.000	0.00	564.9		0.05603
5.609	13574.326	0.000	0.000	0.000	0.000	0.000	0.000	0.00	565.4		0.05609
5.614	13499.056	0.000	0.000	0.000	0.000	0.000	0.000	0.00	565.9		0.05614
5.619	13458.461	0.000	0.000	0.000	0.000	0.000	0.000	0.00	566.5		0.05619
5.624	13443.839	0.000	0.000	0.000	0.000	0.000	0.000	0.00	567.0		0.05624
5.629	13445.767	0.000	0.000	0.000	0.000	0.000	0.000	0.00	567.5		0.05629
5.634	13467.868	0.000	0.000	0.000	0.000	0.000	0.000	0.00	568.1		0.05634
5.638	13511.878	0.000	0.000	0.000	0.000	0.000	0.000	0.00	568.6		0.05638
5.645	13564.249	0.000	0.000	0.000	0.000	0.000	0.000	0.00	569.1		0.05645
5.650	13610.709	0.000	0.000	0.000	0.000	0.000	0.000	0.00	569.6		0.0565
5.658	13647.653	0.000	0.000	0.000	0.000	0.000	0.000	0.00	570.2		0.05658
5.664	13663.121	0.000	0.000	0.000	0.000	0.000	0.000	0.00	570.7		0.05664
5.670	13664.591	0.000	0.000	0.000	0.000	0.000	0.000	0.00	571.2		0.0567
5.674	13664.237	0.000	0.000	0.000	0.000	0.000	0.000	0.00	571.7		0.05674
5.679	13672.609	0.000	0.000	0.000	0.000	0.000	0.000	0.00	572.3		0.05679
5.684	13679.282	0.000	0.000	0.000	0.000	0.000	0.000	0.00	572.8		0.05684
5.688	13690.297	0.000	0.000	0.000	0.000	0.000	0.000	0.00	573.3		0.05688
5.694	13702.193	0.000	0.000	0.000	0.000	0.000	0.000	0.00	573.9		0.05694
5.699	13736.163	0.000	0.000	0.000	0.000	0.000	0.000	0.00	574.4		0.05699
5.704	13763.452	0.000	0.000	0.000	0.000	0.000	0.000	0.00	574.9		0.05704
5.710	13808.205	0.000	0.000	0.000	0.000	0.000	0.000	0.00	575.4		0.0571
5.715	13856.219	0.000	0.000	0.000	0.000	0.000	0.000	0.00	576.0		0.05715
5.720	13921.475	0.000	0.000	0.000	0.000	0.000	0.000	0.00	576.5		0.0572
5.725	13989.565	0.000	0.000	0.000	0.000	0.000	0.000	0.00	577.0		0.05725
5.730	14060.346	0.000	0.000	0.000	0.000	0.000	0.000	0.00	577.6		0.0573
5.735	14140.970	0.000	0.000	0.000	0.000	0.000	0.000	0.00	578.1		0.05735
5.740	14227.439	0.000	0.000	0.000	0.000	0.000	0.000	0.00	578.6		0.0574
5.746	14303.470	0.000	0.000	0.000	0.000	0.000	0.000	0.00	579.1		0.05746
5.752	14361.636	0.000	0.000	0.000	0.000	0.000	0.000	0.00	579.6		0.05752
5.759	14392.369	0.000	0.000	0.000	0.000	0.000	0.000	0.00	580.3		0.05759
5.764	14401.668	0.000	0.000	0.000	0.000	0.000	0.000	0.00	580.8		0.05764
5.769	14417.012	0.000	0.000	0.000	0.000	0.000	0.000	0.00	581.4		0.05769
5.774	14429.227	0.000	0.000	0.000	0.000	0.000	0.000	0.00	581.9		0.05774
5.780	14442.413	0.000	0.000	0.000	0.000	0.000	0.000	0.00	582.4		0.0578
5.784	14450.880	0.000	0.000	0.000	0.000	0.000	0.000	0.00	583.0		0.05784
5.791	14460.098	0.000	0.000	0.000	0.000	0.000	0.000	0.00	583.5		0.05791
5.796	14486.326	0.000	0.000	0.000	0.000	0.000	0.000	0.00	584.0		0.05796
5.802	14510.141	0.000	0.000	0.000	0.000	0.000	0.000	0.00	584.6		0.05802
5.807	14549.156	0.000	0.000	0.000	0.000	0.000	0.000	0.00	585.1		0.05807
5.811	14594.099	0.000	0.000	0.000	0.000	0.000	0.000	0.00	585.6		0.05811
5.816	14652.418	0.000	0.000	0.000	0.000	0.000	0.000	0.00	586.1		0.05816
5.821	14713.172	0.000	0.000	0.000	0.000	0.000	0.000	0.00	586.7		0.05821
5.826	14776.864	0.000	0.000	0.000	0.000	0.000	0.000	0.00	587.2		0.05826
5.831	14848.679	0.000	0.000	0.000	0.000	0.000	0.000	0.00	587.7		0.05831
5.836	14922.181	0.000	0.000	0.000	0.000	0.000	0.000	0.00	588.3		0.05836
5.842	14984.620	0.000	0.000	0.000	0.000	0.000	0.000	0.00	588.8		0.05842
5.848	15033.934	0.000	0.000	0.000	0.000	0.000	0.000	0.00	589.3		0.05848
5.854	15055.184	0.000	0.000	0.000	0.000	0.000	0.000	0.00	589.9		0.05854
5.861	15052.373	0.000	0.000	0.000	0.000	0.000	0.000	0.00	590.4		0.05861
5.865	15050.519	0.000	0.000	0.000	0.000	0.000	0.000	0.00	590.9		0.05865
5.870	15046.964	0.000	0.000	0.000	0.000	0.000	0.000	0.00	591.5		0.0587
5.874	15045.161	0.000	0.000	0.000	0.000	0.000	0.000	0.00	592.0		0.05874
5.879	15043.375	0.000	0.000	0.000	0.000	0.000	0.000	0.00	592.5		0.05879
5.884	15052.179	0.000	0.000	0.000	0.000	0.000	0.000	0.00	593.0		0.05884
5.890	15062.518	0.000	0.000	0.000	0.000	0.000	0.000	0.00	593.7		0.0589
5.896	15083.232	0.000	0.000	0.000	0.000	0.000	0.000	0.00	594.2		0.05896
5.901	15111.583	0.000	0.000	0.000	0.000	0.000	0.000	0.00	594.8		0.05901
5.907	15156.272	0.000	0.000	0.000	0.000	0.000	0.000	0.00	595.3		0.05907
5.912	15208.952	0.000	0.000	0.000	0.000	0.000	0.000	0.00	595.8		0.05912
5.917	15263.408	0.000	0.000	0.000	0.000	0.000	0.000	0.00	596.4		0.05917
5.922	15317.453	0.000	0.000	0.000	0.000	0.000	0.000	0.00	596.9		0.05922
5.928	15381.620	0.000	0.000	0.000	0.000	0.000	0.000	0.00	597.4		0.05928
5.933	15441.358	0.000	0.000	0.000	0.000	0.000	0.000	0.00	597.9		0.05933
5.939	15482.659	0.000	0.000	0.000	0.000	0.000	0.000	0.00	598.5		0.05939
5.946	15508.339	0.000	0.000	0.000	0.000	0.000	0.000	0.00	599.0		0.05946
5.952	15506.333	0.000	0.000	0.000	0.000	0.000	0.000	0.00	599.5		0.05952
5.958	15487.891	0.000	0.000	0.000	0.000	0.000	0.000	0.00	600.1		0.05958
5.962	15471.074	0.000	0.000	0.000	0.000	0.000	0.000	0.00	600.6		0.05962
5.967	15449.322	0.000	0.000	0.000	0.000	0.000	0.000	0.00	601.1		0.05967
5.973	15434.465	0.000	0.000	0.000	0.000	0.000	0.000	0.00	601.7		0.05973
5.977	15416.262	0.000	0.000	0.000	0.000	0.000	0.000	0.00	602.2		0.05977
5.983	15411.243	0.000	0.000	0.000	0.000	0.000	0.000	0.00	602.7		0.05983
5.989	15413.502	0.000	0.000	0.000	0.000	0.000	0.000	0.00	603.2		0.05989
5.994	15416.581	0.000	0.000	0.000	0.000	0.000	0.000	0.00	603.8		0.05994
5.999	15434.694	0.000	0.000	0.000	0.000	0.000	0.000	0.00	604.3		0.05999
6.004	15455.759	0.000	0.000	0.000	0.000	0.000	0.000	0.00	604.8		0.06004
6.008	15492.818	0.000	0.000	0.000	0.000	0.000	0.000	0.00	605.4		0.06008
6.013	15524.525	0.000	0.000	0.000	0.000	0.000	0.000	0.00	605.9		0.06013
6.018	15557.448	0.000	0.000	0.000	0.000	0.000	0.000	0.00	606.4		0.06018
6.023	15590.991	0.000	0.000	0.000	0.000	0.000	0.000	0.00	606.9		0.06023
6.030	15611.146	0.000	0.000	0.000	0.000	0.000	0.000	0.00	607.6		0.0603
6.035	15625.046	0.000	0.000	0.000	0.000	0.000	0.000	0.00	608.1		0.06035
6.043	15622.397	0.000	0.000	0.000	0.000	0.000	0.000	0.00	608.6		0.06043
6.049	15603.814	0.000	0.000	0.000	0.000	0.000	0.000	0.00	609.2		0.06049
6.055	15568.737	0.000	0.000	0.000	0.000	0.000	0.000	0.00	609.7		0.06055
6.059	15540.517	0.000	0.000	0.000	0.000	0.000	0.000	0.00	610.2		0.06059
6.063	15517.418	0.000	0.000	0.000	0.000	0.000	0.000	0.00	610.8		0.06063
6.069	15496.312	0.000	0.000	0.000	0.000	0.000	0.000	0.00	611.3		0.06069
6.073	15481.577	0.000	0.000	0.000	0.000	0.000	0.000	0.00	611.8		0.06073
6.079	15469.629	0.000	0.000	0.000	0.000	0.000	0.000	0.00	612.4		0.06079
6.084	15466.735	0.000	0.000	0.000	0.000	0.000	0.000	0.00	612.9		0.06084
6.090	15474.122	0.000	0.000	0.000	0.000	0.000	0.000	0.00	613.4		0.0609
6.095	15489.619	0.000	0.000	0.000	0.000	0.000	0.000	0.00	613.9		0.06095
6.100	15517.247	0.000	0.000	0.000	0.000	0.000	0.000	0.00	614.5		0.061
6.105	15555.955	0.000	0.000	0.000	0.000	0.000	0.000	0.00	615.0		0.06105
6.110	15592.067	0.000	0.000	0.000	0.000	0.000	0.000	0.00	615.5		0.0611
6.115	15625.341	0.000	0.000	0.000	0.000	0.000	0.000	0.00	616.1		0.06115
6.120	15660.469	0.000	0.000	0.000	0.000	0.000	0.000	0.00	616.6		0.0612
6.125	15691.270	0.000	0.000	0.000	0.000	0.000	0.000	0.00	617.1		0.06125
6.131	15693.247	0.000	0.000	0.000	0.000	0.000	0.000	0.00	617.7		0.06131
6.138	15681.839	0.000	0.000	0.000	0.000	0.000	0.000	0.00	618.2		0.06138
6.142	15640.362	0.000	0.000	0.000	0.000	0.000	0.000	0.00	618.7		0.06142
6.149	15580.400	0.000	0.000	0.000	0.000	0.000	0.000	0.00	619.3		0.06149
6.153	15524.587	0.000	0.000	0.000	0.000	0.000	0.000	0.00	619.8		0.06153
6.159	15471.663	0.000	0.000	0.000	0.000	0.000	0.000	0.00	620.3		0.06159
6.163	15425.417	0.000	0.000	0.000	0.000	0.000	0.000	0.00	620.8		0.06163
6.168	15378.360	0.000	0.000	0.000	0.000	0.000	0.000	0.00	621.3		0.06168
6.175	15336.925	0.000	0.000	0.000	0.000	0.000	0.000	0.00	622.0		0.06175
6.180	15305.428	0.000	0.000	0.000	0.000	0.000	0.000	0.00	622.5		0.0618
6.185	15279.118	0.000	0.000	0.000	0.000	0.000	0.000	0.00	623.1		0.06185
6.190	15257.849	0.000	0.000	0.000	0.000	0.000	0.000	0.00	623.6		0.0619
6.195	15239.989	0.000	0.000	0.000	0.000	0.000	0.000	0.00	624.1		0.06195
6.200	15228.946	0.000	0.000	0.000	0.000	0.000	0.000	0.00	624.6		0.062
6.205	15201.312	0.000	0.000	0.000	0.000	0.000	0.000	0.00	625.2		0.06205
6.210	15158.086	0.000	0.000	0.000	0.000	0.000	0.000	0.00	625.7		0.0621
6.215	15126.466	0.000	0.000	0.000	0.000	0.000	0.000	0.00	626.2		0.06215
6.222	15051.184	0.000	0.000	0.000	0.000	0.000	0.000	0.00	626.8		0.06222
6.228	14902.550	0.000	0.000	0.000	0.000	0.000	0.000	0.00	627.3		0.06228
6.235	14620.245	0.000	0.000	0.000	0.000	0.000	0.000	0.00	627.8		0.06235
6.241	14357.598	0.000	0.000	0.000	0.000	0.000	0.000	0.00	628.4		0.06241
6.246	14121.614	0.000	0.000	0.000	0.000	0.000	0.000	0.00	628.9		0.06246
6.250	13927.071	0.000	0.000	0.000	0.000	0.000	0.000	0.00	629.4		0.0625
6.255	13769.228	0.000	0.000	0.000	0.000	0.000	0.000	0.00	630.0		0.06255
6.259	13647.766	0.000	0.000	0.000	0.000	0.000	0.000	0.00	630.5		0.06259
6.264	13542.665	0.000	0.000	0.000	0.000	0.000	0.000	0.00	631.0		0.06264
6.270	13471.144	0.000	0.000	0.000	0.000	0.000	0.000	0.00	631.5		0.0627
6.276	13420.270	0.000	0.000	0.000	0.000	0.000	0.000	0.00	632.1		0.06276
6.281	13391.804	0.000	0.000	0.000	0.000	0.000	0.000	0.00	632.6		0.06281
6.287	13383.358	0.000	0.000	0.000	0.000	0.000	0.000	0.00	633.1		0.06287
6.292	13389.387	0.000	0.000	0.000	0.000	0.000	0.000	0.00	633.7		0.06292
6.297	13408.582	0.000	0.000	0.000	0.000	0.000	0.000	0.00	634.2		0.06297
6.302	13439.323	0.000	0.000	0.000	0.000	0.000	0.000	0.00	634.7		0.06302
6.308	13479.968	0.000	0.000	0.000	0.000	0.000	0.000	0.00	635.2		0.06308
6.312	13524.097	0.000	0.000	0.000	0.000	0.000	0.000	0.00	635.8		0.06312
6.318	13582.355	0.000	0.000	0.000	0.000	0.000	0.000	0.00	636.4		0.06318
6.324	13624.817	0.000	0.000	0.000	0.000	0.000	0.000	0.00	636.9		0.06324
6.331	13662.391	0.000	0.000	0.000	0.000	0.000	0.000	0.00	637.5		0.06331
6.337	13672.736	0.000	0.000	0.000	0.000	0.000	0.000	0.00	638.0		0.06337
6.356	13713.000	0.000	0.000	0.000	0.000	0.000	0.000	0.00	638.1		0.06356
6.356	13719.000	0.000	0.000	0.000	0.000	0.000	0.000	0.00	638.1		0.06356
6.357	13691.000	0.000	0.000	0.000	0.000	0.000	0.000	0.00	638.6		0.06357
6.359	13677.333	0.000	0.000	0.000	0.000	0.000	0.000	0.00	639.2		0.06359
6.362	13663.444	0.000	0.000	0.000	0.000	0.000	0.000	0.00	639.7		0.06362
6.366	13646.259	0.000	0.000	0.000	0.000	0.000	0.000	0.00	640.2		0.06366
6.370	13650.235	0.000	0.000	0.000	0.000	0.000	0.000	0.00	640.7		0.0637
6.374	13645.831	0.000	0.000	0.000	0.000	0.000	0.000	0.00	641.3		0.06374
6.377	13653.689	0.000	0.000	0.000	0.000	0.000	0.000	0.00	641.8		0.06377
6.381	13668.840	0.000	0.000	0.000	0.000	0.000	0.000	0.00	642.3		0.06381
6.385	13690.510	0.000	0.000	0.000	0.000	0.000	0.000	0.00	642.9		0.06385
6.390	13729.116	0.000	0.000	0.000	0.000	0.000	0.000	0.00	643.4		0.0639
6.394	13775.542	0.000	0.000	0.000	0.000	0.000	0.000	0.00	643.9		0.06394
6.399	13821.886	0.000	0.000	0.000	0.000	0.000	0.000	0.00	644.5		0.06399
6.404	13873.143	0.000	0.000	0.000	0.000	0.000	0.000	0.00	645.0		0.06404
6.409	13929.676	0.000	0.000	0.000	0.000	0.000	0.000	0.00	645.5		0.06409
6.415	13975.940	0.000	0.000	0.000	0.000	0.000	0.000	0.00	646.0		0.06415
6.421	14018.205	0.000	0.000	0.000	0.000	0.000	0.000	0.00	646.6		0.06421
6.428	14039.715	0.000	0.000	0.000	0.000	0.000	0.000	0.00	647.1		0.06428
6.433	14044.640	0.000	0.000	0.000	0.000	0.000	0.000	0.00	647.6		0.06433
6.439	14027.118	0.000	0.000	0.000	0.000	0.000	0.000	0.00	648.1		0.06439
6.442	14008.919	0.000	0.000	0.000	0.000	0.000	0.000	0.00	648.6		0.06442
6.449	13993.013	0.000	0.000	0.000	0.000	0.000	0.000	0.00	649.3		0.06449
6.454	13977.644	0.000	0.000	0.000	0.000	0.000	0.000	0.00	649.8		0.06454
6.459	13975.219	0.000	0.000	0.000	0.000	0.000	0.000	0.00	650.4		0.06459
6.465	13967.288	0.000	0.000	0.000	0.000	0.000	0.000	0.00	650.9		0.06465
6.470	13973.836	0.000	0.000	0.000	0.000	0.000	0.000	0.00	651.4		0.0647
6.475	13985.708	0.000	0.000	0.000	0.000	0.000	0.000	0.00	651.9		0.06475
6.480	14005.848	0.000	0.000	0.000	0.000	0.000	0.000	0.00	652.5		0.0648
6.485	14040.852	0.000	0.000	0.000	0.000	0.000	0.000	0.00	653.0		0.06485
6.490	14081.233	0.000	0.000	0.000	0.000	0.000	0.000	0.00	653.5		0.0649
6.495	14122.695	0.000	0.000	0.000	0.000	0.000	0.000	0.00	654.1		0.06495
6.500	14165.976	0.000	0.000	0.000	0.000	0.000	0.000	0.00	654.6		0.065
6.504	14216.224	0.000	0.000	0.000	0.000	0.000	0.000	0.00	655.1		0.06504
6.511	14255.733	0.000	0.000	0.000	0.000	0.000	0.000	0.00	655.7		0.06511
6.516	14283.652	0.000	0.000	0.000	0.000	0.000	0.000	0.00	656.2		0.06516
6.523	14291.795	0.000	0.000	0.000	0.000	0.000	0.000	0.00	656.7		0.06523
6.529	14283.816	0.000	0.000	0.000	0.000	0.000	0.000	0.00	657.3		0.06529
6.535	14253.537	0.000	0.000	0.000	0.000	0.000	0.000	0.00	657.8		0.06535
6.539	14232.784	0.000	0.000	0.000	0.000	0.000	0.000	0.00	658.3		0.06539
6.544	14209.774	0.000	0.000	0.000	0.000	0.000	0.000	0.00	658.8		0.06544
6.550	14186.853	0.000	0.000	0.000	0.000	0.000	0.000	0.00	659.4		0.0655
6.554	14167.542	0.000	0.000	0.000	0.000	0.000	0.000	0.00	659.9		0.06554
6.560	14143.465	0.000	0.000	0.000	0.000	0.000	0.000	0.00	660.4		0.0656
6.565	14143.002	0.000	0.000	0.000	0.000	0.000	0.000	0.00	661.0		0.06565
6.570	14145.156	0.000	0.000	0.000	0.000	0.000	0.000	0.00	661.5		0.0657
6.575	14153.719	0.000	0.000	0.000	0.000	0.000	0.000	0.00	662.0		0.06575
6.580	14169.292	0.000	0.000	0.000	0.000	0.000	0.000	0.00	662.5		0.0658
6.585	14191.670	0.000	0.000	0.000	0.000	0.000	0.000	0.00	663.0		0.06585
6.590	14220.321	0.000	0.000	0.000	0.000	0.000	0.000	0.00	663.7		0.0659
6.595	14241.330	0.000	0.000	0.000	0.000	0.000	0.000	0.00	664.2		0.06595
6.600	14265.884	0.000	0.000	0.000	0.000	0.000	0.000	0.00	664.8		0.066
6.607	14273.071	0.000	0.000	0.000	0.000	0.000	0.000	0.00	665.3		0.06607
6.613	14263.652	0.000	0.000	0.000	0.000	0.000	0.000	0.00	665.8		0.06613
6.619	14238.574	0.000	0.000	0.000	0.000	0.000	0.000	0.00	666.4		0.06619
6.625	14188.742	0.000	0.000	0.000	0.000	0.000	0.000	0.00	666.9		0.06625
6.631	14129.439	0.000	0.000	0.000	0.000	0.000	0.000	0.00	667.4		0.06631
6.635	14075.060	0.000	0.000	0.000	0.000	0.000	0.000	0.00	668.0		0.06635
6.641	14020.833	0.000	0.000	0.000	0.000	0.000	0.000	0.00	668.5		0.06641
6.646	13962.631	0.000	0.000	0.000	0.000	0.000	0.000	0.00	669.0		0.06646
6.650	13913.155	0.000	0.000	0.000	0.000	0.000	0.000	0.00	669.5		0.0665
6.656	13862.929	0.000	0.000	0.000	0.000	0.000	0.000	0.00	670.1		0.06656
6.662	13837.694	0.000	0.000	0.000	0.000	0.000	0.000	0.00	670.6		0.06662
6.667	13808.541	0.000	0.000	0.000	0.000	0.000	0.000	0.00	671.1		0.06667
6.672	13794.412	0.000	0.000	0.000	0.000	0.000	0.000	0.00	671.7		0.06672
6.677	13781.984	0.000	0.000	0.000	0.000	0.000	0.000	0.00	672.2		0.06677
6.683	13775.132	0.000	0.000	0.000	0.000	0.000	0.000	0.00	672.7		0.06683
6.687	13756.705	0.000	0.000	0.000	0.000	0.000	0.000	0.00	673.3		0.06687
6.692	13711.946	0.000	0.000	0.000	0.000	0.000	0.000	0.00	673.8		0.06692
6.696	13457.217	0.000	0.000	0.000	0.000	0.000	0.000	0.00	674.3		0.06696
6.703	13056.721	0.000	0.000	0.000	0.000	0.000	0.000	0.00	674.9		0.06703
6.708	12747.646	0.000	0.000	0.000	0.000	0.000	0.000	0.00	675.4		0.06708
6.716	12460.789	0.000	0.000	0.000	0.000	0.000	0.000	0.00	675.9		0.06716
6.721	12209.812	0.000	0.000	0.000	0.000	0.000	0.000	0.00	676.4		0.06721
6.727	11985.867	0.000	0.000	0.000	0.000	0.000	0.000	0.00	677.1		0.06727
6.733	11811.560	0.000	0.000	0.000	0.000	0.000	0.000	0.00	677.6		0.06733
6.739	11666.809	0.000	0.000	0.000	0.000	0.000	0.000	0.00	678.2		0.06739
6.744	11538.123	0.000	0.000	0.000	0.000	0.000	0.000	0.00	678.7		0.06744
6.749	11434.977	0.000	0.000	0.000	0.000	0.000	0.000	0.00	679.2		0.06749
6.754	11345.700	0.000	0.000	0.000	0.000	0.000	0.000	0.00	679.7		0.06754
6.758	11291.559	0.000	0.000	0.000	0.000	0.000	0.000	0.00	680.3		0.06758
6.763	11231.753	0.000	0.000	0.000	0.000	0.000	0.000	0.00	680.8		0.06763
6.768	11193.771	0.000	0.000	0.000	0.000	0.000	0.000	0.00	681.3		0.06768
6.773	11161.175	0.000	0.000	0.000	0.000	0.000	0.000	0.00	681.9		0.06773
6.778	11129.315	0.000	0.000	0.000	0.000	0.000	0.000	0.00	682.4		0.06778
6.783	11093.830	0.000	0.000	0.000	0.000	0.000	0.000	0.00	682.9		0.06783
6.788	11047.048	0.000	0.000	0.000	0.000	0.000	0.000	0.00	683.5		0.06788
6.793	10969.293	0.000	0.000	0.000	0.000	0.000	0.000	0.00	684.0		0.06793
6.800	10855.114	0.000	0.000	0.000	0.000	0.000	0.000	0.00	684.5		0.068
6.805	10712.469	0.000	0.000	0.000	0.000	0.000	0.000	0.00	685.1		0.06805
6.812	10528.194	0.000	0.000	0.000	0.000	0.000	0.000	0.00	685.6		0.06812
6.818	10090.554	0.000	0.000	0.000	0.000	0.000	0.000	0.00	686.1		0.06818
6.823	9596.916	0.000	0.000	0.000	0.000	0.000	0.000	0.00	686.6		0.06823
6.829	9215.823	0.000	0.000	0.000	0.000	0.000	0.000	0.00	687.2		0.06829
6.833	8881.913	0.000	0.000	0.000	0.000	0.000	0.000	0.00	687.7		0.06833
6.837	8619.579	0.000	0.000	0.000	0.000	0.000	0.000	0.00	688.2		0.06837
6.842	8398.497	0.000	0.000	0.000	0.000	0.000	0.000	0.00	688.8		0.06842
6.848	8211.359	0.000	0.000	0.000	0.000	0.000	0.000	0.00	689.3		0.06848
6.853	8046.952	0.000	0.000	0.000	0.000	0.000	0.000	0.00	689.8		0.06853
6.859	7901.437	0.000	0.000	0.000	0.000	0.000	0.000	0.00	690.3		0.06859
6.864	7776.130	0.000	0.000	0.000	0.000	0.000	0.000	0.00	690.8		0.06864
6.870	7623.189	0.000	0.000	0.000	0.000	0.000	0.000	0.00	691.5		0.0687
6.874	7453.773	0.000	0.000	0.000	0.000	0.000	0.000	0.00	692.0		0.06874
6.881	5317.987	0.000	0.000	0.000	0.000	0.000	0.000	0.00	692.6		0.06881
6.884	4525.253	0.000	0.000	0.000	0.000	0.000	0.000	0.00	693.1		0.06884
6.889	3543.080	0.000	0.000	0.000	0.000	0.000	0.000	0.00	693.6		0.06889
6.894	2951.445	0.000	0.000	0.000	0.000	0.000	0.000	0.00	694.2		0.06894
6.900	2420.842	0.000	0.000	0.000	0.000	0.000	0.000	0.00	694.7		0.069
6.907	2038.762	0.000	0.000	0.000	0.000	0.000	0.000	0.00	695.2		0.06907
6.914	1724.201	0.000	0.000	0.000	0.000	0.000	0.000	0.00	695.8		0.06914
6.920	1485.988	0.000	0.000	0.000	0.000	0.000	0.000	0.00	696.3		0.0692
6.925	1303.730	0.000	0.000	0.000	0.000	0.000	0.000	0.00	696.8		0.06925
6.931	1161.572	0.000	0.000	0.000	0.000	0.000	0.000	0.00	697.3		0.06931
6.936	1053.434	0.000	0.000	0.000	0.000	0.000	0.000	0.00	697.9		0.06936
6.941	970.002	0.000	0.000	0.000	0.000	0.000	0.000	0.00	698.4		0.06941
6.946	908.145	0.000	0.000	0.000	0.000	0.000	0.000	0.00	698.9		0.06946
6.951	855.716	0.000	0.000	0.000	0.000	0.000	0.000	0.00	699.5		0.06951
6.956	819.620	0.000	0.000	0.000	0.000	0.000	0.000	0.00	700.0		0.06956
6.961	794.112	0.000	0.000	0.000	0.000	0.000	0.000	0.00	700.5		0.06961
6.966	779.578	0.000	0.000	0.000	0.000	0.000	0.000	0.00	701.1		0.06966
6.971	760.230	0.000	0.000	0.000	0.000	0.000	0.000	0.00	701.6		0.06971
6.976	750.936	0.000	0.000	0.000	0.000	0.000	0.000	0.00	702.1		0.06976
6.981	745.389	0.000	0.000	0.000	0.000	0.000	0.000	0.00	702.7		0.06981
6.986	740.441	0.000	0.000	0.000	0.000	0.000	0.000	0.00	703.2		0.06986
6.992	738.943	0.000	0.000	0.000	0.000	0.000	0.000	0.00	703.7		0.06992
6.997	730.795	0.000	0.000	0.000	0.000	0.000	0.000	0.00	704.2		0.06997
7.002	729.579	0.000	0.000	0.000	0.000	0.000	0.000	0.00	704.7		0.07002
7.009	716.458	0.000	0.000	0.000	0.000	0.000	0.000	0.00	705.4		0.07009
7.015	709.679	0.000	0.000	0.000	0.000	0.000	0.000	0.00	706.0		0.07015
7.021	703.046	0.000	0.000	0.000	0.000	0.000	0.000	0.00	706.5		0.07021
7.026	700.575	0.000	0.000	0.000	0.000	0.000	0.000	0.00	707.0		0.07026
7.032	697.540	0.000	0.000	0.000	0.000	0.000	0.000	0.00	707.5		0.07032
7.037	685.705	0.000	0.000	0.000	0.000	0.000	0.000	0.00	708.1		0.07037
7.041	672.748	0.000	0.000	0.000	0.000	0.000	0.000	0.00	708.6		0.07041
7.043	656.485	0.000	0.000	0.000	0.000	0.000	0.000	0.00	709.1		0.07043
7.046	640.411	0.000	0.000	0.000	0.000	0.000	0.000	0.00	709.7		0.07046
7.047	621.632	0.000	0.000	0.000	0.000	0.000	0.000	0.00	710.2		0.07047
7.049	606.014	0.000	0.000	0.000	0.000	0.000	0.000	0.00	710.7		0.07049
7.050	586.549	0.000	0.000	0.000	0.000	0.000	0.000	0.00	711.3		0.0705
7.050	568.854	0.000	0.000	0.000	0.000	0.000	0.000	0.00	711.8		0.0705
7.049	558.468	0.000	0.000	0.000	0.000	0.000	0.000	0.00	712.3		0.07049
7.049	597.441	0.000	0.000	0.000	0.000	0.000	0.000	0.00	712.9		0.07049
7.051	610.969	0.000	0.000	0.000	0.000	0.000	0.000	0.00	713.4		0.07051
7.053	616.470	0.000	0.000	0.000	0.000	0.000	0.000	0.00	713.9		0.07053
7.054	612.813	0.000	0.000	0.000	0.000	0.000	0.000	0.00	714.4		0.07054
7.055	605.094	0.000	0.000	0.000	0.000	0.000	0.000	0.00	715.0		0.07055
7.054	554.969	0.000	0.000	0.000	0.000	0.000	0.000	0.00	715.5		0.07054
7.054	527.688	0.000	0.000	0.000	0.000	0.000	0.000	0.00	716.0		0.07054
7.054	501.886	0.000	0.000	0.000	0.000	0.000	0.000	0.00	716.6		0.07054
7.052	488.191	0.000	0.000	0.000	0.000	0.000	0.000	0.00	717.1		0.07052
7.051	501.359	0.000	0.000	0.000	0.000	0.000	0.000	0.00	717.6		0.07051
7.050	525.183	0.000	0.000	0.000	0.000	0.000	0.000	0.00	718.2		0.0705
7.034	329.847	0.000	0.000	0.000	0.000	0.000	0.000	0.00	718.7		0.07034
6.961	14.677	0.000	0.000	0.000	0.000	0.000	0.000	0.00	719.2		0.06961
6.714	-320.825	0.000	0.000	0.000	0.000	0.000	0.000	0.00	720.6		0.06714
6.526	-545.716	0.000	0.000	0.000	0.000	0.000	0.000	0.00	721.1		0.06526
6.296	-851.514	0.000	0.000	0.000	0.000	0.000	0.000	0.00	721.6		0.06296
6.064	-1149.410	0.000	0.000	0.000	0.000	0.000	0.000	0.00	722.2		0.06064
5.820	-1344.641	0.000	0.000	0.000	0.000	0.000	0.000	0.00	722.7		0.0582
5.575	-1517.017	0.000	0.000	0.000	0.000	0.000	0.000	0.00	723.2		0.05575
5.327	-1675.886	0.000	0.000	0.000	0.000	0.000	0.000	0.00	723.7		0.05327
5.070	-1808.634	0.000	0.000	0.000	0.000	0.000	0.000	0.00	724.3		0.0507
4.812	-1899.507	0.000	0.000	0.000	0.000	0.000	0.000	0.00	724.8		0.04812
4.553	-1976.380	0.000	0.000	0.000	0.000	0.000	0.000	0.00	725.3		0.04553
4.296	-2029.962	0.000	0.000	0.000	0.000	0.000	0.000	0.00	725.9		0.04296
4.033	-2077.781	0.000	0.000	0.000	0.000	0.000	0.000	0.00	726.4		0.04033
3.763	-2111.581	0.000	0.000	0.000	0.000	0.000	0.000	0.00	727.0		0.03763
3.493	-2134.454	0.000	0.000	0.000	0.000	0.000	0.000	0.00	727.5		0.03493
3.185	-2157.678	0.000	0.000	0.000	0.000	0.000	0.000	0.00	728.3		0.03185
2.904	-2168.711	0.000	0.000	0.000	0.000	0.000	0.000	0.00	728.8		0.02904
2.624	-2182.463	0.000	0.000	0.000	0.000	0.000	0.000	0.00	729.3		0.02624
2.347	-2192.725	0.000	0.000	0.000	0.000	0.000	0.000	0.00	729.9		0.02347
2.069	-2198.729	0.000	0.000	0.000	0.000	0.000	0.000	0.00	730.4		0.02069
1.792	-2201.818	0.000	0.000	0.000	0.000	0.000	0.000	0.00	731.0		0.01792
1.524	-2204.849	0.000	0.000	0.000	0.000	0.000	0.000	0.00	731.5		0.01524
1.257	-2211.222	0.000	0.000	0.000	0.000	0.000	0.000	0.00	732.0		0.01257
0.988	-2214.357	0.000	0.000	0.000	0.000	0.000	0.000	0.00	732.5		0.00988
0.723	-2215.526	0.000	0.000	0.000	0.000	0.000	0.000	0.00	733.0		0.00723
0.458	-2216.961	0.000	0.000	0.000	0.000	0.000	0.000	0.00	733.6		0.00458
0.195	-2215.496	0.000	0.000	0.000	0.000	0.000	0.000	0.00	734.1		0.00195
-0.074	-2223.819	0.000	0.000	0.000	0.000	0.000	0.000	0.00	734.6		-0.00074
-0.338	-2222.105	0.000	0.000	0.000	0.000	0.000	0.000	0.00	735.2		-0.00338
-0.604	-2224.308	0.000	0.000	0.000	0.000	0.000	0.000	0.00	735.7		-0.00604
-0.865	-2224.471	0.000	0.000	0.000	0.000	0.000	0.000	0.00	736.2		-0.00865
-1.134	-2225.260	0.000	0.000	0.000	0.000	0.000	0.000	0.00	736.8		-0.01134
-1.399	-2223.577	0.000	0.000	0.000	0.000	0.000	0.000	0.00	737.3		-0.01399
-1.663	-2223.279	0.000	0.000	0.000	0.000	0.000	0.000	0.00	737.8		-0.01663
-1.926	-2220.285	0.000	0.000	0.000	0.000	0.000	0.000	0.00	738.3		-0.01926
-2.195	-2223.521	0.000	0.000	0.000	0.000	0.000	0.000	0.00	738.9		-0.02195
-2.460	-2219.269	0.000	0.000	0.000	0.000	0.000	0.000	0.00	739.4		-0.0246
-2.725	-2221.263	0.000	0.000	0.000	0.000	0.000	0.000	0.00	739.9		-0.02725
-2.986	-2222.511	0.000	0.000	0.000	0.000	0.000	0.000	0.00	740.5		-0.02986
-3.254	-2221.591	0.000	0.000	0.000	0.000	0.000	0.000	0.00	741.0		-0.03254
-3.519	-2223.701	0.000	0.000	0.000	0.000	0.000	0.000	0.00	741.5		-0.03519
-3.785	-2224.097	0.000	0.000	0.000	0.000	0.000	0.000	0.00	742.1		-0.03785
-4.047	-2224.933	0.000	0.000	0.000	0.000	0.000	0.000	0.00	742.6		-0.04047
-4.315	-2221.010	0.000	0.000	0.000	0.000	0.000	0.000	0.00	743.1		-0.04315
-4.580	-2226.314	0.000	0.000	0.000	0.000	0.000	0.000	0.00	743.6		-0.0458
-4.845	-2222.775	0.000	0.000	0.000	0.000	0.000	0.000	0.00	744.2		-0.04845
-5.107	-2225.363	0.000	0.000	0.000	0.000	0.000	0.000	0.00	744.7		-0.05107
-5.947	-2233.000	0.000	0.000	0.000	0.000	0.000	0.000	0.00	744.8		-0.05947
-5.962	-2233.000	0.000	0.000	0.000	0.000	0.000	0.000	0.00	744.8		-0.05962
-6.044	-2231.000	0.000	0.000	0.000	0.000	0.000	0.000	0.00	745.3		-0.06044
-6.161	-2230.333	0.000	0.000	0.000	0.000	0.000	0.000	0.00	745.9		-0.06161
-6.316	-2229.444	0.000	0.000	0.000	0.000	0.000	0.000	0.00	746.4		-0.06316
-6.496	-2226.926	0.000	0.000	0.000	0.000	0.000	0.000	0.00	746.9		-0.06496
-6.689	-2227.790	0.000	0.000	0.000	0.000	0.000	0.000	0.00	747.4		-0.06689
-6.903	-2227.239	0.000	0.000	0.000	0.000	0.000	0.000	0.00	748.0		-0.06903
-7.130	-2229.343	0.000	0.000	0.000	0.000	0.000	0.000	0.00	748.5		-0.0713
-7.367	-2223.527	0.000	0.000	0.000	0.000	0.000	0.000	0.00	749.0		-0.07367
-7.605	-2226.623	0.000	0.000	0.000	0.000	0.000	0.000	0.00	749.5		-0.07605
-7.853	-2227.717	0.000	0.000	0.000	0.000	0.000	0.000	0.00	750.1		-0.07853
-8.105	-2225.113	0.000	0.000	0.000	0.000	0.000	0.000	0.00	750.6		-0.08105
-8.362	-2224.610	0.000	0.000	0.000	0.000	0.000	0.000	0.00	751.1		-0.08362
-8.616	-2227.575	0.000	0.000	0.000	0.000	0.000	0.000	0.00	751.7		-0.08616
-8.874	-2224.395	0.000	0.000	0.000	0.000	0.000	0.000	0.00	752.2		-0.08874
-9.135	-2221.990	0.000	0.000	0.000	0.000	0.000	0.000	0.00	752.7		-0.09135
-9.399	-2226.462	0.000	0.000	0.000	0.000	0.000	0.000	0.00	753.3		-0.09399
-9.657	-2225.150	0.000	0.000	0.000	0.000	0.000	0.000	0.00	753.8		-0.09657
-9.921	-2226.204	0.000	0.000	0.000	0.000	0.000	0.000	0.00	754.3		-0.09921
-10.187	-2221.785	0.000	0.000	0.000	0.000	0.000	0.000	0.00	754.9		-0.10187
-10.452	-2226.996	0.000	0.000	0.000	0.000	0.000	0.000	0.00	755.4		-0.10452
-10.718	-2225.260	0.000	0.000	0.000	0.000	0.000	0.000	0.00	755.9		-0.10718
-10.978	-2224.419	0.000	0.000	0.000	0.000	0.000	0.000	0.00	756.4		-0.10978
-11.245	-2223.560	0.000	0.000	0.000	0.000	0.000	0.000	0.00	757.0		-0.11245
-11.510	-2222.993	0.000	0.000	0.000	0.000	0.000	0.000	0.00	757.5		-0.1151
-11.776	-2220.184	0.000	0.000	0.000	0.000	0.000	0.000	0.00	758.0		-0.11776
-12.038	-2223.392	0.000	0.000	0.000	0.000	0.000	0.000	0.00	758.6		-0.12038
-12.303	-2221.526	0.000	0.000	0.000	0.000	0.000	0.000	0.00	759.1		-0.12303
-12.570	-2221.973	0.000	0.000	0.000	0.000	0.000	0.000	0.00	759.6		-0.1257
-12.836	-2221.499	0.000	0.000	0.000	0.000	0.000	0.000	0.00	760.2		-0.12836
-13.097	-2223.491	0.000	0.000	0.000	0.000	0.000	0.000	0.00	760.7		-0.13097
-13.362	-2221.997	0.000	0.000	0.000	0.000	0.000	0.000	0.00	761.2		-0.13362
-13.629	-2222.162	0.000	0.000	0.000	0.000	0.000	0.000	0.00	761.7		-0.13629
-13.896	-2225.720	0.000	0.000	0.000	0.000	0.000	0.000	0.00	762.3		-0.13896
-14.157	-2226.961	0.000	0.000	0.000	0.000	0.000	0.000	0.00	762.8		-0.14157
-14.423	-2224.560	0.000	0.000	0.000	0.000	0.000	0.000	0.00	763.3		-0.14423
-14.689	-2226.174	0.000	0.000	0.000	0.000	0.000	0.000	0.00	763.9		-0.14689
-14.956	-2225.911	0.000	0.000	0.000	0.000	0.000	0.000	0.00	764.4		-0.14956
-15.218	-2224.362	0.000	0.000	0.000	0.000	0.000	0.000	0.00	764.9		-0.15218
-15.483	-2223.758	0.000	0.000	0.000	0.000	0.000	0.000	0.00	765.5		-0.15483
-15.750	-2220.706	0.000	0.000	0.000	0.000	0.000	0.000	0.00	766.0		-0.1575
-16.017	-2221.821	0.000	0.000	0.000	0.000	0.000	0.000	0.00	766.5		-0.16017
-16.278	-2223.176	0.000	0.000	0.000	0.000	0.000	0.000	0.00	767.0		-0.16278
-16.544	-2221.999	0.000	0.000	0.000	0.000	0.000	0.000	0.00	767.6		-0.16544
-16.811	-2217.725	0.000	0.000	0.000	0.000	0.000	0.000	0.00	768.1		-0.16811
-17.078	-2220.241	0.000	0.000	0.000	0.000	0.000	0.000	0.00	768.6		-0.17078
-17.343	-2219.655	0.000	0.000	0.000	0.000	0.000	0.000	0.00	769.2		-0.17343
-17.605	-2222.299	0.000	0.000	0.000	0.000	0.000	0.000	0.00	769.7		-0.17605
-17.873	-2220.985	0.000	0.000	0.000	0.000	0.000	0.000	0.00	770.2		-0.17873
-18.138	-2221.428	0.000	0.000	0.000	0.000	0.000	0.000	0.00	770.8		-0.18138
-18.404	-2223.138	0.000	0.000	0.000	0.000	0.000	0.000	0.00	771.3		-0.18404
-18.667	-2221.855	0.000	0.000	0.000	0.000	0.000	0.000	0.00	771.8		-0.18667
-18.933	-2223.998	0.000	0.000	0.000	0.000	0.000	0.000	0.00	772.3		-0.18933
-19.195	-2219.951	0.000	0.000	0.000	0.000	0.000	0.000	0.00	772.9		-0.19195
-19.456	-2221.649	0.000	0.000	0.000	0.000	0.000	0.000	0.00	773.4		-0.19456
-19.718	-2220.867	0.000	0.000	0.000	0.000	0.000	0.000	0.00	773.9		-0.19718
-19.984	-2221.172	0.000	0.000	0.000	0.000	0.000	0.000	0.00	774.4		-0.19984
-20.249	-2223.013	0.000	0.000	0.000	0.000	0.000	0.000	0.00	775.0		-0.20249
-20.509	-2223.728	0.000	0.000	0.000	0.000	0.000	0.000	0.00	775.5		-0.20509
-20.774	-2224.580	0.000	0.000	0.000	0.000	0.000	0.000	0.00	776.0		-0.20774
-21.039	-2225.103	0.000	0.000	0.000	0.000	0.000	0.000	0.00	776.6		-0.21039
-21.307	-2225.561	0.000	0.000	0.000	0.000	0.000	0.000	0.00	777.1		-0.21307
-21.568	-2225.888	0.000	0.000	0.000	0.000	0.000	0.000	0.00	777.6		-0.21568
-21.832	-2226.150	0.000	0.000	0.000	0.000	0.000	0.000	0.00	778.2		-0.21832
-22.097	-2224.346	0.000	0.000	0.000	0.000	0.000	0.000	0.00	778.7		-0.22097
-22.365	-2221.499	0.000	0.000	0.000	0.000	0.000	0.000	0.00	779.2		-0.22365
-22.627	-2224.281	0.000	0.000	0.000	0.000	0.000	0.000	0.00	779.7		-0.22627
-22.892	-2224.260	0.000	0.000	0.000	0.000	0.000	0.000	0.00	780.3		-0.22892
-23.158	-2225.180	0.000	0.000	0.000	0.000	0.000	0.000	0.00	780.8		-0.23158
-23.426	-2225.480	0.000	0.000	0.000	0.000	0.000	0.000	0.00	781.3		-0.23426
-23.690	-2225.887	0.000	0.000	0.000	0.000	0.000	0.000	0.00	781.9		-0.2369
-23.953	-2224.122	0.000	0.000	0.000	0.000	0.000	0.000	0.00	782.4		-0.23953
-24.220	-2225.670	0.000	0.000	0.000	0.000	0.000	0.000	0.00	782.9		-0.2422
-24.487	-2223.597	0.000	0.000	0.000	0.000	0.000	0.000	0.00	783.5		-0.24487
-24.752	-2227.422	0.000	0.000	0.000	0.000	0.000	0.000	0.00	784.0		-0.24752
-25.014	-2226.007	0.000	0.000	0.000	0.000	0.000	0.000	0.00	784.5		-0.25014
-25.280	-2226.810	0.000	0.000	0.000	0.000	0.000	0.000	0.00	785.1		-0.2528
-25.548	-2226.605	0.000	0.000	0.000	0.000	0.000	0.000	0.00	785.6		-0.25548
-25.813	-2224.805	0.000	0.000	0.000	0.000	0.000	0.000	0.00	786.1		-0.25813
-26.075	-2226.137	0.000	0.000	0.000	0.000	0.000	0.000	0.00	786.6		-0.26075
-26.340	-2229.981	0.000	0.000	0.000	0.000	0.000	0.000	0.00	787.2		-0.2634
-26.607	-2227.706	0.000	0.000	0.000	0.000	0.000	0.000	0.00	787.7		-0.26607
-26.872	-2230.229	0.000	0.000	0.000	0.000	0.000	0.000	0.00	788.2		-0.26872
-27.135	-2230.312	0.000	0.000	0.000	0.000	0.000	0.000	0.00	788.8		-0.27135
-27.400	-2233.180	0.000	0.000	0.000	0.000	0.000	0.000	0.00	789.3		-0.274
-27.667	-2232.164	0.000	0.000	0.000	0.000	0.000	0.000	0.00	789.8		-0.27667
-27.933	-2230.781	0.000	0.000	0.000	0.000	0.000	0.000	0.00	790.4		-0.27933
-28.194	-2229.982	0.000	0.000	0.000	0.000	0.000	0.000	0.00	790.9		-0.28194
-28.460	-2227.254	0.000	0.000	0.000	0.000	0.000	0.000	0.00	791.4		-0.2846
-28.727	-2226.079	0.000	0.000	0.000	0.000	0.000	0.000	0.00	791.9		-0.28727
-28.994	-2228.778	0.000	0.000	0.000	0.000	0.000	0.000	0.00	792.5		-0.28994
-29.255	-2225.285	0.000	0.000	0.000	0.000	0.000	0.000	0.00	793.0		-0.29255
-29.521	-2227.021	0.000	0.000	0.000	0.000	0.000	0.000	0.00	793.5		-0.29521
-29.787	-2224.436	0.000	0.000	0.000	0.000	0.000	0.000	0.00	794.1		-0.29787
-30.054	-2228.152	0.000	0.000	0.000	0.000	0.000	0.000	0.00	794.6		-0.30054
-30.319	-2226.529	0.000	0.000	0.000	0.000	0.000	0.000	0.00	795.1		-0.30319
-30.582	-2225.227	0.000	0.000	0.000	0.000	0.000	0.000	0.00	795.7		-0.30582
-30.849	-2228.252	0.000	0.000	0.000	0.000	0.000	0.000	0.00	796.2		-0.30849
-31.116	-2224.826	0.000	0.000	0.000	0.000	0.000	0.000	0.00	796.7		-0.31116
-31.382	-2224.693	0.000	0.000	0.000	0.000	0.000	0.000	0.00	797.3		-0.31382
-31.644	-2229.506	0.000	0.000	0.000	0.000	0.000	0.000	0.00	797.8		-0.31644
-31.910	-2225.066	0.000	0.000	0.000	0.000	0.000	0.000	0.00	798.3		-0.3191
-32.173	-2229.191	0.000	0.000	0.000	0.000	0.000	0.000	0.00	798.8		-0.32173
-32.432	-2225.086	0.000	0.000	0.000	0.000	0.000	0.000	0.00	799.3		-0.32432
-32.696	-2225.092	0.000	0.000	0.000	0.000	0.000	0.000	0.00	799.9		-0.32696
-32.962	-2225.726	0.000	0.000	0.000	0.000	0.000	0.000	0.00	800.4		-0.32962
-33.228	-2225.939	0.000	0.000	0.000	0.000	0.000	0.000	0.00	800.9		-0.33228
-33.489	-2228.222	0.000	0.000	0.000	0.000	0.000	0.000	0.00	801.5		-0.33489
-33.754	-2225.054	0.000	0.000	0.000	0.000	0.000	0.000	0.00	802.0		-0.33754
-34.019	-2228.759	0.000	0.000	0.000	0.000	0.000	0.000	0.00	802.5		-0.34019
-34.286	-2226.937	0.000	0.000	0.000	0.000	0.000	0.000	0.00	803.1		-0.34286
-34.546	-2227.565	0.000	0.000	0.000	0.000	0.000	0.000	0.00	803.6		-0.34546
-34.813	-2229.168	0.000	0.000	0.000	0.000	0.000	0.000	0.00	804.1		-0.34813
-35.077	-2227.911	0.000	0.000	0.000	0.000	0.000	0.000	0.00	804.6		-0.35077
-35.346	-2228.026	0.000	0.000	0.000	0.000	0.000	0.000	0.00	805.2		-0.35346
-35.605	-2227.646	0.000	0.000	0.000	0.000	0.000	0.000	0.00	805.7		-0.35605
-35.871	-2229.557	0.000	0.000	0.000	0.000	0.000	0.000	0.00	806.2		-0.35871
-36.135	-2228.068	0.000	0.000	0.000	0.000	0.000	0.000	0.00	806.8		-0.36135
-36.404	-2230.208	0.000	0.000	0.000	0.000	0.000	0.000	0.00	807.3		-0.36404
-36.664	-2226.425	0.000	0.000	0.000	0.000	0.000	0.000	0.00	807.8		-0.36664
-36.931	-2227.878	0.000	0.000	0.000	0.000	0.000	0.000	0.00	808.4		-0.36931
-37.196	-2227.101	0.000	0.000	0.000	0.000	0.000	0.000	0.00	808.9		-0.37196
-37.465	-2227.326	0.000	0.000	0.000	0.000	0.000	0.000	0.00	809.4		-0.37465
-37.731	-2227.142	0.000	0.000	0.000	0.000	0.000	0.000	0.00	810.0		-0.37731
-37.992	-2225.156	0.000	0.000	0.000	0.000	0.000	0.000	0.00	810.5		-0.37992
-38.259	-2226.433	0.000	0.000	0.000	0.000	0.000	0.000	0.00	811.0		-0.38259
-38.527	-2226.196	0.000	0.000	0.000	0.000	0.000	0.000	0.00	811.5		-0.38527
-38.794	-2228.543	0.000	0.000	0.000	0.000	0.000	0.000	0.00	812.1		-0.38794
-39.055	-2227.246	0.000	0.000	0.000	0.000	0.000	0.000	0.00	812.6		-0.39055
-39.320	-2227.597	0.000	0.000	0.000	0.000	0.000	0.000	0.00	813.1		-0.3932
-39.587	-2227.281	0.000	0.000	0.000	0.000	0.000	0.000	0.00	813.7		-0.39587
-39.853	-2225.293	0.000	0.000	0.000	0.000	0.000	0.000	0.00	814.2		-0.39853
-40.114	-2226.525	0.000	0.000	0.000	0.000	0.000	0.000	0.00	814.7		-0.40114
-40.381	-2226.272	0.000	0.000	0.000	0.000	0.000	0.000	0.00	815.3		-0.40381
-40.646	-2226.599	0.000	0.000	0.000	0.000	0.000	0.000	0.00	815.8		-0.40646
-40.912	-2226.624	0.000	0.000	0.000	0.000	0.000	0.000	0.00	816.3		-0.40912
-41.174	-2228.741	0.000	0.000	0.000	0.000	0.000	0.000	0.00	816.8		-0.41174
-41.439	-2227.455	0.000	0.000	0.000	0.000	0.000	0.000	0.00	817.4		-0.41439
-41.703	-2225.732	0.000	0.000	0.000	0.000	0.000	0.000	0.00	817.9		-0.41703
-41.963	-2228.729	0.000	0.000	0.000	0.000	0.000	0.000	0.00	818.4		-0.41963
-42.226	-2225.154	0.000	0.000	0.000	0.000	0.000	0.000	0.00	818.9		-0.42226
-42.490	-2228.961	0.000	0.000	0.000	0.000	0.000	0.000	0.00	819.5		-0.4249
-42.757	-2227.038	0.000	0.000	0.000	0.000	0.000	0.000	0.00	820.0		-0.42757
-43.017	-2229.666	0.000	0.000	0.000	0.000	0.000	0.000	0.00	820.5		-0.43017
-43.281	-2225.901	0.000	0.000	0.000	0.000	0.000	0.000	0.00	821.1		-0.43281
-43.546	-2229.523	0.000	0.000	0.000	0.000	0.000	0.000	0.00	821.6		-0.43546
-43.815	-2229.475	0.000	0.000	0.000	0.000	0.000	0.000	0.00	822.1		-0.43815
-44.076	-2228.666	0.000	0.000	0.000	0.000	0.000	0.000	0.00	822.6		-0.44076
-44.341	-2228.380	0.000	0.000	0.000	0.000	0.000	0.000	0.00	823.2		-0.44341
-44.606	-2226.015	0.000	0.000	0.000	0.000	0.000	0.000	0.00	823.7		-0.44606
-44.874	-2227.132	0.000	0.000	0.000	0.000	0.000	0.000	0.00	824.2		-0.44874
-45.142	-2222.382	0.000	0.000	0.000	0.000	0.000	0.000	0.00	824.8		-0.45142
-45.402	-2223.505	0.000	0.000	0.000	0.000	0.000	0.000	0.00	825.3		-0.45402
-45.669	-2219.962	0.000	0.000	0.000	0.000	0.000	0.000	0.00	825.8		-0.45669
-45.936	-2223.489	0.000	0.000	0.000	0.000	0.000	0.000	0.00	826.4		-0.45936
-46.204	-2225.484	0.000	0.000	0.000	0.000	0.000	0.000	0.00	826.9		-0.46204
-46.464	-2227.324	0.000	0.000	0.000	0.000	0.000	0.000	0.00	827.4		-0.46464
-46.730	-2224.603	0.000	0.000	0.000	0.000	0.000	0.000	0.00	828.0		-0.4673
-46.996	-2226.309	0.000	0.000	0.000	0.000	0.000	0.000	0.00	828.5		-0.46996
-47.265	-2223.971	0.000	0.000	0.000	0.000	0.000	0.000	0.00	829.0		-0.47265
-47.525	-2223.760	0.000	0.000	0.000	0.000	0.000	0.000	0.00	829.5		-0.47525
-47.792	-2226.910	0.000	0.000	0.000	0.000	0.000	0.000	0.00	830.1		-0.47792
-48.057	-2225.890	0.000	0.000	0.000	0.000	0.000	0.000	0.00	830.6		-0.48057
-48.325	-2222.267	0.000	0.000	0.000	0.000	0.000	0.000	0.00	831.1		-0.48325
-48.585	-2227.052	0.000	0.000	0.000	0.000	0.000	0.000	0.00	831.7		-0.48585
-48.851	-2225.440	0.000	0.000	0.000	0.000	0.000	0.000	0.00	832.2		-0.48851
-49.116	-2228.497	0.000	0.000	0.000	0.000	0.000	0.000	0.00	832.7		-0.49116
2.075	1628.000	0.000	0.000	0.000	0.000	0.000	0.000	0.00	209.6		0.02075
2.080	1628.000	0.000	0.000	0.000	0.000	0.000	0.000	0.00	209.6		0.0208
2.080	1636.000	0.000	0.000	0.000	0.000	0.000	0.000	0.00	210.1		0.0208
2.084	1648.667	0.000	0.000	0.000	0.000	0.000	0.000	0.00	210.6		0.02084
2.087	1661.556	0.000	0.000	0.000	0.000	0.000	0.000	0.00	211.2		0.02087
2.090	1678.074	0.000	0.000	0.000	0.000	0.000	0.000	0.00	211.7		0.0209
2.094	1700.210	0.000	0.000	0.000	0.000	0.000	0.000	0.00	212.2		0.02094
2.098	1725.095	0.000	0.000	0.000	0.000	0.000	0.000	0.00	212.8		0.02098
2.104	1748.768	0.000	0.000	0.000	0.000	0.000	0.000	0.00	213.3		0.02104
2.109	1764.954	0.000	0.000	0.000	0.000	0.000	0.000	0.00	213.8		0.02109
2.114	1778.241	0.000	0.000	0.000	0.000	0.000	0.000	0.00	214.4		0.02114
2.119	1780.065	0.000	0.000	0.000	0.000	0.000	0.000	0.00	214.9		0.02119
2.124	1791.102	0.000	0.000	0.000	0.000	0.000	0.000	0.00	215.4		0.02124
2.128	1793.389	0.000	0.000	0.000	0.000	0.000	0.000	0.00	215.9		0.02128
2.133	1799.830	0.000	0.000	0.000	0.000	0.000	0.000	0.00	216.5		0.02133
2.138	1804.740	0.000	0.000	0.000	0.000	0.000	0.000	0.00	217.0		0.02138
2.143	1820.523	0.000	0.000	0.000	0.000	0.000	0.000	0.00	217.5		0.02143
2.148	1833.754	0.000	0.000	0.000	0.000	0.000	0.000	0.00	218.1		0.02148
2.153	1847.426	0.000	0.000	0.000	0.000	0.000	0.000	0.00	218.6		0.02153
2.158	1864.393	0.000	0.000	0.000	0.000	0.000	0.000	0.00	219.1		0.02158
2.165	1884.606	0.000	0.000	0.000	0.000	0.000	0.000	0.00	219.7		0.02165
2.170	1905.000	0.000	0.000	0.000	0.000	0.000	0.000	0.00	220.2		0.0217
2.175	1922.535	0.000	0.000	0.000	0.000	0.000	0.000	0.00	220.7		0.02175
2.180	1943.512	0.000	0.000	0.000	0.000	0.000	0.000	0.00	221.2		0.0218
2.185	1972.349	0.000	0.000	0.000	0.000	0.000	0.000	0.00	221.8		0.02185
2.190	2006.954	0.000	0.000	0.000	0.000	0.000	0.000	0.00	222.4		0.0219
2.197	2032.434	0.000	0.000	0.000	0.000	0.000	0.000	0.00	222.9		0.02197
2.203	2058.463	0.000	0.000	0.000	0.000	0.000	0.000	0.00	223.5		0.02203
2.210	2075.632	0.000	0.000	0.000	0.000	0.000	0.000	0.00	224.0		0.0221
2.214	2082.032	0.000	0.000	0.000	0.000	0.000	0.000	0.00	224.5		0.02214
2.220	2093.888	0.000	0.000	0.000	0.000	0.000	0.000	0.00	225.1		0.0222
2.225	2099.973	0.000	0.000	0.000	0.000	0.000	0.000	0.00	225.6		0.02225
2.230	2109.954	0.000	0.000	0.000	0.000	0.000	0.000	0.00	226.1		0.0223
2.235	2123.309	0.000	0.000	0.000	0.000	0.000	0.000	0.00	226.7		0.02235
2.239	2137.088	0.000	0.000	0.000	0.000	0.000	0.000	0.00	227.2		0.02239
2.244	2152.132	0.000	0.000	0.000	0.000	0.000	0.000	0.00	227.7		0.02244
2.249	2165.740	0.000	0.000	0.000	0.000	0.000	0.000	0.00	228.2		0.02249
2.254	2187.624	0.000	0.000	0.000	0.000	0.000	0.000	0.00	228.8		0.02254
2.260	2207.455	0.000	0.000	0.000	0.000	0.000	0.000	0.00	229.3		0.0226
2.266	2233.360	0.000	0.000	0.000	0.000	0.000	0.000	0.00	229.8		0.02266
2.271	2258.605	0.000	0.000	0.000	0.000	0.000	0.000	0.00	230.4		0.02271
2.277	2287.988	0.000	0.000	0.000	0.000	0.000	0.000	0.00	230.9		0.02277
2.282	2320.198	0.000	0.000	0.000	0.000	0.000	0.000	0.00	231.4		0.02282
2.287	2354.729	0.000	0.000	0.000	0.000	0.000	0.000	0.00	232.0		0.02287
2.294	2389.309	0.000	0.000	0.000	0.000	0.000	0.000	0.00	232.5		0.02294
2.299	2416.346	0.000	0.000	0.000	0.000	0.000	0.000	0.00	233.0		0.02299
2.304	2434.885	0.000	0.000	0.000	0.000	0.000	0.000	0.00	233.5		0.02304
2.310	2448.077	0.000	0.000	0.000	0.000	0.000	0.000	0.00	234.1		0.0231
2.315	2460.654	0.000	0.000	0.000	0.000	0.000	0.000	0.00	234.6		0.02315
2.320	2465.244	0.000	0.000	0.000	0.000	0.000	0.000	0.00	235.1		0.0232
2.325	2474.966	0.000	0.000	0.000	0.000	0.000	0.000	0.00	235.6		0.02325
2.330	2485.736	0.000	0.000	0.000	0.000	0.000	0.000	0.00	236.2		0.0233
2.335	2498.567	0.000	0.000	0.000	0.000	0.000	0.000	0.00	236.7		0.02335
2.342	2518.435	0.000	0.000	0.000	0.000	0.000	0.000	0.00	237.4		0.02342
2.346	2535.334	0.000	0.000	0.000	0.000	0.000	0.000	0.00	237.9		0.02346
2.351	2559.923	0.000	0.000	0.000	0.000	0.000	0.000	0.00	238.4		0.02351
2.358	2585.752	0.000	0.000	0.000	0.000	0.000	0.000	0.00	238.9		0.02358
2.362	2614.558	0.000	0.000	0.000	0.000	0.000	0.000	0.00	239.5		0.02362
2.368	2645.104	0.000	0.000	0.000	0.000	0.000	0.000	0.00	240.0		0.02368
2.373	2674.887	0.000	0.000	0.000	0.000	0.000	0.000	0.00	240.5		0.02373
2.378	2714.997	0.000	0.000	0.000	0.000	0.000	0.000	0.00	241.1		0.02378
2.383	2754.628	0.000	0.000	0.000	0.000	0.000	0.000	0.00	241.6		0.02383
2.390	2791.208	0.000	0.000	0.000	0.000	0.000	0.000	0.00	242.1		0.0239
2.395	2824.612	0.000	0.000	0.000	0.000	0.000	0.000	0.00	242.7		0.02395
2.401	2847.940	0.000	0.000	0.000	0.000	0.000	0.000	0.00	243.2		0.02401
2.406	2862.851	0.000	0.000	0.000	0.000	0.000	0.000	0.00	243.7		0.02406
2.412	2873.597	0.000	0.000	0.000	0.000	0.000	0.000	0.00	244.2		0.02412
2.417	2886.149	0.000	0.000	0.000	0.000	0.000	0.000	0.00	244.7		0.02417
2.422	2897.915	0.000	0.000	0.000	0.000	0.000	0.000	0.00	245.3		0.02422
2.427	2910.022	0.000	0.000	0.000	0.000	0.000	0.000	0.00	245.8		0.02427
2.431	2928.312	0.000	0.000	0.000	0.000	0.000	0.000	0.00	246.3		0.02431
2.436	2946.445	0.000	0.000	0.000	0.000	0.000	0.000	0.00	246.9		0.02436
2.441	2964.586	0.000	0.000	0.000	0.000	0.000	0.000	0.00	247.4		0.02441
2.446	2992.677	0.000	0.000	0.000	0.000	0.000	0.000	0.00	247.9		0.02446
2.451	3024.421	0.000	0.000	0.000	0.000	0.000	0.000	0.00	248.5		0.02451
2.457	3054.366	0.000	0.000	0.000	0.000	0.000	0.000	0.00	249.0		0.02457
2.463	3084.929	0.000	0.000	0.000	0.000	0.000	0.000	0.00	249.5		0.02463
2.469	3121.432	0.000	0.000	0.000	0.000	0.000	0.000	0.00	250.1		0.02469
2.474	3171.787	0.000	0.000	0.000	0.000	0.000	0.000	0.00	250.7		0.02474
2.479	3215.073	0.000	0.000	0.000	0.000	0.000	0.000	0.00	251.3		0.02479
2.485	3258.287	0.000	0.000	0.000	0.000	0.000	0.000	0.00	251.8		0.02485
2.491	3297.120	0.000	0.000	0.000	0.000	0.000	0.000	0.00	252.3		0.02491
2.498	3322.469	0.000	0.000	0.000	0.000	0.000	0.000	0.00	252.9		0.02498
2.502	3341.863	0.000	0.000	0.000	0.000	0.000	0.000	0.00	253.4		0.02502
2.508	3352.777	0.000	0.000	0.000	0.000	0.000	0.000	0.00	253.9		0.02508
2.513	3366.880	0.000	0.000	0.000	0.000	0.000	0.000	0.00	254.5		0.02513
2.518	3383.219	0.000	0.000	0.000	0.000	0.000	0.000	0.00	255.0		0.02518
2.523	3401.366	0.000	0.000	0.000	0.000	0.000	0.000	0.00	255.5		0.02523
2.528	3421.195	0.000	0.000	0.000	0.000	0.000	0.000	0.00	256.0		0.02528
2.533	3441.854	0.000	0.000	0.000	0.000	0.000	0.000	0.00	256.6		0.02533
2.538	3465.350	0.000	0.000	0.000	0.000	0.000	0.000	0.00	257.1		0.02538
2.543	3494.068	0.000	0.000	0.000	0.000	0.000	0.000	0.00	257.6		0.02543
2.549	3523.806	0.000	0.000	0.000	0.000	0.000	0.000	0.00	258.2		0.02549
2.554	3555.291	0.000	0.000	0.000	0.000	0.000	0.000	0.00	258.7		0.02554
2.559	3596.032	0.000	0.000	0.000	0.000	0.000	0.000	0.00	259.2		0.02559
2.565	3632.108	0.000	0.000	0.000	0.000	0.000	0.000	0.00	259.8		0.02565
2.570	3681.713	0.000	0.000	0.000	0.000	0.000	0.000	0.00	260.3		0.0257
2.575	3730.607	0.000	0.000	0.000	0.000	0.000	0.000	0.00	260.8		0.02575
2.582	3779.440	0.000	0.000	0.000	0.000	0.000	0.000	0.00	261.3		0.02582
2.587	3820.016	0.000	0.000	0.000	0.000	0.000	0.000	0.00	261.9		0.02587
2.595	3849.819	0.000	0.000	0.000	0.000	0.000	0.000	0.00	262.4		0.02595
2.599	3865.278	0.000	0.000	0.000	0.000	0.000	0.000	0.00	262.9		0.02599
2.605	3882.366	0.000	0.000	0.000	0.000	0.000	0.000	0.00	263.4		0.02605
2.610	3897.215	0.000	0.000	0.000	0.000	0.000	0.000	0.00	264.0		0.0261
2.614	3907.860	0.000	0.000	0.000	0.000	0.000	0.000	0.00	264.5		0.02614
2.619	3924.692	0.000	0.000	0.000	0.000	0.000	0.000	0.00	265.0		0.02619
2.625	3947.851	0.000	0.000	0.000	0.000	0.000	0.000	0.00	265.7		0.02625
2.629	3969.181	0.000	0.000	0.000	0.000	0.000	0.000	0.00	266.2		0.02629
2.634	4000.344	0.000	0.000	0.000	0.000	0.000	0.000	0.00	266.7		0.02634
2.639	4025.841	0.000	0.000	0.000	0.000	0.000	0.000	0.00	267.2		0.02639
2.645	4060.728	0.000	0.000	0.000	0.000	0.000	0.000	0.00	267.8		0.02645
2.651	4099.190	0.000	0.000	0.000	0.000	0.000	0.000	0.00	268.3		0.02651
2.656	4137.639	0.000	0.000	0.000	0.000	0.000	0.000	0.00	268.8		0.02656
2.662	4179.276	0.000	0.000	0.000	0.000	0.000	0.000	0.00	269.4		0.02662
2.667	4232.305	0.000	0.000	0.000	0.000	0.000	0.000	0.00	269.9		0.02667
2.672	4290.194	0.000	0.000	0.000	0.000	0.000	0.000	0.00	270.4		0.02672
2.678	4341.166	0.000	0.000	0.000	0.000	0.000	0.000	0.00	271.0		0.02678
2.684	4387.453	0.000	0.000	0.000	0.000	0.000	0.000	0.00	271.5		0.02684
2.691	4427.873	0.000	0.000	0.000	0.000	0.000	0.000	0.00	272.0		0.02691
2.695	4446.776	0.000	0.000	0.000	0.000	0.000	0.000	0.00	272.5		0.02695
2.700	4464.550	0.000	0.000	0.000	0.000	0.000	0.000	0.00	273.1		0.027
2.705	4480.775	0.000	0.000	0.000	0.000	0.000	0.000	0.00	273.6		0.02705
2.710	4498.108	0.000	0.000	0.000	0.000	0.000	0.000	0.00	274.1		0.0271
2.715	4519.628	0.000	0.000	0.000	0.000	0.000	0.000	0.00	274.7		0.02715
2.720	4540.579	0.000	0.000	0.000	0.000	0.000	0.000	0.00	275.2		0.0272
2.725	4562.735	0.000	0.000	0.000	0.000	0.000	0.000	0.00	275.7		0.02725
2.730	4591.105	0.000	0.000	0.000	0.000	0.000	0.000	0.00	276.3		0.0273
2.735	4624.280	0.000	0.000	0.000	0.000	0.000	0.000	0.00	276.8		0.02735
2.740	4662.795	0.000	0.000	0.000	0.000	0.000	0.000	0.00	277.3		0.0274
2.746	4703.025	0.000	0.000	0.000	0.000	0.000	0.000	0.00	277.9		0.02746
2.751	4749.273	0.000	0.000	0.000	0.000	0.000	0.000	0.00	278.4		0.02751
2.757	4800.433	0.000	0.000	0.000	0.000	0.000	0.000	0.00	279.0		0.02757
2.762	4860.902	0.000	0.000	0.000	0.000	0.000	0.000	0.00	279.6		0.02762
2.767	4924.445	0.000	0.000	0.000	0.000	0.000	0.000	0.00	280.1		0.02767
2.774	4985.782	0.000	0.000	0.000	0.000	0.000	0.000	0.00	280.6		0.02774
2.780	5033.742	0.000	0.000	0.000	0.000	0.000	0.000	0.00	281.2		0.0278
2.787	5070.175	0.000	0.000	0.000	0.000	0.000	0.000	0.00	281.7		0.02787
2.792	5096.306	0.000	0.000	0.000	0.000	0.000	0.000	0.00	282.2		0.02792
2.797	5114.827	0.000	0.000	0.000	0.000	0.000	0.000	0.00	282.7		0.02797
2.802	5129.711	0.000	0.000	0.000	0.000	0.000	0.000	0.00	283.3		0.02802
2.806	5153.179	0.000	0.000	0.000	0.000	0.000	0.000	0.00	283.8		0.02806
2.811	5173.963	0.000	0.000	0.000	0.000	0.000	0.000	0.00	284.3		0.02811
2.816	5198.714	0.000	0.000	0.000	0.000	0.000	0.000	0.00	284.9		0.02816
2.821	5223.893	0.000	0.000	0.000	0.000	0.000	0.000	0.00	285.4		0.02821
2.826	5256.869	0.000	0.000	0.000	0.000	0.000	0.000	0.00	285.9		0.02826
2.831	5284.254	0.000	0.000	0.000	0.000	0.000	0.000	0.00	286.5		0.02831
2.837	5330.708	0.000	0.000	0.000	0.000	0.000	0.000	0.00	287.0		0.02837
2.843	5375.320	0.000	0.000	0.000	0.000	0.000	0.000	0.00	287.5		0.02843
2.849	5420.009	0.000	0.000	0.000	0.000	0.000	0.000	0.00	288.1		0.02849
2.854	5475.777	0.000	0.000	0.000	0.000	0.000	0.000	0.00	288.6		0.02854
2.859	5537.595	0.000	0.000	0.000	0.000	0.000	0.000	0.00	289.1		0.02859
2.864	5600.791	0.000	0.000	0.000	0.000	0.000	0.000	0.00	289.6		0.02864
2.870	5664.795	0.000	0.000	0.000	0.000	0.000	0.000	0.00	290.2		0.0287
2.876	5715.195	0.000	0.000	0.000	0.000	0.000	0.000	0.00	290.7		0.02876
2.883	5759.330	0.000	0.000	0.000	0.000	0.000	0.000	0.00	291.2		0.02883
2.887	5780.842	0.000	0.000	0.000	0.000	0.000	0.000	0.00	291.8		0.02887
2.893	5800.724	0.000	0.000	0.000	0.000	0.000	0.000	0.00	292.3		0.02893
2.898	5828.522	0.000	0.000	0.000	0.000	0.000	0.000	0.00	293.0		0.02898
2.903	5852.749	0.000	0.000	0.000	0.000	0.000	0.000	0.00	293.5		0.02903
2.909	5878.090	0.000	0.000	0.000	0.000	0.000	0.000	0.00	294.0		0.02909
2.915	5900.613	0.000	0.000	0.000	0.000	0.000	0.000	0.00	294.6		0.02915
2.921	5924.568	0.000	0.000	0.000	0.000	0.000	0.000	0.00	295.1		0.02921
2.925	5952.060	0.000	0.000	0.000	0.000	0.000	0.000	0.00	295.6		0.02925
2.931	5997.543	0.000	0.000	0.000	0.000	0.000	0.000	0.00	296.2		0.02931
2.936	6038.201	0.000	0.000	0.000	0.000	0.000	0.000	0.00	296.7		0.02936
2.941	6082.915	0.000	0.000	0.000	0.000	0.000	0.000	0.00	297.2		0.02941
2.946	6135.372	0.000	0.000	0.000	0.000	0.000	0.000	0.00	297.8		0.02946
2.951	6194.095	0.000	0.000	0.000	0.000	0.000	0.000	0.00	298.3		0.02951
2.956	6259.489	0.000	0.000	0.000	0.000	0.000	0.000	0.00	298.8		0.02956
2.961	6333.195	0.000	0.000	0.000	0.000	0.000	0.000	0.00	299.3		0.02961
2.967	6399.561	0.000	0.000	0.000	0.000	0.000	0.000	0.00	299.9		0.02967
2.973	6448.252	0.000	0.000	0.000	0.000	0.000	0.000	0.00	300.4		0.02973
2.980	6484.604	0.000	0.000	0.000	0.000	0.000	0.000	0.00	300.9		0.0298
2.984	6510.952	0.000	0.000	0.000	0.000	0.000	0.000	0.00	301.5		0.02984
2.989	6533.852	0.000	0.000	0.000	0.000	0.000	0.000	0.00	302.0		0.02989
2.994	6560.268	0.000	0.000	0.000	0.000	0.000	0.000	0.00	302.5		0.02994
2.999	6580.707	0.000	0.000	0.000	0.000	0.000	0.000	0.00	303.1		0.02999
3.004	6610.658	0.000	0.000	0.000	0.000	0.000	0.000	0.00	303.6		0.03004
3.010	6625.455	0.000	0.000	0.000	0.000	0.000	0.000	0.00	304.3		0.0301
3.016	6648.371	0.000	0.000	0.000	0.000	0.000	0.000	0.00	304.8		0.03016
3.021	6687.275	0.000	0.000	0.000	0.000	0.000	0.000	0.00	305.3		0.03021
3.027	6729.882	0.000	0.000	0.000	0.000	0.000	0.000	0.00	305.9		0.03027
3.032	6775.386	0.000	0.000	0.000	0.000	0.000	0.000	0.00	306.4		0.03032
3.037	6828.756	0.000	0.000	0.000	0.000	0.000	0.000	0.00	306.9		0.03037
3.042	6890.047	0.000	0.000	0.000	0.000	0.000	0.000	0.00	307.5		0.03042
3.048	6948.268	0.000	0.000	0.000	0.000	0.000	0.000	0.00	308.0		0.03048
3.052	7016.438	0.000	0.000	0.000	0.000	0.000	0.000	0.00	308.5		0.03052
3.058	7090.902	0.000	0.000	0.000	0.000	0.000	0.000	0.00	309.1		0.03058
3.064	7156.447	0.000	0.000	0.000	0.000	0.000	0.000	0.00	309.6		0.03064
3.071	7203.116	0.000	0.000	0.000	0.000	0.000	0.000	0.00	310.1		0.03071
3.077	7232.521	0.000	0.000	0.000	0.000	0.000	0.000	0.00	310.6		0.03077
3.083	7253.879	0.000	0.000	0.000	0.000	0.000	0.000	0.00	311.2		0.03083
3.087	7274.800	0.000	0.000	0.000	0.000	0.000	0.000	0.00	311.7		0.03087
3.092	7296.893	0.000	0.000	0.000	0.000	0.000	0.000	0.00	312.2		0.03092
3.096	7319.231	0.000	0.000	0.000	0.000	0.000	0.000	0.00	312.8		0.03096
3.103	7342.375	0.000	0.000	0.000	0.000	0.000	0.000	0.00	313.3		0.03103
3.108	7361.535	0.000	0.000	0.000	0.000	0.000	0.000	0.00	313.8		0.03108
3.113	7385.637	0.000	0.000	0.000	0.000	0.000	0.000	0.00	314.4		0.03113
3.118	7422.391	0.000	0.000	0.000	0.000	0.000	0.000	0.00	314.9		0.03118
3.123	7464.676	0.000	0.000	0.000	0.000	0.000	0.000	0.00	315.4		0.03123
3.138	7586.000	0.000	0.000	0.000	0.000	0.000	0.000	0.00	315.4		0.03138
3.138	7586.000	0.000	0.000	0.000	0.000	0.000	0.000	0.00	315.4		0.03138
3.140	7604.333	0.000	0.000	0.000	0.000	0.000	0.000	0.00	316.0		0.0314
3.142	7646.444	0.000	0.000	0.000	0.000	0.000	0.000	0.00	316.6		0.03142
3.145	7690.926	0.000	0.000	0.000	0.000	0.000	0.000	0.00	317.2		0.03145
3.148	7746.123	0.000	0.000	0.000	0.000	0.000	0.000	0.00	317.7		0.03148
3.152	7813.350	0.000	0.000	0.000	0.000	0.000	0.000	0.00	318.2		0.03152
3.158	7880.491	0.000	0.000	0.000	0.000	0.000	0.000	0.00	318.8		0.03158
3.164	7945.614	0.000	0.000	0.000	0.000	0.000	0.000	0.00	319.3		0.03164
3.170	7987.702	0.000	0.000	0.000	0.000	0.000	0.000	0.00	319.8		0.0317
3.175	8009.105	0.000	0.000	0.000	0.000	0.000	0.000	0.00	320.3		0.03175
3.180	8034.269	0.000	0.000	0.000	0.000	0.000	0.000	0.00	320.9		0.0318
3.185	8055.791	0.000	0.000	0.000	0.000	0.000	0.000	0.00	321.4		0.03185
3.190	8073.687	0.000	0.000	0.000	0.000	0.000	0.000	0.00	321.9		0.0319
3.195	8092.826	0.000	0.000	0.000	0.000	0.000	0.000	0.00	322.5		0.03195
3.200	8113.171	0.000	0.000	0.000	0.000	0.000	0.000	0.00	323.0		0.032
3.205	8128.332	0.000	0.000	0.000	0.000	0.000	0.000	0.00	323.5		0.03205
3.210	8160.168	0.000	0.000	0.000	0.000	0.000	0.000	0.00	324.1		0.0321
3.215	8200.167	0.000	0.000	0.000	0.000	0.000	0.000	0.00	324.6		0.03215
3.220	8242.111	0.000	0.000	0.000	0.000	0.000	0.000	0.00	325.1		0.0322
3.225	8289.759	0.000	0.000	0.000	0.000	0.000	0.000	0.00	325.7		0.03225
3.230	8347.957	0.000	0.000	0.000	0.000	0.000	0.000	0.00	326.2		0.0323
3.235	8409.239	0.000	0.000	0.000	0.000	0.000	0.000	0.00	326.7		0.03235
3.240	8475.399	0.000	0.000	0.000	0.000	0.000	0.000	0.00	327.2		0.0324
3.244	8552.212	0.000	0.000	0.000	0.000	0.000	0.000	0.00	327.8		0.03244
3.251	8627.870	0.000	0.000	0.000	0.000	0.000	0.000	0.00	328.3		0.03251
3.256	8705.028	0.000	0.000	0.000	0.000	0.000	0.000	0.00	328.8		0.03256
3.263	8755.966	0.000	0.000	0.000	0.000	0.000	0.000	0.00	329.3		0.03263
3.269	8782.665	0.000	0.000	0.000	0.000	0.000	0.000	0.00	329.9		0.03269
3.275	8812.544	0.000	0.000	0.000	0.000	0.000	0.000	0.00	330.4		0.03275
3.279	8831.403	0.000	0.000	0.000	0.000	0.000	0.000	0.00	330.9		0.03279
3.284	8857.649	0.000	0.000	0.000	0.000	0.000	0.000	0.00	331.4		0.03284
3.290	8872.684	0.000	0.000	0.000	0.000	0.000	0.000	0.00	332.1		0.0329
3.296	8896.444	0.000	0.000	0.000	0.000	0.000	0.000	0.00	332.6		0.03296
3.301	8913.376	0.000	0.000	0.000	0.000	0.000	0.000	0.00	333.1		0.03301
3.306	8949.273	0.000	0.000	0.000	0.000	0.000	0.000	0.00	333.7		0.03306
3.311	8988.883	0.000	0.000	0.000	0.000	0.000	0.000	0.00	334.2		0.03311
3.316	9034.386	0.000	0.000	0.000	0.000	0.000	0.000	0.00	334.7		0.03316
3.321	9087.090	0.000	0.000	0.000	0.000	0.000	0.000	0.00	335.3		0.03321
3.326	9149.825	0.000	0.000	0.000	0.000	0.000	0.000	0.00	335.8		0.03326
3.331	9212.638	0.000	0.000	0.000	0.000	0.000	0.000	0.00	336.3		0.03331
3.336	9280.488	0.000	0.000	0.000	0.000	0.000	0.000	0.00	336.9		0.03336
3.341	9360.375	0.000	0.000	0.000	0.000	0.000	0.000	0.00	337.4		0.03341
3.347	9435.954	0.000	0.000	0.000	0.000	0.000	0.000	0.00	337.9		0.03347
3.353	9505.777	0.000	0.000	0.000	0.000	0.000	0.000	0.00	338.4		0.03353
3.359	9550.244	0.000	0.000	0.000	0.000	0.000	0.000	0.00	339.0		0.03359
3.365	9576.340	0.000	0.000	0.000	0.000	0.000	0.000	0.00	339.5		0.03365
3.371	9593.861	0.000	0.000	0.000	0.000	0.000	0.000	0.00	340.0		0.03371
3.375	9610.400	0.000	0.000	0.000	0.000	0.000	0.000	0.00	340.6		0.03375
3.379	9625.754	0.000	0.000	0.000	0.000	0.000	0.000	0.00	341.1		0.03379
3.386	9640.385	0.000	0.000	0.000	0.000	0.000	0.000	0.00	341.6		0.03386
3.391	9654.380	0.000	0.000	0.000	0.000	0.000	0.000	0.00	342.2		0.03391
3.397	9669.921	0.000	0.000	0.000	0.000	0.000	0.000	0.00	342.7		0.03397
3.402	9700.100	0.000	0.000	0.000	0.000	0.000	0.000	0.00	343.2		0.03402
3.407	9735.341	0.000	0.000	0.000	0.000	0.000	0.000	0.00	343.7		0.03407
3.412	9773.480	0.000	0.000	0.000	0.000	0.000	0.000	0.00	344.3		0.03412
3.417	9821.940	0.000	0.000	0.000	0.000	0.000	0.000	0.00	344.8		0.03417
3.423	9871.140	0.000	0.000	0.000	0.000	0.000	0.000	0.00	345.3		0.03423
3.427	9942.027	0.000	0.000	0.000	0.000	0.000	0.000	0.00	346.0		0.03427
3.432	9998.056	0.000	0.000	0.000	0.000	0.000	0.000	0.00	346.5		0.03432
3.436	10076.694	0.000	0.000	0.000	0.000	0.000	0.000	0.00	347.1		0.03436
3.443	10137.583	0.000	0.000	0.000	0.000	0.000	0.000	0.00	347.6		0.03443
3.448	10200.426	0.000	0.000	0.000	0.000	0.000	0.000	0.00	348.1		0.03448
3.456	10233.670	0.000	0.000	0.000	0.000	0.000	0.000	0.00	348.6		0.03456
3.461	10243.365	0.000	0.000	0.000	0.000	0.000	0.000	0.00	349.2		0.03461
3.467	10241.678	0.000	0.000	0.000	0.000	0.000	0.000	0.00	349.7		0.03467
3.473	10250.348	0.000	0.000	0.000	0.000	0.000	0.000	0.00	350.2		0.03473
3.479	10254.675	0.000	0.000	0.000	0.000	0.000	0.000	0.00	350.8		0.03479
3.484	10259.008	0.000	0.000	0.000	0.000	0.000	0.000	0.00	351.3		0.03484
3.489	10257.894	0.000	0.000	0.000	0.000	0.000	0.000	0.00	351.8		0.03489
3.494	10260.967	0.000	0.000	0.000	0.000	0.000	0.000	0.00	352.4		0.03494
3.498	10281.621	0.000	0.000	0.000	0.000	0.000	0.000	0.00	352.9		0.03498
3.503	10305.863	0.000	0.000	0.000	0.000	0.000	0.000	0.00	353.4		0.03503
3.508	10336.828	0.000	0.000	0.000	0.000	0.000	0.000	0.00	354.0		0.03508
3.513	10365.230	0.000	0.000	0.000	0.000	0.000	0.000	0.00	354.5		0.03513
3.518	10407.353	0.000	0.000	0.000	0.000	0.000	0.000	0.00	355.0		0.03518
3.523	10444.861	0.000	0.000	0.000	0.000	0.000	0.000	0.00	355.5		0.03523
3.528	10489.738	0.000	0.000	0.000	0.000	0.000	0.000	0.00	356.1		0.03528
3.533	10547.200	0.000	0.000	0.000	0.000	0.000	0.000	0.00	356.6		0.03533
3.540	10607.646	0.000	0.000	0.000	0.000	0.000	0.000	0.00	357.1		0.0354
3.545	10665.282	0.000	0.000	0.000	0.000	0.000	0.000	0.00	357.7		0.03545
3.552	10700.309	0.000	0.000	0.000	0.000	0.000	0.000	0.00	358.2		0.03552
3.558	10711.197	0.000	0.000	0.000	0.000	0.000	0.000	0.00	358.9		0.03558
3.563	10710.502	0.000	0.000	0.000	0.000	0.000	0.000	0.00	359.4		0.03563
3.569	10721.900	0.000	0.000	0.000	0.000	0.000	0.000	0.00	359.9		0.03569
3.574	10727.467	0.000	0.000	0.000	0.000	0.000	0.000	0.00	360.5		0.03574
3.579	10737.122	0.000	0.000	0.000	0.000	0.000	0.000	0.00	361.0		0.03579
3.585	10760.197	0.000	0.000	0.000	0.000	0.000	0.000	0.00	361.5		0.03585
3.590	10781.440	0.000	0.000	0.000	0.000	0.000	0.000	0.00	362.1		0.0359
3.595	10816.212	0.000	0.000	0.000	0.000	0.000	0.000	0.00	362.6		0.03595
3.600	10857.217	0.000	0.000	0.000	0.000	0.000	0.000	0.00	363.1		0.036
3.605	10902.476	0.000	0.000	0.000	0.000	0.000	0.000	0.00	363.7		0.03605
3.610	10961.565	0.000	0.000	0.000	0.000	0.000	0.000	0.00	364.2		0.0361
3.615	11026.680	0.000	0.000	0.000	0.000	0.000	0.000	0.00	364.7		0.03615
3.619	11090.082	0.000	0.000	0.000	0.000	0.000	0.000	0.00	365.2		0.03619
3.624	11165.254	0.000	0.000	0.000	0.000	0.000	0.000	0.00	365.8		0.03624
3.630	11247.779	0.000	0.000	0.000	0.000	0.000	0.000	0.00	366.3		0.0363
3.636	11318.344	0.000	0.000	0.000	0.000	0.000	0.000	0.00	366.8		0.03636
3.641	11387.708	0.000	0.000	0.000	0.000	0.000	0.000	0.00	367.4		0.03641
3.648	11426.351	0.000	0.000	0.000	0.000	0.000	0.000	0.00	367.9		0.03648
3.654	11452.019	0.000	0.000	0.000	0.000	0.000	0.000	0.00	368.4		0.03654
3.660	11461.457	0.000	0.000	0.000	0.000	0.000	0.000	0.00	369.0		0.0366
3.666	11485.159	0.000	0.000	0.000	0.000	0.000	0.000	0.00	369.5		0.03666
3.671	11498.205	0.000	0.000	0.000	0.000	0.000	0.000	0.00	370.0		0.03671
3.676	11510.455	0.000	0.000	0.000	0.000	0.000	0.000	0.00	370.5		0.03676
3.681	11529.220	0.000	0.000	0.000	0.000	0.000	0.000	0.00	371.0		0.03681
3.686	11557.558	0.000	0.000	0.000	0.000	0.000	0.000	0.00	371.8		0.03686
3.691	11591.259	0.000	0.000	0.000	0.000	0.000	0.000	0.00	372.3		0.03691
3.696	11632.273	0.000	0.000	0.000	0.000	0.000	0.000	0.00	372.8		0.03696
3.701	11693.511	0.000	0.000	0.000	0.000	0.000	0.000	0.00	373.4		0.03701
3.706	11749.594	0.000	0.000	0.000	0.000	0.000	0.000	0.00	373.9		0.03706
3.711	11819.035	0.000	0.000	0.000	0.000	0.000	0.000	0.00	374.4		0.03711
3.717	11891.210	0.000	0.000	0.000	0.000	0.000	0.000	0.00	374.9		0.03717
3.723	11972.748	0.000	0.000	0.000	0.000	0.000	0.000	0.00	375.5		0.03723
3.728	12053.986	0.000	0.000	0.000	0.000	0.000	0.000	0.00	376.0		0.03728
3.734	12132.578	0.000	0.000	0.000	0.000	0.000	0.000	0.00	376.5		0.03734
3.740	12197.855	0.000	0.000	0.000	0.000	0.000	0.000	0.00	377.1		0.0374
3.746	12241.811	0.000	0.000	0.000	0.000	0.000	0.000	0.00	377.6		0.03746
3.751	12274.222	0.000	0.000	0.000	0.000	0.000	0.000	0.00	378.1		0.03751
3.757	12267.344	0.000	0.000	0.000	0.000	0.000	0.000	0.00	378.7		0.03757
3.762	12277.855	0.000	0.000	0.000	0.000	0.000	0.000	0.00	379.2		0.03762
3.767	12293.400	0.000	0.000	0.000	0.000	0.000	0.000	0.00	379.7		0.03767
3.772	12302.085	0.000	0.000	0.000	0.000	0.000	0.000	0.00	380.3		0.03772
3.778	12330.162	0.000	0.000	0.000	0.000	0.000	0.000	0.00	380.8		0.03778
3.783	12348.416	0.000	0.000	0.000	0.000	0.000	0.000	0.00	381.3		0.03783
3.788	12380.192	0.000	0.000	0.000	0.000	0.000	0.000	0.00	381.8		0.03788
3.793	12416.869	0.000	0.000	0.000	0.000	0.000	0.000	0.00	382.4		0.03793
3.798	12464.021	0.000	0.000	0.000	0.000	0.000	0.000	0.00	382.9		0.03798
3.802	12524.297	0.000	0.000	0.000	0.000	0.000	0.000	0.00	383.4		0.03802
3.807	12590.106	0.000	0.000	0.000	0.000	0.000	0.000	0.00	383.9		0.03807
3.813	12670.467	0.000	0.000	0.000	0.000	0.000	0.000	0.00	384.6		0.03813
3.818	12751.524	0.000	0.000	0.000	0.000	0.000	0.000	0.00	385.1		0.03818
3.824	12839.664	0.000	0.000	0.000	0.000	0.000	0.000	0.00	385.7		0.03824
3.829	12922.396	0.000	0.000	0.000	0.000	0.000	0.000	0.00	386.2		0.03829
3.836	12989.353	0.000	0.000	0.000	0.000	0.000	0.000	0.00	386.7		0.03836
3.842	13035.250	0.000	0.000	0.000	0.000	0.000	0.000	0.00	387.2		0.03842
3.848	13062.534	0.000	0.000	0.000	0.000	0.000	0.000	0.00	387.8		0.03848
3.853	13058.928	0.000	0.000	0.000	0.000	0.000	0.000	0.00	388.3		0.03853
3.859	13082.821	0.000	0.000	0.000	0.000	0.000	0.000	0.00	388.8		0.03859
3.863	13095.583	0.000	0.000	0.000	0.000	0.000	0.000	0.00	389.4		0.03863
3.868	13107.801	0.000	0.000	0.000	0.000	0.000	0.000	0.00	389.9		0.03868
3.873	13134.461	0.000	0.000	0.000	0.000	0.000	0.000	0.00	390.4		0.03873
3.878	13155.421	0.000	0.000	0.000	0.000	0.000	0.000	0.00	391.0		0.03878
3.883	13185.294	0.000	0.000	0.000	0.000	0.000	0.000	0.00	391.5		0.03883
3.888	13216.572	0.000	0.000	0.000	0.000	0.000	0.000	0.00	392.0		0.03888
3.893	13264.955	0.000	0.000	0.000	0.000	0.000	0.000	0.00	392.5		0.03893
3.898	13323.842	0.000	0.000	0.000	0.000	0.000	0.000	0.00	393.1		0.03898
3.903	13383.933	0.000	0.000	0.000	0.000	0.000	0.000	0.00	393.6		0.03903
3.910	13453.592	0.000	0.000	0.000	0.000	0.000	0.000	0.00	394.1		0.0391
3.914	13527.175	0.000	0.000	0.000	0.000	0.000	0.000	0.00	394.7		0.03914
3.920	13593.255	0.000	0.000	0.000	0.000	0.000	0.000	0.00	395.2		0.0392
3.925	13663.810	0.000	0.000	0.000	0.000	0.000	0.000	0.00	395.7		0.03925
3.932	13717.355	0.000	0.000	0.000	0.000	0.000	0.000	0.00	396.3		0.03932
3.937	13740.722	0.000	0.000	0.000	0.000	0.000	0.000	0.00	396.8		0.03937
3.943	13746.359	0.000	0.000	0.000	0.000	0.000	0.000	0.00	397.3		0.03943
3.949	13723.694	0.000	0.000	0.000	0.000	0.000	0.000	0.00	398.0		0.03949
3.954	13720.018	0.000	0.000	0.000	0.000	0.000	0.000	0.00	398.5		0.03954
3.959	13709.237	0.000	0.000	0.000	0.000	0.000	0.000	0.00	399.0		0.03959
3.965	13702.418	0.000	0.000	0.000	0.000	0.000	0.000	0.00	399.6		0.03965
3.970	13706.552	0.000	0.000	0.000	0.000	0.000	0.000	0.00	400.1		0.0397
3.975	13709.657	0.000	0.000	0.000	0.000	0.000	0.000	0.00	400.6		0.03975
3.980	13722.069	0.000	0.000	0.000	0.000	0.000	0.000	0.00	401.2		0.0398
3.985	13751.575	0.000	0.000	0.000	0.000	0.000	0.000	0.00	401.7		0.03985
3.989	13801.882	0.000	0.000	0.000	0.000	0.000	0.000	0.00	402.2		0.03989
3.994	13858.486	0.000	0.000	0.000	0.000	0.000	0.000	0.00	402.7		0.03994
3.999	13920.456	0.000	0.000	0.000	0.000	0.000	0.000	0.00	403.3		0.03999
4.005	13990.314	0.000	0.000	0.000	0.000	0.000	0.000	0.00	403.8		0.04005
4.011	14072.590	0.000	0.000	0.000	0.000	0.000	0.000	0.00	404.3		0.04011
4.016	14153.635	0.000	0.000	0.000	0.000	0.000	0.000	0.00	404.9		0.04016
4.022	14238.075	0.000	0.000	0.000	0.000	0.000	0.000	0.00	405.4		0.04022
4.029	14311.570	0.000	0.000	0.000	0.000	0.000	0.000	0.00	405.9		0.04029
4.034	14356.215	0.000	0.000	0.000	0.000	0.000	0.000	0.00	406.5		0.04034
4.040	14389.262	0.000	0.000	0.000	0.000	0.000	0.000	0.00	407.0		0.0404
4.046	14395.159	0.000	0.000	0.000	0.000	0.000	0.000	0.00	407.5		0.04046
4.051	14416.140	0.000	0.000	0.000	0.000	0.000	0.000	0.00	408.1		0.04051
4.056	14429.100	0.000	0.000	0.000	0.000	0.000	0.000	0.00	408.6		0.04056
4.061	14442.413	0.000	0.000	0.000	0.000	0.000	0.000	0.00	409.1		0.04061
4.066	14463.504	0.000	0.000	0.000	0.000	0.000	0.000	0.00	409.6		0.04066
4.071	14484.973	0.000	0.000	0.000	0.000	0.000	0.000	0.00	410.2		0.04071
4.076	14513.159	0.000	0.000	0.000	0.000	0.000	0.000	0.00	410.7		0.04076
4.081	14539.710	0.000	0.000	0.000	0.000	0.000	0.000	0.00	411.2		0.04081
4.086	14598.290	0.000	0.000	0.000	0.000	0.000	0.000	0.00	411.9		0.04086
4.091	14661.000	0.000	0.000	0.000	0.000	0.000	0.000	0.00	412.4		0.04091
4.097	14727.763	0.000	0.000	0.000	0.000	0.000	0.000	0.00	412.9		0.04097
4.103	14803.254	0.000	0.000	0.000	0.000	0.000	0.000	0.00	413.5		0.04103
4.108	14878.673	0.000	0.000	0.000	0.000	0.000	0.000	0.00	414.0		0.04108
4.113	14934.976	0.000	0.000	0.000	0.000	0.000	0.000	0.00	414.5		0.04113
4.120	14829.883	0.000	0.000	0.000	0.000	0.000	0.000	0.00	415.0		0.0412
4.125	14591.619	0.000	0.000	0.000	0.000	0.000	0.000	0.00	415.6		0.04125
4.131	14426.834	0.000	0.000	0.000	0.000	0.000	0.000	0.00	416.1		0.04131
4.136	14264.151	0.000	0.000	0.000	0.000	0.000	0.000	0.00	416.6		0.04136
4.142	14144.995	0.000	0.000	0.000	0.000	0.000	0.000	0.00	417.2		0.04142
4.147	14061.049	0.000	0.000	0.000	0.000	0.000	0.000	0.00	417.7		0.04147
4.152	14005.681	0.000	0.000	0.000	0.000	0.000	0.000	0.00	418.2		0.04152
4.157	13963.243	0.000	0.000	0.000	0.000	0.000	0.000	0.00	418.7		0.04157
4.163	13948.642	0.000	0.000	0.000	0.000	0.000	0.000	0.00	419.3		0.04163
4.168	13939.962	0.000	0.000	0.000	0.000	0.000	0.000	0.00	419.8		0.04168
4.173	13952.201	0.000	0.000	0.000	0.000	0.000	0.000	0.00	420.3		0.04173
4.177	13977.721	0.000	0.000	0.000	0.000	0.000	0.000	0.00	420.8		0.04177
4.182	14032.641	0.000	0.000	0.000	0.000	0.000	0.000	0.00	421.4		0.04182
4.196	14156.000	0.000	0.000	0.000	0.000	0.000	0.000	0.00	421.4		0.04196
4.196	14174.000	0.000	0.000	0.000	0.000	0.000	0.000	0.00	421.5		0.04196
4.197	14206.333	0.000	0.000	0.000	0.000	0.000	0.000	0.00	422.0		0.04197
4.201	14259.444	0.000	0.000	0.000	0.000	0.000	0.000	0.00	422.5		0.04201
4.205	14325.926	0.000	0.000	0.000	0.000	0.000	0.000	0.00	423.0		0.04205
4.209	14410.457	0.000	0.000	0.000	0.000	0.000	0.000	0.00	423.7		0.04209
4.213	14511.128	0.000	0.000	0.000	0.000	0.000	0.000	0.00	424.2		0.04213
4.219	14607.195	0.000	0.000	0.000	0.000	0.000	0.000	0.00	424.8		0.04219
4.224	14688.774	0.000	0.000	0.000	0.000	0.000	0.000	0.00	425.3		0.04224
4.230	14733.990	0.000	0.000	0.000	0.000	0.000	0.000	0.00	425.8		0.0423
4.235	14780.255	0.000	0.000	0.000	0.000	0.000	0.000	0.00	426.4		0.04235
4.239	14796.415	0.000	0.000	0.000	0.000	0.000	0.000	0.00	426.9		0.04239
4.244	14825.556	0.000	0.000	0.000	0.000	0.000	0.000	0.00	427.4		0.04244
4.249	14850.657	0.000	0.000	0.000	0.000	0.000	0.000	0.00	428.0		0.04249
4.254	14874.738	0.000	0.000	0.000	0.000	0.000	0.000	0.00	428.5		0.04254
4.258	14903.132	0.000	0.000	0.000	0.000	0.000	0.000	0.00	429.0		0.04258
4.263	14936.956	0.000	0.000	0.000	0.000	0.000	0.000	0.00	429.5		0.04263
4.268	14981.696	0.000	0.000	0.000	0.000	0.000	0.000	0.00	430.1		0.04268
4.273	15032.218	0.000	0.000	0.000	0.000	0.000	0.000	0.00	430.6		0.04273
4.278	15100.305	0.000	0.000	0.000	0.000	0.000	0.000	0.00	431.1		0.04278
4.285	15172.174	0.000	0.000	0.000	0.000	0.000	0.000	0.00	431.7		0.04285
4.290	15261.160	0.000	0.000	0.000	0.000	0.000	0.000	0.00	432.2		0.0429
4.296	15338.778	0.000	0.000	0.000	0.000	0.000	0.000	0.00	432.7		0.04296
4.301	15434.646	0.000	0.000	0.000	0.000	0.000	0.000	0.00	433.3		0.04301
4.306	15530.808	0.000	0.000	0.000	0.000	0.000	0.000	0.00	433.8		0.04306
4.311	15631.151	0.000	0.000	0.000	0.000	0.000	0.000	0.00	434.3		0.04311
4.317	15706.653	0.000	0.000	0.000	0.000	0.000	0.000	0.00	434.9		0.04317
4.323	15751.268	0.000	0.000	0.000	0.000	0.000	0.000	0.00	435.4		0.04323
4.329	15789.307	0.000	0.000	0.000	0.000	0.000	0.000	0.00	435.9		0.04329
4.334	15804.858	0.000	0.000	0.000	0.000	0.000	0.000	0.00	436.4		0.04334
4.339	15824.722	0.000	0.000	0.000	0.000	0.000	0.000	0.00	436.9		0.04339
[truncated: 779 more rows]
