# Supplementary material for: Relationship between surface deformation displacement and energy evolution of red sandstone under uniaxial compression
Source: PLoS One. 2025 Aug 13;20(8):e0328999. doi: 10.1371/journal.pone.0328999 (PMC12349699; doi:10.1371/journal.pone.0328999)
Supplement: S1 Data — Data set. (ZIP) [file pone.0328999.s001.zip › Data Set/JN1-U-1-20240822.csv]

0	JN1-U-1-20240822	hsy6-2	100	1970.36	yl		Ӧ��	Ӧ��		E			U0	Ue	Ud	Uet	Udt	D	Kd\e	vud		Kd\e
id	sampleNumber	VerticalPosition	VerticalLoad	VerticalExtension	voidWaterPosition					0.043175	7.020127389
0		0.005	260	0	0.04		0.00005	0.132484076		0.043225	7.057324841		1.29E-05	1.02E-05	2.72E-06	1.02E-05	2.72E-06		2.67E-01			5.07E-01
0		0.01	248	0	0.54		0.0001	0.126369427		0.043275	7.066496815		1.29E-05	9.30E-06	3.64E-06	1.95E-05	6.36E-06		3.26E-01	1.84E-06		6.19E-01
0		0.01	290	0	1.06		0.0001	0.147770701		0.043325	7.035923567		2.84E-05	1.27E-05	1.56E-05	3.22E-05	2.20E-05		6.82E-01	2.30E-05		1.30E+00
0		0.015	315	0	1.58		0.00015	0.160509554		0.043375	7.066496815		6.17E-05	1.50E-05	4.67E-05	4.72E-05	6.87E-05		1.45E+00	5.98E-05		2.76E+00
0		0.025	339	0	2.1		0.00025	0.172738854		0.043425	7.097579618		7.90E-05	1.74E-05	6.16E-05	6.46E-05	1.30E-04		2.02E+00	2.87E-05		3.84E+00
0		0.03	339	0	2.6		0.0003	0.172738854		0.043475	7.125095541		9.67E-05	1.74E-05	7.93E-05	8.20E-05	2.10E-04		2.56E+00	3.54E-05		4.86E+00
0		0.035	357	0	3.12		0.00035	0.181910828		0.043525	7.171464968		0.000115338	1.93E-05	9.61E-05	1.01E-04	3.06E-04		3.02E+00	3.23E-05		5.74E+00
0		0.04	375	0	3.64		0.0004	0.191082803		0.043575	7.198980892		0.000134904	2.13E-05	0.000113637	1.23E-04	4.19E-04		3.42E+00	3.37E-05		6.50E+00
0		0.045	393	0	4.16		0.00045	0.200254777		0.043625	7.248407643		0.000155083	2.34E-05	0.000131724	1.46E-04	5.51E-04		3.77E+00	3.48E-05		7.16E+00
0		0.05	399	0	4.66		0.0005	0.203312102		0.043675	7.30089172		0.00017572	2.41E-05	0.000151643	1.70E-04	7.03E-04		4.13E+00	3.98E-05		7.85E+00
0		0.055	411	0	5.18		0.00055	0.209426752		0.0437	7.359490446		0.000186586	2.55E-05	0.000161039	1.96E-04	8.64E-04		4.42E+00	1.81E-05		8.40E+00
0		0.0575	442	0	5.7		0.000575	0.22522293		0.04375	7.436433121		0.000209873	2.95E-05	0.000180326	2.25E-04	1.04E-03		4.64E+00	3.71E-05		8.82E+00
0		0.0625	472	0	6.22		0.000625	0.240509554		0.0438	7.519490446		0.000234229	3.37E-05	0.000200536	2.59E-04	1.24E-03		4.81E+00	3.89E-05		9.14E+00
0		0.0675	484	0	6.72		0.000675	0.246624204		0.04385	7.60611465		0.000259656	3.54E-05	0.000224228	2.94E-04	1.47E-03		4.99E+00	4.74E-05		9.48E+00
0		0.0725	514	0	7.24		0.000725	0.261910828		0.0439	7.683057325		0.000286459	4.00E-05	0.000246502	3.34E-04	1.72E-03		5.13E+00	4.28E-05		9.75E+00
0		0.0775	538	0	7.76		0.000775	0.274140127		0.04395	7.797197452		0.000341287	4.38E-05	0.000297512	3.78E-04	2.01E-03		5.32E+00	9.81E-05		1.01E+01
0		0.0875	538	0	8.28		0.000875	0.274140127		0.044	7.92		0.000368395	4.38E-05	0.00032462	4.22E-04	2.34E-03		5.54E+00	5.21E-05		1.05E+01
0		0.0925	526	0	8.78		0.000925	0.268025478		0.0441	8.003566879		0.000395197	4.18E-05	0.000353354	4.64E-04	2.69E-03		5.80E+00	5.75E-05		1.10E+01
0		0.0975	526	0	9.3		0.000975	0.268025478					0.000422459	4.18E-05	0.000380615	5.05E-04	3.07E-03		6.08E+00	5.24E-05		1.16E+01
0		0.1025	544	0	9.82		0.001025	0.277197452					0.000450025	4.48E-05	0.000405269	5.50E-04	3.48E-03		6.32E+00	4.74E-05		1.20E+01
0		0.1075	538	0	10.32		0.001075	0.274140127					0.000477439	4.38E-05	0.000433665	5.94E-04	3.91E-03		6.58E+00	5.68E-05		1.25E+01
0		0.1125	538	0	10.84		0.001125	0.274140127					0.000505006	4.38E-05	0.000461232	6.38E-04	4.37E-03		6.85E+00	5.30E-05		1.30E+01
0		0.1175	544	0	11.36		0.001175	0.277197452		743.9490446			0.000518943	4.48E-05	0.000474186	6.83E-04	4.85E-03		7.10E+00	2.49E-05		1.35E+01
0		0.12	550	0	11.88		0.0012	0.280254777		183.4394904			0.000546968	4.57E-05	0.000501219	7.28E-04	5.35E-03		7.34E+00	5.20E-05		1.39E+01
0		0.125	550	0	12.38		0.00125	0.280254777		-611.4649682			0.000574994	4.57E-05	0.000529244	7.74E-04	5.88E-03		7.59E+00	5.61E-05		1.44E+01
0		0.13	550	0	12.9		0.0013	0.280254777		611.4649682			0.000603503	4.57E-05	0.000557754	8.20E-04	6.43E-03		7.85E+00	5.48E-05		1.49E+01
0		0.135	569	0	13.42		0.00135	0.289936306		621.656051			0.000632803	4.90E-05	0.000583838	8.69E-04	7.02E-03		8.08E+00	5.02E-05		1.54E+01
0		0.14	581	0	13.94		0.0014	0.296050955		550.3184713			0.000662713	5.11E-05	0.000611661	9.20E-04	7.63E-03		8.29E+00	5.35E-05		1.58E+01
0		0.145	593	0	14.44		0.00145	0.302165605		927.388535			0.000693083	5.32E-05	0.0006399	9.73E-04	8.27E-03		8.50E+00	5.65E-05		1.62E+01
0		0.15	599	0	14.96		0.0015	0.30522293		550.3184713			0.000723911	5.43E-05	0.000669647	1.03E-03	8.94E-03		8.70E+00	5.72E-05		1.65E+01
0		0.155	611	0	15.48		0.00155	0.31133758		988.5350318			0.00075535	5.65E-05	0.00069889	1.08E-03	9.64E-03		8.89E+00	5.62E-05		1.69E+01
0		0.16	623	0	16		0.0016	0.317452229		1049.681529			0.000787554	5.87E-05	0.000728854	1.14E-03	1.04E-02		9.07E+00	5.76E-05		1.72E+01
0		0.165	641	0	16.5		0.00165	0.326624204		2343.949045			0.000820522	6.21E-05	0.000758382	1.20E-03	1.11E-02		9.24E+00	5.91E-05		1.76E+01
0		0.17	653	0	17.02		0.0017	0.332738854		1538.853503			0.000886764	6.45E-05	0.000822275	1.27E-03	1.19E-02		9.41E+00	1.23E-04		1.79E+01
0		0.18	647	0	17.54		0.0018	0.329681529		1661.146497			0.000936904	6.33E-05	0.000873595	1.33E-03	1.28E-02		9.62E+00	9.87E-05		1.83E+01
0		0.1875	665	0	18.06		0.001875	0.338853503		858.4027438			0.000936904	6.69E-05	0.000870023	1.40E-03	1.37E-02		9.78E+00	-6.87E-06		1.86E+01
0		0.1875	653	0	18.56		0.001875	0.332738854					0.000970025	6.45E-05	0.000905536	1.46E-03	1.46E-02		9.97E+00	7.10E-05		1.89E+01
0		0.1925	647	0	19.08		0.001925	0.329681529					0.001002688	6.33E-05	0.000939379	1.53E-03	1.55E-02		1.02E+01	6.51E-05		1.94E+01
0		0.1975	635	0	19.6		0.001975	0.323566879					0.00103535	6.10E-05	0.000974368	1.59E-03	1.65E-02		1.04E+01	6.73E-05		1.98E+01
0		0.2025	647	0	20.12		0.002025	0.329681529					0.001068624	6.33E-05	0.001005315	1.65E-03	1.75E-02		1.06E+01	5.95E-05		2.01E+01
0		0.2075	659	0	20.62		0.002075	0.335796178					0.001101898	6.57E-05	0.001036219	1.72E-03	1.86E-02		1.08E+01	6.18E-05		2.05E+01
0		0.2125	647	0	21.14		0.002125	0.329681529					0.001134866	6.33E-05	0.001071557	1.78E-03	1.96E-02		1.10E+01	6.80E-05		2.09E+01
0		0.2175	647	0	21.66		0.002175	0.329681529					0.001167834	6.33E-05	0.001104525	1.84E-03	2.07E-02		1.12E+01	6.34E-05		2.13E+01
0		0.2225	647	0	22.18		0.002225	0.329681529					0.001200955	6.33E-05	0.001137646	1.91E-03	2.19E-02		1.15E+01	6.37E-05		2.19E+01
0		0.2275	653	0	22.68		0.002275	0.332738854					0.001234688	6.45E-05	0.001170199	1.97E-03	2.30E-02		1.17E+01	6.51E-05		2.22E+01
0		0.2325	671	0	23.2		0.002325	0.341910828					0.001269032	6.81E-05	0.001200939	2.04E-03	2.42E-02		1.19E+01	5.91E-05		2.26E+01
0		0.2375	677	0	23.72		0.002375	0.344968153					0.001303707	6.93E-05	0.00123439	2.11E-03	2.55E-02		1.21E+01	6.43E-05		2.30E+01
0		0.2425	684	0	24.22		0.002425	0.348535032					0.00132121	7.08E-05	0.001250453	2.18E-03	2.67E-02		1.23E+01	3.21E-05		2.34E+01
0		0.245	690	0	24.74		0.00245	0.351592357					0.00139214	7.20E-05	0.001320136	2.25E-03	2.80E-02		1.25E+01	1.34E-04		2.38E+01
0		0.255	702	0	25.26		0.00255	0.357707006					0.00139214	7.45E-05	0.00131761	2.33E-03	2.94E-02		1.26E+01	-4.86E-06		2.39E+01
0		0.255	708	0	25.78		0.00255	0.360764331					0.001428369	7.58E-05	0.001352559	2.40E-03	3.07E-02		1.28E+01	6.72E-05		2.43E+01
0		0.26	714	0	26.28		0.0026	0.363821656					0.001501134	7.71E-05	0.001424033	2.48E-03	3.21E-02		1.30E+01	1.43E-04		2.47E+01
0		0.27	714	0	26.8		0.0027	0.363821656					0.001537669	7.71E-05	0.001460569	2.56E-03	3.36E-02		1.31E+01	7.03E-05		2.49E+01
0		0.275	720	0	27.32		0.00275	0.366878981					0.001610433	7.84E-05	0.001532032	2.63E-03	3.51E-02		1.33E+01	1.37E-04		2.53E+01
0		0.285	708	0	27.84		0.00285	0.360764331					0.001646662	7.58E-05	0.001570852	2.71E-03	3.67E-02		1.35E+01	7.47E-05		2.57E+01
0		0.29	714	0	28.34		0.0029	0.363821656					0.001682586	7.71E-05	0.001605486	2.79E-03	3.83E-02		1.37E+01	6.93E-05		2.60E+01
0		0.295	696	0	28.86		0.00295	0.354649682					0.001718204	7.33E-05	0.001644942	2.86E-03	3.99E-02		1.40E+01	7.59E-05		2.66E+01
0		0.3	702	0	29.38		0.003	0.357707006					0.001718204	7.45E-05	0.001643673	2.94E-03	4.16E-02		1.42E+01	-2.44E-06		2.70E+01
0		0.3	690	0	29.9		0.003	0.351592357					0.001753363	7.20E-05	0.001681359	3.01E-03	4.33E-02		1.44E+01	7.25E-05		2.74E+01
0		0.305	690	0	30.4		0.00305	0.351592357					0.001806561	7.20E-05	0.001734556	3.08E-03	4.50E-02		1.46E+01	1.06E-04		2.77E+01
0		0.3125	702	0	30.92		0.003125	0.357707006					0.001842178	7.45E-05	0.001767648	3.15E-03	4.68E-02		1.48E+01	6.36E-05		2.81E+01
0		0.3175	696	0	31.44		0.003175	0.354649682					0.001878255	7.33E-05	0.001804993	3.23E-03	4.86E-02		1.51E+01	7.18E-05		2.87E+01
0		0.3225	720	0	31.96		0.003225	0.366878981					0.001914484	7.84E-05	0.001836083	3.31E-03	5.04E-02		1.53E+01	5.98E-05		2.91E+01
0		0.3275	702	0	32.46		0.003275	0.357707006					0.001950713	7.45E-05	0.001876183	3.38E-03	5.23E-02		1.55E+01	8.02E-05		2.95E+01
0		0.3325	720	0	32.98		0.003325	0.366878981					0.001987401	7.84E-05	0.001909	3.46E-03	5.42E-02		1.57E+01	6.31E-05		2.98E+01
0		0.3375	720	0	33.5		0.003375	0.366878981					0.002024089	7.84E-05	0.001945688	3.54E-03	5.61E-02		1.59E+01	7.06E-05		3.02E+01
0		0.3425	720	0	34.02		0.003425	0.366878981					0.002061083	7.84E-05	0.001982681	3.62E-03	5.81E-02		1.61E+01	7.11E-05		3.06E+01
0		0.3475	732	0	34.52		0.003475	0.372993631					0.002098382	8.10E-05	0.002017345	3.70E-03	6.01E-02		1.63E+01	6.93E-05		3.10E+01
0		0.3525	732	0	35.04		0.003525	0.372993631					0.002135682	8.10E-05	0.002054645	3.78E-03	6.22E-02		1.65E+01	7.17E-05		3.14E+01
0		0.3575	732	0	35.56		0.003575	0.372993631					0.002173439	8.10E-05	0.002092403	3.86E-03	6.43E-02		1.67E+01	7.26E-05		3.17E+01
0		0.3625	750	0	36.08		0.003625	0.382165605					0.002212115	8.51E-05	0.002127044	3.94E-03	6.64E-02		1.68E+01	6.66E-05		3.19E+01
0		0.3675	768	0	36.58		0.003675	0.39133758					0.002269898	8.92E-05	0.002180695	4.03E-03	6.86E-02		1.70E+01	1.07E-04		3.23E+01
0		0.375	744	0	37.1		0.00375	0.37910828					0.00230735	8.37E-05	0.002223635	4.12E-03	7.08E-02		1.72E+01	8.26E-05		3.27E+01
0		0.38	726	0	37.62		0.0038	0.369936306					0.00234465	7.97E-05	0.002264936	4.20E-03	7.31E-02		1.74E+01	7.94E-05		3.31E+01
0		0.385	738	0	38.12		0.00385	0.376050955					0.002381796	8.24E-05	0.002299426	4.28E-03	7.54E-02		1.76E+01	6.90E-05		3.34E+01
0		0.39	720	0	38.64		0.0039	0.366878981					0.002418331	7.84E-05	0.00233993	4.36E-03	7.77E-02		1.78E+01	7.79E-05		3.38E+01
0		0.395	714	0	39.16		0.00395	0.363821656					0.002455019	7.71E-05	0.002377919	4.43E-03	8.01E-02		1.81E+01	7.31E-05		3.44E+01
0		0.4	726	0	39.68		0.004	0.369936306					0.002492166	7.97E-05	0.002412452	4.51E-03	8.25E-02		1.83E+01	6.64E-05		3.48E+01
0		0.405	732	0	40.18		0.00405	0.372993631					0.002529465	8.10E-05	0.002448428	4.59E-03	8.50E-02		1.85E+01	7.20E-05		3.52E+01
0		0.41	732	0	40.7		0.0041	0.372993631					0.002566459	8.10E-05	0.002485422	4.68E-03	8.75E-02		1.87E+01	7.11E-05		3.55E+01
0		0.415	720	0	41.22		0.00415	0.366878981					0.002603452	7.84E-05	0.002525051	4.75E-03	9.00E-02		1.89E+01	7.62E-05		3.59E+01
0		0.42	732	0	41.74		0.0042	0.372993631					0.002641057	8.10E-05	0.002560021	4.83E-03	9.25E-02		1.91E+01	6.72E-05		3.63E+01
0		0.425	744	0	42.24		0.00425	0.37910828					0.002678968	8.37E-05	0.002595253	4.92E-03	9.51E-02		1.93E+01	7.05E-05		3.67E+01
0		0.43	744	0	42.76		0.0043	0.37910828					0.002698153	8.37E-05	0.002614437	5.00E-03	9.78E-02		1.95E+01	3.69E-05		3.71E+01
0		0.4325	762	0	43.28		0.004325	0.388280255					0.002736981	8.78E-05	0.002649166	5.09E-03	1.00E-01		1.97E+01	6.68E-05		3.74E+01
0		0.4375	762	0	43.8		0.004375	0.388280255					0.002775962	8.78E-05	0.002688147	5.18E-03	1.03E-01		1.99E+01	7.50E-05		3.78E+01
0		0.4425	768	0	44.3		0.004425	0.39133758					0.002815096	8.92E-05	0.002725892	5.27E-03	1.06E-01		2.01E+01	7.55E-05		3.82E+01
0		0.4475	768	0	44.82		0.004475	0.39133758					0.002854688	8.92E-05	0.002765484	5.36E-03	1.09E-01		2.03E+01	7.61E-05		3.86E+01
0		0.4525	786	0	45.34		0.004525	0.400509554					0.002894892	9.34E-05	0.002801458	5.45E-03	1.11E-01		2.04E+01	6.92E-05		3.88E+01
0		0.4575	792	0	45.84		0.004575	0.403566879					0.002975299	9.49E-05	0.002880434	5.54E-03	1.14E-01		2.06E+01	1.58E-04		3.91E+01
0		0.4675	786	0	46.42		0.004675	0.400509554					0.003055096	9.34E-05	0.002961662	5.64E-03	1.17E-01		2.08E+01	1.40E-04		3.95E+01
0		0.4775	780	0	46.94		0.004775	0.397452229					0.003094688	9.20E-05	0.003002675	5.73E-03	1.20E-01		2.10E+01	7.89E-05		3.99E+01
0		0.4825	774	0	47.46		0.004825	0.394394904					0.003094688	9.06E-05	0.003004085	5.82E-03	1.23E-01		2.12E+01	2.71E-06		4.03E+01
0		0.4825	762	0	47.98		0.004825	0.388280255					0.003133363	8.78E-05	0.003045548	5.91E-03	1.26E-01		2.14E+01	7.97E-05		4.07E+01
0		0.4875	756	0	48.48		0.004875	0.38522293					0.003171732	8.64E-05	0.003085295	5.99E-03	1.29E-01		2.16E+01	7.95E-05		4.10E+01
0		0.4925	750	0	49		0.004925	0.382165605					0.003190994	8.51E-05	0.003105923	6.08E-03	1.32E-01		2.18E+01	3.97E-05		4.14E+01
0		0.495	762	0	49.52		0.00495	0.388280255					0.003229669	8.78E-05	0.003141854	6.17E-03	1.36E-01		2.20E+01	6.91E-05		4.18E+01
0		0.5	756	0	50.04		0.005	0.38522293					0.003268191	8.64E-05	0.003181753	6.25E-03	1.39E-01		2.22E+01	7.67E-05		4.22E+01
0		0.505	756	0	50.54		0.00505	0.38522293					0.003306866	8.64E-05	0.003220429	6.34E-03	1.42E-01		2.24E+01	7.74E-05		4.26E+01
0		0.51	762	0	51.06		0.0051	0.388280255					0.003346	8.78E-05	0.003258185	6.43E-03	1.45E-01		2.26E+01	7.26E-05		4.29E+01
0		0.515	774	0	51.58		0.00515	0.394394904					0.003385592	9.06E-05	0.00329499	6.52E-03	1.49E-01		2.28E+01	7.08E-05		4.33E+01
0		0.52	780	0	52.1		0.0052	0.397452229					0.003425643	9.20E-05	0.00333363	6.61E-03	1.52E-01		2.30E+01	7.43E-05		4.37E+01
0		0.525	792	0	52.6		0.00525	0.403566879					0.003465847	9.49E-05	0.003370981	6.71E-03	1.55E-01		2.32E+01	7.47E-05		4.41E+01
0		0.53	786	0	53.12		0.0053	0.400509554					0.003545949	9.34E-05	0.003452515	6.80E-03	1.59E-01		2.33E+01	1.57E-04		4.43E+01
0		0.54	786	0	53.64		0.0054	0.400509554					0.003586306	9.34E-05	0.003492872	6.89E-03	1.62E-01		2.35E+01	7.76E-05		4.47E+01
0		0.545	798	0	54.16		0.00545	0.406624204					0.003586306	9.63E-05	0.003489997	6.99E-03	1.66E-01		2.37E+01	-5.53E-06		4.50E+01
0		0.545	817	0	54.66		0.00545	0.416305732					0.003627783	0.000100949	0.003526834	7.09E-03	1.69E-01		2.39E+01	7.37E-05		4.54E+01
0		0.55	811	0	55.18		0.0055	0.413248408					0.00369	9.95E-05	0.003590528	7.19E-03	1.73E-01		2.40E+01	1.22E-04		4.56E+01
0		0.5575	817	0	55.7		0.005575	0.416305732					0.003773567	0.000100949	0.003672617	7.29E-03	1.76E-01		2.42E+01	1.58E-04		4.60E+01
0		0.5675	823	0	56.22		0.005675	0.419363057					0.003814561	0.000102438	0.003712123	7.39E-03	1.80E-01		2.44E+01	7.60E-05		4.64E+01
0		0.5725	786	0	56.72		0.005725	0.400509554					0.003854459	9.34E-05	0.003761025	7.49E-03	1.84E-01		2.46E+01	9.78E-05		4.67E+01
0		0.5775	780	0	57.24		0.005775	0.397452229					0.003894357	9.20E-05	0.003802344	7.58E-03	1.88E-01		2.48E+01	7.95E-05		4.71E+01
0		0.5825	786	0	57.76		0.005825	0.400509554					0.003934408	9.34E-05	0.003840974	7.67E-03	1.92E-01		2.50E+01	7.43E-05		4.75E+01
0		0.5875	786	0	58.26		0.005875	0.400509554					0.003974611	9.34E-05	0.003881178	7.76E-03	1.95E-01		2.52E+01	8.04E-05		4.79E+01
0		0.5925	792	0	58.78		0.005925	0.403566879					0.004014662	9.49E-05	0.003919797	7.86E-03	1.99E-01		2.54E+01	7.43E-05		4.83E+01
0		0.5975	780	0	59.3		0.005975	0.397452229					0.004054408	9.20E-05	0.003962395	7.95E-03	2.03E-01		2.56E+01	8.19E-05		4.86E+01
0		0.6025	780	0	59.82		0.006025	0.397452229					0.004094306	9.20E-05	0.004002293	8.04E-03	2.07E-01		2.58E+01	7.67E-05		4.90E+01
0		0.6075	786	0	60.32		0.006075	0.400509554					0.004134357	9.34E-05	0.004040923	8.14E-03	2.11E-01		2.60E+01	7.73E-05		4.94E+01
0		0.6125	786	0	60.84		0.006125	0.400509554					0.004174561	9.34E-05	0.004081127	8.23E-03	2.15E-01		2.62E+01	7.73E-05		4.98E+01
0		0.6175	792	0	61.36		0.006175	0.403566879					0.004194815	9.49E-05	0.004099949	8.33E-03	2.20E-01		2.64E+01	3.62E-05		5.02E+01
0		0.62	798	0	61.88		0.0062	0.406624204					0.004235631	9.63E-05	0.004139322	8.42E-03	2.24E-01		2.66E+01	7.57E-05		5.05E+01
0		0.625	804	0	62.38		0.00625	0.409681529					0.004276777	9.78E-05	0.004179015	8.52E-03	2.28E-01		2.68E+01	7.94E-05		5.09E+01
0		0.63	811	0	62.9		0.0063	0.413248408					0.004318255	9.95E-05	0.004218783	8.62E-03	2.32E-01		2.69E+01	7.65E-05		5.11E+01
0		0.635	817	0	63.42		0.00635	0.416305732					0.004360038	0.000100949	0.004259089	8.72E-03	2.36E-01		2.71E+01	7.75E-05		5.15E+01
0		0.64	823	0	63.94		0.0064	0.419363057					0.004401822	0.000102438	0.004299384	8.82E-03	2.41E-01		2.73E+01	7.75E-05		5.19E+01
0		0.645	817	0	64.44		0.00645	0.416305732					0.004444064	0.000100949	0.004343114	8.92E-03	2.45E-01		2.75E+01	8.75E-05		5.23E+01
0		0.65	841	0	64.96		0.0065	0.428535032					0.004486764	0.000106967	0.004379797	9.03E-03	2.49E-01		2.76E+01	7.05E-05		5.24E+01
0		0.655	835	0	65.48		0.00655	0.425477707					0.004570943	0.000105447	0.004465496	9.14E-03	2.54E-01		2.78E+01	1.65E-04		5.28E+01
0		0.665	817	0	66		0.00665	0.416305732					0.004612242	0.000100949	0.004511293	9.24E-03	2.58E-01		2.80E+01	8.81E-05		5.32E+01
0		0.67	804	0	66.5		0.0067	0.409681529					0.004653057	9.78E-05	0.004555295	9.33E-03	2.63E-01		2.82E+01	8.80E-05		5.36E+01
0		0.675	798	0	67.02		0.00675	0.406624204					0.004693414	9.63E-05	0.004597105	9.43E-03	2.68E-01		2.84E+01	8.04E-05		5.40E+01
0		0.68	786	0	67.54		0.0068	0.400509554					0.004713516	9.34E-05	0.004620082	9.52E-03	2.72E-01		2.86E+01	4.42E-05		5.43E+01
0		0.6825	792	0	68.06		0.006825	0.403566879					0.004754025	9.49E-05	0.00465916	9.62E-03	2.77E-01		2.88E+01	7.52E-05		5.47E+01
0		0.6875	798	0	68.56		0.006875	0.406624204					0.004794382	9.63E-05	0.004698074	9.72E-03	2.82E-01		2.90E+01	7.78E-05		5.51E+01
0		0.6925	786	0	69.08		0.006925	0.400509554					0.004834586	9.34E-05	0.004741152	9.81E-03	2.86E-01		2.92E+01	8.28E-05		5.55E+01
0		0.6975	792	0	69.6		0.006975	0.403566879					0.004874943	9.49E-05	0.004780077	9.90E-03	2.91E-01		2.94E+01	7.49E-05		5.59E+01
0		0.7025	792	0	70.12		0.007025	0.403566879					0.004915452	9.49E-05	0.004820586	1.00E-02	2.96E-01		2.96E+01	7.79E-05		5.62E+01
0		0.7075	798	0	70.62		0.007075	0.406624204					0.004955962	9.63E-05	0.004859653	1.01E-02	3.01E-01		2.98E+01	7.81E-05		5.66E+01
0		0.7125	792	0	71.14		0.007125	0.403566879					0.004996955	9.49E-05	0.00490209	1.02E-02	3.06E-01		3.00E+01	8.16E-05		5.70E+01
0		0.7175	817	0	71.66		0.007175	0.416305732					0.005038433	0.000100949	0.004937484	1.03E-02	3.11E-01		3.02E+01	6.81E-05		5.74E+01
0		0.7225	811	0	72.16		0.007225	0.413248408					0.005080064	9.95E-05	0.004980592	1.04E-02	3.16E-01		3.04E+01	8.62E-05		5.78E+01
0		0.7275	823	0	72.68		0.007275	0.419363057					0.005122	0.000102438	0.005019562	1.05E-02	3.21E-01		3.06E+01	7.49E-05		5.81E+01
0		0.7325	823	0	73.2		0.007325	0.419363057					0.005163936	0.000102438	0.005061499	1.06E-02	3.26E-01		3.07E+01	8.06E-05		5.83E+01
0		0.7375	823	0	73.72		0.007375	0.419363057					0.005206025	0.000102438	0.005103588	1.07E-02	3.31E-01		3.09E+01	8.09E-05		5.87E+01
0		0.7425	829	0	74.22		0.007425	0.422420382					0.005227376	0.000103937	0.005123439	1.08E-02	3.36E-01		3.11E+01	3.97E-05		5.91E+01
0		0.745	847	0	74.74		0.00745	0.431592357					0.005313083	0.000108499	0.005204584	1.09E-02	3.41E-01		3.13E+01	1.56E-04		5.95E+01
0		0.755	835	0	75.26		0.00755	0.425477707					0.005397567	0.000105447	0.00529212	1.10E-02	3.46E-01		3.14E+01	1.68E-04		5.97E+01
0		0.765	823	0	75.78		0.00765	0.419363057					0.005439656	0.000102438	0.005337218	1.11E-02	3.52E-01		3.16E+01	8.67E-05		6.00E+01
0		0.77	829	0	76.28		0.0077	0.422420382					0.005439656	0.000103937	0.005335719	1.12E-02	3.57E-01		3.18E+01	-3.00E-06		6.04E+01
0		0.77	804	0	76.8		0.0077	0.409681529					0.005480624	9.78E-05	0.005382862	1.13E-02	3.62E-01		3.20E+01	9.07E-05		6.08E+01
0		0.775	804	0	77.32		0.00775	0.409681529					0.005521592	9.78E-05	0.00542383	1.14E-02	3.68E-01		3.22E+01	7.88E-05		6.12E+01
0		0.78	804	0	77.84		0.0078	0.409681529					0.005562561	9.78E-05	0.005464798	1.15E-02	3.73E-01		3.24E+01	7.88E-05		6.16E+01
0		0.785	804	0	78.34		0.00785	0.409681529					0.00560386	9.78E-05	0.005506098	1.16E-02	3.79E-01		3.26E+01	8.26E-05		6.19E+01
0		0.79	817	0	78.86		0.0079	0.416305732					0.005645159	0.000100949	0.00554421	1.17E-02	3.84E-01		3.28E+01	7.33E-05		6.23E+01
0		0.795	804	0	79.38		0.00795	0.409681529					0.005686127	9.78E-05	0.005588365	1.18E-02	3.90E-01		3.30E+01	8.49E-05		6.27E+01
0		0.8	804	0	79.9		0.008	0.409681529					0.005727427	9.78E-05	0.005629664	1.19E-02	3.96E-01		3.32E+01	7.94E-05		6.31E+01
0		0.805	817	0	80.4		0.00805	0.416305732					0.005748242	0.000100949	0.005647293	1.20E-02	4.01E-01		3.34E+01	3.53E-05		6.35E+01
0		0.8075	817	0	80.92		0.008075	0.416305732					0.005790178	0.000100949	0.005689229	1.21E-02	4.07E-01		3.36E+01	8.06E-05		6.38E+01
0		0.8125	829	0	81.44		0.008125	0.422420382					0.00583242	0.000103937	0.005728484	1.22E-02	4.13E-01		3.38E+01	7.55E-05		6.42E+01
0		0.8175	829	0	81.96		0.008175	0.422420382					0.005916904	0.000103937	0.005812968	1.23E-02	4.18E-01		3.40E+01	1.62E-04		6.46E+01
0		0.8275	829	0	82.46		0.008275	0.422420382					0.005959605	0.000103937	0.005855668	1.24E-02	4.24E-01		3.42E+01	8.54E-05		6.50E+01
0		0.8325	847	0	82.98		0.008325	0.431592357					0.005959605	0.000108499	0.005851106	1.25E-02	4.30E-01		3.43E+01	-8.77E-06		6.52E+01
0		0.8325	853	0	83.5		0.008325	0.434649682					0.006046535	0.000110042	0.005936493	1.26E-02	4.36E-01		3.45E+01	1.64E-04		6.56E+01
0		0.8425	853	0	84.02		0.008425	0.434649682					0.00609	0.000110042	0.005979958	1.28E-02	4.42E-01		3.47E+01	8.36E-05		6.59E+01
0		0.8475	853	0	84.52		0.008475	0.434649682					0.006133465	0.000110042	0.006023423	1.29E-02	4.48E-01		3.48E+01	8.69E-05		6.61E+01
0		0.8525	853	0	85.04		0.008525	0.434649682					0.006219172	0.000110042	0.00610913	1.30E-02	4.54E-01		3.50E+01	1.65E-04		6.65E+01
0		0.8625	829	0	85.56		0.008625	0.422420382					0.006261108	0.000103937	0.006157172	1.31E-02	4.60E-01		3.52E+01	9.24E-05		6.69E+01
0		0.8675	817	0	86.06		0.008675	0.416305732					0.006282	0.000100949	0.006181051	1.32E-02	4.67E-01		3.54E+01	4.78E-05		6.73E+01
0		0.87	823	0	86.58		0.0087	0.419363057					0.006323452	0.000102438	0.006221015	1.33E-02	4.73E-01		3.56E+01	7.69E-05		6.76E+01
0		0.875	804	0	87.1		0.00875	0.409681529					0.006323452	9.78E-05	0.00622569	1.34E-02	4.79E-01		3.58E+01	8.99E-06		6.80E+01
0		0.875	804	0	87.62		0.00875	0.409681529					0.006406357	9.78E-05	0.006308594	1.35E-02	4.85E-01		3.60E+01	1.59E-04		6.84E+01
0		0.885	823	0	88.12		0.00885	0.419363057					0.006448293	0.000102438	0.006345855	1.36E-02	4.92E-01		3.62E+01	7.45E-05		6.88E+01
0		0.89	823	0	88.64		0.0089	0.419363057					0.006490076	0.000102438	0.006387639	1.37E-02	4.98E-01		3.64E+01	8.04E-05		6.92E+01
0		0.895	817	0	89.16		0.00895	0.416305732					0.006531707	0.000100949	0.006430758	1.38E-02	5.04E-01		3.66E+01	8.29E-05		6.95E+01
0		0.9	817	0	89.68		0.009	0.416305732					0.006573796	0.000100949	0.006472847	1.39E-02	5.11E-01		3.68E+01	8.09E-05		6.99E+01
0		0.905	835	0	90.18		0.00905	0.425477707					0.006616344	0.000105447	0.006510897	1.40E-02	5.17E-01		3.70E+01	7.61E-05		7.03E+01
0		0.91	835	0	90.7		0.0091	0.425477707					0.006658892	0.000105447	0.006553445	1.41E-02	5.24E-01		3.72E+01	8.18E-05		7.07E+01
0		0.915	835	0	91.22		0.00915	0.425477707					0.006701439	0.000105447	0.006595993	1.42E-02	5.31E-01		3.74E+01	8.18E-05		7.11E+01
0		0.92	835	0	91.74		0.0092	0.425477707					0.006743987	0.000105447	0.006638541	1.43E-02	5.37E-01		3.76E+01	8.18E-05		7.14E+01
0		0.925	835	0	92.24		0.00925	0.425477707					0.006786841	0.000105447	0.006681394	1.44E-02	5.44E-01		3.77E+01	8.57E-05		7.16E+01
0		0.93	847	0	92.76		0.0093	0.431592357					0.006808573	0.000108499	0.006700074	1.45E-02	5.51E-01		3.79E+01	3.59E-05		7.20E+01
0		0.9325	859	0	93.28		0.009325	0.437707006					0.006852344	0.000111595	0.006740749	1.46E-02	5.57E-01		3.81E+01	7.82E-05		7.24E+01
0		0.9375	859	0	93.8		0.009375	0.437707006					0.006895962	0.000111595	0.006784366	1.47E-02	5.64E-01		3.83E+01	8.39E-05		7.28E+01
0		0.9425	853	0	94.3		0.009425	0.434649682					0.00698228	0.000110042	0.006872238	1.49E-02	5.71E-01		3.84E+01	1.76E-04		7.30E+01
0		0.9525	841	0	94.82		0.009525	0.428535032					0.007024675	0.000106967	0.006917708	1.50E-02	5.78E-01		3.86E+01	8.74E-05		7.33E+01
0		0.9575	823	0	95.34		0.009575	0.419363057					0.007066459	0.000102438	0.006964021	1.51E-02	5.85E-01		3.88E+01	8.91E-05		7.37E+01
0		0.9625	817	0	95.86		0.009625	0.416305732					0.007108089	0.000100949	0.00700714	1.52E-02	5.92E-01		3.90E+01	8.29E-05		7.41E+01
0		0.9675	817	0	96.36		0.009675	0.416305732					0.00714972	0.000100949	0.00704877	1.53E-02	5.99E-01		3.92E+01	8.33E-05		7.45E+01
0		0.9725	817	0	96.88		0.009725	0.416305732					0.007191503	0.000100949	0.007090554	1.54E-02	6.06E-01		3.94E+01	8.04E-05		7.49E+01
0		0.9775	823	0	97.4		0.009775	0.419363057					0.007233287	0.000102438	0.007130849	1.55E-02	6.13E-01		3.96E+01	7.75E-05		7.52E+01
0		0.9825	817	0	97.92		0.009825	0.416305732					0.007274917	0.000100949	0.007173968	1.56E-02	6.20E-01		3.99E+01	8.29E-05		7.58E+01
0		0.9875	817	0	98.42		0.009875	0.416305732					0.007316701	0.000100949	0.007215751	1.57E-02	6.28E-01		4.01E+01	8.36E-05		7.62E+01
0		0.9925	823	0	98.94		0.009925	0.419363057					0.007337745	0.000102438	0.007235308	1.58E-02	6.35E-01		4.03E+01	3.76E-05		7.66E+01
0		0.995	829	0	99.46		0.00995	0.422420382					0.007379834	0.000103937	0.007275898	1.59E-02	6.42E-01		4.04E+01	7.81E-05		7.68E+01
0		1	823	0	99.96		0.01	0.419363057					0.007421924	0.000102438	0.007319486	1.60E-02	6.49E-01		4.06E+01	8.72E-05		7.71E+01
0		1.005	829	0	100.48		0.01005	0.422420382					0.007464318	0.000103937	0.007360382	1.61E-02	6.57E-01		4.08E+01	7.86E-05		7.75E+01
0		1.01	835	0	101		0.0101	0.425477707					0.007507019	0.000105447	0.007401573	1.62E-02	6.64E-01		4.10E+01	7.92E-05		7.79E+01
0		1.015	841	0	101.52		0.01015	0.428535032					0.007549873	0.000106967	0.007442905	1.63E-02	6.72E-01		4.12E+01	7.95E-05		7.83E+01
0		1.02	841	0	102.02		0.0102	0.428535032					0.007592879	0.000106967	0.007485912	1.64E-02	6.79E-01		4.14E+01	8.60E-05		7.87E+01
0		1.025	847	0	102.54		0.01025	0.431592357					0.007636344	0.000108499	0.007527845	1.65E-02	6.87E-01		4.16E+01	8.06E-05		7.90E+01
0		1.03	859	0	103.06		0.0103	0.437707006					0.007679962	0.000111595	0.007568366	1.66E-02	6.94E-01		4.18E+01	7.79E-05		7.94E+01
0		1.035	853	0	103.58		0.01035	0.434649682					0.007766586	0.000110042	0.007656544	1.67E-02	7.02E-01		4.20E+01	1.70E-04		7.98E+01
0		1.045	847	0	104.08		0.01045	0.431592357					0.00785321	0.000108499	0.007744711	1.68E-02	7.10E-01		4.21E+01	1.76E-04		8.00E+01
0		1.055	853	0	104.6		0.01055	0.434649682					0.00785321	0.000110042	0.007743168	1.69E-02	7.17E-01		4.23E+01	-2.97E-06		8.04E+01
0		1.055	847	0	105.12		0.01055	0.431592357					0.007874484	0.000108499	0.007765985	1.71E-02	7.25E-01		4.25E+01	4.39E-05		8.08E+01
0		1.0575	823	0	105.64		0.010575	0.419363057					0.00791642	0.000102438	0.007813983	1.72E-02	7.33E-01		4.27E+01	9.23E-05		8.11E+01
0		1.0625	823	0	106.14		0.010625	0.419363057					0.007958357	0.000102438	0.007855919	1.73E-02	7.41E-01		4.29E+01	8.39E-05		8.15E+01
0		1.0675	823	0	106.66		0.010675	0.419363057					0.008000293	0.000102438	0.007897855	1.74E-02	7.49E-01		4.31E+01	8.06E-05		8.19E+01
0		1.0725	823	0	107.18		0.010725	0.419363057					0.008042382	0.000102438	0.007939945	1.75E-02	7.57E-01		4.33E+01	8.09E-05		8.23E+01
0		1.0775	829	0	107.7		0.010775	0.422420382					0.008084624	0.000103937	0.007980688	1.76E-02	7.65E-01		4.35E+01	7.84E-05		8.27E+01
0		1.0825	829	0	108.2		0.010825	0.422420382					0.008126713	0.000103937	0.008022777	1.77E-02	7.73E-01		4.37E+01	8.42E-05		8.30E+01
0		1.0875	823	0	108.72		0.010875	0.419363057					0.008169108	0.000102438	0.008066671	1.78E-02	7.81E-01		4.39E+01	8.44E-05		8.34E+01
0		1.0925	841	0	109.24		0.010925	0.428535032					0.008211962	0.000106967	0.008104994	1.79E-02	7.89E-01		4.41E+01	7.37E-05		8.38E+01
0		1.0975	841	0	109.76		0.010975	0.428535032					0.008255274	0.000106967	0.008148306	1.80E-02	7.97E-01		4.43E+01	8.33E-05		8.42E+01
0		1.1025	859	0	110.26		0.011025	0.437707006					0.008298586	0.000111595	0.008186991	1.81E-02	8.05E-01		4.45E+01	7.74E-05		8.46E+01
0		1.1075	841	0	110.78		0.011075	0.428535032					0.008384904	0.000106967	0.008277937	1.82E-02	8.13E-01		4.47E+01	1.75E-04		8.49E+01
0		1.1175	853	0	111.3		0.011175	0.434649682					0.008406561	0.000110042	0.008296519	1.83E-02	8.22E-01		4.49E+01	3.57E-05		8.53E+01
0		1.12	847	0	111.82		0.0112	0.431592357					0.008406561	0.000108499	0.008298061	1.84E-02	8.30E-01		4.50E+01	2.97E-06		8.55E+01
0		1.12	877	0	112.32		0.0112	0.446878981					0.008451096	0.000116321	0.008334774	1.85E-02	8.38E-01		4.52E+01	7.34E-05		8.59E+01
0		1.125	871	0	112.84		0.01125	0.443821656					0.00853986	0.000114735	0.008425125	1.87E-02	8.47E-01		4.54E+01	1.74E-04		8.63E+01
0		1.135	871	0	113.36		0.01135	0.443821656					0.008584395	0.000114735	0.00846966	1.88E-02	8.55E-01		4.56E+01	8.56E-05		8.66E+01
0		1.14	877	0	113.86		0.0114	0.446878981					0.008672242	0.000116321	0.008555921	1.89E-02	8.64E-01		4.57E+01	1.73E-04		8.68E+01
0		1.15	847	0	114.38		0.0115	0.431592357					0.008715401	0.000108499	0.008606902	1.90E-02	8.72E-01		4.59E+01	9.80E-05		8.72E+01
0		1.155	847	0	114.9		0.01155	0.431592357					0.008757949	0.000108499	0.00864945	1.91E-02	8.81E-01		4.61E+01	8.18E-05		8.76E+01
0		1.16	823	0	115.42		0.0116	0.419363057					0.008757949	0.000102438	0.008655511	1.92E-02	8.90E-01		4.63E+01	1.17E-05		8.80E+01
0		1.16	829	0	115.92		0.0116	0.422420382					0.008800344	0.000103937	0.008696407	1.93E-02	8.98E-01		4.65E+01	8.18E-05		8.84E+01
0		1.165	835	0	116.44		0.01165	0.425477707					0.008885745	0.000105447	0.008780299	1.94E-02	9.07E-01		4.67E+01	1.61E-04		8.87E+01
0		1.175	841	0	116.96		0.01175	0.428535032					0.008928293	0.000106967	0.008821326	1.95E-02	9.16E-01		4.69E+01	7.89E-05		8.91E+01
0		1.18	829	0	117.48		0.0118	0.422420382					0.008949414	0.000103937	0.008845477	1.96E-02	9.25E-01		4.71E+01	4.64E-05		8.95E+01
0		1.1825	829	0	117.98		0.011825	0.422420382					0.008992268	0.000103937	0.008888331	1.97E-02	9.34E-01		4.73E+01	8.57E-05		8.99E+01
0		1.1875	853	0	118.5		0.011875	0.434649682					0.00903558	0.000110042	0.008925538	1.98E-02	9.43E-01		4.75E+01	7.16E-05		9.03E+01
0		1.1925	847	0	119.02		0.011925	0.431592357					0.009078892	0.000108499	0.008970393	2.00E-02	9.52E-01		4.77E+01	8.63E-05		9.06E+01
0		1.1975	853	0	119.54		0.011975	0.434649682					0.009122204	0.000110042	0.009012162	2.01E-02	9.61E-01		4.79E+01	8.03E-05		9.10E+01
0		1.2025	847	0	120.04		0.012025	0.431592357					0.009165669	0.000108499	0.00905717	2.02E-02	9.70E-01		4.81E+01	9.00E-05		9.14E+01
0		1.2075	859	0	120.56		0.012075	0.437707006					0.009209439	0.000111595	0.009097844	2.03E-02	9.79E-01		4.83E+01	7.82E-05		9.18E+01
0		1.2125	859	0	121.08		0.012125	0.437707006					0.009253363	0.000111595	0.009141768	2.04E-02	9.88E-01		4.84E+01	8.45E-05		9.20E+01
0		1.2175	865	0	121.6		0.012175	0.440764331					0.009297439	0.00011316	0.00918428	2.05E-02	9.97E-01		4.86E+01	8.18E-05		9.23E+01
0		1.2225	865	0	122.1		0.012225	0.440764331					0.009341975	0.00011316	0.009228815	2.06E-02	1.01E+00		4.88E+01	8.91E-05		9.27E+01
0		1.2275	883	0	122.62		0.012275	0.449936306					0.009386815	0.000117918	0.009268897	2.07E-02	1.02E+00		4.90E+01	7.71E-05		9.31E+01
0		1.2325	877	0	123.14		0.012325	0.446878981					0.009476191	0.000116321	0.00935987	2.09E-02	1.02E+00		4.91E+01	1.75E-04		9.33E+01
0		1.2425	877	0	123.66		0.012425	0.446878981					0.009498153	0.000116321	0.009381832	2.10E-02	1.03E+00		4.93E+01	4.22E-05		9.37E+01
0		1.245	847	0	124.16		0.01245	0.431592357					0.009541465	0.000108499	0.009432966	2.11E-02	1.04E+00		4.95E+01	1.02E-04		9.41E+01
0		1.25	853	0	124.68		0.0125	0.434649682					0.009584624	0.000110042	0.009474582	2.12E-02	1.05E+00		4.97E+01	8.00E-05		9.44E+01
0		1.255	841	0	125.2		0.01255	0.428535032					0.009627631	0.000106967	0.009520663	2.13E-02	1.06E+00		4.99E+01	8.86E-05		9.48E+01
0		1.26	847	0	125.72		0.0126	0.431592357					0.009670637	0.000108499	0.009562138	2.14E-02	1.07E+00		5.01E+01	7.98E-05		9.52E+01
0		1.265	841	0	126.22		0.01265	0.428535032					0.009713338	0.000106967	0.00960637	2.15E-02	1.08E+00		5.03E+01	8.85E-05		9.56E+01
0		1.27	835	0	126.74		0.0127	0.425477707					0.009755885	0.000105447	0.009650439	2.16E-02	1.09E+00		5.05E+01	8.47E-05		9.60E+01
0		1.275	835	0	127.26		0.01275	0.425477707					0.009798739	0.000105447	0.009693292	2.17E-02	1.10E+00		5.07E+01	8.24E-05		9.63E+01
0		1.28	847	0	127.76		0.0128	0.431592357					0.009841745	0.000108499	0.009733246	2.18E-02	1.11E+00		5.09E+01	7.99E-05		9.67E+01
0		1.285	841	0	128.28		0.01285	0.428535032					0.009884904	0.000106967	0.009777937	2.19E-02	1.12E+00		5.11E+01	8.59E-05		9.71E+01
0		1.29	853	0	128.8		0.0129	0.434649682					0.009928217	0.000110042	0.009818175	2.20E-02	1.13E+00		5.13E+01	7.74E-05		9.75E+01
0		1.295	847	0	129.32		0.01295	0.431592357					0.009971529	0.000108499	0.009863029	2.22E-02	1.14E+00		5.15E+01	8.63E-05		9.79E+01
0		1.3	853	0	129.82		0.013	0.434649682					0.010015146	0.000110042	0.009905105	2.23E-02	1.15E+00		5.17E+01	8.42E-05		9.82E+01
0		1.305	859	0	130.34		0.01305	0.437707006					0.010037108	0.000111595	0.009925513	2.24E-02	1.16E+00		5.18E+01	3.92E-05		9.84E+01
0		1.3075	865	0	130.86		0.013075	0.440764331					0.010081338	0.00011316	0.009968178	2.25E-02	1.17E+00		5.20E+01	8.20E-05		9.88E+01
0		1.3125	871	0	131.38		0.013125	0.443821656					0.010126025	0.000114735	0.01001129	2.26E-02	1.18E+00		5.22E+01	8.29E-05		9.92E+01
0		1.3175	883	0	131.88		0.013175	0.449936306					0.010171019	0.000117918	0.010053101	2.27E-02	1.19E+00		5.24E+01	8.36E-05		9.96E+01
0		1.3225	883	0	132.4		0.013225	0.449936306					0.010261006	0.000117918	0.010143088	2.28E-02	1.20E+00		5.26E+01	1.73E-04		9.99E+01
0		1.3325	883	0	132.92		0.013325	0.449936306					0.010350382	0.000117918	0.010232464	2.30E-02	1.21E+00		5.27E+01	1.72E-04		1.00E+02
0		1.3425	871	0	133.44		0.013425	0.443821656					0.010350382	0.000114735	0.010235647	2.31E-02	1.22E+00		5.29E+01	6.12E-06		1.01E+02
0		1.3425	877	0	133.94		0.013425	0.446878981					0.010394153	0.000116321	0.010277832	2.32E-02	1.23E+00		5.31E+01	8.44E-05		1.01E+02
0		1.3475	841	0	134.46		0.013475	0.428535032					0.010437312	0.000106967	0.010330345	2.33E-02	1.24E+00		5.33E+01	1.01E-04		1.01E+02
0		1.3525	853	0	134.98		0.013525	0.434649682					0.010480318	0.000110042	0.010370277	2.34E-02	1.25E+00		5.35E+01	7.68E-05		1.02E+02
0		1.3575	835	0	135.5		0.013575	0.425477707					0.010523019	0.000105447	0.010417573	2.35E-02	1.26E+00		5.37E+01	9.10E-05		1.02E+02
0		1.3625	841	0	136		0.013625	0.428535032					0.010566178	0.000106967	0.010459211	2.36E-02	1.27E+00		5.39E+01	8.33E-05		1.02E+02
0		1.3675	853	0	136.52		0.013675	0.434649682					0.010587987	0.000110042	0.010477945	2.37E-02	1.28E+00		5.41E+01	3.60E-05		1.03E+02
0		1.37	859	0	137.04		0.0137	0.437707006					0.010631452	0.000111595	0.010519857	2.38E-02	1.29E+00		5.43E+01	8.06E-05		1.03E+02
0		1.375	847	0	137.56		0.01375	0.431592357					0.010674764	0.000108499	0.010566265	2.40E-02	1.30E+00		5.45E+01	8.92E-05		1.04E+02
0		1.38	853	0	138.06		0.0138	0.434649682					0.010718535	0.000110042	0.010608493	2.41E-02	1.31E+00		5.47E+01	8.45E-05		1.04E+02
0		1.385	865	0	138.58		0.01385	0.440764331					0.010762917	0.00011316	0.010649757	2.42E-02	1.33E+00		5.48E+01	7.94E-05		1.04E+02
0		1.39	877	0	139.1		0.0139	0.446878981					0.010807452	0.000116321	0.010691131	2.43E-02	1.34E+00		5.50E+01	7.96E-05		1.05E+02
0		1.395	871	0	139.62		0.01395	0.443821656					0.010851987	0.000114735	0.010737252	2.44E-02	1.35E+00		5.52E+01	8.87E-05		1.05E+02
0		1.4	877	0	140.12		0.014	0.446878981					0.010941669	0.000116321	0.010825348	2.45E-02	1.36E+00		5.54E+01	1.76E-04		1.05E+02
0		1.41	883	0	140.64		0.0141	0.449936306					0.010941669	0.000117918	0.010823751	2.46E-02	1.37E+00		5.55E+01	-3.07E-06		1.05E+02
0		1.41	901	0	141.16		0.0141	0.45910828					0.010987121	0.000122775	0.010864346	2.48E-02	1.38E+00		5.57E+01	7.81E-05		1.06E+02
0		1.415	883	0	141.66		0.01415	0.449936306					0.01107772	0.000117918	0.010959802	2.49E-02	1.39E+00		5.59E+01	1.91E-04		1.06E+02
0		1.425	895	0	142.18		0.01425	0.456050955					0.011123172	0.000121145	0.011002027	2.50E-02	1.40E+00		5.61E+01	8.12E-05		1.06E+02
0		1.43	889	0	142.7		0.0143	0.452993631					0.011189745	0.000119526	0.011070219	2.51E-02	1.41E+00		5.62E+01	1.31E-04		1.06E+02
0		1.4375	853	0	143.22		0.014375	0.434649682					0.011233669	0.000110042	0.011123627	2.52E-02	1.42E+00		5.64E+01	1.03E-04		1.06E+02
0		1.4425	871	0	143.72		0.014425	0.443821656					0.011277898	0.000114735	0.011163163	2.53E-02	1.43E+00		5.66E+01	7.91E-05		1.07E+02
0		1.4475	865	0	144.24		0.014475	0.440764331					0.011321516	0.00011316	0.011208356	2.55E-02	1.45E+00		5.68E+01	8.69E-05		1.07E+02
0		1.4525	847	0	144.76		0.014525	0.431592357					0.011321516	0.000108499	0.011213017	2.56E-02	1.46E+00		5.70E+01	8.96E-06		1.07E+02
0		1.4525	847	0	145.28		0.014525	0.431592357					0.01140814	0.000108499	0.011299641	2.57E-02	1.47E+00		5.72E+01	1.67E-04		1.07E+02
0		1.4625	853	0	145.78		0.014625	0.434649682					0.01140814	0.000110042	0.011298098	2.58E-02	1.48E+00		5.74E+01	-3.09E-06		1.07E+02
0		1.4625	853	0	146.3		0.014625	0.434649682					0.01149507	0.000110042	0.011385028	2.59E-02	1.49E+00		5.76E+01	1.67E-04		1.07E+02
0		1.4725	853	0	146.82		0.014725	0.434649682					0.011538841	0.000110042	0.011428799	2.60E-02	1.50E+00		5.78E+01	8.42E-05		1.07E+02
0		1.4775	865	0	147.34		0.014775	0.440764331					0.011582917	0.00011316	0.011469757	2.61E-02	1.51E+00		5.80E+01	7.88E-05		1.06E+02
0		1.4825	865	0	147.84		0.014825	0.440764331					0.011582917	0.00011316	0.011469757	2.62E-02	1.53E+00		5.82E+01	0.00E+00		1.06E+02
0		1.4825	877	0	148.36		0.014825	0.446878981					0.011671682	0.000116321	0.01155536	2.63E-02	1.54E+00		5.83E+01	1.65E-04		1.06E+02
0		1.4925	865	0	148.88		0.014925	0.440764331					0.011693873	0.00011316	0.011580713	2.65E-02	1.55E+00		5.85E+01	4.88E-05		1.06E+02
0		1.495	877	0	149.4		0.01495	0.446878981					0.011738408	0.000116321	0.011622086	2.66E-02	1.56E+00		5.87E+01	7.96E-05		1.06E+02
0		1.5	871	0	149.9		0.015	0.443821656					0.011782943	0.000114735	0.011668208	2.67E-02	1.57E+00		5.89E+01	9.22E-05		1.06E+02
0		1.505	877	0	150.42		0.01505	0.446878981					0.011827936	0.000116321	0.011711615	2.68E-02	1.58E+00		5.91E+01	8.35E-05		1.06E+02
0		1.51	889	0	150.94		0.0151	0.452993631					0.011873541	0.000119526	0.011754015	2.69E-02	1.60E+00		5.93E+01	8.15E-05		1.06E+02
0		1.515	901	0	151.46		0.01515	0.45910828					0.011919452	0.000122775	0.011796677	2.71E-02	1.61E+00		5.94E+01	8.20E-05		1.06E+02
0		1.52	901	0	151.96		0.0152	0.45910828					0.012011274	0.000122775	0.011888499	2.72E-02	1.62E+00		5.96E+01	1.84E-04		1.06E+02
0		1.53	901	0	152.48		0.0153	0.45910828					0.01205642	0.000122775	0.011933646	2.73E-02	1.63E+00		5.98E+01	8.68E-05		1.06E+02
0		1.535	871	0	153		0.01535	0.443821656					0.012100803	0.000114735	0.011986068	2.74E-02	1.64E+00		5.99E+01	1.01E-04		1.06E+02
0		1.54	871	0	153.52		0.0154	0.443821656					0.012145032	0.000114735	0.012030297	2.75E-02	1.66E+00		6.01E+01	8.51E-05		1.06E+02
0		1.545	865	0	154.02		0.01545	0.440764331					0.012188803	0.00011316	0.012075643	2.76E-02	1.67E+00		6.03E+01	9.07E-05		1.06E+02
0		1.55	853	0	154.54		0.0155	0.434649682					0.012232115	0.000110042	0.012122073	2.77E-02	1.68E+00		6.05E+01	8.93E-05		1.06E+02
0		1.555	847	0	155.06		0.01555	0.431592357					0.012253924	0.000108499	0.012145424	2.79E-02	1.69E+00		6.07E+01	4.49E-05		1.05E+02
0		1.5575	865	0	155.56		0.015575	0.440764331					0.012297694	0.00011316	0.012184535	2.80E-02	1.70E+00		6.09E+01	7.82E-05		1.05E+02
0		1.5625	853	0	156.08		0.015625	0.434649682					0.012341312	0.000110042	0.01223127	2.81E-02	1.72E+00		6.11E+01	8.99E-05		1.05E+02
0		1.5675	859	0	156.6		0.015675	0.437707006					0.012385083	0.000111595	0.012273488	2.82E-02	1.73E+00		6.13E+01	8.12E-05		1.05E+02
0		1.5725	859	0	157.12		0.015725	0.437707006					0.012429006	0.000111595	0.012317411	2.83E-02	1.74E+00		6.15E+01	8.45E-05		1.05E+02
0		1.5775	865	0	157.62		0.015775	0.440764331					0.012473389	0.00011316	0.012360229	2.84E-02	1.75E+00		6.17E+01	8.56E-05		1.05E+02
0		1.5825	877	0	158.14		0.015825	0.446878981					0.012517924	0.000116321	0.012401602	2.85E-02	1.77E+00		6.19E+01	7.96E-05		1.05E+02
0		1.5875	871	0	158.66		0.015875	0.443821656					0.012562611	0.000114735	0.012447876	2.86E-02	1.78E+00		6.21E+01	8.90E-05		1.04E+02
0		1.5925	883	0	159.18		0.015925	0.449936306					0.012607605	0.000117918	0.012489687	2.88E-02	1.79E+00		6.22E+01	8.04E-05		1.04E+02
0		1.5975	883	0	159.68		0.015975	0.449936306					0.012652446	0.000117918	0.012534528	2.89E-02	1.80E+00		6.24E+01	8.97E-05		1.04E+02
0		1.6025	877	0	160.2		0.016025	0.446878981					0.012697592	0.000116321	0.012581271	2.90E-02	1.82E+00		6.26E+01	8.99E-05		1.04E+02
0		1.6075	895	0	160.72		0.016075	0.456050955					0.012743503	0.000121145	0.012622358	2.91E-02	1.83E+00		6.28E+01	7.90E-05		1.04E+02
0		1.6125	907	0	161.24		0.016125	0.462165605					0.012812599	0.000124415	0.012688183	2.92E-02	1.84E+00		6.29E+01	1.27E-04		1.03E+02
0		1.62	901	0	161.74		0.0162	0.45910828					0.012858357	0.000122775	0.012735582	2.94E-02	1.85E+00		6.31E+01	9.48E-05		1.03E+02
0		1.625	895	0	162.26		0.01625	0.456050955					0.012903656	0.000121145	0.012782511	2.95E-02	1.87E+00		6.33E+01	9.02E-05		1.03E+02
0		1.63	883	0	162.78		0.0163	0.449936306					0.012948191	0.000117918	0.012830273	2.96E-02	1.88E+00		6.35E+01	9.18E-05		1.03E+02
0		1.635	865	0	163.3		0.01635	0.440764331					0.012992268	0.00011316	0.012879108	2.97E-02	1.89E+00		6.37E+01	9.39E-05		1.03E+02
0		1.64	865	0	163.8		0.0164	0.440764331					0.013036497	0.00011316	0.012923337	2.98E-02	1.90E+00		6.38E+01	8.85E-05		1.02E+02
0		1.645	871	0	164.32		0.01645	0.443821656					0.013080879	0.000114735	0.012966144	2.99E-02	1.92E+00		6.40E+01	8.23E-05		1.02E+02
0		1.65	871	0	164.84		0.0165	0.443821656					0.013125108	0.000114735	0.013010373	3.01E-02	1.93E+00		6.42E+01	8.51E-05		1.02E+02
0		1.655	865	0	165.36		0.01655	0.440764331					0.013169032	0.00011316	0.013055872	3.02E-02	1.94E+00		6.44E+01	8.75E-05		1.02E+02
0		1.66	859	0	165.86		0.0166	0.437707006					0.013212955	0.000111595	0.01310136	3.03E-02	1.96E+00		6.46E+01	9.10E-05		1.02E+02
0		1.665	865	0	166.38		0.01665	0.440764331					0.013256879	0.00011316	0.013143719	3.04E-02	1.97E+00		6.48E+01	8.15E-05		1.01E+02
0		1.67	859	0	166.9		0.0167	0.437707006					0.013300955	0.000111595	0.01318936	3.05E-02	1.98E+00		6.50E+01	8.78E-05		1.01E+02
0		1.675	871	0	167.42		0.01675	0.443821656					0.013345796	0.000114735	0.013231061	3.06E-02	2.00E+00		6.52E+01	8.02E-05		1.01E+02
0		1.68	889	0	167.92		0.0168	0.452993631					0.013368446	0.000119526	0.01324892	3.07E-02	2.01E+00		6.54E+01	3.57E-05		1.00E+02
0		1.6825	889	0	168.44		0.016825	0.452993631					0.013413592	0.000119526	0.013294066	3.09E-02	2.02E+00		6.55E+01	8.68E-05		1.00E+02
0		1.6875	883	0	168.96		0.016875	0.449936306					0.013504497	0.000117918	0.013386579	3.10E-02	2.04E+00		6.57E+01	1.78E-04		9.97E+01
0		1.6975	901	0	169.46		0.016975	0.45910828					0.013504497	0.000122775	0.013381722	3.11E-02	2.05E+00		6.59E+01	-9.71E-06		9.94E+01
0		1.6975	889	0	169.98		0.016975	0.452993631					0.013550255	0.000119526	0.013430729	3.12E-02	2.06E+00		6.61E+01	9.42E-05		9.91E+01
0		1.7025	907	0	170.5		0.017025	0.462165605					0.013642688	0.000124415	0.013518272	3.14E-02	2.08E+00		6.62E+01	1.68E-04		9.88E+01
0		1.7125	907	0	171.02		0.017125	0.462165605					0.013688752	0.000124415	0.013564336	3.15E-02	2.09E+00		6.64E+01	8.86E-05		9.85E+01
0		1.7175	901	0	171.52		0.017175	0.45910828					0.013779962	0.000122775	0.013657187	3.16E-02	2.10E+00		6.66E+01	1.86E-04		9.82E+01
0		1.7275	889	0	172.04		0.017275	0.452993631					0.013824955	0.000119526	0.013705429	3.17E-02	2.12E+00		6.68E+01	9.28E-05		9.79E+01
0		1.7325	877	0	172.56		0.017325	0.446878981					0.013869032	0.000116321	0.013752711	3.18E-02	2.13E+00		6.70E+01	9.09E-05		9.76E+01
0		1.7375	853	0	173.08		0.017375	0.434649682					0.013869032	0.000110042	0.01375899	3.19E-02	2.15E+00		6.72E+01	1.21E-05		9.72E+01
0		1.7375	865	0	173.58		0.017375	0.440764331					0.013912803	0.00011316	0.013799643	3.21E-02	2.16E+00		6.73E+01	8.13E-05		9.69E+01
0		1.7425	853	0	174.1		0.017425	0.434649682					0.013978229	0.000110042	0.013868188	3.22E-02	2.17E+00		6.75E+01	1.32E-04		9.66E+01
0		1.75	859	0	174.62		0.0175	0.437707006					0.013978229	0.000111595	0.013866634	3.23E-02	2.19E+00		6.77E+01	-2.99E-06		9.62E+01
0		1.75	877	0	175.14		0.0175	0.446878981					0.014067299	0.000116321	0.013950978	3.24E-02	2.20E+00		6.79E+01	1.62E-04		9.58E+01
0		1.76	871	0	175.64		0.0176	0.443821656					0.014067299	0.000114735	0.013952564	3.25E-02	2.21E+00		6.81E+01	3.17E-06		9.54E+01
0		1.76	871	0	176.16		0.0176	0.443821656					0.014157287	0.000114735	0.014042552	3.26E-02	2.23E+00		6.83E+01	1.73E-04		9.50E+01
0		1.77	895	0	176.68		0.0177	0.456050955					0.014157287	0.000121145	0.014036142	3.27E-02	2.24E+00		6.85E+01	-1.23E-05		9.46E+01
0		1.77	883	0	177.2		0.0177	0.449936306					0.01424758	0.000117918	0.014129661	3.29E-02	2.26E+00		6.87E+01	1.80E-04		9.41E+01
0		1.78	889	0	177.7		0.0178	0.452993631					0.014292879	0.000119526	0.014173353	3.30E-02	2.27E+00		6.89E+01	8.74E-05		9.37E+01
0		1.785	889	0	178.22		0.01785	0.452993631					0.014338484	0.000119526	0.014218958	3.31E-02	2.29E+00		6.90E+01	8.77E-05		9.33E+01
0		1.79	901	0	178.74		0.0179	0.45910828					0.014384242	0.000122775	0.014261467	3.32E-02	2.30E+00		6.92E+01	8.17E-05		9.28E+01
0		1.795	895	0	179.26		0.01795	0.456050955					0.014429694	0.000121145	0.014308549	3.33E-02	2.31E+00		6.94E+01	9.05E-05		9.24E+01
0		1.8	889	0	179.76		0.018	0.452993631					0.014475299	0.000119526	0.014355773	3.35E-02	2.33E+00		6.96E+01	9.44E-05		9.20E+01
0		1.805	901	0	180.28		0.01805	0.45910828					0.014498484	0.000122775	0.014375709	3.36E-02	2.34E+00		6.97E+01	3.83E-05		9.16E+01
0		1.8075	919	0	180.8		0.018075	0.468280255					0.014591529	0.000127729	0.014463799	3.37E-02	2.36E+00		6.99E+01	1.69E-04		9.11E+01
0		1.8175	907	0	181.32		0.018175	0.462165605					0.014637134	0.000124415	0.014512718	3.38E-02	2.37E+00		7.01E+01	9.41E-05		9.07E+01
0		1.8225	883	0	181.82		0.018225	0.449936306					0.014682127	0.000117918	0.014564209	3.40E-02	2.39E+00		7.03E+01	1.03E-04		9.03E+01
0		1.8275	883	0	182.34		0.018275	0.449936306					0.014726815	0.000117918	0.014608897	3.41E-02	2.40E+00		7.04E+01	8.59E-05		8.98E+01
0		1.8325	871	0	182.86		0.018325	0.443821656					0.014770739	0.000114735	0.014656004	3.42E-02	2.42E+00		7.06E+01	9.06E-05		8.93E+01
0		1.8375	853	0	183.36		0.018375	0.434649682					0.014814662	0.000110042	0.014704621	3.43E-02	2.43E+00		7.08E+01	9.72E-05		8.89E+01
0		1.8425	871	0	183.88		0.018425	0.443821656					0.014858586	0.000114735	0.014743851	3.44E-02	2.44E+00		7.10E+01	7.54E-05		8.84E+01
0		1.8475	853	0	184.4		0.018475	0.434649682					0.01490251	0.000110042	0.014792468	3.45E-02	2.46E+00		7.12E+01	9.35E-05		8.79E+01
0		1.8525	871	0	184.92		0.018525	0.443821656					0.014947045	0.000114735	0.01483231	3.46E-02	2.47E+00		7.14E+01	7.66E-05		8.73E+01
0		1.8575	877	0	185.42		0.018575	0.446878981					0.014991732	0.000116321	0.014875411	3.48E-02	2.49E+00		7.16E+01	8.62E-05		8.68E+01
0		1.8625	877	0	185.94		0.018625	0.446878981					0.015036115	0.000116321	0.014919793	3.49E-02	2.50E+00		7.18E+01	8.53E-05		8.62E+01
0		1.8675	865	0	186.46		0.018675	0.440764331					0.015058382	0.00011316	0.014945222	3.50E-02	2.52E+00		7.20E+01	4.89E-05		8.56E+01
0		1.87	883	0	186.98		0.0187	0.449936306					0.015103529	0.000117918	0.01498561	3.51E-02	2.53E+00		7.22E+01	7.77E-05		8.51E+01
0		1.875	889	0	187.48		0.01875	0.452993631					0.015148981	0.000119526	0.015029455	3.52E-02	2.55E+00		7.24E+01	8.77E-05		8.45E+01
0		1.88	895	0	188		0.0188	0.456050955					0.015194586	0.000121145	0.015073441	3.53E-02	2.56E+00		7.25E+01	8.46E-05		8.40E+01
0		1.885	895	0	188.52		0.01885	0.456050955					0.015240038	0.000121145	0.015118893	3.55E-02	2.58E+00		7.27E+01	8.74E-05		8.35E+01
0		1.89	889	0	189.04		0.0189	0.452993631					0.015285796	0.000119526	0.01516627	3.56E-02	2.59E+00		7.29E+01	9.11E-05		8.30E+01
0		1.895	907	0	189.54		0.01895	0.462165605					0.015332166	0.000124415	0.01520775	3.57E-02	2.61E+00		7.31E+01	8.30E-05		8.24E+01
0		1.9	913	0	190.06		0.019	0.46522293					0.015424599	0.000126067	0.015298532	3.58E-02	2.63E+00		7.32E+01	1.75E-04		8.19E+01
0		1.91	901	0	190.58		0.0191	0.45910828					0.015470357	0.000122775	0.015347582	3.60E-02	2.64E+00		7.34E+01	9.43E-05		8.14E+01
0		1.915	895	0	191.1		0.01915	0.456050955					0.015515656	0.000121145	0.015394511	3.61E-02	2.66E+00		7.36E+01	9.02E-05		8.09E+01
0		1.92	883	0	191.6		0.0192	0.449936306					0.015560191	0.000117918	0.015442273	3.62E-02	2.67E+00		7.38E+01	9.55E-05		8.03E+01
0		1.925	865	0	192.12		0.01925	0.440764331					0.015604268	0.00011316	0.015491108	3.63E-02	2.69E+00		7.40E+01	9.39E-05		7.98E+01
0		1.93	865	0	192.64		0.0193	0.440764331					0.015626306	0.00011316	0.015513146	3.64E-02	2.70E+00		7.42E+01	4.24E-05		7.93E+01
0		1.9325	865	0	193.16		0.019325	0.440764331					0.015670535	0.00011316	0.015557375	3.65E-02	2.72E+00		7.44E+01	8.51E-05		7.87E+01
0		1.9375	871	0	193.66		0.019375	0.443821656					0.015714764	0.000114735	0.015600029	3.67E-02	2.73E+00		7.46E+01	8.53E-05		7.81E+01
0		1.9425	865	0	194.18		0.019425	0.440764331					0.015758841	0.00011316	0.015645681	3.68E-02	2.75E+00		7.48E+01	8.78E-05		7.75E+01
0		1.9475	865	0	194.7		0.019475	0.440764331					0.015802917	0.00011316	0.015689757	3.69E-02	2.76E+00		7.50E+01	8.48E-05		7.69E+01
0		1.9525	865	0	195.22		0.019525	0.440764331					0.015847299	0.00011316	0.01573414	3.70E-02	2.78E+00		7.52E+01	8.54E-05		7.63E+01
0		1.9575	877	0	195.72		0.019575	0.446878981					0.015891834	0.000116321	0.015775513	3.71E-02	2.80E+00		7.54E+01	8.27E-05		7.56E+01
0		1.9625	871	0	196.24		0.019625	0.443821656					0.015936675	0.000114735	0.01582194	3.72E-02	2.81E+00		7.55E+01	8.93E-05		7.50E+01
0		1.9675	889	0	196.76		0.019675	0.452993631					0.015981975	0.000119526	0.015862448	3.73E-02	2.83E+00		7.57E+01	7.79E-05		7.44E+01
0		1.9725	889	0	197.26		0.019725	0.452993631					0.016027427	0.000119526	0.015907901	3.75E-02	2.84E+00		7.59E+01	9.09E-05		7.38E+01
0		1.9775	895	0	197.78		0.019775	0.456050955					0.016118943	0.000121145	0.015997798	3.76E-02	2.86E+00		7.61E+01	1.73E-04		7.32E+01
0		1.9875	901	0	198.3		0.019875	0.45910828					0.016118943	0.000122775	0.015996168	3.77E-02	2.88E+00		7.63E+01	-3.13E-06		7.26E+01
0		1.9875	907	0	198.82		0.019875	0.462165605					0.016165312	0.000124415	0.016040897	3.78E-02	2.89E+00		7.64E+01	8.60E-05		7.20E+01
0		1.9925	913	0	199.32		0.019925	0.46522293					0.016234637	0.000126067	0.01610857	3.80E-02	2.91E+00		7.66E+01	1.35E-04		7.14E+01
0		2	901	0	199.84		0.02	0.45910828					0.016280242	0.000122775	0.016157467	3.81E-02	2.92E+00		7.68E+01	9.40E-05		7.09E+01
0		2.005	889	0	200.36		0.02005	0.452993631					0.016370229	0.000119526	0.016250703	3.82E-02	2.94E+00		7.70E+01	1.79E-04		7.03E+01
0		2.015	877	0	200.88		0.02015	0.446878981					0.016414917	0.000116321	0.016298596	3.83E-02	2.96E+00		7.72E+01	9.21E-05		6.97E+01
0		2.02	877	0	201.38		0.0202	0.446878981					0.016459146	0.000116321	0.016342825	3.84E-02	2.97E+00		7.74E+01	8.85E-05		6.91E+01
0		2.025	859	0	201.9		0.02025	0.437707006					0.016459146	0.000111595	0.016347551	3.85E-02	2.99E+00		7.76E+01	9.09E-06		6.86E+01
0		2.025	865	0	202.42		0.02025	0.440764331					0.01650307	0.00011316	0.01638991	3.87E-02	3.01E+00		7.78E+01	8.15E-05		6.80E+01
0		2.03	859	0	202.94		0.0203	0.437707006					0.016547146	0.000111595	0.016435551	3.88E-02	3.02E+00		7.80E+01	8.78E-05		6.74E+01
0		2.035	871	0	203.44		0.02035	0.443821656					0.016591529	0.000114735	0.016476794	3.89E-02	3.04E+00		7.81E+01	8.25E-05		6.67E+01
0		2.04	871	0	203.96		0.0204	0.443821656					0.016680293	0.000114735	0.016565558	3.90E-02	3.06E+00		7.83E+01	1.71E-04		6.61E+01
0		2.05	871	0	204.48		0.0205	0.443821656					0.016680293	0.000114735	0.016565558	3.91E-02	3.07E+00		7.85E+01	0.00E+00		6.54E+01
0		2.05	877	0	205		0.0205	0.446878981					0.016724981	0.000116321	0.01660866	3.92E-02	3.09E+00		7.87E+01	8.29E-05		6.48E+01
0		2.055	877	0	205.5		0.02055	0.446878981					0.016747554	0.000116321	0.016631233	3.93E-02	3.11E+00		7.89E+01	4.51E-05		6.41E+01
0		2.0575	895	0	206.02		0.020575	0.456050955					0.016793006	0.000121145	0.016671861	3.95E-02	3.12E+00		7.91E+01	7.81E-05		6.35E+01
0		2.0625	889	0	206.54		0.020625	0.452993631					0.016883911	0.000119526	0.016764385	3.96E-02	3.14E+00		7.93E+01	1.78E-04		6.28E+01
0		2.0725	895	0	207.06		0.020725	0.456050955					0.016929363	0.000121145	0.016808218	3.97E-02	3.16E+00		7.95E+01	8.43E-05		6.22E+01
0		2.0775	889	0	207.56		0.020775	0.452993631					0.016974815	0.000119526	0.016855289	3.98E-02	3.17E+00		7.96E+01	9.41E-05		6.16E+01
0		2.0825	895	0	208.08		0.020825	0.456050955					0.01702042	0.000121145	0.016899275	3.99E-02	3.19E+00		7.98E+01	8.46E-05		6.10E+01
0		2.0875	895	0	208.6		0.020875	0.456050955					0.017066178	0.000121145	0.016945033	4.01E-02	3.21E+00		8.00E+01	8.80E-05		6.04E+01
0		2.0925	901	0	209.12		0.020925	0.45910828					0.017112548	0.000122775	0.016989773	4.02E-02	3.22E+00		8.02E+01	8.60E-05		5.98E+01
0		2.0975	919	0	209.62		0.020975	0.468280255					0.017205592	0.000127729	0.017077863	4.03E-02	3.24E+00		8.04E+01	1.76E-04		5.93E+01
0		2.1075	907	0	210.14		0.021075	0.462165605					0.017251045	0.000124415	0.017126629	4.04E-02	3.26E+00		8.05E+01	9.38E-05		5.87E+01
0		2.1125	877	0	210.66		0.021125	0.446878981					0.017295732	0.000116321	0.017179411	4.06E-02	3.27E+00		8.07E+01	1.02E-04		5.81E+01
0		2.1175	877	0	211.16		0.021175	0.446878981					0.017317924	0.000116321	0.017201602	4.07E-02	3.29E+00		8.09E+01	4.44E-05		5.76E+01
0		2.12	865	0	211.68		0.0212	0.440764331					0.017362	0.00011316	0.01724884	4.08E-02	3.31E+00		8.11E+01	9.08E-05		5.70E+01
0		2.125	865	0	212.2		0.02125	0.440764331					0.017405924	0.00011316	0.017292764	4.09E-02	3.33E+00		8.13E+01	8.45E-05		5.64E+01
0		2.13	859	0	212.72		0.0213	0.437707006					0.017449847	0.000111595	0.017338252	4.10E-02	3.34E+00		8.15E+01	8.75E-05		5.58E+01
0		2.135	865	0	213.22		0.02135	0.440764331					0.017493771	0.00011316	0.017380611	4.11E-02	3.36E+00		8.17E+01	8.47E-05		5.52E+01
0		2.14	859	0	213.74		0.0214	0.437707006					0.017537541	0.000111595	0.017425946	4.12E-02	3.38E+00		8.19E+01	8.72E-05		5.46E+01
0		2.145	859	0	214.26		0.02145	0.437707006					0.017581465	0.000111595	0.01746987	4.14E-02	3.40E+00		8.21E+01	8.45E-05		5.40E+01
0		2.15	865	0	214.78		0.0215	0.440764331					0.017625541	0.00011316	0.017512382	4.15E-02	3.41E+00		8.23E+01	8.18E-05		5.34E+01
0		2.155	865	0	215.28		0.02155	0.440764331					0.017669618	0.00011316	0.017556458	4.16E-02	3.43E+00		8.25E+01	8.82E-05		5.27E+01
0		2.16	865	0	215.8		0.0216	0.440764331					0.017714153	0.00011316	0.017600993	4.17E-02	3.45E+00		8.27E+01	8.56E-05		5.21E+01
0		2.165	883	0	216.32		0.02165	0.449936306					0.017759452	0.000117918	0.017641534	4.18E-02	3.47E+00		8.29E+01	7.80E-05		5.15E+01
0		2.17	895	0	216.84		0.0217	0.456050955					0.017804904	0.000121145	0.017683759	4.19E-02	3.48E+00		8.31E+01	8.12E-05		5.10E+01
0		2.175	889	0	217.34		0.02175	0.452993631					0.017850662	0.000119526	0.017731136	4.20E-02	3.50E+00		8.33E+01	9.48E-05		5.04E+01
0		2.18	907	0	217.86		0.0218	0.462165605					0.017873694	0.000124415	0.017749279	4.22E-02	3.52E+00		8.34E+01	3.49E-05		4.98E+01
0		2.1825	901	0	218.38		0.021825	0.45910828					0.017919758	0.000122775	0.017796983	4.23E-02	3.54E+00		8.36E+01	9.17E-05		4.93E+01
0		2.1875	907	0	218.9		0.021875	0.462165605					0.018011885	0.000124415	0.01788747	4.24E-02	3.55E+00		8.38E+01	1.74E-04		4.88E+01
0		2.1975	901	0	219.4		0.021975	0.45910828					0.018057643	0.000122775	0.017934869	4.25E-02	3.57E+00		8.40E+01	9.48E-05		4.82E+01
0		2.2025	895	0	219.92		0.022025	0.456050955					0.01810279	0.000121145	0.017981645	4.27E-02	3.59E+00		8.42E+01	9.00E-05		4.77E+01
0		2.2075	877	0	220.44		0.022075	0.446878981					0.018147325	0.000116321	0.018031004	4.28E-02	3.61E+00		8.44E+01	9.49E-05		4.72E+01
0		2.2125	871	0	220.96		0.022125	0.443821656					0.018191707	0.000114735	0.018076972	4.29E-02	3.63E+00		8.46E+01	8.84E-05		4.67E+01
0		2.2175	871	0	221.46		0.022175	0.443821656					0.018235631	0.000114735	0.018120896	4.30E-02	3.65E+00		8.47E+01	8.78E-05		4.62E+01
0		2.2225	853	0	221.98		0.022225	0.434649682					0.018279248	0.000110042	0.018169207	4.31E-02	3.66E+00		8.50E+01	9.29E-05		4.56E+01
0		2.2275	859	0	222.5		0.022275	0.437707006					0.018323172	0.000111595	0.018211577	4.32E-02	3.68E+00		8.52E+01	8.15E-05		4.51E+01
0		2.2325	865	0	223.02		0.022325	0.440764331					0.018367248	0.00011316	0.018254089	4.33E-02	3.70E+00		8.54E+01	8.18E-05		4.46E+01
0		2.2375	865	0	223.52		0.022375	0.440764331					0.018411172	0.00011316	0.018298012	4.35E-02	3.72E+00		8.56E+01	8.78E-05		4.40E+01
0		2.2425	859	0	224.04		0.022425	0.437707006					0.01843321	0.000111595	0.018321615	4.36E-02	3.74E+00		8.58E+01	4.54E-05		4.35E+01
0		2.245	871	0	224.56		0.02245	0.443821656					0.018477592	0.000114735	0.018362857	4.37E-02	3.75E+00		8.59E+01	7.93E-05		4.29E+01
0		2.25	871	0	225.06		0.0225	0.443821656					0.018522433	0.000114735	0.018407698	4.38E-02	3.77E+00		8.61E+01	8.97E-05		4.24E+01
0		2.255	889	0	225.58		0.02255	0.452993631					0.018567885	0.000119526	0.018448359	4.39E-02	3.79E+00		8.63E+01	7.82E-05		4.18E+01
0		2.26	895	0	226.1		0.0226	0.456050955					0.01861349	0.000121145	0.018492345	4.40E-02	3.81E+00		8.65E+01	8.46E-05		4.13E+01
0		2.265	895	0	226.62		0.02265	0.456050955					0.018705312	0.000121145	0.018584167	4.42E-02	3.83E+00		8.67E+01	1.77E-04		4.08E+01
0		2.275	907	0	227.12		0.02275	0.462165605					0.018705312	0.000124415	0.018580897	4.43E-02	3.85E+00		8.69E+01	-6.54E-06		4.03E+01
0		2.275	913	0	227.64		0.02275	0.46522293					0.018751834	0.000126067	0.018625767	4.44E-02	3.87E+00		8.70E+01	8.63E-05		3.99E+01
0		2.28	913	0	228.16		0.0228	0.46522293					0.018844879	0.000126067	0.018718812	4.45E-02	3.88E+00		8.72E+01	1.79E-04		3.94E+01
0		2.29	913	0	228.68		0.0229	0.46522293					0.018891096	0.000126067	0.018765029	4.47E-02	3.90E+00		8.74E+01	8.89E-05		3.89E+01
0		2.295	901	0	229.18		0.02295	0.45910828					0.018982306	0.000122775	0.018859531	4.48E-02	3.92E+00		8.76E+01	1.89E-04		3.85E+01
0		2.305	889	0	229.7		0.02305	0.452993631					0.019004955	0.000119526	0.018885429	4.49E-02	3.94E+00		8.78E+01	4.98E-05		3.80E+01
0		2.3075	889	0	230.22		0.023075	0.452993631					0.019049643	0.000119526	0.018930117	4.50E-02	3.96E+00		8.79E+01	8.59E-05		3.76E+01
0		2.3125	865	0	230.74		0.023125	0.440764331					0.019049643	0.00011316	0.018936484	4.51E-02	3.98E+00		8.81E+01	1.22E-05		3.72E+01
0		2.3125	871	0	231.24		0.023125	0.443821656					0.01909372	0.000114735	0.018978985	4.53E-02	4.00E+00		8.83E+01	8.50E-05		3.67E+01
0		2.3175	859	0	231.76		0.023175	0.437707006					0.019137949	0.000111595	0.019026354	4.54E-02	4.02E+00		8.85E+01	9.11E-05		3.63E+01
0		2.3225	877	0	232.28		0.023225	0.446878981					0.019182025	0.000116321	0.019065704	4.55E-02	4.04E+00		8.87E+01	7.57E-05		3.58E+01
0		2.3275	853	0	232.8		0.023275	0.434649682					0.019225796	0.000110042	0.019115754	4.56E-02	4.06E+00		8.89E+01	9.62E-05		3.54E+01
0		2.3325	865	0	233.3		0.023325	0.440764331					0.019269873	0.00011316	0.019156713	4.57E-02	4.07E+00		8.91E+01	8.19E-05		3.49E+01
0		2.3375	865	0	233.82		0.023375	0.440764331					0.019314255	0.00011316	0.019201095	4.58E-02	4.09E+00		8.93E+01	8.54E-05		3.44E+01
0		2.3425	877	0	234.34		0.023425	0.446878981					0.019359248	0.000116321	0.019242927	4.59E-02	4.11E+00		8.95E+01	8.04E-05		3.40E+01
0		2.3475	889	0	234.86		0.023475	0.452993631					0.019404242	0.000119526	0.019284716	4.61E-02	4.13E+00		8.97E+01	8.04E-05		3.35E+01
0		2.3525	877	0	235.36		0.023525	0.446878981					0.019494229	0.000116321	0.019377908	4.62E-02	4.15E+00		8.99E+01	1.86E-04		3.31E+01
0		2.3625	889	0	235.88		0.023625	0.452993631					0.019539529	0.000119526	0.019420002	4.63E-02	4.17E+00		9.01E+01	8.10E-05		3.26E+01
0		2.3675	889	0	236.4		0.023675	0.452993631					0.019562178	0.000119526	0.019442652	4.64E-02	4.19E+00		9.03E+01	4.36E-05		3.22E+01
0		2.37	889	0	236.92		0.0237	0.452993631					0.019607783	0.000119526	0.019488257	4.65E-02	4.21E+00		9.05E+01	8.77E-05		3.18E+01
0		2.375	901	0	237.42		0.02375	0.45910828					0.019653694	0.000122775	0.019530919	4.67E-02	4.23E+00		9.07E+01	8.53E-05		3.14E+01
0		2.38	901	0	237.94		0.0238	0.45910828					0.019700064	0.000122775	0.019577289	4.68E-02	4.25E+00		9.08E+01	8.92E-05		3.11E+01
0		2.385	919	0	238.46		0.02385	0.468280255					0.019792497	0.000127729	0.019664767	4.69E-02	4.27E+00		9.10E+01	1.68E-04		3.07E+01
0		2.395	895	0	238.96		0.02395	0.456050955					0.019837643	0.000121145	0.019716498	4.70E-02	4.29E+00		9.12E+01	1.03E-04		3.03E+01
0		2.4	877	0	239.48		0.024	0.446878981					0.019882178	0.000116321	0.019765857	4.71E-02	4.31E+00		9.14E+01	9.49E-05		2.99E+01
0		2.405	871	0	240		0.02405	0.443821656					0.019926408	0.000114735	0.019811673	4.73E-02	4.33E+00		9.16E+01	8.81E-05		2.96E+01
0		2.41	865	0	240.52		0.0241	0.440764331					0.019970484	0.00011316	0.019857324	4.74E-02	4.35E+00		9.18E+01	8.78E-05		2.92E+01
0		2.415	865	0	241.02		0.02415	0.440764331					0.020014561	0.00011316	0.019901401	4.75E-02	4.37E+00		9.20E+01	8.82E-05		2.88E+01
0		2.42	865	0	241.54		0.0242	0.440764331					0.020058637	0.00011316	0.019945477	4.76E-02	4.39E+00		9.22E+01	8.48E-05		2.85E+01
0		2.425	865	0	242.06		0.02425	0.440764331					0.020102713	0.00011316	0.019989554	4.77E-02	4.41E+00		9.24E+01	8.48E-05		2.81E+01
0		2.43	865	0	242.58		0.0243	0.440764331					0.020124828	0.00011316	0.020011668	4.78E-02	4.43E+00		9.26E+01	4.25E-05		2.77E+01
0		2.4325	871	0	243.08		0.024325	0.443821656					0.020169057	0.000114735	0.020054322	4.79E-02	4.45E+00		9.28E+01	8.53E-05		2.74E+01
0		2.4375	865	0	243.6		0.024375	0.440764331					0.020213287	0.00011316	0.020100127	4.80E-02	4.47E+00		9.30E+01	8.81E-05		2.70E+01
0		2.4425	871	0	244.12		0.024425	0.443821656					0.020257975	0.000114735	0.02014324	4.82E-02	4.49E+00		9.32E+01	8.29E-05		2.66E+01
0		2.4475	883	0	244.64		0.024475	0.449936306					0.020303274	0.000117918	0.020185356	4.83E-02	4.51E+00		9.34E+01	8.10E-05		2.63E+01
0		2.4525	895	0	245.14		0.024525	0.456050955					0.020348573	0.000121145	0.020227428	4.84E-02	4.53E+00		9.36E+01	8.41E-05		2.59E+01
0		2.4575	883	0	245.66		0.024575	0.449936306					0.020393567	0.000117918	0.020275649	4.85E-02	4.55E+00		9.37E+01	9.27E-05		2.56E+01
0		2.4625	883	0	246.18		0.024625	0.449936306					0.020438713	0.000117918	0.020320795	4.86E-02	4.57E+00		9.39E+01	8.68E-05		2.53E+01
0		2.4675	889	0	246.7		0.024675	0.452993631					0.020484318	0.000119526	0.020364792	4.88E-02	4.59E+00		9.41E+01	8.46E-05		2.49E+01
0		2.4725	901	0	247.2		0.024725	0.45910828					0.020530229	0.000122775	0.020407455	4.89E-02	4.61E+00		9.43E+01	8.53E-05		2.46E+01
0		2.4775	901	0	247.72		0.024775	0.45910828					0.020622357	0.000122775	0.020499582	4.90E-02	4.63E+00		9.45E+01	1.77E-04		2.43E+01
0		2.4875	907	0	248.24		0.024875	0.462165605					0.020668268	0.000124415	0.020543852	4.91E-02	4.65E+00		9.47E+01	8.51E-05		2.40E+01
0		2.4925	895	0	248.76		0.024925	0.456050955					0.020690841	0.000121145	0.020569696	4.92E-02	4.67E+00		9.48E+01	4.97E-05		2.37E+01
0		2.495	877	0	249.26		0.02495	0.446878981					0.020735223	0.000116321	0.020618902	4.94E-02	4.69E+00		9.50E+01	9.84E-05		2.34E+01
0		2.5	865	0	249.78		0.025	0.440764331					0.020779452	0.00011316	0.020666293	4.95E-02	4.71E+00		9.52E+01	9.11E-05		2.32E+01
0		2.505	871	0	250.3		0.02505	0.443821656					0.020823529	0.000114735	0.020708794	4.96E-02	4.73E+00		9.54E+01	8.17E-05		2.29E+01
0		2.51	859	0	250.82		0.0251	0.437707006					0.020867299	0.000111595	0.020755704	4.97E-02	4.75E+00		9.56E+01	9.02E-05		2.26E+01
0		2.515	859	0	251.32		0.02515	0.437707006					0.020910917	0.000111595	0.020799322	4.98E-02	4.77E+00		9.58E+01	8.72E-05		2.23E+01
0		2.52	853	0	251.84		0.0252	0.434649682					0.020954841	0.000110042	0.020844799	4.99E-02	4.80E+00		9.61E+01	8.75E-05		2.20E+01
0		2.525	871	0	252.36		0.02525	0.443821656					0.02099907	0.000114735	0.020884335	5.00E-02	4.82E+00		9.63E+01	7.60E-05		2.17E+01
0		2.53	865	0	252.86		0.0253	0.440764331					0.021043299	0.00011316	0.02093014	5.02E-02	4.84E+00		9.65E+01	9.16E-05		2.14E+01
0		2.535	871	0	253.38		0.02535	0.443821656					0.021087834	0.000114735	0.020973099	5.03E-02	4.86E+00		9.66E+01	8.26E-05		2.11E+01
0		2.54	877	0	253.9		0.0254	0.446878981					0.021132675	0.000116321	0.021016354	5.04E-02	4.88E+00		9.68E+01	8.32E-05		2.08E+01
0		2.545	883	0	254.42		0.02545	0.449936306					0.021177822	0.000117918	0.021059903	5.05E-02	4.90E+00		9.70E+01	8.37E-05		2.06E+01
0		2.55	889	0	254.92		0.0255	0.452993631					0.021223427	0.000119526	0.021103901	5.06E-02	4.92E+00		9.72E+01	8.80E-05		2.03E+01
0		2.555	901	0	255.44		0.02555	0.45910828					0.021292293	0.000122775	0.021169518	5.07E-02	4.94E+00		9.74E+01	1.26E-04		2.00E+01
0		2.5625	901	0	255.96		0.025625	0.45910828					0.021292293	0.000122775	0.021169518	5.09E-02	4.96E+00		9.76E+01	0.00E+00		1.98E+01
0		2.5625	907	0	256.48		0.025625	0.462165605					0.021338357	0.000124415	0.021213941	5.10E-02	4.99E+00		9.78E+01	8.54E-05		1.95E+01
0		2.5675	901	0	256.98		0.025675	0.45910828					0.021430484	0.000122775	0.021307709	5.11E-02	5.01E+00		9.79E+01	1.88E-04		1.93E+01
0		2.5775	907	0	257.5		0.025775	0.462165605					0.021476701	0.000124415	0.021352285	5.12E-02	5.03E+00		9.81E+01	8.57E-05		1.91E+01
0		2.5825	907	0	258.02		0.025825	0.462165605					0.021568522	0.000124415	0.021444107	5.14E-02	5.05E+00		9.83E+01	1.77E-04		1.88E+01
0		2.5925	895	0	258.54		0.025925	0.456050955					0.02161428	0.000121145	0.021493135	5.15E-02	5.07E+00		9.85E+01	9.43E-05		1.86E+01
0		2.5975	901	0	259.04		0.025975	0.45910828					0.021659732	0.000122775	0.021536958	5.16E-02	5.09E+00		9.87E+01	8.76E-05		1.84E+01
0		2.6025	883	0	259.56		0.026025	0.449936306					0.021704726	0.000117918	0.021586808	5.17E-02	5.11E+00		9.89E+01	9.59E-05		1.82E+01
0		2.6075	883	0	260.08		0.026075	0.449936306					0.021704726	0.000117918	0.021586808	5.18E-02	5.14E+00		9.91E+01	0.00E+00		1.79E+01
0		2.6075	871	0	260.6		0.026075	0.443821656					0.021749414	0.000114735	0.021634679	5.20E-02	5.16E+00		9.93E+01	9.21E-05		1.77E+01
0		2.6125	883	0	261.1		0.026125	0.449936306					0.021794255	0.000117918	0.021676337	5.21E-02	5.18E+00		9.94E+01	8.33E-05		1.75E+01
0		2.6175	877	0	261.62		0.026175	0.446878981					0.021816675	0.000116321	0.021700354	5.22E-02	5.20E+00		9.96E+01	4.62E-05		1.73E+01
0		2.62	883	0	262.14		0.0262	0.449936306					0.021861669	0.000117918	0.021743751	5.23E-02	5.22E+00		9.98E+01	8.35E-05		1.70E+01
0		2.625	883	0	262.66		0.02625	0.449936306					0.021906815	0.000117918	0.021788897	5.24E-02	5.24E+00		1.00E+02	8.68E-05		1.68E+01
0		2.63	889	0	263.16		0.0263	0.452993631					0.02195242	0.000119526	0.021832894	5.25E-02	5.27E+00		1.00E+02	8.80E-05		1.66E+01
0		2.635	901	0	263.68		0.02635	0.45910828					0.021998484	0.000122775	0.021875709	5.27E-02	5.29E+00		1.00E+02	8.23E-05		1.64E+01
0		2.64	907	0	264.2		0.0264	0.462165605					0.022091223	0.000124415	0.021966808	5.28E-02	5.31E+00		1.01E+02	1.75E-04		1.62E+01
0		2.65	913	0	264.72		0.0265	0.46522293					0.022137898	0.000126067	0.022011831	5.29E-02	5.33E+00		1.01E+02	8.66E-05		1.60E+01
0		2.655	919	0	265.22		0.02655	0.468280255					0.022184726	0.000127729	0.022056997	5.30E-02	5.35E+00		1.01E+02	9.03E-05		1.58E+01
0		2.66	919	0	265.74		0.0266	0.468280255					0.022232191	0.000127729	0.022104462	5.32E-02	5.38E+00		1.01E+02	9.13E-05		1.56E+01
0		2.665	944	0	266.26		0.02665	0.481019108					0.02228014	0.000134773	0.022145367	5.33E-02	5.40E+00		1.01E+02	7.87E-05		1.54E+01
0		2.67	938	0	266.76		0.0267	0.477961783					0.022328395	0.000133065	0.022195329	5.34E-02	5.42E+00		1.01E+02	9.99E-05		1.52E+01
0		2.675	956	0	267.28		0.02675	0.487133758					0.022401465	0.000138221	0.022263244	5.36E-02	5.44E+00		1.02E+02	1.31E-04		1.50E+01
0		2.6825	956	0	267.8		0.026825	0.487133758					0.022449567	0.000138221	0.022311345	5.37E-02	5.46E+00		1.02E+02	9.25E-05		1.48E+01
0		2.6875	932	0	268.32		0.026875	0.474904459					0.022496573	0.000131369	0.022365205	5.39E-02	5.49E+00		1.02E+02	1.04E-04		1.47E+01
0		2.6925	913	0	268.82		0.026925	0.46522293					0.022543401	0.000126067	0.022417334	5.40E-02	5.51E+00		1.02E+02	1.04E-04		1.45E+01
0		2.6975	925	0	269.34		0.026975	0.47133758					0.022590229	0.000129403	0.022460827	5.41E-02	5.53E+00		1.02E+02	8.36E-05		1.43E+01
0		2.7025	913	0	269.86		0.027025	0.46522293					0.022637057	0.000126067	0.02251099	5.42E-02	5.55E+00		1.02E+02	9.65E-05		1.41E+01
0		2.7075	925	0	270.38		0.027075	0.47133758					0.022684191	0.000129403	0.022554788	5.44E-02	5.58E+00		1.03E+02	8.42E-05		1.40E+01
0		2.7125	925	0	270.88		0.027125	0.47133758					0.022731809	0.000129403	0.022602406	5.45E-02	5.60E+00		1.03E+02	9.52E-05		1.38E+01
0		2.7175	944	0	271.4		0.027175	0.481019108					0.022779427	0.000134773	0.022644654	5.46E-02	5.62E+00		1.03E+02	8.12E-05		1.36E+01
0		2.7225	925	0	271.92		0.027225	0.47133758					0.022826892	0.000129403	0.022697489	5.48E-02	5.64E+00		1.03E+02	1.02E-04		1.34E+01
0		2.7275	938	0	272.44		0.027275	0.477961783					0.022875299	0.000133065	0.022742234	5.49E-02	5.67E+00		1.03E+02	8.60E-05		1.33E+01
0		2.7325	962	0	272.94		0.027325	0.490191083					0.022924166	0.000139962	0.022784204	5.50E-02	5.69E+00		1.03E+02	8.39E-05		1.31E+01
0		2.7375	956	0	273.46		0.027375	0.487133758					0.022973338	0.000138221	0.022835116	5.52E-02	5.71E+00		1.04E+02	9.79E-05		1.29E+01
0		2.7425	974	0	273.98		0.027425	0.496305732					0.022998382	0.000143475	0.022854907	5.53E-02	5.74E+00		1.04E+02	3.81E-05		1.28E+01
0		2.745	992	0	274.5		0.02745	0.505477707					0.02304893	0.000148827	0.022900103	5.55E-02	5.76E+00		1.04E+02	8.69E-05		1.26E+01
0		2.75	992	0	275		0.0275	0.505477707					0.023099783	0.000148827	0.022950956	5.56E-02	5.78E+00		1.04E+02	1.02E-04		1.25E+01
0		2.755	1004	0	275.52		0.02755	0.511592357					0.023151401	0.00015245	0.022998951	5.58E-02	5.80E+00		1.04E+02	9.23E-05		1.23E+01
0		2.76	1022	0	276.04		0.0276	0.520764331					0.023204089	0.000157965	0.023046124	5.59E-02	5.83E+00		1.04E+02	9.07E-05		1.22E+01
0		2.765	1046	0	276.56		0.02765	0.532993631					0.023310688	0.000165471	0.023145216	5.61E-02	5.85E+00		1.04E+02	1.91E-04		1.20E+01
0		2.775	1046	0	277.06		0.02775	0.532993631					0.023363987	0.000165471	0.023198516	5.63E-02	5.87E+00		1.04E+02	1.07E-04		1.19E+01
0		2.78	1046	0	277.58		0.0278	0.532993631					0.023416675	0.000165471	0.023251204	5.64E-02	5.90E+00		1.05E+02	1.01E-04		1.17E+01
0		2.785	1022	0	278.1		0.02785	0.520764331					0.023468446	0.000157965	0.023310481	5.66E-02	5.92E+00		1.05E+02	1.14E-04		1.16E+01
0		2.79	1010	0	278.62		0.0279	0.514649682					0.023519911	0.000154277	0.023365633	5.67E-02	5.94E+00		1.05E+02	1.06E-04		1.15E+01
0		2.795	1010	0	279.12		0.02795	0.514649682					0.023571682	0.000154277	0.023417404	5.69E-02	5.97E+00		1.05E+02	1.04E-04		1.13E+01
0		2.8	1022	0	279.64		0.028	0.520764331					0.023623605	0.000157965	0.02346564	5.70E-02	5.99E+00		1.05E+02	9.28E-05		1.12E+01
0		2.805	1016	0	280.16		0.02805	0.517707006					0.02364972	0.000156116	0.023493604	5.72E-02	6.01E+00		1.05E+02	5.38E-05		1.11E+01
0		2.8075	1034	0	280.66		0.028075	0.526878981					0.023702713	0.000161697	0.023541017	5.74E-02	6.04E+00		1.05E+02	9.48E-05		1.09E+01
0		2.8125	1046	0	281.18		0.028125	0.532993631					0.023756013	0.000165471	0.023590541	5.75E-02	6.06E+00		1.05E+02	9.52E-05		1.08E+01
0		2.8175	1046	0	281.7		0.028175	0.532993631					0.023809643	0.000165471	0.023644172	5.77E-02	6.09E+00		1.05E+02	1.03E-04		1.07E+01
0		2.8225	1059	0	282.22		0.028225	0.539617834					0.023863758	0.00016961	0.023694148	5.79E-02	6.11E+00		1.06E+02	9.61E-05		1.05E+01
0		2.8275	1065	0	282.72		0.028275	0.542675159					0.023918637	0.000171537	0.0237471	5.80E-02	6.13E+00		1.06E+02	1.06E-04		1.04E+01
0		2.8325	1089	0	283.24		0.028325	0.554904459					0.023974127	0.000179356	0.023794772	5.82E-02	6.16E+00		1.06E+02	9.17E-05		1.03E+01
0		2.8375	1089	0	283.76		0.028375	0.554904459					0.024030229	0.000179356	0.023850874	5.84E-02	6.18E+00		1.06E+02	1.08E-04		1.02E+01
0		2.8425	1113	0	284.28		0.028425	0.567133758					0.024087248	0.000187348	0.0238999	5.86E-02	6.20E+00		1.06E+02	9.43E-05		1.00E+01
0		2.8475	1125	0	284.78		0.028475	0.573248408					0.024145032	0.00019141	0.023953622	5.88E-02	6.23E+00		1.06E+02	1.07E-04		9.92E+00
0		2.8525	1143	0	285.3		0.028525	0.582420382					0.024203427	0.000197584	0.024005843	5.90E-02	6.25E+00		1.06E+02	1.00E-04		9.81E+00
0		2.8575	1149	0	285.82		0.028575	0.585477707					0.024321134	0.000199664	0.02412147	5.92E-02	6.28E+00		1.06E+02	2.22E-04		9.70E+00
0		2.8675	1161	0	286.34		0.028675	0.591592357					0.024350943	0.000203856	0.024147086	5.94E-02	6.30E+00		1.06E+02	4.93E-05		9.59E+00
0		2.87	1179	0	286.84		0.0287	0.600764331					0.024471096	0.000210226	0.024260869	5.96E-02	6.32E+00		1.06E+02	2.28E-04		9.48E+00
0		2.88	1179	0	287.36		0.0288	0.600764331					0.024530713	0.000210226	0.024320487	5.98E-02	6.35E+00		1.06E+02	1.15E-04		9.37E+00
0		2.885	1161	0	287.88		0.02885	0.591592357					0.024589873	0.000203856	0.024386016	6.00E-02	6.37E+00		1.06E+02	1.26E-04		9.27E+00
0		2.89	1161	0	288.4		0.0289	0.591592357					0.024589873	0.000203856	0.024386016	6.02E-02	6.40E+00		1.06E+02	0.00E+00		9.17E+00
0		2.89	1161	0	288.9		0.0289	0.591592357					0.024649032	0.000203856	0.024445176	6.04E-02	6.42E+00		1.06E+02	1.18E-04		9.06E+00
0		2.895	1161	0	289.42		0.02895	0.591592357					0.024708497	0.000203856	0.024504641	6.06E-02	6.45E+00		1.06E+02	1.14E-04		8.96E+00
0		2.9	1173	0	289.94		0.029	0.597707006					0.024768115	0.000208092	0.024560023	6.08E-02	6.47E+00		1.06E+02	1.07E-04		8.86E+00
0		2.905	1167	0	290.46		0.02905	0.594649682					0.024827885	0.000205969	0.024621917	6.10E-02	6.50E+00		1.06E+02	1.19E-04		8.75E+00
0		2.91	1179	0	290.96		0.0291	0.600764331					0.024888293	0.000210226	0.024678067	6.12E-02	6.52E+00		1.06E+02	1.12E-04		8.65E+00
0		2.915	1192	0	291.48		0.02915	0.607388535					0.024949643	0.000214888	0.024734755	6.14E-02	6.55E+00		1.07E+02	1.09E-04		8.54E+00
0		2.92	1216	0	292		0.0292	0.619617834					0.025011911	0.000223628	0.024788283	6.17E-02	6.57E+00		1.07E+02	1.03E-04		8.44E+00
0		2.925	1228	0	292.52		0.02925	0.625732484					0.025074943	0.000228064	0.024846879	6.19E-02	6.60E+00		1.07E+02	1.13E-04		8.34E+00
0		2.93	1246	0	293.02		0.0293	0.634904459					0.025170637	0.000234799	0.024935838	6.21E-02	6.62E+00		1.07E+02	1.78E-04		8.24E+00
0		2.9375	1258	0	293.54		0.029375	0.641019108					0.025234892	0.000239343	0.024995549	6.24E-02	6.65E+00		1.07E+02	1.15E-04		8.14E+00
0		2.9425	1264	0	294.06		0.029425	0.644076433					0.025299605	0.000241632	0.025057973	6.26E-02	6.67E+00		1.07E+02	1.20E-04		8.05E+00
0		2.9475	1276	0	294.56		0.029475	0.650191083					0.025365389	0.000246241	0.025119147	6.29E-02	6.70E+00		1.07E+02	1.22E-04		7.96E+00
0		2.9525	1306	0	295.08		0.029525	0.665477707					0.02543242	0.000257956	0.025174464	6.31E-02	6.72E+00		1.06E+02	1.06E-04		7.87E+00
0		2.9575	1325	0	295.6		0.029575	0.675159236					0.025500548	0.000265516	0.025235031	6.34E-02	6.75E+00		1.06E+02	1.16E-04		7.78E+00
0		2.9625	1349	0	296.12		0.029625	0.687388535					0.025638331	0.000275222	0.025363109	6.37E-02	6.77E+00		1.06E+02	2.46E-04		7.70E+00
0		2.9725	1355	0	296.62		0.029725	0.69044586					0.025707529	0.000277676	0.025429853	6.39E-02	6.80E+00		1.06E+02	1.33E-04		7.61E+00
0		2.9775	1361	0	297.14		0.029775	0.693503185					0.025776268	0.00028014	0.025496127	6.42E-02	6.82E+00		1.06E+02	1.27E-04		7.53E+00
0		2.9825	1337	0	297.66		0.029825	0.681273885					0.025844242	0.000270348	0.025573895	6.45E-02	6.85E+00		1.06E+02	1.50E-04		7.45E+00
0		2.9875	1331	0	298.18		0.029875	0.678216561					0.025912828	0.000267927	0.025644902	6.48E-02	6.87E+00		1.06E+02	1.37E-04		7.37E+00
0		2.9925	1361	0	298.68		0.029925	0.693503185					0.025947503	0.00028014	0.025667363	6.50E-02	6.90E+00		1.06E+02	4.49E-05		7.29E+00
0		2.995	1361	0	299.2		0.02995	0.693503185					0.026016854	0.00028014	0.025736713	6.53E-02	6.92E+00		1.06E+02	1.33E-04		7.21E+00
0		3	1361	0	299.72		0.03	0.693503185					0.026086662	0.00028014	0.025806522	6.56E-02	6.95E+00		1.06E+02	1.34E-04		7.13E+00
0		3.005	1379	0	300.24		0.03005	0.702675159					0.026157083	0.000287599	0.025869483	6.59E-02	6.98E+00		1.06E+02	1.21E-04		7.05E+00
0		3.01	1385	0	300.74		0.0301	0.705732484					0.026227962	0.000290108	0.025937854	6.62E-02	7.00E+00		1.06E+02	1.37E-04		6.97E+00
0		3.015	1397	0	301.26		0.03015	0.711847134					0.026299452	0.000295157	0.026004296	6.65E-02	7.03E+00		1.06E+02	1.28E-04		6.88E+00
0		3.02	1409	0	301.78		0.0302	0.717961783					0.02637186	0.000300249	0.026071611	6.68E-02	7.05E+00		1.06E+02	1.29E-04		6.80E+00
0		3.025	1433	0	302.3		0.03025	0.730191083					0.02644521	0.000310565	0.026134646	6.71E-02	7.08E+00		1.06E+02	1.21E-04		6.72E+00
0		3.03	1446	0	302.8		0.0303	0.736815287					0.026519503	0.000316225	0.026203278	6.74E-02	7.11E+00		1.05E+02	1.37E-04		6.65E+00
0		3.035	1470	0	303.32		0.03035	0.749044586					0.026595019	0.000326809	0.02626821	6.77E-02	7.13E+00		1.05E+02	1.25E-04		6.57E+00
0		3.04	1494	0	303.84		0.0304	0.761273885					0.026671452	0.000337568	0.026333885	6.81E-02	7.16E+00		1.05E+02	1.26E-04		6.50E+00
0		3.045	1506	0	304.36		0.03045	0.767388535					0.026749108	0.000343012	0.026406096	6.84E-02	7.19E+00		1.05E+02	1.39E-04		6.43E+00
0		3.05	1542	0	304.86		0.0305	0.785732484					0.026828471	0.000359607	0.026468864	6.88E-02	7.21E+00		1.05E+02	1.26E-04		6.36E+00
0		3.055	1573	0	305.38		0.03055	0.801528662					0.026949618	0.000374211	0.026575406	6.91E-02	7.24E+00		1.05E+02	2.05E-04		6.30E+00
0		3.0625	1597	0	305.9		0.030625	0.813757962					0.027030841	0.000385718	0.026645123	6.95E-02	7.27E+00		1.05E+02	1.34E-04		6.23E+00
0		3.0675	1591	0	306.4		0.030675	0.810700637					0.027111605	0.000382825	0.02672878	6.99E-02	7.29E+00		1.04E+02	1.67E-04		6.16E+00
0		3.0725	1579	0	306.92		0.030725	0.804585987					0.027192064	0.000377072	0.026814992	7.03E-02	7.32E+00		1.04E+02	1.66E-04		6.10E+00
0		3.0775	1579	0	307.44		0.030775	0.804585987					0.027272369	0.000377072	0.026895298	7.07E-02	7.35E+00		1.04E+02	1.54E-04		6.04E+00
0		3.0825	1573	0	307.96		0.030825	0.801528662					0.027352981	0.000374211	0.026978769	7.10E-02	7.37E+00		1.04E+02	1.61E-04		5.97E+00
0		3.0875	1591	0	308.46		0.030875	0.810700637					0.027434051	0.000382825	0.027051226	7.14E-02	7.40E+00		1.04E+02	1.45E-04		5.91E+00
0		3.0925	1591	0	308.98		0.030925	0.810700637					0.027515427	0.000382825	0.027132602	7.18E-02	7.43E+00		1.03E+02	1.56E-04		5.85E+00
0		3.0975	1603	0	309.5		0.030975	0.816815287					0.027597414	0.000388621	0.027208793	7.22E-02	7.45E+00		1.03E+02	1.47E-04		5.79E+00
0		3.1025	1615	0	310.02		0.031025	0.822929936					0.027680013	0.000394462	0.027285551	7.26E-02	7.48E+00		1.03E+02	1.48E-04		5.72E+00
0		3.1075	1627	0	310.52		0.031075	0.829044586					0.027763376	0.000400345	0.027363031	7.30E-02	7.51E+00		1.03E+02	1.55E-04		5.66E+00
0		3.1125	1645	0	311.04		0.031125	0.838216561					0.02784735	0.000409253	0.027438098	7.34E-02	7.54E+00		1.03E+02	1.44E-04		5.60E+00
0		3.1175	1651	0	311.56		0.031175	0.841273885					0.027889885	0.000412243	0.027477642	7.38E-02	7.56E+00		1.02E+02	7.60E-05		5.54E+00
0		3.12	1688	0	312.08		0.0312	0.860127389					0.02797651	0.000430928	0.027545582	7.42E-02	7.59E+00		1.02E+02	1.31E-04		5.47E+00
0		3.125	1712	0	312.58		0.03125	0.872356688					0.028064357	0.000443269	0.027621088	7.47E-02	7.62E+00		1.02E+02	1.51E-04		5.42E+00
0		3.13	1736	0	313.1		0.0313	0.884585987					0.028153427	0.000455784	0.027697643	7.51E-02	7.65E+00		1.02E+02	1.47E-04		5.36E+00
0		3.135	1760	0	313.62		0.03135	0.896815287					0.028244025	0.000468473	0.027775552	7.56E-02	7.67E+00		1.02E+02	1.50E-04		5.30E+00
0		3.14	1796	0	314.14		0.0314	0.915159236					0.028336178	0.000487834	0.027848344	7.61E-02	7.70E+00		1.01E+02	1.40E-04		5.25E+00
0		3.145	1821	0	314.64		0.03145	0.927898089					0.028522981	0.00050151	0.028021471	7.66E-02	7.73E+00		1.01E+02	3.46E-04		5.19E+00
0		3.155	1845	0	315.16		0.03155	0.940127389					0.028617452	0.000514816	0.028102636	7.71E-02	7.76E+00		1.01E+02	1.56E-04		5.14E+00
0		3.16	1863	0	315.68		0.0316	0.949299363					0.028807618	0.000524911	0.028282707	7.76E-02	7.79E+00		1.00E+02	3.46E-04		5.09E+00
0		3.17	1869	0	316.2		0.0317	0.952356688					0.028807618	0.000528297	0.028279321	7.82E-02	7.81E+00		1.00E+02	-6.51E-06		5.04E+00
0		3.17	1869	0	316.7		0.0317	0.952356688					0.028902548	0.000528297	0.028374251	7.87E-02	7.84E+00		9.97E+01	1.90E-04		4.99E+00
0		3.175	1857	0	317.22		0.03175	0.946242038					0.028997478	0.000521535	0.028475943	7.92E-02	7.87E+00		9.94E+01	1.96E-04		4.94E+00
0		3.18	1869	0	317.74		0.0318	0.952356688					0.029045172	0.000528297	0.028516875	7.97E-02	7.90E+00		9.91E+01	7.87E-05		4.89E+00
0		3.1825	1875	0	318.26		0.031825	0.955414013					0.029140713	0.000531694	0.028609019	8.03E-02	7.93E+00		9.88E+01	1.77E-04		4.85E+00
0		3.1875	1875	0	318.76		0.031875	0.955414013					0.029236866	0.000531694	0.028705172	8.08E-02	7.96E+00		9.85E+01	1.92E-04		4.80E+00
0		3.1925	1899	0	319.28		0.031925	0.967643312					0.029333631	0.000545393	0.028788238	8.13E-02	7.99E+00		9.82E+01	1.60E-04		4.75E+00
0		3.1975	1899	0	319.8		0.031975	0.967643312					0.029430854	0.000545393	0.028885461	8.19E-02	8.02E+00		9.79E+01	1.87E-04		4.70E+00
0		3.2025	1917	0	320.3		0.032025	0.976815287					0.029529325	0.000555781	0.028973544	8.24E-02	8.04E+00		9.76E+01	1.76E-04		4.65E+00
0		3.2075	1948	0	320.82		0.032075	0.992611465					0.029629045	0.000573902	0.029055143	8.30E-02	8.07E+00		9.72E+01	1.57E-04		4.60E+00
0		3.2125	1966	0	321.34		0.032125	1.001783439					0.029730446	0.000584557	0.029145889	8.36E-02	8.10E+00		9.69E+01	1.75E-04		4.55E+00
0		3.2175	2014	0	321.86		0.032175	1.026242038					0.029833529	0.000613449	0.02922008	8.42E-02	8.13E+00		9.66E+01	1.43E-04		4.51E+00
0		3.2225	2032	0	322.36		0.032225	1.035414013					0.030041529	0.000624463	0.029417065	8.48E-02	8.16E+00		9.62E+01	3.94E-04		4.46E+00
0		3.2325	2050	0	322.88		0.032325	1.044585987					0.030147083	0.000635576	0.029511507	8.55E-02	8.19E+00		9.58E+01	1.82E-04		4.42E+00
0		3.2375	2093	0	323.4		0.032375	1.066496815					0.030254344	0.000662519	0.029591825	8.61E-02	8.22E+00		9.54E+01	1.54E-04		4.38E+00
0		3.2425	2117	0	323.92		0.032425	1.078726115					0.030308892	0.0006778	0.029631092	8.68E-02	8.25E+00		9.50E+01	7.55E-05		4.33E+00
0		3.245	2165	0	324.42		0.03245	1.103184713					0.030420153	0.000708884	0.029711269	8.75E-02	8.28E+00		9.46E+01	1.60E-04		4.29E+00
0		3.25	2202	0	324.94		0.0325	1.122038217					0.03053251	0.000733321	0.029799188	8.83E-02	8.31E+00		9.41E+01	1.69E-04		4.25E+00
0		3.255	2208	0	325.28		0.03255	1.125095541					0.03086958	0.000737323	0.030132257	8.90E-02	8.34E+00		9.37E+01	9.80E-04		4.21E+00
0		3.27	2202	0	326.84		0.0327	1.122038217					0.030982242	0.000733321	0.030248921	8.97E-02	8.37E+00		9.33E+01	7.48E-05		4.18E+00
0		3.275	2220	0	327.36		0.03275	1.131210191					0.031095669	0.000745359	0.03035031	9.05E-02	8.40E+00		9.28E+01	1.95E-04		4.14E+00
0		3.28	2232	0	327.88		0.0328	1.137324841					0.031209707	0.000753439	0.030456268	9.12E-02	8.43E+00		9.24E+01	2.04E-04		4.10E+00
0		3.285	2244	0	328.4		0.03285	1.14343949					0.031324051	0.000761562	0.030562489	9.20E-02	8.46E+00		9.20E+01	2.04E-04		4.06E+00
0		3.29	2244	0	328.9		0.0329	1.14343949					0.031438701	0.000761562	0.030677139	9.28E-02	8.49E+00		9.16E+01	2.29E-04		4.02E+00
0		3.295	2256	0	329.42		0.03295	1.14955414					0.031554115	0.000769729	0.030784386	9.35E-02	8.52E+00		9.11E+01	2.06E-04		3.99E+00
0		3.3	2274	0	329.94		0.033	1.158726115					0.031670752	0.000782061	0.030888691	9.43E-02	8.55E+00		9.07E+01	2.01E-04		3.95E+00
0		3.305	2304	0	330.46		0.03305	1.174012739					0.031729847	0.000802832	0.030927015	9.51E-02	8.58E+00		9.03E+01	7.37E-05		3.91E+00
0		3.3075	2335	0	330.96		0.033075	1.189808917					0.031849745	0.000824581	0.031025164	9.59E-02	8.62E+00		8.98E+01	1.96E-04		3.87E+00
0		3.3125	2371	0	331.48		0.033125	1.208152866					0.031971631	0.000850203	0.031121427	9.68E-02	8.65E+00		8.93E+01	1.85E-04		3.84E+00
0		3.3175	2413	0	332		0.033175	1.22955414					0.032219427	0.000880591	0.031338836	9.77E-02	8.68E+00		8.89E+01	4.18E-04		3.80E+00
0		3.3275	2450	0	332.5		0.033275	1.248407643					0.032344726	0.000907803	0.031436923	9.86E-02	8.71E+00		8.84E+01	1.96E-04		3.77E+00
0		3.3325	2468	0	333.02		0.033325	1.257579618					0.032472166	0.000921191	0.031550974	9.95E-02	8.74E+00		8.79E+01	2.19E-04		3.73E+00
0		3.3375	2534	0	333.54		0.033375	1.291210191					0.032602382	0.00097112	0.031631262	1.00E-01	8.77E+00		8.73E+01	1.54E-04		3.70E+00
0		3.3425	2577	0	334.06		0.033425	1.313121019					0.032734764	0.001004358	0.031730407	1.01E-01	8.80E+00		8.68E+01	1.91E-04		3.67E+00
0		3.3475	2619	0	334.56		0.033475	1.334522293					0.032868981	0.001037363	0.031831618	1.03E-01	8.84E+00		8.62E+01	2.02E-04		3.63E+00
0		3.3525	2649	0	335.02		0.033525	1.349808917					0.033138025	0.001061264	0.032076761	1.04E-01	8.87E+00		8.56E+01	5.33E-04		3.60E+00
0		3.3625	2631	0	335.62		0.033625	1.340636943					0.033272395	0.001046891	0.032225504	1.05E-01	8.90E+00		8.51E+01	2.48E-04		3.57E+00
0		3.3675	2643	0	336.14		0.033675	1.346751592					0.033339503	0.001056462	0.032283041	1.06E-01	8.93E+00		8.45E+01	1.11E-04		3.54E+00
0		3.37	2625	0	336.66		0.0337	1.337579618					0.033474178	0.001042121	0.032432057	1.07E-01	8.97E+00		8.40E+01	2.87E-04		3.52E+00
0		3.375	2661	0	337.18		0.03375	1.355923567					0.033609465	0.001070901	0.032538564	1.08E-01	9.00E+00		8.35E+01	2.05E-04		3.49E+00
0		3.38	2649	0	337.68		0.0338	1.349808917					0.033745363	0.001061264	0.032684099	1.09E-01	9.03E+00		8.30E+01	2.91E-04		3.46E+00
0		3.385	2685	0	338.2		0.03385	1.368152866					0.03388251	0.001090305	0.032792204	1.10E-01	9.06E+00		8.24E+01	2.08E-04		3.43E+00
0		3.39	2698	0	338.72		0.0339	1.37477707					0.034020446	0.001100889	0.032919557	1.11E-01	9.10E+00		8.19E+01	2.45E-04		3.40E+00
0		3.395	2716	0	339.24		0.03395	1.383949045					0.034159452	0.001115627	0.033043825	1.12E-01	9.13E+00		8.14E+01	2.39E-04		3.37E+00
0		3.4	2740	0	339.74		0.034	1.396178344					0.034299834	0.001135431	0.033164404	1.13E-01	9.16E+00		8.09E+01	2.41E-04		3.34E+00
0		3.405	2770	0	340.26		0.03405	1.411464968					0.034441898	0.00116043	0.033281468	1.14E-01	9.20E+00		8.03E+01	2.25E-04		3.31E+00
0		3.41	2806	0	340.78		0.0341	1.429808917					0.034586127	0.001190789	0.033395338	1.16E-01	9.23E+00		7.98E+01	2.19E-04		3.28E+00
0		3.415	2855	0	341.3		0.03415	1.45477707					0.034732522	0.001232741	0.033499781	1.17E-01	9.26E+00		7.93E+01	2.01E-04		3.26E+00
0		3.42	2891	0	341.8		0.0342	1.473121019					0.03488121	0.001264025	0.033617185	1.18E-01	9.30E+00		7.87E+01	2.35E-04		3.23E+00
0		3.425	2945	0	342.32		0.03425	1.500636943					0.035032217	0.001311687	0.03372053	1.19E-01	9.33E+00		7.81E+01	1.99E-04		3.20E+00
0		3.43	2982	0	342.84		0.0343	1.519490446					0.035109032	0.001344853	0.033764179	1.21E-01	9.36E+00		7.75E+01	8.39E-05		3.17E+00
0		3.4325	3048	0	343.36		0.034325	1.553121019					0.035265898	0.001405043	0.033860855	1.22E-01	9.40E+00		7.69E+01	1.86E-04		3.15E+00
0		3.4375	3109	0	343.86		0.034375	1.584203822					0.03558549	0.001461844	0.034123646	1.24E-01	9.43E+00		7.63E+01	5.26E-04		3.12E+00
0		3.4475	3163	0	344.38		0.034475	1.611719745					0.035747274	0.001513066	0.034234208	1.25E-01	9.47E+00		7.56E+01	2.13E-04		3.10E+00
0		3.4525	3187	0	344.9		0.034525	1.623949045					0.035909057	0.001536115	0.034372942	1.27E-01	9.50E+00		7.50E+01	2.67E-04		3.08E+00
0		3.4575	3163	0	345.42		0.034575	1.611719745					0.036070535	0.001513066	0.034557469	1.28E-01	9.53E+00		7.44E+01	3.55E-04		3.05E+00
0		3.4625	3175	0	345.92		0.034625	1.617834395					0.036232471	0.001524569	0.034707903	1.30E-01	9.57E+00		7.38E+01	3.01E-04		3.03E+00
0		3.4675	3181	0	346.44		0.034675	1.62089172					0.036394713	0.001530336	0.034864377	1.31E-01	9.60E+00		7.32E+01	3.01E-04		3.01E+00
0		3.4725	3187	0	346.96		0.034725	1.623949045					0.036557745	0.001536115	0.03502163	1.33E-01	9.64E+00		7.26E+01	3.02E-04		2.98E+00
0		3.4775	3212	0	347.48		0.034775	1.636687898					0.03672172	0.001560309	0.035161411	1.34E-01	9.67E+00		7.20E+01	2.69E-04		2.96E+00
0		3.4825	3224	0	347.98		0.034825	1.642802548					0.036886764	0.00157199	0.035314775	1.36E-01	9.71E+00		7.14E+01	3.07E-04		2.94E+00
0		3.4875	3254	0	348.5		0.034875	1.658089172					0.037053032	0.001601381	0.035451651	1.38E-01	9.75E+00		7.09E+01	2.63E-04		2.91E+00
0		3.4925	3272	0	349.02		0.034925	1.667261146					0.037136701	0.001619147	0.035517554	1.39E-01	9.78E+00		7.03E+01	1.27E-04		2.89E+00
0		3.495	3296	0	349.52		0.03495	1.679490446					0.037305439	0.001642986	0.035662453	1.41E-01	9.82E+00		6.97E+01	2.90E-04		2.87E+00
0		3.5	3327	0	350.04		0.035	1.695286624					0.037476955	0.001674037	0.035802918	1.42E-01	9.85E+00		6.91E+01	2.70E-04		2.84E+00
0		3.505	3405	0	350.56		0.03505	1.735031847					0.037651529	0.001753452	0.035898077	1.44E-01	9.89E+00		6.86E+01	1.83E-04		2.82E+00
0		3.51	3447	0	351.08		0.0351	1.756433121					0.03782842	0.001796975	0.036031445	1.46E-01	9.92E+00		6.80E+01	2.56E-04		2.79E+00
0		3.515	3496	0	351.58		0.03515	1.781401274					0.038008242	0.001848428	0.036159815	1.48E-01	9.96E+00		6.74E+01	2.57E-04		2.77E+00
0		3.52	3562	0	352.1		0.0352	1.815031847					0.038191299	0.001918878	0.036272421	1.50E-01	1.00E+01		6.67E+01	2.17E-04		2.75E+00
0		3.525	3623	0	352.62		0.03525	1.84611465					0.038378076	0.001985163	0.036392913	1.52E-01	1.00E+01		6.61E+01	2.32E-04		2.73E+00
0		3.53	3708	0	353.14		0.0353	1.889426752					0.038759019	0.002079405	0.036679614	1.54E-01	1.01E+01		6.54E+01	5.51E-04		2.71E+00
0		3.54	3768	0	353.64		0.0354	1.92					0.038952089	0.002147244	0.036804845	1.56E-01	1.01E+01		6.48E+01	2.50E-04		2.69E+00
0		3.545	3810	0	354.16		0.03545	1.941401274					0.039341287	0.002195379	0.037145908	1.58E-01	1.01E+01		6.41E+01	6.56E-04		2.67E+00
0		3.555	3828	0	354.68		0.03555	1.950573248					0.039438981	0.002216172	0.037222809	1.60E-01	1.02E+01		6.35E+01	1.48E-04		2.65E+00
0		3.5575	3841	0	355.2		0.035575	1.957197452					0.039438981	0.00223125	0.037207731	1.63E-01	1.02E+01		6.28E+01	-2.90E-05		2.63E+00
0		3.5575	3828	0	355.7		0.035575	1.950573248					0.039634522	0.002216172	0.03741835	1.65E-01	1.03E+01		6.22E+01	4.21E-04		2.61E+00
0		3.5625	3847	0	356.22		0.035625	1.960254777					0.039830548	0.002238226	0.037592322	1.67E-01	1.03E+01		6.16E+01	3.35E-04		2.59E+00
0		3.5675	3847	0	356.74		0.035675	1.960254777					0.040027185	0.002238226	0.037788959	1.69E-01	1.03E+01		6.10E+01	3.78E-04		2.57E+00
0		3.5725	3871	0	357.26		0.035725	1.972484076					0.040224892	0.00226624	0.037958652	1.72E-01	1.04E+01		6.04E+01	3.26E-04		2.55E+00
0		3.5775	3889	0	357.76		0.035775	1.981656051					0.040423516	0.002287365	0.038136151	1.74E-01	1.04E+01		5.98E+01	3.55E-04		2.53E+00
0		3.5825	3907	0	358.28		0.035825	1.990828025					0.040623669	0.002308588	0.038315081	1.76E-01	1.04E+01		5.93E+01	3.44E-04		2.51E+00
0		3.5875	3949	0	358.8		0.035875	2.012229299					0.04082614	0.002358489	0.038467651	1.79E-01	1.05E+01		5.87E+01	2.93E-04		2.49E+00
0		3.5925	3998	0	359.32		0.035925	2.037197452					0.041030777	0.002417381	0.038613396	1.81E-01	1.05E+01		5.81E+01	2.80E-04		2.47E+00
0		3.5975	4034	0	359.82		0.035975	2.055541401					0.041238038	0.002461112	0.038776926	1.83E-01	1.06E+01		5.76E+01	3.27E-04		2.45E+00
0		3.6025	4101	0	360.34		0.036025	2.089681529					0.041659949	0.002543543	0.039116406	1.86E-01	1.06E+01		5.70E+01	6.53E-04		2.43E+00
0		3.6125	4179	0	360.86		0.036125	2.129426752					0.041873834	0.002641218	0.039232616	1.89E-01	1.06E+01		5.64E+01	2.23E-04		2.42E+00
0		3.6175	4216	0	361.38		0.036175	2.148280255					0.041982089	0.002688195	0.039293894	1.91E-01	1.07E+01		5.58E+01	1.18E-04		2.40E+00
0		3.62	4282	0	361.88		0.0362	2.181910828					0.042202752	0.002773019	0.039429732	1.94E-01	1.07E+01		5.52E+01	2.72E-04		2.38E+00
0		3.625	4379	0	362.4		0.03625	2.23133758					0.042427414	0.002900077	0.039527337	1.97E-01	1.08E+01		5.46E+01	1.88E-04		2.36E+00
0		3.63	4439	0	362.92		0.0363	2.261910828					0.042655924	0.002980093	0.03967583	2.00E-01	1.08E+01		5.40E+01	2.86E-04		2.34E+00
0		3.635	4530	0	363.42		0.03635	2.308280255					0.043120994	0.00310353	0.040017463	2.03E-01	1.08E+01		5.34E+01	6.83E-04		2.33E+00
0		3.645	4597	0	363.94		0.03645	2.342420382					0.043354904	0.003196013	0.040158891	2.06E-01	1.09E+01		5.27E+01	2.72E-04		2.31E+00
0		3.65	4584	0	364.46		0.0365	2.335796178					0.043588968	0.003177963	0.040411005	2.09E-01	1.09E+01		5.21E+01	4.85E-04		2.29E+00
0		3.655	4603	0	364.98		0.03655	2.345477707					0.043823822	0.003204362	0.04061946	2.13E-01	1.10E+01		5.15E+01	4.01E-04		2.28E+00
0		3.66	4615	0	365.48		0.0366	2.351592357					0.044059287	0.003221091	0.040838196	2.16E-01	1.10E+01		5.10E+01	4.37E-04		2.26E+00
0		3.665	4627	0	366		0.03665	2.357707006					0.044295363	0.003237864	0.041057499	2.19E-01	1.10E+01		5.04E+01	4.22E-04		2.24E+00
0		3.67	4639	0	366.52		0.0367	2.363821656					0.044532051	0.00325468	0.041277371	2.22E-01	1.11E+01		4.98E+01	4.23E-04		2.23E+00
0		3.675	4651	0	367.04		0.03675	2.369936306					0.044769809	0.00327154	0.041498269	2.26E-01	1.11E+01		4.93E+01	4.25E-04		2.21E+00
0		3.68	4681	0	367.54		0.0368	2.38522293					0.044889376	0.003313881	0.041575495	2.29E-01	1.12E+01		4.88E+01	1.54E-04		2.20E+00
0		3.6825	4705	0	368.06		0.036825	2.397452229					0.045130217	0.003347949	0.041782268	2.32E-01	1.12E+01		4.82E+01	3.98E-04		2.18E+00
0		3.6875	4748	0	368.58		0.036875	2.419363057					0.045372917	0.003409424	0.041963493	2.36E-01	1.12E+01		4.77E+01	3.49E-04		2.16E+00
0		3.6925	4778	0	369.1		0.036925	2.434649682					0.045618089	0.003452645	0.042165445	2.39E-01	1.13E+01		4.72E+01	3.88E-04		2.15E+00
0		3.6975	4845	0	369.6		0.036975	2.468789809					0.045867261	0.003550154	0.042317108	2.43E-01	1.13E+01		4.67E+01	3.03E-04		2.13E+00
0		3.7025	4935	0	370.12		0.037025	2.514649682					0.046120433	0.003683273	0.04243716	2.46E-01	1.14E+01		4.62E+01	2.31E-04		2.12E+00
0		3.7075	5002	0	370.64		0.037075	2.548789809					0.046377146	0.003783964	0.042593183	2.50E-01	1.14E+01		4.56E+01	3.00E-04		2.10E+00
0		3.7125	5074	0	371.16		0.037125	2.585477707					0.046637248	0.003893682	0.042743566	2.54E-01	1.15E+01		4.51E+01	2.89E-04		2.08E+00
0		3.7175	5135	0	371.66		0.037175	2.61656051					0.046901987	0.003987865	0.042914122	2.58E-01	1.15E+01		4.46E+01	3.41E-04		2.07E+00
0		3.7225	5256	0	372.18		0.037225	2.678216561					0.04717228	0.004178018	0.042994262	2.62E-01	1.15E+01		4.40E+01	1.54E-04		2.05E+00
0		3.7275	5353	0	372.7		0.037275	2.727643312					0.047722701	0.004333652	0.043389048	2.67E-01	1.16E+01		4.35E+01	7.59E-04		2.04E+00
0		3.7375	5449	0	373.22		0.037375	2.77656051					0.048001452	0.004490484	0.043510968	2.71E-01	1.16E+01		4.29E+01	2.34E-04		2.03E+00
0		3.7425	5492	0	373.72		0.037425	2.798471338					0.048141299	0.004561636	0.043579663	2.76E-01	1.17E+01		4.24E+01	1.37E-04		2.01E+00
0		3.745	5486	0	374.24		0.03745	2.795414013					0.048420841	0.004551674	0.043869166	2.80E-01	1.17E+01		4.18E+01	5.57E-04		2.00E+00
0		3.75	5486	0	374.76		0.0375	2.795414013					0.048700535	0.004551674	0.044148861	2.85E-01	1.18E+01		4.13E+01	5.38E-04		1.99E+00
0		3.755	5492	0	375.28		0.03755	2.798471338					0.048980994	0.004561636	0.044419358	2.89E-01	1.18E+01		4.08E+01	5.20E-04		1.97E+00
0		3.76	5516	0	375.78		0.0376	2.810700637					0.049262369	0.004601592	0.044660778	2.94E-01	1.19E+01		4.03E+01	4.83E-04		1.96E+00
0		3.765	5528	0	376.3		0.03765	2.816815287					0.049544968	0.004621635	0.044923333	2.99E-01	1.19E+01		3.99E+01	5.05E-04		1.95E+00
0		3.77	5564	0	376.82		0.0377	2.835159236					0.049828943	0.004682026	0.045146917	3.03E-01	1.19E+01		3.94E+01	4.30E-04		1.93E+00
0		3.775	5582	0	377.32		0.03775	2.84433121					0.050114166	0.004712368	0.045401797	3.08E-01	1.20E+01		3.89E+01	5.10E-04		1.92E+00
0		3.78	5613	0	377.84		0.0378	2.860127389					0.050401707	0.004764855	0.045636852	3.13E-01	1.20E+01		3.85E+01	4.52E-04		1.91E+00
0		3.785	5673	0	378.36		0.03785	2.890700637					0.050692025	0.004867267	0.045824759	3.18E-01	1.21E+01		3.80E+01	3.61E-04		1.89E+00
0		3.79	5722	0	378.88		0.0379	2.91566879					0.050985885	0.004951711	0.046034174	3.22E-01	1.21E+01		3.76E+01	4.03E-04		1.88E+00
0		3.795	5812	0	379.38		0.03795	2.961528662					0.051284204	0.005108705	0.046175499	3.28E-01	1.22E+01		3.72E+01	2.83E-04		1.87E+00
0		3.8	5897	0	379.9		0.038	3.004840764					0.051586369	0.005259226	0.046327143	3.33E-01	1.22E+01		3.67E+01	2.92E-04		1.85E+00
0		3.805	5963	0	380.42		0.03805	3.038471338					0.051739834	0.005377609	0.046362226	3.38E-01	1.23E+01		3.63E+01	6.75E-05		1.84E+00
0		3.8075	6084	0	380.94		0.038075	3.100127389					0.052052013	0.005598066	0.046453947	3.44E-01	1.23E+01		3.58E+01	1.76E-04		1.83E+00
0		3.8125	6169	0	381.44		0.038125	3.14343949					0.052368981	0.00575558	0.046613401	3.50E-01	1.24E+01		3.54E+01	3.19E-04		1.82E+00
0		3.8175	6272	0	381.96		0.038175	3.195923567					0.05301372	0.00594938	0.04706434	3.56E-01	1.24E+01		3.49E+01	8.67E-04		1.81E+00
0		3.8275	6381	0	382.48		0.038275	3.251464968					0.053340854	0.006157963	0.047182891	3.62E-01	1.25E+01		3.44E+01	2.28E-04		1.80E+00
0		3.8325	6459	0	383		0.038325	3.291210191					0.054001898	0.00630943	0.047692468	3.68E-01	1.25E+01		3.40E+01	9.80E-04		1.78E+00
0		3.8425	6514	0	383.5		0.038425	3.319235669					0.05433428	0.006417341	0.04791694	3.74E-01	1.25E+01		3.35E+01	4.49E-04		1.77E+00
0		3.8475	6532	0	384.02		0.038475	3.328407643					0.05433428	0.006452855	0.047881425	3.81E-01	1.26E+01		3.31E+01	-6.83E-05		1.76E+00
0		3.8475	6526	0	384.54		0.038475	3.325350318					0.054666815	0.006441006	0.048225809	3.87E-01	1.26E+01		3.26E+01	6.62E-04		1.75E+00
0		3.8525	6526	0	385.06		0.038525	3.325350318					0.054999962	0.006441006	0.048558956	3.94E-01	1.27E+01		3.22E+01	6.41E-04		1.74E+00
0		3.8575	6550	0	385.56		0.038575	3.337579618					0.055334025	0.006488468	0.048845557	4.00E-01	1.27E+01		3.18E+01	5.73E-04		1.73E+00
0		3.8625	6562	0	386.08		0.038625	3.343694268					0.055669796	0.006512264	0.049157532	4.07E-01	1.28E+01		3.14E+01	6.00E-04		1.72E+00
0		3.8675	6617	0	386.6		0.038675	3.371719745					0.055838764	0.006621888	0.049216876	4.13E-01	1.28E+01		3.11E+01	1.14E-04		1.71E+00
0		3.87	6647	0	387.12		0.0387	3.387006369					0.056178688	0.006682069	0.049496619	4.20E-01	1.29E+01		3.07E+01	5.38E-04		1.70E+00
0		3.875	6695	0	387.62		0.03875	3.411464968					0.056521847	0.006778924	0.049742924	4.27E-01	1.29E+01		3.03E+01	4.93E-04		1.69E+00
0		3.88	6774	0	388.14		0.0388	3.451719745					0.056868395	0.006939848	0.049928547	4.34E-01	1.30E+01		2.99E+01	3.57E-04		1.68E+00
0		3.885	6828	0	388.66		0.03885	3.479235669					0.057218637	0.007050933	0.050167704	4.41E-01	1.30E+01		2.96E+01	4.60E-04		1.67E+00
0		3.89	6919	0	389.18		0.0389	3.525605096					0.057929006	0.007240128	0.050688878	4.48E-01	1.31E+01		2.92E+01	1.00E-03		1.66E+00
0		3.9	7022	0	389.68		0.039	3.578089172					0.058289134	0.007457293	0.05083184	4.56E-01	1.31E+01		2.88E+01	2.86E-04		1.65E+00
0		3.905	7113	0	390.2		0.03905	3.624458599					0.058653567	0.007651828	0.051001739	4.63E-01	1.32E+01		2.85E+01	3.27E-04		1.64E+00
0		3.91	7191	0	390.72		0.0391	3.664203822					0.058653567	0.007820565	0.050833001	4.71E-01	1.32E+01		2.81E+01	-3.24E-04		1.63E+00
0		3.91	7324	0	391.22		0.0391	3.731974522					0.059407045	0.008112529	0.051294516	4.79E-01	1.33E+01		2.77E+01	9.23E-04		1.62E+00
0		3.92	7463	0	391.74		0.0392	3.802802548					0.059790713	0.008423381	0.051367332	4.88E-01	1.33E+01		2.74E+01	1.40E-04		1.61E+00
0		3.925	7596	0	392.26		0.03925	3.870573248					0.060374318	0.008726287	0.051648032	4.96E-01	1.34E+01		2.70E+01	5.40E-04		1.61E+00
0		3.9325	7675	0	392.78		0.039325	3.910828025					0.060764943	0.008908741	0.051856201	5.05E-01	1.34E+01		2.66E+01	4.00E-04		1.60E+00
0		3.9375	7657	0	393.28		0.039375	3.901656051					0.061155567	0.008867003	0.052288564	5.14E-01	1.35E+01		2.63E+01	8.65E-04		1.59E+00
0		3.9425	7675	0	393.8		0.039425	3.910828025					0.061547261	0.008908741	0.05263852	5.23E-01	1.36E+01		2.59E+01	6.73E-04		1.58E+00
0		3.9475	7699	0	394.32		0.039475	3.923057325					0.061939873	0.008964544	0.052975328	5.32E-01	1.36E+01		2.56E+01	6.48E-04		1.57E+00
0		3.9525	7711	0	394.84		0.039525	3.929171975					0.062334038	0.008992511	0.053341527	5.41E-01	1.37E+01		2.53E+01	7.04E-04		1.57E+00
0		3.9575	7760	0	395.34		0.039575	3.954140127					0.062730064	0.009107161	0.053622903	5.50E-01	1.37E+01		2.49E+01	5.63E-04		1.56E+00
0		3.9625	7784	0	395.86		0.039625	3.966369427					0.063127618	0.009163581	0.053964037	5.59E-01	1.38E+01		2.46E+01	6.56E-04		1.55E+00
0		3.9675	7820	0	396.38		0.039675	3.984713376					0.063526548	0.009248538	0.05427801	5.68E-01	1.38E+01		2.43E+01	6.04E-04		1.54E+00
0		3.9725	7838	0	396.9		0.039725	3.99388535					0.06392749	0.009291163	0.054636327	5.78E-01	1.39E+01		2.40E+01	6.89E-04		1.54E+00
0		3.9775	7899	0	397.4		0.039775	4.024968153					0.064331516	0.009436345	0.054895171	5.87E-01	1.39E+01		2.37E+01	5.18E-04		1.53E+00
0		3.9825	7959	0	397.92		0.039825	4.055541401					0.064739847	0.009580244	0.055159603	5.97E-01	1.40E+01		2.34E+01	5.09E-04		1.52E+00
0		3.9875	8068	0	398.44		0.039875	4.111082803					0.065153274	0.009844448	0.055308826	6.07E-01	1.40E+01		2.32E+01	2.87E-04		1.51E+00
0		3.9925	8159	0	398.96		0.039925	4.157452229					0.065362382	0.010067774	0.055294609	6.17E-01	1.41E+01		2.29E+01	-2.73E-05		1.50E+00
0		3.995	8256	0	399.46		0.03995	4.206878981					0.065785516	0.010308582	0.055476934	6.27E-01	1.42E+01		2.26E+01	3.65E-04		1.50E+00
0		4	8352	0	399.98		0.04	4.255796178					0.066213567	0.010549711	0.055663856	6.38E-01	1.42E+01		2.23E+01	3.59E-04		1.49E+00
0		4.005	8449	0	400.5		0.04005	4.30522293					0.066648395	0.010796182	0.055852213	6.48E-01	1.43E+01		2.20E+01	3.62E-04		1.48E+00
0		4.01	8618	0	401.02		0.0401	4.39133758					0.067091401	0.0112324	0.055859001	6.60E-01	1.43E+01		2.17E+01	1.31E-05		1.47E+00
0		4.015	8770	0	401.52		0.04015	4.468789809					0.067991325	0.011632117	0.056359208	6.71E-01	1.44E+01		2.14E+01	1.00E-03		1.47E+00
0		4.025	8891	0	402.04		0.04025	4.53044586					0.068446204	0.011955309	0.056490895	6.83E-01	1.44E+01		2.11E+01	2.53E-04		1.46E+00
0		4.03	8963	0	402.56		0.0403	4.567133758					0.06890386	0.012149723	0.056754137	6.95E-01	1.45E+01		2.08E+01	5.06E-04		1.45E+00
0		4.035	9000	0	403.08		0.04035	4.585987261					0.06936121	0.01225024	0.05711097	7.08E-01	1.45E+01		2.06E+01	6.86E-04		1.45E+00
0		4.04	8951	0	403.58		0.0404	4.561019108					0.069817771	0.012117212	0.057700559	7.20E-01	1.46E+01		2.03E+01	1.18E-03		1.44E+00
0		4.045	8969	0	404.1		0.04045	4.570191083					0.070275732	0.012165995	0.058109738	7.32E-01	1.47E+01		2.00E+01	7.87E-04		1.43E+00
0		4.05	9006	0	404.62		0.0405	4.589044586					0.070735401	0.012266579	0.058468822	7.44E-01	1.47E+01		1.98E+01	6.91E-04		1.43E+00
0		4.055	9036	0	405.12		0.04055	4.60433121					0.070966	0.012348438	0.058617562	7.56E-01	1.48E+01		1.95E+01	2.97E-04		1.42E+00
0		4.0575	9066	0	405.64		0.040575	4.619617834					0.071428879	0.012430569	0.05899831	7.69E-01	1.48E+01		1.93E+01	7.32E-04		1.41E+00
0		4.0625	9102	0	406.16		0.040625	4.637961783					0.071893312	0.012529486	0.059363827	7.81E-01	1.49E+01		1.91E+01	7.03E-04		1.41E+00
0		4.0675	9127	0	406.68		0.040675	4.650700637					0.072360981	0.012598408	0.059762573	7.94E-01	1.50E+01		1.88E+01	7.67E-04		1.40E+00
0		4.0725	9229	0	407.18		0.040725	4.702675159					0.07283372	0.012881572	0.059952148	8.07E-01	1.50E+01		1.86E+01	3.79E-04		1.39E+00
0		4.0775	9326	0	407.7		0.040775	4.752101911					0.073311554	0.013153775	0.060157779	8.20E-01	1.51E+01		1.84E+01	3.95E-04		1.39E+00
0		4.0825	9429	0	408.22		0.040825	4.804585987					0.073794484	0.01344593	0.060348554	8.33E-01	1.51E+01		1.82E+01	3.67E-04		1.38E+00
0		4.0875	9526	0	408.74		0.040875	4.854012739					0.074282968	0.013724001	0.060558967	8.47E-01	1.52E+01		1.79E+01	4.05E-04		1.38E+00
0		4.0925	9647	0	409.24		0.040925	4.91566879					0.074777924	0.014074862	0.060703062	8.61E-01	1.53E+01		1.77E+01	2.88E-04		1.37E+00
0		4.0975	9780	0	409.76		0.040975	4.98343949					0.075279197	0.014465628	0.06081357	8.76E-01	1.53E+01		1.75E+01	2.13E-04		1.36E+00
0		4.1025	9895	0	410.28		0.041025	5.042038217					0.075787554	0.014807822	0.060979733	8.91E-01	1.54E+01		1.73E+01	3.20E-04		1.35E+00
0		4.1075	10058	0	410.8		0.041075	5.125095541					0.076304675	0.015299697	0.061004978	9.06E-01	1.54E+01		1.70E+01	4.85E-05		1.35E+00
0		4.1125	10239	0	411.3		0.041125	5.217324841					0.077092127	0.015855307	0.06123682	9.22E-01	1.55E+01		1.68E+01	4.64E-04		1.34E+00
0		4.12	10366	0	411.82		0.0412	5.282038217					0.07815042	0.016251071	0.061899349	9.38E-01	1.56E+01		1.66E+01	1.27E-03		1.34E+00
0		4.13	10403	0	412.34		0.0413	5.30089172					0.078680815	0.01636729	0.062313525	9.54E-01	1.56E+01		1.64E+01	7.96E-04		1.33E+00
0		4.135	10415	0	412.86		0.04135	5.307006369					0.078680815	0.016405071	0.062275744	9.71E-01	1.57E+01		1.62E+01	-7.27E-05		1.32E+00
0		4.135	10433	0	413.36		0.04135	5.316178344					0.07921228	0.016461825	0.062750455	9.87E-01	1.58E+01		1.60E+01	9.49E-04		1.32E+00
0		4.14	10427	0	413.88		0.0414	5.313121019					0.079744662	0.016442897	0.063301766	1.00E+00	1.58E+01		1.58E+01	1.06E-03		1.31E+00
0		4.145	10469	0	414.4		0.04145	5.334522293					0.08027921	0.016575627	0.063703583	1.02E+00	1.59E+01		1.56E+01	7.73E-04		1.31E+00
0		4.15	10512	0	414.92		0.0415	5.356433121					0.080816076	0.016712071	0.064104005	1.04E+00	1.59E+01		1.54E+01	7.70E-04		1.30E+00
0		4.155	10560	0	415.42		0.04155	5.38089172					0.081355694	0.016865041	0.064490653	1.05E+00	1.60E+01		1.52E+01	7.73E-04		1.29E+00
0		4.16	10620	0	415.94		0.0416	5.411464968					0.081898395	0.017057234	0.064841161	1.07E+00	1.61E+01		1.50E+01	6.74E-04		1.29E+00
0		4.165	10681	0	416.46		0.04165	5.442547771					0.082444637	0.017253746	0.065190891	1.09E+00	1.61E+01		1.48E+01	6.73E-04		1.28E+00
0		4.17	10759	0	416.98		0.0417	5.482292994					0.082995032	0.017506664	0.065488368	1.11E+00	1.62E+01		1.47E+01	5.72E-04		1.28E+00
0		4.175	10844	0	417.48		0.04175	5.525605096					0.083550828	0.017784374	0.065766454	1.12E+00	1.63E+01		1.45E+01	5.56E-04		1.27E+00
0		4.18	10971	0	418		0.0418	5.590318471					0.083832038	0.018203379	0.065628659	1.14E+00	1.63E+01		1.43E+01	-2.65E-04		1.26E+00
0		4.1825	11104	0	418.52		0.041825	5.658089172					0.084970127	0.018647408	0.066322719	1.16E+00	1.64E+01		1.41E+01	1.33E-03		1.26E+00
0		4.1925	11231	0	419.02		0.041925	5.722802548					0.085545032	0.0190764	0.066468631	1.18E+00	1.65E+01		1.40E+01	2.92E-04		1.25E+00
0		4.1975	11334	0	419.54		0.041975	5.775286624					0.085545032	0.019427906	0.066117126	1.20E+00	1.65E+01		1.38E+01	-6.76E-04		1.25E+00
0		4.1975	11515	0	420.06		0.041975	5.867515924					0.086728115	0.020053374	0.06667474	1.22E+00	1.66E+01		1.36E+01	1.07E-03		1.24E+00
0		4.2075	11703	0	420.58		0.042075	5.963312102					0.087328293	0.020713524	0.066614769	1.24E+00	1.67E+01		1.34E+01	-1.15E-04		1.23E+00
0		4.2125	11854	0	421.08		0.042125	6.040254777					0.088543121	0.021251492	0.067291629	1.26E+00	1.67E+01		1.33E+01	1.35E-03		1.23E+00
0		4.2225	11987	0	421.6		0.042225	6.108025478					0.089155478	0.021731044	0.067424434	1.28E+00	1.68E+01		1.31E+01	2.55E-04		1.22E+00
0		4.2275	12048	0	422.12		0.042275	6.13910828					0.08976814	0.021952778	0.067815362	1.30E+00	1.69E+01		1.29E+01	7.52E-04		1.22E+00
0		4.2325	11999	0	422.64		0.042325	6.114140127					0.090380497	0.021774575	0.068605922	1.33E+00	1.69E+01		1.28E+01	1.52E-03		1.21E+00
0		4.2375	12036	0	423.14		0.042375	6.132993631					0.090380497	0.02190907	0.068471427	1.35E+00	1.70E+01		1.26E+01	-2.69E-04		1.21E+00
0		4.2375	12102	0	423.66		0.042375	6.166624204					0.090998408	0.022150007	0.0688484	1.37E+00	1.71E+01		1.25E+01	7.25E-04		1.20E+00
0		4.2425	12151	0	424.18		0.042425	6.191592357					0.091928522	0.022329738	0.069598785	1.39E+00	1.71E+01		1.23E+01	1.44E-03		1.20E+00
0		4.25	12187	0	424.7		0.0425	6.209936306					0.092550739	0.022462247	0.070088492	1.42E+00	1.72E+01		1.22E+01	9.42E-04		1.19E+00
0		4.255	12235	0	425.2		0.04255	6.234394904					0.093174943	0.022639536	0.070535407	1.44E+00	1.73E+01		1.20E+01	8.94E-04		1.19E+00
0		4.26	12265	0	425.72		0.0426	6.249681529					0.093802229	0.022750696	0.071051534	1.46E+00	1.74E+01		1.19E+01	9.93E-04		1.18E+00
0		4.265	12356	0	426.24		0.04265	6.296050955					0.094434764	0.023089545	0.071345219	1.48E+00	1.74E+01		1.17E+01	5.65E-04		1.18E+00
0		4.27	12471	0	426.76		0.0427	6.354649682					0.095072854	0.023521344	0.071551509	1.51E+00	1.75E+01		1.16E+01	3.97E-04		1.18E+00
0		4.275	12574	0	427.26		0.04275	6.407133758					0.095716191	0.023911482	0.071804709	1.53E+00	1.76E+01		1.15E+01	5.06E-04		1.17E+00
0		4.28	12677	0	427.78		0.0428	6.459617834					0.096365236	0.024304828	0.072060407	1.56E+00	1.76E+01		1.13E+01	4.92E-04		1.17E+00
0		4.285	12798	0	428.3		0.04285	6.521273885					0.097021822	0.024771014	0.072250807	1.58E+00	1.77E+01		1.12E+01	3.66E-04		1.17E+00
0		4.29	12973	0	428.82		0.0429	6.61044586					0.097686561	0.025453084	0.072233476	1.61E+00	1.78E+01		1.11E+01	-3.33E-05		1.17E+00
0		4.295	13118	0	429.32		0.04295	6.68433121					0.098359783	0.026025245	0.072334538	1.63E+00	1.79E+01		1.09E+01	2.02E-04		1.17E+00
0		4.3	13306	0	429.84		0.043	6.780127389					0.099042713	0.02677655	0.072266164	1.66E+00	1.79E+01		1.08E+01	-1.31E-04		1.16E+00
0		4.305	13499	0	430.36		0.04305	6.878471338					0.100082586	0.027558957	0.072523629	1.69E+00	1.80E+01		1.07E+01	4.95E-04		1.16E+00
0		4.3125	13711	0	430.88		0.043125	6.986496815					0.100782917	0.028431373	0.072351544	1.71E+00	1.81E+01		1.05E+01	-3.31E-04		1.16E+00
0		4.3175	13777	0	431.38		0.043175	7.020127389					0.10148679	0.02870575	0.07278104	1.74E+00	1.82E+01		1.04E+01	8.59E-04		1.16E+00
0		4.3225	13850	0	431.9		0.043225	7.057324841					0.102192981	0.029010761	0.07318222	1.77E+00	1.82E+01		1.03E+01	7.72E-04		1.16E+00
0		4.3275	13868	0	432.42		0.043275	7.066496815					0.102898102	0.029086217	0.073811885	1.80E+00	1.83E+01		1.02E+01	1.21E-03		1.16E+00
0		4.3325	13808	0	432.92		0.043325	7.035923567					0.103603223	0.028835078	0.074768145	1.83E+00	1.84E+01		1.00E+01	1.91E-03		1.16E+00
0		4.3375	13868	0	433.44		0.043375	7.066496815					0.104311427	0.029086217	0.07522521	1.86E+00	1.84E+01		9.92E+00	8.79E-04		1.16E+00
0		4.3425	13929	0	433.96		0.043425	7.097579618					0.105022561	0.029342658	0.075679902	1.89E+00	1.85E+01		9.81E+00	8.74E-04		1.16E+00
0		4.3475	13983	0	434.48		0.043475	7.125095541					0.105737389	0.029570611	0.076166778	1.92E+00	1.86E+01		9.70E+00	9.36E-04		1.16E+00
0		4.3525	14074	0	434.98		0.043525	7.171464968					0.106455911	0.029956748	0.076499163	1.95E+00	1.87E+01		9.59E+00	6.65E-04		1.16E+00
0		4.3575	14128	0	435.5		0.043575	7.198980892					0.10717828	0.030187069	0.076991211	1.98E+00	1.88E+01		9.48E+00	9.46E-04		1.16E+00
0		4.3625	14225	0	436.02		0.043625	7.248407643					0.107905745	0.030603009	0.077302736	2.01E+00	1.88E+01		9.37E+00	5.99E-04		1.15E+00
0		4.3675	14328	0	436.54		0.043675	7.30089172					0.108272255	0.031047792	0.077224463	2.04E+00	1.89E+01		9.27E+00	-1.51E-04		1.15E+00
0		4.37	14443	0	437.04		0.0437	7.359490446					0.109012051	0.031548186	0.077463865	2.07E+00	1.90E+01		9.17E+00	4.79E-04		1.15E+00
0		4.375	14594	0	437.56		0.04375	7.436433121					0.109759847	0.032211301	0.077548547	2.10E+00	1.91E+01		9.06E+00	1.63E-04		1.15E+00
0		4.38	14757	0	438.08		0.0438	7.519490446					0.110516127	0.032934853	0.077581274	2.14E+00	1.91E+01		8.96E+00	6.29E-05		1.15E+00
0		4.385	14927	0	438.6		0.04385	7.60611465					0.111280586	0.03369804	0.077582546	2.17E+00	1.92E+01		8.86E+00	2.45E-06		1.15E+00
0		4.39	15078	0	439.1		0.0439	7.683057325					0.112054599	0.03438326	0.077671338	2.20E+00	1.93E+01		8.75E+00	1.78E-04		1.15E+00
0		4.395	15302	0	439.62		0.04395	7.797197452					0.112840459	0.03541245	0.077428009	2.24E+00	1.94E+01		8.65E+00	-4.68E-04		1.14E+00
0		4.4	15543	0	440.14		0.044	7.92					0.114432815	0.036536696	0.077896119	2.28E+00	1.95E+01		8.54E+00	9.00E-04		1.14E+00
0		4.41	15707	0	440.66		0.0441	8.003566879					0.116038777	0.037311788	0.078726989	2.31E+00	1.95E+01		8.44E+00	1.60E-03		1.14E+00
0		4.42	15810	0	441.16		0.0442	8.056050955					0.116844688	0.037802743	0.079041945	2.35E+00	1.96E+01		8.34E+00	6.30E-04		1.14E+00
0		4.425	15822	0	441.68		0.04425	8.062165605					0.117651363	0.037860151	0.079791212	2.39E+00	1.97E+01		8.24E+00	1.44E-03		1.14E+00
0		4.43	15840	0	442.2		0.0443	8.07133758					0.117651363	0.037946343	0.07970502	2.43E+00	1.98E+01		8.14E+00	-1.66E-04		1.14E+00
0		4.43	15852	0	442.72		0.0443	8.077452229					0.118056153	0.038003859	0.080052293	2.47E+00	1.98E+01		8.05E+00	6.68E-04		1.14E+00
0		4.4325	15924	0	443.22		0.044325	8.114140127					0.11886958	0.038349872	0.080519708	2.50E+00	1.99E+01		7.96E+00	9.35E-04		1.13E+00
0		4.4375	16003	0	443.74		0.044375	8.154394904					0.119686089	0.038731328	0.080954761	2.54E+00	2.00E+01		7.87E+00	8.37E-04		1.13E+00
0		4.4425	16045	0	444.26		0.044425	8.175796178					0.120505682	0.038934896	0.081570786	2.58E+00	2.01E+01		7.78E+00	1.18E-03		1.13E+00
0		4.4475	16124	0	444.78		0.044475	8.216050955					0.12132851	0.039319244	0.082009266	2.62E+00	2.02E+01		7.70E+00	8.43E-04		1.13E+00
0		4.4525	16172	0	445.28		0.044525	8.240509554					0.122154879	0.039553693	0.082601186	2.66E+00	2.03E+01		7.61E+00	1.18E-03		1.13E+00
0		4.4575	16263	0	445.8		0.044575	8.286878981					0.122987261	0.040000084	0.082987177	2.70E+00	2.03E+01		7.53E+00	7.42E-04		1.13E+00
0		4.4625	16408	0	446.32		0.044625	8.360764331					0.123827363	0.040716541	0.083110823	2.74E+00	2.04E+01		7.45E+00	2.38E-04		1.12E+00
0		4.4675	16566	0	446.82		0.044675	8.441273885					0.124675796	0.041504472	0.083171324	2.78E+00	2.05E+01		7.37E+00	1.21E-04		1.12E+00
0		4.4725	16735	0	447.34		0.044725	8.527388535					0.125532535	0.042355617	0.083176918	2.82E+00	2.06E+01		7.29E+00	1.08E-05		1.12E+00
0		4.4775	16892	0	447.86		0.044775	8.607388535					0.127264204	0.043154066	0.084110138	2.87E+00	2.07E+01		7.21E+00	1.79E-03		1.12E+00
0		4.4875	17092	0	448.38		0.044875	8.709299363					0.127264204	0.044181997	0.083082207	2.91E+00	2.08E+01		7.13E+00	-1.98E-03		1.12E+00
0		4.4875	17303	0	448.88		0.044875	8.816815287					0.128594369	0.04527958	0.083314789	2.96E+00	2.08E+01		7.05E+00	4.65E-04		1.12E+00
0		4.495	17503	0	449.4		0.04495	8.918726115					0.129491949	0.046332375	0.083159574	3.00E+00	2.09E+01		6.97E+00	-2.98E-04		1.11E+00
0		4.5	17727	0	449.92		0.045	9.032866242					0.130399847	0.047525869	0.082873978	3.05E+00	2.10E+01		6.88E+00	-5.49E-04		1.11E+00
0		4.505	17908	0	450.44		0.04505	9.125095541					0.132227363	0.048501341	0.083726022	3.10E+00	2.11E+01		6.80E+00	1.64E-03		1.11E+00
0		4.515	17957	0	450.94		0.04515	9.150063694					0.133143898	0.048767124	0.084376774	3.15E+00	2.12E+01		6.72E+00	1.30E-03		1.11E+00
0		4.52	18017	0	451.46		0.0452	9.180636943					0.134060892	0.049093561	0.084967331	3.20E+00	2.13E+01		6.65E+00	1.14E-03		1.11E+00
0		4.525	17975	0	451.98		0.04525	9.159235669					0.134978803	0.048864941	0.086113862	3.25E+00	2.13E+01		6.57E+00	2.20E-03		1.11E+00
0		4.53	18053	0	452.5		0.0453	9.198980892					0.134978803	0.049289946	0.085688857	3.30E+00	2.14E+01		6.50E+00	-8.17E-04		1.11E+00
0		4.53	18114	0	453		0.0453	9.230063694					0.136826955	0.049623604	0.087203351	3.35E+00	2.15E+01		6.43E+00	3.03E-03		1.11E+00
0		4.54	18156	0	453.52		0.0454	9.251464968					0.136826955	0.04985399	0.086972965	3.40E+00	2.16E+01		6.36E+00	-4.43E-04		1.10E+00
0		4.54	18235	0	454.04		0.0454	9.291719745					0.138689936	0.050288781	0.088401155	3.45E+00	2.17E+01		6.30E+00	2.75E-03		1.10E+00
0		4.55	18326	0	454.56		0.0455	9.338089172					0.139625732	0.050791956	0.088833776	3.50E+00	2.18E+01		6.23E+00	8.32E-04		1.10E+00
0		4.555	18404	0	455.06		0.04555	9.377834395					0.140096013	0.051225243	0.08887077	3.55E+00	2.19E+01		6.16E+00	7.40E-05		1.10E+00
0		4.5575	18513	0	455.58		0.045575	9.433375796					0.141042586	0.051833816	0.08920877	3.60E+00	2.20E+01		6.10E+00	6.50E-04		1.10E+00
0		4.5625	18640	0	456.1		0.045625	9.498089172					0.141996089	0.052547419	0.08944867	3.65E+00	2.20E+01		6.04E+00	4.61E-04		1.10E+00
0		4.5675	18785	0	456.62		0.045675	9.571974522					0.142958229	0.053368129	0.089590101	3.71E+00	2.21E+01		5.97E+00	2.72E-04		1.09E+00
0		4.5725	18979	0	457.12		0.045725	9.670828025					0.143930076	0.054476128	0.089453949	3.76E+00	2.22E+01		5.91E+00	-2.72E-04		1.09E+00
0		4.5775	19166	0	457.64		0.045775	9.76611465					0.144911478	0.055554922	0.089356555	3.82E+00	2.23E+01		5.85E+00	-1.87E-04		1.09E+00
0		4.5825	19354	0	458.16		0.045825	9.861910828					0.14590335	0.056650148	0.089253202	3.87E+00	2.24E+01		5.79E+00	-1.99E-04		1.09E+00
0		4.5875	19577	0	458.66		0.045875	9.975541401					0.146907707	0.057963134	0.088944573	3.93E+00	2.25E+01		5.72E+00	-6.17E-04		1.09E+00
0		4.5925	19844	0	459.18		0.045925	10.11159236					0.147924854	0.05955497	0.088369883	3.99E+00	2.26E+01		5.66E+00	-1.11E-03		1.09E+00
0		4.5975	20079	0	459.7		0.045975	10.23133758					0.149977898	0.060973867	0.089004032	4.05E+00	2.27E+01		5.60E+00	1.22E-03		1.08E+00
0		4.6075	20212	0	460.22		0.046075	10.29910828					0.151008446	0.061784304	0.089224142	4.11E+00	2.28E+01		5.54E+00	4.23E-04		1.08E+00
0		4.6125	20237	0	460.72		0.046125	10.31184713					0.152040854	0.061937239	0.090103615	4.17E+00	2.29E+01		5.47E+00	1.76E-03		1.08E+00
0		4.6175	20285	0	461.24		0.046175	10.33630573					0.152558127	0.062231404	0.090326723	4.24E+00	2.29E+01		5.42E+00	4.29E-04		1.08E+00
0		4.62	20321	0	461.76		0.0462	10.35464968					0.153594229	0.062452486	0.091141744	4.30E+00	2.30E+01		5.36E+00	1.57E-03		1.08E+00
0		4.625	20346	0	462.28		0.04625	10.36738854					0.15463265	0.062606245	0.092026405	4.36E+00	2.31E+01		5.30E+00	1.70E-03		1.08E+00
0		4.63	20412	0	462.78		0.0463	10.40101911					0.155673822	0.063013078	0.092660743	4.42E+00	2.32E+01		5.25E+00	1.27E-03		1.08E+00
0		4.635	20454	0	463.3		0.04635	10.42242038					0.156717771	0.063272658	0.093445113	4.49E+00	2.33E+01		5.19E+00	1.51E-03		1.08E+00
0		4.64	20521	0	463.82		0.0464	10.45656051					0.157765108	0.063687854	0.094077254	4.55E+00	2.34E+01		5.14E+00	1.22E-03		1.07E+00
0		4.645	20587	0	464.34		0.04645	10.49019108					0.15881614	0.064098181	0.094717959	4.62E+00	2.35E+01		5.09E+00	1.23E-03		1.07E+00
0		4.65	20666	0	464.84		0.0465	10.53044586					0.159872268	0.064591062	0.095281205	4.68E+00	2.36E+01		5.04E+00	1.13E-03		1.07E+00
0		4.655	20787	0	465.36		0.04655	10.59210191					0.160936268	0.065349641	0.095586626	4.75E+00	2.37E+01		4.99E+00	5.87E-04		1.07E+00
0		4.66	20975	0	465.88		0.0466	10.68789809					0.162009822	0.066537046	0.095472776	4.81E+00	2.38E+01		4.94E+00	-2.19E-04		1.07E+00
0		4.665	21162	0	466.4		0.04665	10.78318471					0.163092446	0.06772874	0.095363706	4.88E+00	2.39E+01		4.89E+00	-2.10E-04		1.07E+00
0		4.67	21331	0	466.9		0.0467	10.86929936					0.164184166	0.068814825	0.095369341	4.95E+00	2.40E+01		4.85E+00	1.13E-05		1.07E+00
0		4.675	21519	0	467.42		0.04675	10.96509554					0.165286076	0.070033164	0.095252912	5.02E+00	2.41E+01		4.80E+00	-2.24E-04		1.07E+00
0		4.68	21731	0	467.94		0.0468	11.07312102					0.165843121	0.071419861	0.09442326	5.09E+00	2.42E+01		4.75E+00	-1.60E-03		1.06E+00
0		4.6825	21997	0	468.46		0.046825	11.20866242					0.166969822	0.073179003	0.093790819	5.16E+00	2.43E+01		4.70E+00	-1.22E-03		1.06E+00
0		4.6875	22226	0	468.96		0.046875	11.32535032					0.169243248	0.074710595	0.094532653	5.24E+00	2.44E+01		4.65E+00	1.48E-03		1.06E+00
0		4.6975	22390	0	469.48		0.046975	11.4089172					0.170387223	0.075817204	0.094570019	5.31E+00	2.45E+01		4.60E+00	7.19E-05		1.06E+00
0		4.7025	22511	0	470		0.047025	11.47057325					0.172683478	0.076638881	0.096044597	5.39E+00	2.45E+01		4.55E+00	2.84E-03		1.06E+00
0		4.7125	22553	0	470.52		0.047125	11.49197452					0.172683478	0.076925126	0.095758352	5.47E+00	2.46E+01		4.51E+00	-5.50E-04		1.06E+00
0		4.7125	22559	0	471.02		0.047125	11.49503185					0.173833592	0.076966062	0.096867531	5.54E+00	2.47E+01		4.46E+00	2.22E-03		1.06E+00
0		4.7175	22583	0	471.54		0.047175	11.50726115					0.174985261	0.077129914	0.097855347	5.62E+00	2.48E+01		4.42E+00	1.90E-03		1.06E+00
0		4.7225	22620	0	472.06		0.047225	11.52611465					0.176138943	0.07738286	0.098756083	5.70E+00	2.49E+01		4.38E+00	1.73E-03		1.06E+00
0		4.7275	22662	0	472.56		0.047275	11.54751592					0.177294764	0.07767049	0.099624274	5.78E+00	2.50E+01		4.33E+00	1.74E-03		1.06E+00
0		4.7325	22704	0	473.08		0.047325	11.5689172					0.178453363	0.077958654	0.100494709	5.85E+00	2.51E+01		4.29E+00	1.67E-03		1.06E+00
0		4.7375	22771	0	473.6		0.047375	11.60305732					0.179616293	0.078419448	0.101196845	5.93E+00	2.52E+01		4.25E+00	1.35E-03		1.06E+00
0		4.7425	22874	0	474.12		0.047425	11.6555414					0.180200522	0.079130482	0.101070041	6.01E+00	2.53E+01		4.21E+00	-2.44E-04		1.06E+00
0		4.745	22988	0	474.62		0.04745	11.71363057					0.181375299	0.079921192	0.101454107	6.09E+00	2.54E+01		4.18E+00	7.68E-04		1.05E+00
0		4.75	23122	0	475.14		0.0475	11.78191083					0.182558102	0.08085565	0.101702452	6.17E+00	2.55E+01		4.14E+00	4.78E-04		1.05E+00
0		4.755	23303	0	475.66		0.04755	11.87414013					0.183750459	0.082126487	0.101623971	6.25E+00	2.56E+01		4.10E+00	-1.51E-04		1.05E+00
0		4.76	23497	0	476.18		0.0476	11.97299363					0.184952828	0.083499603	0.101453225	6.34E+00	2.57E+01		4.06E+00	-3.28E-04		1.06E+00
0		4.765	23696	0	476.68		0.04765	12.0743949					0.187376013	0.084919936	0.102456077	6.42E+00	2.58E+01		4.02E+00	2.01E-03		1.06E+00
0		4.775	23859	0	477.2		0.04775	12.15745223					0.187376013	0.086092249	0.101283764	6.51E+00	2.59E+01		3.99E+00	-2.25E-03		1.06E+00
0		4.775	24071	0	477.72		0.04775	12.26547771					0.189842662	0.087628997	0.102213665	6.60E+00	2.61E+01		3.95E+00	1.79E-03		1.06E+00
0		4.785	24337	0	478.24		0.04785	12.40101911					0.19108786	0.089576412	0.101511448	6.69E+00	2.62E+01		3.91E+00	-1.35E-03		1.06E+00
0		4.79	24537	0	478.74		0.0479	12.50292994					0.193597669	0.091054728	0.102542941	6.78E+00	2.63E+01		3.87E+00	2.06E-03		1.06E+00
0		4.8	24718	0	479.26		0.048	12.59515924					0.194857796	0.092403034	0.102454762	6.87E+00	2.64E+01		3.84E+00	-1.70E-04		1.06E+00
0		4.805	24742	0	479.78		0.04805	12.60738854					0.195487707	0.092582559	0.102905148	6.96E+00	2.65E+01		3.80E+00	8.66E-04		1.06E+00
0		4.8075	24706	0	480.3		0.048075	12.58904459					0.196746459	0.092313337	0.104433122	7.05E+00	2.66E+01		3.77E+00	2.94E-03		1.06E+00
0		4.8125	24700	0	480.8		0.048125	12.58598726					0.198005975	0.092268505	0.10573747	7.15E+00	2.67E+01		3.73E+00	2.61E-03		1.06E+00
0		4.8175	24736	0	481.32		0.048175	12.60433121					0.198005975	0.092537662	0.105468313	7.24E+00	2.68E+01		3.70E+00	-5.18E-04		1.06E+00
0		4.8175	24773	0	481.84		0.048175	12.62318471					0.200533363	0.092814704	0.10771866	7.33E+00	2.69E+01		3.67E+00	4.33E-03		1.06E+00
0		4.8275	24827	0	482.36		0.048275	12.65070064					0.201799834	0.093219778	0.108580056	7.43E+00	2.70E+01		3.63E+00	1.66E-03		1.06E+00
0		4.8325	24882	0	482.86		0.048325	12.67872611					0.203069083	0.093633261	0.109435822	7.52E+00	2.71E+01		3.60E+00	1.71E-03		1.06E+00
0		4.8375	24936	0	483.38		0.048375	12.70624204					0.204342331	0.094040116	0.110302215	7.61E+00	2.72E+01		3.57E+00	1.67E-03		1.06E+00
0		4.8425	25039	0	483.9		0.048425	12.75872611					0.205620981	0.0948186	0.110802381	7.71E+00	2.73E+01		3.54E+00	9.62E-04		1.06E+00
0		4.8475	25148	0	484.42		0.048475	12.81426752					0.205620981	0.095645927	0.109975054	7.80E+00	2.74E+01		3.52E+00	-1.59E-03		1.06E+00
0		4.8475	25293	0	484.92		0.048475	12.88815287					0.208208446	0.09675207	0.111456376	7.90E+00	2.75E+01		3.49E+00	2.96E-03		1.06E+00
0		4.8575	25486	0	485.44		0.048575	12.98649682					0.209511885	0.09823425	0.111277635	8.00E+00	2.77E+01		3.46E+00	-3.44E-04		1.06E+00
0		4.8625	25674	0	485.96		0.048625	13.08229299					0.210823962	0.099688865	0.111135097	8.10E+00	2.78E+01		3.43E+00	-2.74E-04		1.06E+00
0		4.8675	25825	0	486.46		0.048675	13.15923567					0.211484076	0.100864941	0.110619136	8.20E+00	2.79E+01		3.40E+00	-1.03E-03		1.06E+00
0		4.87	25994	0	486.98		0.0487	13.24535032					0.212816025	0.10218939	0.110626636	8.30E+00	2.80E+01		3.37E+00	1.44E-05		1.06E+00
0		4.875	26285	0	487.5		0.04875	13.39363057					0.214161707	0.104490195	0.109671512	8.41E+00	2.81E+01		3.34E+00	-1.84E-03		1.06E+00
0		4.88	26533	0	488.02		0.0488	13.52					0.215519873	0.106471235	0.109048638	8.51E+00	2.82E+01		3.31E+00	-1.20E-03		1.06E+00
0		4.885	26775	0	488.52		0.04885	13.6433121					0.218255618	0.10842228	0.109833338	8.62E+00	2.83E+01		3.28E+00	1.57E-03		1.06E+00
0		4.895	26914	0	489.04		0.04895	13.71414013					0.219629172	0.109550931	0.110078241	8.73E+00	2.84E+01		3.26E+00	4.71E-04		1.06E+00
0		4.9	26998	0	489.56		0.049	13.75694268					0.221003185	0.110235826	0.110767358	8.84E+00	2.85E+01		3.23E+00	1.33E-03		1.06E+00
0		4.905	26932	0	490.08		0.04905	13.7233121					0.222376127	0.109697515	0.112678613	8.95E+00	2.86E+01		3.20E+00	3.68E-03		1.06E+00
0		4.91	26956	0	490.58		0.0491	13.7355414					0.223750599	0.109893112	0.113857487	9.06E+00	2.88E+01		3.17E+00	2.36E-03		1.06E+00
0		4.915	26992	0	491.1		0.04915	13.75388535					0.225127389	0.110186835	0.114940554	9.17E+00	2.89E+01		3.15E+00	2.08E-03		1.06E+00
0		4.92	27047	0	491.62		0.0492	13.78191083					0.226507261	0.110636334	0.115870927	9.28E+00	2.90E+01		3.12E+00	1.79E-03		1.06E+00
0		4.925	27113	0	492.14		0.04925	13.8155414					0.227890369	0.111176942	0.116713427	9.39E+00	2.91E+01		3.10E+00	1.62E-03		1.06E+00
0		4.93	27174	0	492.64		0.0493	13.8466242					0.228583312	0.111677766	0.116905546	9.50E+00	2.92E+01		3.08E+00	3.84E-04		1.06E+00
0		4.9325	27222	0	493.16		0.049325	13.8710828					0.229973962	0.112072649	0.117901313	9.62E+00	2.93E+01		3.05E+00	1.91E-03		1.06E+00
0		4.9375	27361	0	493.68		0.049375	13.94191083					0.23137279	0.113220093	0.118152696	9.73E+00	2.95E+01		3.03E+00	4.83E-04		1.06E+00
0		4.9425	27543	0	494.2		0.049425	14.03464968					0.232780408	0.114731339	0.118049069	9.84E+00	2.96E+01		3.01E+00	-1.99E-04		1.06E+00
0		4.9475	27706	0	494.7		0.049475	14.11770701					0.23419679	0.116093321	0.118103468	9.96E+00	2.97E+01		2.98E+00	1.09E-04		1.06E+00
0		4.9525	27887	0	495.22		0.049525	14.20993631					0.235623949	0.117615124	0.118008825	1.01E+01	2.98E+01		2.96E+00	-1.82E-04		1.06E+00
0		4.9575	28129	0	495.74		0.049575	14.33324841					0.237063134	0.11966528	0.117397853	1.02E+01	2.99E+01		2.94E+00	-1.17E-03		1.06E+00
0		4.9625	28359	0	496.26		0.049625	14.45044586					0.238513427	0.121630195	0.116883232	1.03E+01	3.01E+01		2.91E+00	-9.90E-04		1.06E+00
0		4.9675	28565	0	496.76		0.049675	14.55541401					0.239976204	0.123403658	0.116572546	1.04E+01	3.02E+01		2.89E+00	-6.21E-04		1.06E+00
0		4.9725	28849	0	497.28		0.049725	14.70012739					0.241454395	0.125869673	0.115584722	1.06E+01	3.03E+01		2.87E+00	-1.90E-03		1.06E+00
0		4.9775	29170	0	497.8		0.049775	14.86369427					0.244438803	0.128686336	0.115752467	1.07E+01	3.04E+01		2.84E+00	3.23E-04		1.06E+00
0		4.9875	29399	0	498.32		0.049875	14.98038217					0.245940229	0.130714779	0.11522545	1.08E+01	3.05E+01		2.82E+00	-1.01E-03		1.06E+00
0		4.9925	29532	0	498.82		0.049925	15.04815287					0.248198178	0.131900152	0.116298026	1.10E+01	3.06E+01		2.79E+00	2.15E-03		1.06E+00
0		5	29551	0	499.34		0.05	15.05783439					0.249704573	0.132069928	0.117634646	1.11E+01	3.07E+01		2.77E+00	2.57E-03		1.06E+00
0		5.005	29575	0	499.86		0.05005	15.07006369					0.249704573	0.132284537	0.117420036	1.12E+01	3.09E+01		2.75E+00	-4.13E-04		1.06E+00
0		5.005	29526	0	500.36		0.05005	15.04509554					0.251210331	0.131846561	0.11936377	1.14E+01	3.10E+01		2.73E+00	3.89E-03		1.06E+00
0		5.01	29575	0	500.88		0.0501	15.07006369					0.252719325	0.132284537	0.120434787	1.15E+01	3.11E+01		2.71E+00	2.06E-03		1.06E+00
0		5.015	29653	0	501.4		0.05015	15.10980892					0.254232471	0.132983222	0.121249249	1.16E+01	3.12E+01		2.69E+00	1.57E-03		1.06E+00
0		5.02	29738	0	501.92		0.0502	15.15312102					0.255749949	0.133746705	0.122003244	1.18E+01	3.14E+01		2.67E+00	1.45E-03		1.06E+00
0		5.025	29823	0	502.42		0.05025	15.19643312					0.257271732	0.134512373	0.12275936	1.19E+01	3.15E+01		2.65E+00	1.51E-03		1.06E+00
0		5.03	29907	0	502.94		0.0503	15.23923567					0.258798892	0.13527118	0.123527712	1.20E+01	3.16E+01		2.63E+00	1.48E-03		1.06E+00
0		5.035	30034	0	503.46		0.05035	15.30394904					0.260333159	0.136422477	0.123910683	1.22E+01	3.17E+01		2.61E+00	7.36E-04		1.06E+00
0		5.04	30186	0	503.98		0.0504	15.38140127					0.261876217	0.13780682	0.124069396	1.23E+01	3.18E+01		2.59E+00	3.05E-04		1.06E+00
0		5.045	30379	0	504.48		0.05045	15.47974522					0.263430204	0.139574643	0.123855561	1.24E+01	3.20E+01		2.57E+00	-4.28E-04		1.06E+00
0		5.05	30615	0	505		0.0505	15.6					0.264995911	0.141751644	0.123244267	1.26E+01	3.21E+01		2.55E+00	-1.18E-03		1.05E+00
0		5.055	30839	0	505.52		0.05055	15.71414013					0.267361592	0.143833534	0.123528059	1.27E+01	3.22E+01		2.53E+00	5.46E-04		1.05E+00
0		5.0625	31063	0	506.04		0.050625	15.82828025					0.267361592	0.145930601	0.121430992	1.29E+01	3.23E+01		2.51E+00	-4.03E-03		1.05E+00
0		5.0625	31341	0	506.54		0.050625	15.96993631					0.270571274	0.148554316	0.122016957	1.30E+01	3.25E+01		2.49E+00	1.17E-03		1.05E+00
0		5.0725	31649	0	507.06		0.050725	16.12687898					0.27219028	0.151488464	0.120701817	1.32E+01	3.26E+01		2.47E+00	-2.53E-03		1.05E+00
0		5.0775	31897	0	507.58		0.050775	16.25324841					0.273821771	0.153871878	0.119949893	1.33E+01	3.27E+01		2.45E+00	-1.45E-03		1.05E+00
0		5.0825	32139	0	508.1		0.050825	16.37656051					0.277103248	0.156215562	0.120887686	1.35E+01	3.28E+01		2.43E+00	1.80E-03		1.05E+00
0		5.0925	32260	0	508.6		0.050925	16.43821656					0.278747682	0.157394047	0.121353634	1.36E+01	3.29E+01		2.42E+00	9.32E-04		1.05E+00
0		5.0975	32284	0	509.12		0.050975	16.45044586					0.280391503	0.157628322	0.122763181	1.38E+01	3.31E+01		2.40E+00	2.71E-03		1.05E+00
0		5.1025	32236	0	509.64		0.051025	16.42598726					0.280391503	0.157159946	0.123231557	1.40E+01	3.32E+01		2.38E+00	9.01E-04		1.05E+00
0		5.1025	32302	0	510.16		0.051025	16.45961783					0.282039478	0.157804143	0.124235334	1.41E+01	3.33E+01		2.36E+00	1.93E-03		1.05E+00
0		5.1075	32381	0	510.66		0.051075	16.49987261					0.285343172	0.158576961	0.126766211	1.43E+01	3.34E+01		2.34E+00	5.06E-03		1.05E+00
0		5.1175	32454	0	511.18		0.051175	16.53707006					0.285343172	0.159292761	0.126050411	1.44E+01	3.36E+01		2.33E+00	-1.38E-03		1.05E+00
0		5.1175	32526	0	511.7		0.051175	16.57375796					0.287831108	0.160000335	0.127830773	1.46E+01	3.37E+01		2.31E+00	3.42E-03		1.05E+00
0		5.125	32575	0	512.22		0.05125	16.59872611					0.287831108	0.160482775	0.127348333	1.47E+01	3.38E+01		2.29E+00	-9.28E-04		1.05E+00
0		5.125	32702	0	512.72		0.05125	16.66343949					0.291172713	0.161736561	0.129436152	1.49E+01	3.39E+01		2.28E+00	4.18E-03		1.04E+00
0		5.135	32877	0	513.24		0.05135	16.75261146					0.292852433	0.163472212	0.129380221	1.51E+01	3.41E+01		2.26E+00	-1.08E-04		1.04E+00
0		5.14	33052	0	513.76		0.0514	16.84178344					0.294541248	0.165217127	0.129324122	1.52E+01	3.42E+01		2.24E+00	-1.08E-04		1.04E+00
0		5.145	33234	0	514.26		0.05145	16.93452229					0.296239618	0.167041664	0.129197954	1.54E+01	3.43E+01		2.23E+00	-2.52E-04		1.04E+00
0		5.15	33427	0	514.78		0.0515	17.03286624					0.297949834	0.168987421	0.128962413	1.56E+01	3.45E+01		2.21E+00	-4.53E-04		1.04E+00
0		5.155	33699	0	515.3		0.05155	17.17146497					0.299673299	0.171748757	0.127924542	1.57E+01	3.46E+01		2.20E+00	-2.00E-03		1.04E+00
0		5.16	33947	0	515.82		0.0516	17.29783439					0.301410038	0.17428595	0.127124089	1.59E+01	3.47E+01		2.18E+00	-1.54E-03		1.04E+00
0		5.165	34220	0	516.32		0.05165	17.43694268					0.303161427	0.177100418	0.126061009	1.61E+01	3.48E+01		2.16E+00	-2.13E-03		1.04E+00
0		5.17	34522	0	516.84		0.0517	17.59082803					0.304928841	0.180240122	0.124688719	1.63E+01	3.50E+01		2.15E+00	-2.64E-03		1.04E+00
0		5.175	34849	0	517.36		0.05175	17.75745223					0.307598688	0.183670842	0.123927846	1.65E+01	3.51E+01		2.13E+00	-1.46E-03		1.04E+00
0		5.1825	35012	0	517.88		0.051825	17.84050955					0.309383809	0.185393036	0.123990773	1.66E+01	3.52E+01		2.12E+00	1.21E-04		1.04E+00
0		5.1875	35054	0	518.38		0.051875	17.86191083					0.311171707	0.185838093	0.125333614	1.68E+01	3.53E+01		2.10E+00	2.69E-03		1.03E+00
0		5.1925	35121	0	518.9		0.051925	17.89605096					0.312959605	0.186549171	0.126410434	1.70E+01	3.55E+01		2.08E+00	2.07E-03		1.03E+00
0		5.1975	35054	0	519.42		0.051975	17.86191083					0.314747503	0.185838093	0.12890941	1.72E+01	3.56E+01		2.07E+00	4.81E-03		1.03E+00
0		5.2025	35121	0	519.94		0.052025	17.89605096					0.316537414	0.186549171	0.129988243	1.74E+01	3.57E+01		2.05E+00	2.07E-03		1.03E+00
0		5.2075	35133	0	520.44		0.052075	17.90216561					0.318329006	0.186676671	0.131652335	1.76E+01	3.59E+01		2.04E+00	3.33E-03		1.03E+00
0		5.2125	35187	0	520.96		0.052125	17.92968153					0.32012414	0.187250962	0.132873178	1.78E+01	3.60E+01		2.03E+00	2.35E-03		1.03E+00
0		5.2175	35272	0	521.48		0.052175	17.97299363					0.321922662	0.188156726	0.133765936	1.80E+01	3.61E+01		2.01E+00	1.72E-03		1.03E+00
0		5.2225	35320	0	522		0.052225	17.99745223					0.323725185	0.188669182	0.135056003	1.81E+01	3.63E+01		2.00E+00	2.48E-03		1.03E+00
0		5.2275	35429	0	522.5		0.052275	18.05299363					0.325533567	0.189835471	0.135698095	1.83E+01	3.64E+01		1.99E+00	1.28E-03		1.03E+00
0		5.2325	35550	0	523.02		0.052325	18.11464968					0.327348268	0.191134369	0.136213899	1.85E+01	3.65E+01		1.97E+00	9.92E-04		1.02E+00
0		5.2375	35677	0	523.54		0.052375	18.17936306					0.329172064	0.192502438	0.136669626	1.87E+01	3.67E+01		1.96E+00	8.76E-04		1.02E+00
0		5.2425	35907	0	524.06		0.052425	18.29656051					0.330089592	0.194992461	0.135097132	1.89E+01	3.68E+01		1.95E+00	-3.02E-03		1.02E+00
0		5.245	36119	0	524.56		0.05245	18.40458599					0.331935274	0.197301784	0.13463349	1.91E+01	3.69E+01		1.93E+00	-9.27E-04		1.02E+00
0		5.25	36324	0	525.08		0.0525	18.50904459					0.33379158	0.199547785	0.134243795	1.93E+01	3.71E+01		1.92E+00	-7.49E-04		1.02E+00
0		5.255	36536	0	525.6		0.05255	18.61707006					0.335661465	0.201883848	0.133777617	1.95E+01	3.72E+01		1.91E+00	-8.96E-04		1.02E+00
0		5.26	36857	0	526.12		0.0526	18.78063694					0.337546459	0.205446876	0.132099583	1.97E+01	3.73E+01		1.89E+00	-3.23E-03		1.02E+00
0		5.265	37129	0	526.62		0.05265	18.91923567					0.341339834	0.208490409	0.132849425	1.99E+01	3.75E+01		1.88E+00	1.50E-03		1.02E+00
0		5.275	37316	0	527.14		0.05275	19.01452229					0.343244522	0.210595819	0.132648703	2.01E+01	3.76E+01		1.87E+00	-3.86E-04		1.02E+00
0		5.28	37443	0	527.66		0.0528	19.07923567					0.345152293	0.212031728	0.133120565	2.03E+01	3.77E+01		1.85E+00	9.07E-04		1.01E+00
0		5.285	37437	0	528.16		0.05285	19.07617834					0.347058688	0.21196378	0.135094908	2.06E+01	3.79E+01		1.84E+00	3.95E-03		1.01E+00
0		5.29	37389	0	528.68		0.0529	19.05171975					0.348962917	0.211420588	0.137542329	2.08E+01	3.80E+01		1.83E+00	4.71E-03		1.01E+00
0		5.295	37352	0	529.2		0.05295	19.03286624					0.350865745	0.211002353	0.139863392	2.10E+01	3.82E+01		1.82E+00	4.46E-03		1.01E+00
0		5.3	37334	0	529.72		0.053	19.02369427					0.352768573	0.210799037	0.141969536	2.12E+01	3.83E+01		1.81E+00	4.05E-03		1.01E+00
0		5.305	37352	0	530.22		0.05305	19.03286624					0.353720917	0.211002353	0.142718564	2.14E+01	3.84E+01		1.80E+00	1.50E-03		1.01E+00
0		5.3075	37407	0	530.74		0.053075	19.06089172					0.355628535	0.211624203	0.144004332	2.16E+01	3.86E+01		1.78E+00	2.47E-03		1.01E+00
0		5.3125	37467	0	531.26		0.053125	19.09146497					0.357538777	0.212303629	0.145235148	2.18E+01	3.87E+01		1.77E+00	2.37E-03		1.01E+00
0		5.3175	37510	0	531.78		0.053175	19.1133758					0.359452102	0.21279122	0.146660882	2.20E+01	3.89E+01		1.76E+00	2.74E-03		1.01E+00
0		5.3225	37588	0	532.28		0.053225	19.15312102					0.361371592	0.213677116	0.147694477	2.23E+01	3.90E+01		1.75E+00	2.07E-03		1.01E+00
0		5.3275	37752	0	532.8		0.053275	19.2366879					0.363300331	0.21554577	0.147754561	2.25E+01	3.92E+01		1.74E+00	1.16E-04		1.00E+00
0		5.3325	37951	0	533.32		0.053325	19.33808917					0.365239389	0.217824148	0.14741524	2.27E+01	3.93E+01		1.73E+00	-6.53E-04		1.00E+00
0		5.3375	38157	0	533.84		0.053375	19.44305732					0.367189707	0.220195288	0.146994419	2.29E+01	3.95E+01		1.72E+00	-8.09E-04		1.00E+00
0		5.3425	38393	0	534.34		0.053425	19.5633121					0.371116229	0.222927515	0.148188715	2.31E+01	3.96E+01		1.71E+00	2.39E-03		1.00E+00
0		5.3525	38665	0	534.86		0.053525	19.70191083					0.371116229	0.226097419	0.14501881	2.34E+01	3.98E+01		1.70E+00	-6.10E-03		1.00E+00
0		5.3525	38895	0	535.38		0.053525	19.81910828					0.375094217	0.228795315	0.146298901	2.36E+01	3.99E+01		1.69E+00	2.46E-03		1.00E+00
0		5.3625	39173	0	535.9		0.053625	19.96076433					0.377095694	0.232077609	0.145018085	2.38E+01	4.00E+01		1.68E+00	-2.46E-03		1.00E+00
0		5.3675	39385	0	536.4		0.053675	20.06878981					0.37810121	0.234596364	0.143504847	2.41E+01	4.02E+01		1.67E+00	-3.03E-03		1.00E+00
0		5.37	39548	0	536.92		0.0537	20.15184713					0.382129439	0.236542198	0.145587242	2.43E+01	4.03E+01		1.66E+00	4.00E-03		1.00E+00
0		5.38	39506	0	537.44		0.0538	20.13044586					0.384141694	0.236040048	0.148101646	2.45E+01	4.05E+01		1.65E+00	4.84E-03		9.99E-01
0		5.385	39475	0	537.96		0.05385	20.11464968					0.386151325	0.235669757	0.150481568	2.48E+01	4.06E+01		1.64E+00	4.58E-03		9.99E-01
0		5.39	39403	0	538.46		0.0539	20.07796178					0.388157873	0.234810846	0.153347026	2.50E+01	4.08E+01		1.63E+00	5.73E-03		9.98E-01
0		5.395	39354	0	538.98		0.05395	20.05299363					0.388157873	0.234227207	0.153930666	2.52E+01	4.09E+01		1.62E+00	1.12E-03		9.98E-01
0		5.395	39324	0	539.5		0.05395	20.03770701					0.392164803	0.233870235	0.158294568	2.55E+01	4.11E+01		1.61E+00	8.39E-03		9.97E-01
0		5.405	39312	0	540.02		0.05405	20.03159236					0.394168115	0.233727522	0.160440593	2.57E+01	4.13E+01		1.61E+00	4.13E-03		9.96E-01
0		5.41	39318	0	540.52		0.0541	20.03464968					0.396171885	0.233798873	0.162373013	2.59E+01	4.14E+01		1.60E+00	3.86E-03		9.96E-01
0		5.415	39330	0	541.04		0.05415	20.04076433					0.398177975	0.233941607	0.164236367	2.62E+01	4.16E+01		1.59E+00	3.58E-03		9.95E-01
0		5.42	39409	0	541.56		0.0542	20.08101911					0.398177975	0.234882362	0.163295612	2.64E+01	4.18E+01		1.58E+00	-1.81E-03		9.94E-01
0		5.42	39475	0	542.06		0.0542	20.11464968					0.400192828	0.235669757	0.164523071	2.66E+01	4.19E+01		1.57E+00	2.45E-03		9.93E-01
0		5.425	39608	0	542.58		0.05425	20.18242038					0.402215707	0.237260479	0.164955228	2.69E+01	4.21E+01		1.57E+00	8.31E-04		9.93E-01
0		5.43	39790	0	543.1		0.0543	20.27515924					0.405265541	0.239445927	0.165819614	2.71E+01	4.22E+01		1.56E+00	1.66E-03		9.92E-01
0		5.4375	40014	0	543.62		0.054375	20.38929936					0.40730893	0.242149464	0.165159466	2.74E+01	4.24E+01		1.55E+00	-1.27E-03		9.91E-01
0		5.4425	40189	0	544.12		0.054425	20.47847134					0.409361873	0.244272162	0.165089711	2.76E+01	4.26E+01		1.54E+00	-1.40E-04		9.90E-01
0		5.4475	40389	0	544.64		0.054475	20.58038217					0.411427299	0.246709446	0.164717854	2.78E+01	4.27E+01		1.54E+00	-7.15E-04		9.90E-01
0		5.4525	40679	0	545.16		0.054525	20.72815287					0.413506127	0.250264998	0.16324113	2.81E+01	4.29E+01		1.53E+00	-2.84E-03		9.89E-01
0		5.4575	40915	0	545.68		0.054575	20.84840764					0.415596344	0.253177255	0.162419089	2.83E+01	4.31E+01		1.52E+00	-1.58E-03		9.88E-01
0		5.4625	41126	0	546.18		0.054625	20.95592357					0.417695325	0.255795275	0.161900049	2.86E+01	4.32E+01		1.51E+00	-1.04E-03		9.88E-01
0		5.4675	41259	0	546.7		0.054675	21.02369427					0.421901338	0.257452416	0.164448922	2.89E+01	4.34E+01		1.50E+00	4.90E-03		9.87E-01
0		5.4775	41284	0	547.22		0.054775	21.03643312					0.424005898	0.257764506	0.166241392	2.91E+01	4.36E+01		1.50E+00	3.45E-03		9.87E-01
0		5.4825	41320	0	547.74		0.054825	21.05477707					0.426112752	0.258214248	0.167898504	2.94E+01	4.37E+01		1.49E+00	3.19E-03		9.87E-01
0		5.4875	41374	0	548.24		0.054875	21.08229299					0.428220675	0.258889595	0.16933108	2.96E+01	4.39E+01		1.48E+00	2.87E-03		9.86E-01
0		5.4925	41362	0	548.76		0.054925	21.07617834					0.429274484	0.258739442	0.170535042	2.99E+01	4.41E+01		1.47E+00	2.32E-03		9.86E-01
0		5.495	41362	0	549.28		0.05495	21.07617834					0.431383503	0.258739442	0.172644061	3.02E+01	4.42E+01		1.47E+00	4.06E-03		9.85E-01
0		5.5	41417	0	549.8		0.055	21.10420382					0.433496064	0.259428003	0.174068061	3.04E+01	4.44E+01		1.46E+00	2.74E-03		9.85E-01
0		5.505	41501	0	550.3		0.05505	21.14700637					0.435613236	0.260481389	0.175131846	3.07E+01	4.46E+01		1.45E+00	2.13E-03		9.84E-01
0		5.51	41598	0	550.82		0.0551	21.19643312					0.43773642	0.261700455	0.176035965	3.09E+01	4.48E+01		1.45E+00	1.74E-03		9.84E-01
0		5.515	41737	0	551.34		0.05515	21.26726115					0.439867783	0.263452325	0.176415459	3.12E+01	4.49E+01		1.44E+00	7.30E-04		9.83E-01
0		5.52	41919	0	551.86		0.0552	21.36					0.442008089	0.265754975	0.176253114	3.15E+01	4.51E+01		1.43E+00	-3.12E-04		9.83E-01
0		5.525	42088	0	552.36		0.05525	21.44611465					0.444157949	0.267902122	0.176255827	3.17E+01	4.53E+01		1.43E+00	5.43E-06		9.82E-01
0		5.53	42294	0	552.88		0.0553	21.5510828					0.446319223	0.270531038	0.175788185	3.20E+01	4.55E+01		1.42E+00	-8.99E-04		9.82E-01
0		5.535	42536	0	553.4		0.05535	21.6743949					0.448492497	0.273635772	0.174856725	3.23E+01	4.56E+01		1.41E+00	-1.79E-03		9.81E-01
0		5.54	42765	0	553.92		0.0554	21.7910828					0.450674229	0.276590035	0.174084194	3.26E+01	4.58E+01		1.41E+00	-1.49E-03		9.81E-01
0		5.545	42868	0	554.42		0.05545	21.84356688					0.450674229	0.27792398	0.172750249	3.28E+01	4.60E+01		1.40E+00	-2.67E-03		9.81E-01
0		5.545	42554	0	554.94		0.05545	21.68356688					0.450674229	0.27386741	0.176806819	3.31E+01	4.62E+01		1.39E+00	7.80E-03		9.81E-01
0		5.545	42771	0	555.46		0.05545	21.79414013					0.452860904	0.276667652	0.176193252	3.34E+01	4.63E+01		1.39E+00	-1.18E-03		9.81E-01
0		5.55	43056	0	555.96		0.0555	21.93936306					0.455071172	0.280367028	0.174704144	3.37E+01	4.65E+01		1.38E+00	-2.98E-03		9.81E-01
0		5.555	43697	0	556.48		0.05555	22.26598726					0.462923032	0.288777146	0.174145886	3.40E+01	4.67E+01		1.38E+00	-1.07E-03		9.81E-01
0		5.5725	44356	0	557		0.055725	22.60178344					0.467450777	0.297552995	0.169897782	3.42E+01	4.69E+01		1.37E+00	-8.17E-03		9.81E-01
0		5.5825	44501	0	557.52		0.055825	22.67566879					0.474262268	0.299501579	0.174760688	3.45E+01	4.70E+01		1.36E+00	9.35E-03		9.81E-01
0		5.5975	44616	0	558.02		0.055975	22.73426752					0.476534166	0.30105153	0.175482635	3.48E+01	4.72E+01		1.35E+00	1.44E-03		9.81E-01
0		5.6025	44556	0	558.54		0.056025	22.70369427					0.476534166	0.300242361	0.176291804	3.51E+01	4.74E+01		1.35E+00	1.56E-03		9.81E-01
0		5.6025	44320	0	559.06		0.056025	22.58343949					0.476534166	0.297070194	0.179463972	3.54E+01	4.76E+01		1.34E+00	6.10E-03		9.82E-01
0		5.6025	44283	0	559.58		0.056025	22.56458599					0.476534166	0.29657439	0.179959775	3.57E+01	4.77E+01		1.34E+00	9.53E-04		9.82E-01
0		5.6025	44296	0	560.08		0.056025	22.57121019					0.478796051	0.296748544	0.182047507	3.60E+01	4.79E+01		1.33E+00	4.18E-03		9.82E-01
0		5.6075	44483	0	560.6		0.056075	22.66649682					0.48333893	0.29925934	0.184079589	3.63E+01	4.81E+01		1.32E+00	3.91E-03		9.82E-01
0		5.6175	44671	0	561.12		0.056175	22.76229299					0.484479274	0.301794225	0.182685048	3.66E+01	4.83E+01		1.32E+00	-2.68E-03		9.82E-01
0		5.62	44846	0	561.64		0.0562	22.85146497					0.486769822	0.304163433	0.182606388	3.69E+01	4.85E+01		1.31E+00	-1.51E-04		9.82E-01
0		5.625	45058	0	562.14		0.05625	22.95949045					0.486769822	0.307045967	0.179723854	3.73E+01	4.87E+01		1.31E+00	-5.77E-03		9.82E-01
0		5.625	45257	0	562.66		0.05625	23.06089172					0.489081159	0.309764112	0.179317047	3.76E+01	4.88E+01		1.30E+00	-7.82E-04		9.82E-01
0		5.63	45463	0	563.18		0.0563	23.16585987					0.491404064	0.312590487	0.178813577	3.79E+01	4.90E+01		1.29E+00	-9.68E-04		9.82E-01
0		5.635	45711	0	563.7		0.05635	23.2922293					0.493740522	0.316010142	0.17773038	3.82E+01	4.92E+01		1.29E+00	-2.08E-03		9.82E-01
0		5.64	45995	0	564.2		0.0564	23.43694268					0.496093312	0.319949048	0.176144264	3.85E+01	4.94E+01		1.28E+00	-3.17E-03		9.82E-01
0		5.645	46352	0	564.72		0.05645	23.6188535					0.500830025	0.324935029	0.175894997	3.88E+01	4.95E+01		1.28E+00	-4.79E-04		9.83E-01
0		5.655	46606	0	565.24		0.05655	23.74828025					0.503210561	0.328505948	0.174704612	3.92E+01	4.97E+01		1.27E+00	-2.29E-03		9.83E-01
0		5.66	46830	0	565.76		0.0566	23.86242038					0.507987325	0.331671299	0.176316026	3.95E+01	4.99E+01		1.26E+00	3.10E-03		9.83E-01
0		5.67	46914	0	566.26		0.0567	23.90522293					0.510377694	0.332862219	0.177515476	3.98E+01	5.01E+01		1.26E+00	2.40E-03		9.84E-01
0		5.675	46908	0	566.78		0.05675	23.90216561					0.512764675	0.332777082	0.179987593	4.02E+01	5.03E+01		1.25E+00	4.75E-03		9.84E-01
0		5.68	46781	0	567.3		0.0568	23.83745223					0.51395693	0.330977582	0.182979348	4.05E+01	5.04E+01		1.25E+00	5.75E-03		9.84E-01
0		5.6825	46811	0	567.82		0.056825	23.85273885					0.51395693	0.331402221	0.182554709	4.08E+01	5.06E+01		1.24E+00	-8.17E-04		9.85E-01
0		5.6825	46811	0	568.32		0.056825	23.85273885					0.516342688	0.331402221	0.184940467	4.12E+01	5.08E+01		1.23E+00	4.77E-03		9.85E-01
0		5.6875	46830	0	568.84		0.056875	23.86242038					0.518729236	0.331671299	0.187057936	4.15E+01	5.10E+01		1.23E+00	4.07E-03		9.85E-01
0		5.6925	46842	0	569.36		0.056925	23.86853503					0.523505083	0.3318413	0.191663783	4.18E+01	5.12E+01		1.22E+00	8.86E-03		9.86E-01
0		5.7025	46884	0	569.86		0.057025	23.88993631					0.523505083	0.332436645	0.191068438	4.22E+01	5.14E+01		1.22E+00	-1.19E-03		9.86E-01
0		5.7025	46932	0	570.38		0.057025	23.9143949					0.525900089	0.333117693	0.192782396	4.25E+01	5.16E+01		1.21E+00	3.30E-03		9.86E-01
0		5.7075	47072	0	570.9		0.057075	23.98573248					0.528301745	0.335108064	0.193193681	4.28E+01	5.18E+01		1.21E+00	7.91E-04		9.87E-01
0		5.7125	47193	0	571.42		0.057125	24.04738854					0.530710025	0.336833089	0.193876937	4.32E+01	5.20E+01		1.20E+00	1.31E-03		9.87E-01
0		5.7175	47332	0	571.92		0.057175	24.11821656					0.53554014	0.338820195	0.196719945	4.35E+01	5.22E+01		1.20E+00	5.69E-03		9.88E-01
0		5.7275	47459	0	572.44		0.057275	24.18292994					0.537961975	0.340640862	0.197321113	4.38E+01	5.24E+01		1.19E+00	1.16E-03		9.89E-01
0		5.7325	47598	0	572.96		0.057325	24.25375796					0.540388573	0.342639151	0.197749422	4.42E+01	5.25E+01		1.19E+00	8.24E-04		9.90E-01
0		5.7375	47646	0	573.48		0.057375	24.27821656					0.542817312	0.343330566	0.199486746	4.45E+01	5.27E+01		1.18E+00	3.34E-03		9.91E-01
0		5.7425	47682	0	573.98		0.057425	24.29656051					0.544031452	0.343849584	0.200181868	4.49E+01	5.29E+01		1.18E+00	1.39E-03		9.92E-01
0		5.745	47628	0	574.5		0.05745	24.26904459					0.546453414	0.343071204	0.20338221	4.52E+01	5.32E+01		1.18E+00	6.15E-03		9.93E-01
0		5.75	47434	0	575.02		0.0575	24.17019108					0.551253261	0.340282077	0.210971184	4.55E+01	5.34E+01		1.17E+00	1.46E-02		9.94E-01
0		5.76	46763	0	575.54		0.0576	23.82828025					0.555853414	0.330722929	0.225130485	4.59E+01	5.36E+01		1.17E+00	2.72E-02		9.95E-01
0		5.77	43515	0	576.04		0.0577	22.17324841					0.555853414	0.286376615	0.269476799	4.62E+01	5.39E+01		1.17E+00	8.87E-02		9.96E-01
0		5.77	42771	0	576.56		0.0577	21.79414013					0.558027605	0.276667652	0.281359953	4.64E+01	5.41E+01		1.17E+00	2.29E-02		9.97E-01
0		5.775	42566	0	577.08		0.05775	21.68968153					0.560195809	0.27402189	0.286173919	4.67E+01	5.44E+01		1.17E+00	9.26E-03		9.98E-01
0		5.78	42536	0	577.6		0.0578	21.6743949					0.562364471	0.273635772	0.2887287	4.70E+01	5.47E+01		1.16E+00	4.91E-03		9.99E-01
0		5.785	42584	0	578.1		0.05785	21.6988535					0.56453558	0.274253692	0.290281888	4.73E+01	5.50E+01		1.16E+00	3.11E-03		1.00E+00
0		5.79	42632	0	578.62		0.0579	21.7233121					0.566710229	0.274872309	0.29183792	4.75E+01	5.53E+01		1.16E+00	2.99E-03		1.00E+00
0		5.795	42723	0	579.14		0.05795	21.76968153					0.568889669	0.276047017	0.292842652	4.78E+01	5.56E+01		1.16E+00	1.93E-03		1.00E+00
0		5.8	42820	0	579.66		0.058	21.81910828					0.571075121	0.277301936	0.293773185	4.81E+01	5.59E+01		1.16E+00	1.79E-03		1.00E+00
0		5.805	42959	0	580.16		0.05805	21.88993631					0.572172624	0.279105184	0.29306744	4.84E+01	5.62E+01		1.16E+00	-1.41E-03		1.00E+00
0		5.8075	43195	0	580.68		0.058075	22.01019108					0.57437935	0.282180197	0.292199153	4.87E+01	5.65E+01		1.16E+00	-1.67E-03		1.00E+00
0		5.8125	43419	0	581.2		0.058125	22.12433121					0.576598255	0.285114438	0.291483817	4.89E+01	5.68E+01		1.16E+00	-1.38E-03		1.01E+00
0		5.8175	43673	0	581.72		0.058175	22.25375796					0.578829949	0.288460019	0.29036993	4.92E+01	5.71E+01		1.16E+00	-2.14E-03		1.01E+00
0		5.8225	43921	0	582.22		0.058225	22.38012739					0.581075656	0.291745399	0.289330257	4.95E+01	5.73E+01		1.16E+00	-2.08E-03		1.01E+00
0		5.8275	44223	0	582.74		0.058275	22.53401274					0.583336446	0.295771265	0.287565181	4.98E+01	5.76E+01		1.16E+00	-3.39E-03		1.01E+00
0		5.8325	44513	0	583.26		0.058325	22.68178344					0.58561265	0.299663127	0.285949523	5.01E+01	5.79E+01		1.16E+00	-3.11E-03		1.01E+00
0		5.8375	44828	0	583.76		0.058375	22.84229299					0.587906127	0.303919316	0.283986812	5.04E+01	5.82E+01		1.15E+00	-3.93E-03		1.01E+00
0		5.8425	45191	0	584.28		0.058425	23.02726115					0.592525745	0.308861289	0.283664456	5.07E+01	5.85E+01		1.15E+00	-6.20E-04		1.01E+00
0		5.8525	45469	0	584.8		0.058525	23.1689172					0.594847096	0.312673001	0.282174094	5.10E+01	5.88E+01		1.15E+00	-2.87E-03		1.01E+00
0		5.8575	45644	0	585.32		0.058575	23.25808917					0.597173057	0.31508445	0.282088608	5.14E+01	5.90E+01		1.15E+00	-1.64E-04		1.01E+00
0		5.8625	45650	0	585.82		0.058625	23.2611465					0.600663643	0.315167292	0.285496351	5.17E+01	5.93E+01		1.15E+00	6.82E-03		1.01E+00
0		5.87	45687	0	586.34		0.0587	23.28					0.600663643	0.315678395	0.284985249	5.20E+01	5.96E+01		1.15E+00	-9.83E-04		1.01E+00
0		5.87	45638	0	586.86		0.0587	23.25503185					0.602989452	0.315001618	0.287987834	5.23E+01	5.99E+01		1.15E+00	5.77E-03		1.01E+00
0		5.875	45650	0	587.38		0.05875	23.2611465					0.605317885	0.315167292	0.290150593	5.26E+01	6.02E+01		1.14E+00	4.16E-03		1.02E+00
0		5.88	45741	0	587.88		0.0588	23.30751592					0.607650497	0.316425071	0.291225426	5.29E+01	6.05E+01		1.14E+00	2.15E-03		1.02E+00
0		5.885	45814	0	588.4		0.05885	23.34471338					0.609988204	0.317435869	0.292552334	5.32E+01	6.08E+01		1.14E+00	2.55E-03		1.02E+00
0		5.89	45941	0	588.92		0.0589	23.40942675					0.612331287	0.319198223	0.293133064	5.36E+01	6.11E+01		1.14E+00	1.12E-03		1.02E+00
0		5.895	46025	0	589.44		0.05895	23.4522293					0.614680357	0.320366555	0.294313802	5.39E+01	6.14E+01		1.14E+00	2.27E-03		1.02E+00
0		5.9	46176	0	589.94		0.059	23.52917197					0.617037452	0.322472137	0.294565316	5.42E+01	6.17E+01		1.14E+00	5.03E-04		1.02E+00
0		5.905	46340	0	590.46		0.05905	23.61273885					0.619404433	0.324766807	0.294637626	5.45E+01	6.20E+01		1.14E+00	1.39E-04		1.02E+00
0		5.91	46564	0	590.98		0.0591	23.72687898					0.621783108	0.327914135	0.293868973	5.49E+01	6.22E+01		1.13E+00	-1.48E-03		1.02E+00
0		5.915	46799	0	591.5		0.05915	23.8466242					0.624173631	0.331232332	0.292941298	5.52E+01	6.25E+01		1.13E+00	-1.78E-03		1.02E+00
0		5.92	47029	0	592		0.0592	23.96382166					0.626575567	0.334496105	0.292079462	5.55E+01	6.28E+01		1.13E+00	-1.72E-03		1.02E+00
0		5.925	47247	0	592.52		0.05925	24.07490446					0.628989529	0.337604364	0.291385165	5.59E+01	6.31E+01		1.13E+00	-1.34E-03		1.02E+00
0		5.93	47501	0	593.04		0.0593	24.20433121					0.630203592	0.341244045	0.288959547	5.62E+01	6.34E+01		1.13E+00	-4.66E-03		1.02E+00
0		5.9325	47803	0	593.56		0.059325	24.35821656					0.635085427	0.345596935	0.289488492	5.66E+01	6.37E+01		1.13E+00	1.02E-03		1.02E+00
0		5.9425	48003	0	594.06		0.059425	24.46012739					0.637534675	0.348494827	0.289039848	5.69E+01	6.40E+01		1.12E+00	-8.97E-04		1.02E+00
0		5.9475	48130	0	594.58		0.059475	24.52484076					0.642440866	0.35034127	0.292099596	5.73E+01	6.43E+01		1.12E+00	5.88E-03		1.02E+00
0		5.9575	48154	0	595.1		0.059575	24.53707006					0.644893656	0.350690752	0.294202904	5.76E+01	6.46E+01		1.12E+00	4.04E-03		1.03E+00
0		5.9625	48118	0	595.62		0.059625	24.51872611					0.647342599	0.350166594	0.297176005	5.80E+01	6.49E+01		1.12E+00	5.72E-03		1.03E+00
0		5.9675	48003	0	596.12		0.059675	24.46012739					0.649788459	0.348494827	0.301293631	5.83E+01	6.52E+01		1.12E+00	8.24E-03		1.03E+00
0		5.9725	47997	0	596.64		0.059725	24.45707006					0.649788459	0.348407714	0.301380744	5.87E+01	6.55E+01		1.12E+00	1.68E-04		1.03E+00
0		5.9725	48015	0	597.16		0.059725	24.46624204					0.65223679	0.348669086	0.303567704	5.90E+01	6.58E+01		1.11E+00	4.21E-03		1.03E+00
0		5.9775	48082	0	597.66		0.059775	24.50038217					0.654687898	0.349642828	0.30504507	5.93E+01	6.61E+01		1.11E+00	2.95E-03		1.03E+00
0		5.9825	48124	0	598.18		0.059825	24.52178344					0.659595924	0.350253927	0.309341997	5.97E+01	6.64E+01		1.11E+00	8.26E-03		1.03E+00
0		5.9925	48196	0	598.7		0.059925	24.55847134					0.659595924	0.351302765	0.308293159	6.01E+01	6.67E+01		1.11E+00	-2.02E-03		1.04E+00
0		5.9925	48287	0	599.22		0.059925	24.60484076					0.660828166	0.352630623	0.308197542	6.04E+01	6.70E+01		1.11E+00	-1.84E-04		1.04E+00
0		5.995	48444	0	599.72		0.05995	24.68484076					0.663300981	0.354927432	0.308373549	6.08E+01	6.73E+01		1.11E+00	3.52E-04		1.04E+00
0		6	48614	0	600.24		0.06	24.77146497					0.665783682	0.35742283	0.308360851	6.11E+01	6.76E+01		1.11E+00	-2.44E-05		1.04E+00
0		6.005	48832	0	600.76		0.06005	24.88254777					0.668277618	0.360635604	0.307642014	6.15E+01	6.79E+01		1.11E+00	-1.38E-03		1.04E+00
0		6.01	49055	0	601.28		0.0601	24.99617834					0.673290713	0.363936938	0.309353776	6.18E+01	6.82E+01		1.10E+00	3.29E-03		1.04E+00
0		6.02	49327	0	601.78		0.0602	25.13477707					0.675810051	0.36798404	0.307826011	6.22E+01	6.86E+01		1.10E+00	-3.06E-03		1.05E+00
0		6.025	49557	0	602.3		0.06025	25.25197452					0.67834172	0.371423683	0.306918037	6.26E+01	6.89E+01		1.10E+00	-1.75E-03		1.05E+00
0		6.03	49811	0	602.82		0.0603	25.38140127					0.680887732	0.375240838	0.305646894	6.30E+01	6.92E+01		1.10E+00	-2.44E-03		1.05E+00
0		6.035	50120	0	603.34		0.06035	25.5388535					0.683447478	0.379910854	0.303536624	6.33E+01	6.95E+01		1.10E+00	-4.06E-03		1.05E+00
0		6.04	50350	0	603.84		0.0604	25.65605096					0.688584854	0.383405666	0.305179188	6.37E+01	6.98E+01		1.10E+00	3.29E-03		1.05E+00
0		6.05	50471	0	604.36		0.0605	25.71770701					0.691154611	0.385250664	0.305903948	6.41E+01	7.01E+01		1.09E+00	1.39E-03		1.05E+00
0		6.055	50392	0	604.88		0.06055	25.67745223					0.692437019	0.384045576	0.308391443	6.45E+01	7.04E+01		1.09E+00	4.78E-03		1.06E+00
0		6.0575	50277	0	605.4		0.060575	25.6188535					0.694997045	0.382294709	0.312702335	6.49E+01	7.07E+01		1.09E+00	8.29E-03		1.06E+00
0		6.0625	50204	0	605.9		0.060625	25.58165605					0.697553834	0.381185365	0.316368469	6.53E+01	7.10E+01		1.09E+00	7.33E-03		1.06E+00
0		6.0675	50150	0	606.42		0.060675	25.55414013					0.700108943	0.380365791	0.319743151	6.56E+01	7.13E+01		1.09E+00	6.49E-03		1.06E+00
0		6.0725	50138	0	606.94		0.060725	25.54802548					0.702663745	0.380183784	0.322479962	6.60E+01	7.17E+01		1.09E+00	5.26E-03		1.06E+00
0		6.0775	50138	0	607.46		0.060775	25.54802548					0.705219312	0.380183784	0.325035529	6.64E+01	7.20E+01		1.08E+00	4.91E-03		1.06E+00
0		6.0825	50168	0	607.96		0.060825	25.5633121					0.707777045	0.380638884	0.32713816	6.68E+01	7.23E+01		1.08E+00	4.21E-03		1.07E+00
0		6.0875	50223	0	608.48		0.060875	25.59133758					0.710338166	0.381473943	0.328864222	6.72E+01	7.26E+01		1.08E+00	3.32E-03		1.07E+00
0		6.0925	50301	0	609		0.060925	25.6310828					0.712903745	0.382659777	0.330243968	6.75E+01	7.30E+01		1.08E+00	2.65E-03		1.07E+00
0		6.0975	50398	0	609.52		0.060975	25.68050955					0.715475185	0.384137036	0.331338149	6.79E+01	7.33E+01		1.08E+00	2.10E-03		1.07E+00
0		6.1025	50531	0	610.02		0.061025	25.74828025					0.718055261	0.386167181	0.33188808	6.83E+01	7.36E+01		1.08E+00	1.10E-03		1.07E+00
0		6.1075	50737	0	610.54		0.061075	25.85324841					0.720643669	0.389322179	0.33132149	6.87E+01	7.40E+01		1.08E+00	-1.09E-03		1.07E+00
0		6.1125	50858	0	611.06		0.061125	25.91490446					0.723237452	0.391181341	0.332056111	6.91E+01	7.43E+01		1.08E+00	1.41E-03		1.07E+00
0		6.1175	50948	0	611.56		0.061175	25.96076433					0.724537108	0.392567061	0.331970047	6.95E+01	7.46E+01		1.07E+00	-1.72E-04		1.08E+00
0		6.12	51075	0	612.08		0.0612	26.02547771					0.727145669	0.394526634	0.332619035	6.99E+01	7.50E+01		1.07E+00	1.25E-03		1.08E+00
0		6.125	51311	0	612.6		0.06125	26.14573248					0.729765796	0.398181001	0.331584795	7.03E+01	7.53E+01		1.07E+00	-1.99E-03		1.08E+00
0		6.13	51529	0	613.12		0.0613	26.25681529					0.735023019	0.401571613	0.333451406	7.07E+01	7.56E+01		1.07E+00	3.59E-03		1.08E+00
0		6.14	51644	0	613.62		0.0614	26.31541401					0.737655325	0.403366031	0.334289294	7.11E+01	7.60E+01		1.07E+00	1.68E-03		1.08E+00
0		6.145	51674	0	614.14		0.06145	26.33070064					0.740286713	0.403834797	0.336451916	7.15E+01	7.63E+01		1.07E+00	4.16E-03		1.08E+00
0		6.15	51608	0	614.66		0.0615	26.29707006					0.742911631	0.40280387	0.340107761	7.19E+01	7.66E+01		1.07E+00	7.03E-03		1.08E+00
0		6.155	51420	0	615.18		0.06155	26.20127389					0.745529592	0.39987451	0.345655082	7.23E+01	7.70E+01		1.07E+00	1.07E-02		1.08E+00
0		6.16	51335	0	615.68		0.0616	26.15796178					0.748143554	0.398553575	0.349589979	7.27E+01	7.73E+01		1.06E+00	7.87E-03		1.09E+00
0		6.165	51263	0	616.2		0.06165	26.12127389					0.750754764	0.397436375	0.353318389	7.31E+01	7.77E+01		1.06E+00	7.17E-03		1.09E+00
0		6.17	51227	0	616.72		0.0617	26.10292994					0.75336442	0.396878363	0.356486058	7.35E+01	7.80E+01		1.06E+00	6.09E-03		1.09E+00
0		6.175	51202	0	617.24		0.06175	26.09019108					0.755972981	0.396491085	0.359481896	7.39E+01	7.84E+01		1.06E+00	5.76E-03		1.09E+00
0		6.18	51184	0	617.74		0.0618	26.08101911					0.75727665	0.396212362	0.361064287	7.43E+01	7.88E+01		1.06E+00	3.16E-03		1.09E+00
0		6.1825	51154	0	618.26		0.061825	26.06573248					0.759883529	0.395748042	0.364135487	7.47E+01	7.91E+01		1.06E+00	5.91E-03		1.09E+00
0		6.1875	51166	0	618.78		0.061875	26.07184713					0.762492089	0.395933737	0.366558352	7.51E+01	7.95E+01		1.06E+00	4.66E-03		1.09E+00
0		6.1925	51220	0	619.3		0.061925	26.09936306					0.765103885	0.396769906	0.368333979	7.55E+01	7.99E+01		1.06E+00	3.41E-03		1.09E+00
0		6.1975	51293	0	619.8		0.061975	26.13656051					0.767718764	0.397901684	0.36981708	7.59E+01	8.02E+01		1.06E+00	2.97E-03		1.09E+00
0		6.2025	51341	0	620.32		0.062025	26.16101911					0.770334866	0.398646746	0.37168812	7.63E+01	8.06E+01		1.06E+00	3.60E-03		1.10E+00
0		6.2075	51341	0	620.84		0.062075	26.16101911					0.772950968	0.398646746	0.374304222	7.67E+01	8.10E+01		1.06E+00	5.03E-03		1.10E+00
0		6.2125	51341	0	621.36		0.062125	26.16101911					0.775565694	0.398646746	0.376918948	7.71E+01	8.14E+01		1.06E+00	5.03E-03		1.10E+00
0		6.2175	51287	0	621.86		0.062175	26.13350318					0.778174433	0.397808601	0.380365832	7.74E+01	8.17E+01		1.06E+00	6.89E-03		1.10E+00
0		6.2225	51106	0	622.38		0.062225	26.04127389					0.783360166	0.395005695	0.38835447	7.78E+01	8.21E+01		1.05E+00	1.54E-02		1.10E+00
0		6.2325	50664	0	622.9		0.062325	25.81605096					0.785926204	0.388202677	0.397723526	7.82E+01	8.25E+01		1.05E+00	1.80E-02		1.10E+00
0		6.2375	50053	0	623.42		0.062375	25.50471338					0.789740599	0.378895809	0.41084479	7.86E+01	8.29E+01		1.05E+00	2.52E-02		1.10E+00
0		6.245	49757	0	623.92		0.06245	25.35388535					0.792271045	0.374427684	0.417843361	7.90E+01	8.34E+01		1.06E+00	1.40E-02		1.10E+00
0		6.25	49563	0	624.44		0.0625	25.25503185					0.794791783	0.371513627	0.423278156	7.94E+01	8.38E+01		1.06E+00	1.05E-02		1.10E+00
0		6.255	49376	0	624.96		0.06255	25.15974522					0.794791783	0.368715492	0.426076292	7.97E+01	8.42E+01		1.06E+00	5.38E-03		1.10E+00
0		6.255	49321	0	625.46		0.06255	25.13171975					0.797304038	0.367894524	0.429409514	8.01E+01	8.46E+01		1.06E+00	6.67E-03		1.10E+00
0		6.26	49285	0	625.98		0.0626	25.1133758					0.799816446	0.367357658	0.432458787	8.05E+01	8.51E+01		1.06E+00	5.86E-03		1.10E+00
0		6.265	49327	0	626.5		0.06265	25.13477707					0.802329771	0.36798404	0.434345731	8.08E+01	8.55E+01		1.06E+00	3.63E-03		1.11E+00
0		6.27	49321	0	627.02		0.0627	25.13171975					0.804845261	0.367894524	0.436950737	8.12E+01	8.59E+01		1.06E+00	5.01E-03		1.11E+00
0		6.275	49412	0	627.52		0.06275	25.17808917					0.807365541	0.369253348	0.438112193	8.16E+01	8.64E+01		1.06E+00	2.32E-03		1.11E+00
0		6.28	49509	0	628.04		0.0628	25.22751592					0.809892752	0.370704523	0.439188228	8.19E+01	8.68E+01		1.06E+00	2.07E-03		1.11E+00
0		6.285	49684	0	628.56		0.06285	25.3166879					0.812428904	0.373329821	0.439099083	8.23E+01	8.73E+01		1.06E+00	-1.71E-04		1.11E+00
0		6.29	49860	0	629.08		0.0629	25.40636943					0.814974917	0.375979464	0.438995453	8.27E+01	8.77E+01		1.06E+00	-1.99E-04		1.11E+00
0		6.295	50071	0	629.58		0.06295	25.51388535					0.817533083	0.379168374	0.438364709	8.31E+01	8.81E+01		1.06E+00	-1.26E-03		1.11E+00
0		6.3	50337	0	630.1		0.063	25.64942675					0.821390701	0.383207706	0.438182995	8.34E+01	8.86E+01		1.06E+00	-3.49E-04		1.11E+00
0		6.3075	50604	0	630.62		0.063075	25.78547771					0.823975567	0.387283746	0.436691821	8.38E+01	8.90E+01		1.06E+00	-2.87E-03		1.11E+00
0		6.3125	50852	0	631.14		0.063125	25.91184713					0.826573529	0.391089047	0.435484482	8.42E+01	8.94E+01		1.06E+00	-2.32E-03		1.11E+00
0		6.3175	51118	0	631.64		0.063175	26.04738854					0.829186115	0.395191217	0.433994898	8.46E+01	8.99E+01		1.06E+00	-2.98E-03		1.11E+00
0		6.3225	51426	0	632.16		0.063225	26.20433121					0.831813478	0.399967835	0.431845643	8.50E+01	9.03E+01		1.06E+00	-4.13E-03		1.11E+00
0		6.3275	51698	0	632.68		0.063275	26.34292994					0.837088535	0.404210007	0.432878528	8.54E+01	9.07E+01		1.06E+00	1.99E-03		1.11E+00
0		6.3375	51825	0	633.2		0.063375	26.40764331					0.839729605	0.40619839	0.433531215	8.58E+01	9.12E+01		1.06E+00	1.26E-03		1.11E+00
0		6.3425	51837	0	633.7		0.063425	26.41375796					0.842368994	0.406386521	0.435982472	8.62E+01	9.16E+01		1.06E+00	4.90E-03		1.11E+00
0		6.3475	51759	0	634.22		0.063475	26.37401274					0.845005299	0.405164448	0.439840851	8.66E+01	9.20E+01		1.06E+00	7.42E-03		1.11E+00
0		6.3525	51716	0	634.74		0.063525	26.35210191					0.847640662	0.404491528	0.443149134	8.70E+01	9.25E+01		1.06E+00	6.36E-03		1.12E+00
0		6.3575	51722	0	635.26		0.063575	26.35515924					0.850276968	0.40458539	0.445691578	8.75E+01	9.29E+01		1.06E+00	4.89E-03		1.12E+00
0		6.3625	51753	0	635.76		0.063625	26.37095541					0.852915287	0.405070519	0.447844768	8.79E+01	9.34E+01		1.06E+00	4.31E-03		1.12E+00
0		6.3675	51801	0	636.28		0.063675	26.39541401					0.854235911	0.405822259	0.448413652	8.83E+01	9.38E+01		1.06E+00	1.09E-03		1.12E+00
0		6.37	51868	0	636.8		0.0637	26.42955414					0.856881159	0.406872728	0.450008431	8.87E+01	9.43E+01		1.06E+00	3.07E-03		1.12E+00
0		6.375	51958	0	637.32		0.06375	26.47541401					0.859531631	0.408285943	0.451245688	8.91E+01	9.47E+01		1.06E+00	2.38E-03		1.12E+00
0		6.38	52073	0	637.82		0.0638	26.53401274					0.862188879	0.410095283	0.452093596	8.95E+01	9.52E+01		1.06E+00	1.70E-03		1.12E+00
0		6.385	52224	0	638.34		0.06385	26.61095541					0.864856777	0.4124771	0.452379677	8.99E+01	9.56E+01		1.06E+00	5.50E-04		1.12E+00
0		6.39	52491	0	638.86		0.0639	26.74700637					0.867537949	0.416705535	0.450832414	9.03E+01	9.61E+01		1.06E+00	-2.98E-03		1.12E+00
0		6.395	52745	0	639.36		0.06395	26.87643312					0.870232828	0.420748106	0.449484722	9.07E+01	9.65E+01		1.06E+00	-2.70E-03		1.12E+00
0		6.4	53029	0	639.88		0.064	27.0211465					0.872941261	0.425291254	0.447650008	9.12E+01	9.70E+01		1.06E+00	-3.53E-03		1.12E+00
0		6.405	53277	0	640.4		0.06405	27.14751592					0.87566386	0.429278463	0.446385397	9.16E+01	9.74E+01		1.06E+00	-2.43E-03		1.12E+00
0		6.41	53585	0	640.92		0.0641	27.3044586					0.878402331	0.434256219	0.444146112	9.20E+01	9.79E+01		1.06E+00	-4.31E-03		1.12E+00
0		6.415	53900	0	641.42		0.06415	27.46496815					0.881157134	0.439376785	0.441780349	9.25E+01	9.83E+01		1.06E+00	-4.73E-03		1.12E+00
0		6.42	54226	0	641.94		0.0642	27.6310828					0.886694764	0.444707768	0.441986996	9.29E+01	9.88E+01		1.06E+00	3.97E-04		1.12E+00
0		6.43	54450	0	642.46		0.0643	27.74522293					0.888083414	0.448389408	0.439694006	9.34E+01	9.92E+01		1.06E+00	-4.41E-03		1.12E+00
0		6.4325	54559	0	642.98		0.064325	27.80076433					0.890864866	0.450186409	0.440678457	9.38E+01	9.96E+01		1.06E+00	1.89E-03		1.12E+00
0		6.4375	54613	0	643.48		0.064375	27.82828025					0.893644943	0.451077998	0.442566945	9.43E+01	1.00E+02		1.06E+00	3.78E-03		1.12E+00
0		6.4425	54505	0	644		0.064425	27.77324841					0.896421019	0.449295702	0.447125317	9.47E+01	1.01E+02		1.06E+00	8.77E-03		1.12E+00
0		6.4475	54456	0	644.52		0.064475	27.74828025					0.899195694	0.448488232	0.450707463	9.52E+01	1.01E+02		1.06E+00	6.89E-03		1.12E+00
0		6.4525	54450	0	645.04		0.064525	27.74522293					0.901971134	0.448389408	0.453581726	9.56E+01	1.01E+02		1.06E+00	5.53E-03		1.12E+00
0		6.4575	54486	0	645.54		0.064575	27.76356688					0.904748586	0.448982515	0.455766071	9.61E+01	1.02E+02		1.06E+00	4.37E-03		1.12E+00
0		6.4625	54529	0	646.06		0.064625	27.78547771					0.907528815	0.449691463	0.457837352	9.65E+01	1.02E+02		1.06E+00	3.98E-03		1.13E+00
0		6.4675	54595	0	646.58		0.064675	27.81910828					0.910312433	0.450780704	0.45953173	9.70E+01	1.03E+02		1.06E+00	3.26E-03		1.13E+00
0		6.4725	54662	0	647.1		0.064725	27.85324841					0.913101758	0.451887795	0.461213963	9.74E+01	1.03E+02		1.06E+00	3.24E-03		1.13E+00
0		6.4775	54819	0	647.6		0.064775	27.93324841					0.915900178	0.454487344	0.461412834	9.79E+01	1.04E+02		1.06E+00	3.98E-04		1.13E+00
0		6.4825	55019	0	648.12		0.064825	28.03515924					0.918709682	0.45780967	0.460900012	9.83E+01	1.04E+02		1.06E+00	-9.86E-04		1.13E+00
0		6.4875	55254	0	648.64		0.064875	28.15490446					0.921531338	0.461728863	0.459802475	9.88E+01	1.05E+02		1.06E+00	-2.11E-03		1.13E+00
0		6.4925	55496	0	649.16		0.064925	28.27821656					0.922949185	0.465782255	0.457166929	9.92E+01	1.05E+02		1.06E+00	-5.07E-03		1.13E+00
0		6.495	55805	0	649.66		0.06495	28.43566879					0.92580014	0.470983618	0.454816522	9.97E+01	1.06E+02		1.06E+00	-4.70E-03		1.13E+00
0		6.5	56095	0	650.18		0.065	28.58343949					0.928665873	0.475891427	0.452774446	1.00E+02	1.06E+02		1.06E+00	-3.93E-03		1.13E+00
0		6.505	56385	0	650.7		0.06505	28.73121019					0.931547631	0.480824674	0.450722956	1.01E+02	1.06E+02		1.06E+00	-3.95E-03		1.14E+00
0		6.51	56724	0	651.22		0.0651	28.90394904					0.937345083	0.486623719	0.450721364	1.01E+02	1.07E+02		1.06E+00	-3.06E-06		1.14E+00
0		6.52	57051	0	651.72		0.0652	29.07057325					0.940258	0.492250424	0.448007576	1.02E+02	1.07E+02		1.06E+00	-5.43E-03		1.14E+00
0		6.525	57281	0	652.24		0.06525	29.1877707					0.94610014	0.49622742	0.44987272	1.02E+02	1.08E+02		1.06E+00	3.59E-03		1.14E+00
0		6.535	57371	0	652.76		0.06535	29.23363057					0.949022433	0.497787992	0.451234441	1.03E+02	1.08E+02		1.05E+00	2.62E-03		1.14E+00
0		6.54	57329	0	653.26		0.0654	29.2122293					0.951942739	0.49705942	0.454883318	1.03E+02	1.09E+02		1.05E+00	7.30E-03		1.14E+00
0		6.545	57293	0	653.78		0.06545	29.19388535					0.951942739	0.496435355	0.455507384	1.04E+02	1.09E+02		1.05E+00	1.20E-03		1.14E+00
0		6.545	57281	0	654.3		0.06545	29.1877707					0.954861975	0.49622742	0.458634554	1.04E+02	1.10E+02		1.05E+00	6.01E-03		1.14E+00
0		6.55	57299	0	654.82		0.0655	29.19694268					0.957783045	0.496539339	0.461243706	1.05E+02	1.10E+02		1.05E+00	5.02E-03		1.15E+00
0		6.555	57353	0	655.32		0.06555	29.2244586					0.959245121	0.497475682	0.461769439	1.05E+02	1.11E+02		1.05E+00	1.05E-03		1.15E+00
0		6.5575	57420	0	655.84		0.065575	29.25859873					0.962173427	0.498638667	0.46353476	1.06E+02	1.11E+02		1.05E+00	3.39E-03		1.15E+00
0		6.5625	57516	0	656.36		0.065625	29.30751592					0.965106497	0.5003074	0.464799097	1.06E+02	1.11E+02		1.05E+00	2.43E-03		1.15E+00
0		6.5675	57607	0	656.88		0.065675	29.35388535					0.968045121	0.501891793	0.466153328	1.07E+02	1.12E+02		1.05E+00	2.60E-03		1.15E+00
0		6.5725	57734	0	657.38		0.065725	29.41859873					0.970991618	0.504107167	0.466884451	1.07E+02	1.12E+02		1.05E+00	1.46E-03		1.15E+00
0		6.5775	57916	0	657.9		0.065775	29.51133758					0.973950752	0.50729046	0.466660291	1.08E+02	1.13E+02		1.05E+00	-4.31E-04		1.15E+00
0		6.5825	58230	0	658.42		0.065825	29.67133758					0.976925274	0.512806069	0.464119205	1.08E+02	1.13E+02		1.05E+00	-4.89E-03		1.15E+00
0		6.5875	58520	0	658.94		0.065875	29.81910828					0.982902344	0.517926594	0.46497575	1.09E+02	1.14E+02		1.05E+00	1.65E-03		1.15E+00
0		6.5975	58780	0	659.44		0.065975	29.95159236					0.985903822	0.522539036	0.463364786	1.09E+02	1.14E+02		1.05E+00	-3.22E-03		1.15E+00
0		6.6025	59028	0	659.96		0.066025	30.07796178					0.988921325	0.52695765	0.461963675	1.10E+02	1.15E+02		1.05E+00	-2.69E-03		1.16E+00
0		6.6075	59409	0	660.48		0.066075	30.27210191					0.991957325	0.533782167	0.458175157	1.10E+02	1.15E+02		1.04E+00	-7.29E-03		1.16E+00
0		6.6125	59754	0	661		0.066125	30.44789809					0.995009834	0.539999729	0.455010105	1.11E+02	1.16E+02		1.04E+00	-6.09E-03		1.16E+00
0		6.6175	60057	0	661.5		0.066175	30.60229299					0.999608471	0.545490065	0.454118407	1.11E+02	1.16E+02		1.04E+00	-1.78E-03		1.16E+00
0		6.625	60274	0	662.02		0.06625	30.71286624					1.002681465	0.549439153	0.453242312	1.12E+02	1.17E+02		1.04E+00	-1.68E-03		1.16E+00
0		6.63	60341	0	662.54		0.0663	30.74700637					1.005756166	0.550661334	0.455094831	1.12E+02	1.17E+02		1.04E+00	3.56E-03		1.16E+00
0		6.635	60341	0	663.06		0.06635	30.74700637					1.008828854	0.550661334	0.458167519	1.13E+02	1.17E+02		1.04E+00	5.91E-03		1.16E+00
0		6.64	60262	0	663.56		0.0664	30.70675159					1.011899834	0.549220398	0.462679436	1.14E+02	1.18E+02		1.04E+00	9.02E-03		1.16E+00
0		6.645	60274	0	664.08		0.06645	30.71286624					1.014972522	0.549439153	0.465533369	1.14E+02	1.18E+02		1.04E+00	5.49E-03		1.16E+00
0		6.65	60329	0	664.6		0.0665	30.74089172					1.018047223	0.550442336	0.467604887	1.15E+02	1.19E+02		1.04E+00	3.98E-03		1.16E+00
0		6.655	60353	0	665.12		0.06655	30.75312102					1.021124548	0.550880376	0.470244172	1.15E+02	1.19E+02		1.04E+00	5.08E-03		1.17E+00
0		6.66	60432	0	665.62		0.0666	30.7933758					1.024205567	0.552323487	0.47188208	1.16E+02	1.20E+02		1.04E+00	3.28E-03		1.17E+00
0		6.665	60498	0	666.14		0.06665	30.82700637					1.027291962	0.553530571	0.473761391	1.16E+02	1.20E+02		1.03E+00	3.61E-03		1.17E+00
0		6.67	60643	0	666.66		0.0667	30.90089172					1.030386994	0.556187125	0.474199868	1.17E+02	1.21E+02		1.03E+00	8.43E-04		1.17E+00
0		6.675	60837	0	667.16		0.06675	30.99974522					1.033492344	0.559751358	0.473740985	1.17E+02	1.21E+02		1.03E+00	-9.18E-04		1.17E+00
0		6.68	61048	0	667.68		0.0668	31.10726115					1.035050713	0.563640845	0.471409868	1.18E+02	1.22E+02		1.03E+00	-4.48E-03		1.17E+00
0		6.6825	61284	0	668.2		0.066825	31.22751592					1.038180089	0.568007126	0.470172963	1.19E+02	1.22E+02		1.03E+00	-2.38E-03		1.17E+00
0		6.6875	61544	0	668.72		0.066875	31.36					1.041324268	0.572836939	0.468487329	1.19E+02	1.23E+02		1.03E+00	-3.24E-03		1.17E+00
0		6.6925	61865	0	669.22		0.066925	31.52356688					1.04448386	0.578828106	0.465655754	1.20E+02	1.23E+02		1.03E+00	-5.66E-03		1.17E+00
0		6.6975	62149	0	669.74		0.066975	31.66828025					1.047658561	0.584154688	0.463503872	1.20E+02	1.24E+02		1.03E+00	-4.14E-03		1.17E+00
0		6.7025	62458	0	670.26		0.067025	31.82573248					1.050850204	0.589977872	0.460872332	1.21E+02	1.24E+02		1.03E+00	-5.06E-03		1.17E+00
0		6.7075	62814	0	670.78		0.067075	32.00713376					1.05726493	0.596722587	0.460542343	1.21E+02	1.24E+02		1.02E+00	-6.35E-04		1.17E+00
0		6.7175	63075	0	671.28		0.067175	32.14012739					1.060481389	0.601691803	0.458789586	1.22E+02	1.25E+02		1.02E+00	-3.51E-03		1.18E+00
0		6.7225	63171	0	671.8		0.067225	32.18904459					1.063698917	0.603524743	0.460174174	1.23E+02	1.25E+02		1.02E+00	2.66E-03		1.18E+00
0		6.7275	63117	0	672.32		0.067275	32.16152866					1.066914611	0.602493371	0.46442124	1.23E+02	1.26E+02		1.02E+00	8.17E-03		1.18E+00
0		6.7325	63099	0	672.84		0.067325	32.15235669					1.070125516	0.602149776	0.467975739	1.24E+02	1.26E+02		1.02E+00	6.84E-03		1.18E+00
0		6.7375	62929	0	673.34		0.067375	32.06573248					1.073330866	0.598909549	0.474421318	1.24E+02	1.27E+02		1.02E+00	1.29E-02		1.18E+00
0		6.7425	62881	0	673.86		0.067425	32.04127389					1.074933618	0.597996243	0.476937374	1.25E+02	1.27E+02		1.02E+00	4.84E-03		1.19E+00
0		6.745	62935	0	674.38		0.06745	32.06878981					1.078140497	0.599023761	0.479116736	1.26E+02	1.28E+02		1.02E+00	4.19E-03		1.19E+00
0		6.75	62935	0	674.9		0.0675	32.06878981					1.081349389	0.599023761	0.482325628	1.26E+02	1.28E+02		1.02E+00	6.17E-03		1.19E+00
0		6.755	63014	0	675.4		0.06755	32.10904459					1.084561363	0.60052857	0.484032793	1.27E+02	1.29E+02		1.01E+00	3.41E-03		1.19E+00
0		6.76	63056	0	675.92		0.0676	32.13044586					1.087777032	0.601329364	0.486447668	1.27E+02	1.29E+02		1.01E+00	4.64E-03		1.20E+00
0		6.765	63159	0	676.44		0.06765	32.18292994					1.090998561	0.603295473	0.487703087	1.28E+02	1.30E+02		1.01E+00	2.41E-03		1.20E+00
0		6.77	63286	0	676.96		0.0677	32.24764331					1.094226561	0.605724124	0.488502437	1.29E+02	1.30E+02		1.01E+00	1.54E-03		1.20E+00
0		6.775	63413	0	677.46		0.06775	32.31235669					1.097463197	0.608157652	0.489305545	1.29E+02	1.31E+02		1.01E+00	1.61E-03		1.21E+00
0		6.78	63625	0	677.98		0.0678	32.42038217					1.10070893	0.61223079	0.48847814	1.30E+02	1.31E+02		1.01E+00	-1.59E-03		1.21E+00
0		6.785	63770	0	678.5		0.06785	32.49426752					1.103960522	0.615024491	0.488936031	1.31E+02	1.32E+02		1.01E+00	8.81E-04		1.21E+00
0		6.79	63855	0	679.02		0.0679	32.53757962					1.107215962	0.616665135	0.490550827	1.31E+02	1.32E+02		1.01E+00	3.11E-03		1.21E+00
0		6.795	63921	0	679.52		0.06795	32.57121019					1.11047586	0.617940554	0.492535306	1.32E+02	1.33E+02		1.01E+00	3.97E-03		1.22E+00
0		6.8	64030	0	680.04		0.068	32.62675159					1.115369643	0.620049812	0.495319831	1.32E+02	1.33E+02		1.01E+00	5.35E-03		1.22E+00
0		6.8075	64024	0	680.56		0.068075	32.62369427					1.118631096	0.619933612	0.498697483	1.33E+02	1.34E+02		1.00E+00	6.50E-03		1.22E+00
0		6.8125	63988	0	681.06		0.068125	32.60535032					1.125146	0.619236645	0.505909355	1.34E+02	1.34E+02		1.00E+00	1.44E-02		1.23E+00
0		6.8225	63867	0	681.58		0.068225	32.54369427					1.128394051	0.616896931	0.51149712	1.34E+02	1.35E+02		1.00E+00	1.07E-02		1.23E+00
0		6.8275	63619	0	682.1		0.068275	32.41732484					1.131631936	0.612115326	0.519516611	1.35E+02	1.35E+02		1.00E+00	1.54E-02		1.23E+00
0		6.8325	63468	0	682.62		0.068325	32.34038217					1.131631936	0.609213057	0.52241888	1.35E+02	1.36E+02		1.00E+00	5.58E-03		1.23E+00
0		6.8325	63389	0	683.12		0.068325	32.30012739					1.134861032	0.607697399	0.527163633	1.36E+02	1.36E+02		1.00E+00	9.49E-03		1.24E+00
0		6.8375	63353	0	683.64		0.068375	32.28178344					1.13809028	0.607007346	0.531082935	1.37E+02	1.37E+02		1.00E+00	7.54E-03		1.24E+00
0		6.8425	63395	0	684.16		0.068425	32.30318471					1.141321669	0.607812446	0.533509223	1.37E+02	1.37E+02		1.00E+00	4.67E-03		1.24E+00
0		6.8475	63437	0	684.68		0.068475	32.32458599					1.144555376	0.60861808	0.535937296	1.38E+02	1.38E+02		1.00E+00	4.67E-03		1.25E+00
0		6.8525	63486	0	685.18		0.068525	32.34955414					1.147792013	0.60955866	0.538233352	1.38E+02	1.38E+02		9.99E-01	4.59E-03		1.25E+00
0		6.8575	63552	0	685.7		0.068575	32.38318471					1.151033873	0.610826713	0.54020716	1.39E+02	1.39E+02		9.99E-01	3.80E-03		1.25E+00
0		6.8625	63691	0	686.22		0.068625	32.45401274					1.154284522	0.613501617	0.540782905	1.40E+02	1.39E+02		9.98E-01	1.11E-03		1.25E+00
0		6.8675	63897	0	686.74		0.068675	32.55898089					1.155915783	0.617476612	0.538439171	1.40E+02	1.40E+02		9.98E-01	-4.51E-03		1.26E+00
0		6.87	64157	0	687.24		0.0687	32.69146497					1.159191554	0.622511921	0.536679633	1.41E+02	1.41E+02		9.97E-01	-3.52E-03		1.26E+00
0		6.875	64417	0	687.76		0.06875	32.82394904					1.165769287	0.627567677	0.53820161	1.42E+02	1.41E+02		9.96E-01	2.93E-03		1.26E+00
0		6.885	64671	0	688.28		0.06885	32.9533758					1.169071096	0.632526506	0.53654459	1.42E+02	1.42E+02		9.96E-01	-3.19E-03		1.26E+00
0		6.89	64925	0	688.8		0.0689	33.08280255					1.172388777	0.63750485	0.534883927	1.43E+02	1.42E+02		9.95E-01	-3.19E-03		1.27E+00
0		6.895	65294	0	689.3		0.06895	33.27082803					1.17572279	0.644771936	0.530950854	1.44E+02	1.43E+02		9.94E-01	-7.87E-03		1.27E+00
0		6.9	65566	0	689.82		0.069	33.40942675					1.17907051	0.650155072	0.528915437	1.44E+02	1.43E+02		9.93E-01	-3.91E-03		1.27E+00
0		6.905	65832	0	690.34		0.06905	33.54496815					1.18578628	0.655441107	0.530345174	1.45E+02	1.44E+02		9.93E-01	2.75E-03		1.27E+00
0		6.915	65965	0	690.86		0.06915	33.61273885					1.189146484	0.658092149	0.531054335	1.45E+02	1.44E+02		9.92E-01	1.36E-03		1.28E+00
0		6.92	65923	0	691.36		0.0692	33.59133758					1.192501924	0.6572544	0.535247524	1.46E+02	1.45E+02		9.91E-01	8.39E-03		1.28E+00
0		6.925	65778	0	691.88		0.06925	33.51745223					1.195847656	0.65436627	0.541481386	1.47E+02	1.45E+02		9.90E-01	1.20E-02		1.28E+00
0		6.93	65542	0	692.4		0.0693	33.39719745					1.197515822	0.64967919	0.547836632	1.47E+02	1.46E+02		9.90E-01	1.22E-02		1.28E+00
0		6.9325	65409	0	692.92		0.069325	33.32942675					1.200848	0.647045164	0.553802836	1.48E+02	1.46E+02		9.89E-01	1.15E-02		1.28E+00
0		6.9375	65379	0	693.42		0.069375	33.31414013					1.204177554	0.646451762	0.557725792	1.49E+02	1.47E+02		9.88E-01	7.85E-03		1.29E+00
0		6.9425	65306	0	693.94		0.069425	33.27694268					1.207504331	0.645008955	0.562495376	1.49E+02	1.48E+02		9.88E-01	9.17E-03		1.29E+00
0		6.9475	65270	0	694.46		0.069475	33.25859873					1.210830038	0.644298028	0.566532011	1.50E+02	1.48E+02		9.87E-01	7.76E-03		1.29E+00
0		6.9525	65264	0	694.96		0.069525	33.2555414					1.21415651	0.644179578	0.569976932	1.51E+02	1.49E+02		9.87E-01	6.89E-03		1.29E+00
0		6.9575	65300	0	695.48		0.069575	33.27388535					1.217487592	0.64489044	0.572597152	1.51E+02	1.49E+02		9.87E-01	5.04E-03		1.30E+00
0		6.9625	65445	0	696		0.069625	33.3477707					1.220826395	0.647757605	0.57306879	1.52E+02	1.50E+02		9.86E-01	9.07E-04		1.30E+00
0		6.9675	65603	0	696.52		0.069675	33.42828025					1.22417307	0.650889066	0.573284004	1.53E+02	1.50E+02		9.86E-01	4.14E-04		1.30E+00
0		6.9725	65754	0	697.02		0.069725	33.50522293					1.227527592	0.653888849	0.573638744	1.53E+02	1.51E+02		9.85E-01	7.09E-04		1.31E+00
0		6.9775	65911	0	697.54		0.069775	33.58522293					1.230891057	0.657015141	0.573875916	1.54E+02	1.52E+02		9.85E-01	4.56E-04		1.31E+00
0		6.9825	66105	0	698.06		0.069825	33.68407643					1.234263006	0.660888501	0.573374505	1.55E+02	1.52E+02		9.84E-01	-9.64E-04		1.31E+00
0		6.9875	66244	0	698.58		0.069875	33.75490446					1.237641427	0.663670744	0.573970683	1.55E+02	1.53E+02		9.84E-01	1.15E-03		1.31E+00
0		6.9925	66359	0	699.08		0.069925	33.81350318					1.239333401	0.665977017	0.573356384	1.56E+02	1.53E+02		9.83E-01	-1.23E-03		1.32E+00
0		6.995	66461	0	699.6		0.06995	33.86547771					1.246111745	0.668025929	0.578085816	1.57E+02	1.54E+02		9.83E-01	9.10E-03		1.32E+00
0		7.005	66564	0	700.12		0.07005	33.91796178					1.249499083	0.670098121	0.579400962	1.57E+02	1.54E+02		9.82E-01	2.53E-03		1.32E+00
0		7.01	66389	0	700.64		0.0701	33.82878981					1.252878726	0.666579312	0.586299415	1.58E+02	1.55E+02		9.82E-01	1.33E-02		1.33E+00
0		7.015	66262	0	701.14		0.07015	33.76407643					1.256250191	0.664031462	0.592218729	1.59E+02	1.56E+02		9.81E-01	1.18E-02		1.33E+00
0		7.02	66068	0	701.66		0.0702	33.66522293					1.259609631	0.660148889	0.599460742	1.59E+02	1.56E+02		9.81E-01	1.39E-02		1.33E+00
0		7.025	65790	0	702.18		0.07025	33.52356688					1.262959057	0.654605047	0.608354011	1.60E+02	1.57E+02		9.81E-01	1.71E-02		1.33E+00
0		7.03	65675	0	702.7		0.0703	33.46496815					1.26630293	0.652318566	0.613984364	1.61E+02	1.57E+02		9.81E-01	1.08E-02		1.34E+00
0		7.035	65572	0	703.2		0.07035	33.41248408					1.269632943	0.65027407	0.619358872	1.61E+02	1.58E+02		9.81E-01	1.07E-02		1.34E+00
0		7.04	65131	0	703.72		0.0704	33.1877707					1.272944637	0.641556736	0.631387901	1.62E+02	1.59E+02		9.81E-01	2.31E-02		1.34E+00
0		7.045	64853	0	704.24		0.07045	33.04611465					1.27624586	0.636091684	0.640154176	1.62E+02	1.59E+02		9.81E-01	1.69E-02		1.35E+00
0		7.05	64720	0	704.76		0.0705	32.97834395					1.279542904	0.633485376	0.646057529	1.63E+02	1.60E+02		9.81E-01	1.14E-02		1.35E+00
0		7.055	64689	0	705.26		0.07055	32.96254777					1.281191732	0.632878659	0.648313073	1.64E+02	1.61E+02		9.81E-01	4.51E-03		1.35E+00
0		7.0575	64744	0	705.78		0.070575	32.99057325					1.28449372	0.633955291	0.650538428	1.64E+02	1.61E+02		9.81E-01	4.28E-03		1.36E+00
0		7.0625	64859	0	706.3		0.070625	33.04917197					1.287803096	0.636209388	0.651593708	1.65E+02	1.62E+02		9.81E-01	2.03E-03		1.36E+00
0		7.0675	65034	0	706.82		0.070675	33.13834395					1.291122025	0.63964721	0.651474816	1.66E+02	1.63E+02		9.82E-01	-2.29E-04		1.36E+00
0		7.0725	65234	0	707.32		0.070725	33.24025478					1.294450968	0.643587492	0.650863476	1.66E+02	1.63E+02		9.82E-01	-1.22E-03		1.36E+00
0		7.0775	65427	0	707.84		0.070775	33.33859873					1.297789924	0.647401335	0.650388588	1.67E+02	1.64E+02		9.82E-01	-9.13E-04		1.37E+00
0		7.0825	65627	0	708.36		0.070825	33.44050955					1.301140599	0.651365392	0.649775207	1.68E+02	1.65E+02		9.82E-01	-1.18E-03		1.37E+00
0		7.0875	65887	0	708.86		0.070875	33.57299363					1.307868752	0.656536754	0.651331998	1.68E+02	1.65E+02		9.82E-01	3.11E-03		1.37E+00
0		7.0975	66153	0	709.38		0.070975	33.70853503					1.311242841	0.661848615	0.649394226	1.69E+02	1.66E+02		9.82E-01	-3.73E-03		1.38E+00
0		7.1025	66280	0	709.9		0.071025	33.77324841					1.314620471	0.664392278	0.650228194	1.70E+02	1.66E+02		9.82E-01	1.60E-03		1.38E+00
0		7.1075	66292	0	710.42		0.071075	33.77936306					1.321362484	0.664632876	0.656729608	1.70E+02	1.67E+02		9.82E-01	1.25E-02		1.39E+00
0		7.1175	66020	0	710.92		0.071175	33.64076433					1.323041287	0.659190009	0.663851278	1.71E+02	1.68E+02		9.82E-01	1.42E-02		1.39E+00
0		7.12	65766	0	711.44		0.0712	33.51133758					1.323041287	0.654127538	0.668913749	1.72E+02	1.68E+02		9.82E-01	9.74E-03		1.39E+00
0		7.12	65554	0	711.96		0.0712	33.4033121					1.326378076	0.649917109	0.676460967	1.72E+02	1.69E+02		9.82E-01	1.45E-02		1.40E+00
0		7.125	65415	0	712.48		0.07125	33.33248408					1.329710102	0.647163877	0.682546225	1.73E+02	1.70E+02		9.83E-01	1.17E-02		1.40E+00
0		7.13	65367	0	712.98		0.0713	33.30802548					1.333040446	0.646214478	0.686825968	1.73E+02	1.71E+02		9.83E-01	8.56E-03		1.40E+00
0		7.135	65349	0	713.5		0.07135	33.2988535					1.33637079	0.645858633	0.690512157	1.74E+02	1.71E+02		9.83E-01	7.09E-03		1.41E+00
0		7.14	65367	0	714.02		0.0714	33.30802548					1.339701898	0.646214478	0.693487421	1.75E+02	1.72E+02		9.84E-01	5.72E-03		1.41E+00
0		7.145	65379	0	714.54		0.07145	33.31414013					1.343035146	0.646451762	0.696583384	1.75E+02	1.73E+02		9.84E-01	5.95E-03		1.41E+00
0		7.15	65451	0	715.04		0.0715	33.35082803					1.346372242	0.647876383	0.698495859	1.76E+02	1.73E+02		9.84E-01	3.82E-03		1.42E+00
0		7.155	65530	0	715.56		0.07155	33.3910828					1.349716115	0.649441313	0.700274801	1.77E+02	1.74E+02		9.85E-01	3.42E-03		1.42E+00
0		7.16	65717	0	716.08		0.0716	33.48636943					1.353068624	0.653153165	0.699915459	1.77E+02	1.75E+02		9.85E-01	-6.91E-04		1.42E+00
0		7.165	65869	0	716.6		0.07165	33.56382166					1.356426229	0.656178077	0.700248152	1.78E+02	1.75E+02		9.85E-01	6.40E-04		1.43E+00
0		7.17	65917	0	717.1		0.0717	33.58828025					1.363140166	0.657134765	0.706005401	1.79E+02	1.76E+02		9.86E-01	1.15E-02		1.43E+00
0		7.18	65844	0	717.62		0.0718	33.5510828					1.36481549	0.655680079	0.709135412	1.79E+02	1.77E+02		9.86E-01	6.02E-03		1.43E+00
0		7.1825	65669	0	718.14		0.071825	33.46191083					1.368150293	0.652199381	0.715950912	1.80E+02	1.78E+02		9.86E-01	1.31E-02		1.44E+00
0		7.1875	65222	0	718.66		0.071875	33.23414013					1.371464611	0.643350734	0.728113878	1.81E+02	1.78E+02		9.87E-01	2.34E-02		1.44E+00
0		7.1925	64865	0	719.16		0.071925	33.0522293					1.378058701	0.636327103	0.741731598	1.81E+02	1.79E+02		9.87E-01	2.72E-02		1.44E+00
0		7.2025	64544	0	719.68		0.072025	32.88866242					1.38133893	0.630044652	0.751294278	1.82E+02	1.80E+02		9.88E-01	1.84E-02		1.45E+00
0		7.2075	64205	0	720.2		0.072075	32.71592357					1.384601146	0.623443752	0.761157394	1.83E+02	1.81E+02		9.89E-01	1.90E-02		1.45E+00
0		7.2125	63837	0	720.7		0.072125	32.52840764					1.387847822	0.616317522	0.7715303	1.83E+02	1.81E+02		9.90E-01	2.07E-02		1.45E+00
0		7.2175	63595	0	721.22		0.072175	32.40509554					1.391084306	0.611653577	0.779430729	1.84E+02	1.82E+02		9.91E-01	1.52E-02		1.46E+00
0		7.2225	63437	0	721.74		0.072225	32.32458599					1.394314777	0.60861808	0.785696697	1.84E+02	1.83E+02		9.92E-01	1.20E-02		1.46E+00
0		7.2275	63359	0	722.26		0.072275	32.28484076					1.397541554	0.607122327	0.790419227	1.85E+02	1.84E+02		9.93E-01	9.08E-03		1.46E+00
0		7.2325	63292	0	722.76		0.072325	32.25070064					1.400764943	0.605838984	0.794925959	1.86E+02	1.84E+02		9.94E-01	9.01E-03		1.47E+00
0		7.2375	63226	0	723.28		0.072375	32.21707006					1.403985401	0.604576122	0.799409279	1.86E+02	1.85E+02		9.95E-01	8.62E-03		1.47E+00
0		7.2425	63177	0	723.8		0.072425	32.19210191					1.405595554	0.603639395	0.801956159	1.87E+02	1.86E+02		9.96E-01	4.90E-03		1.47E+00
0		7.245	63220	0	724.32		0.07245	32.21401274					1.408818943	0.604461381	0.804357561	1.87E+02	1.87E+02		9.97E-01	4.62E-03		1.48E+00
0		7.25	63298	0	724.82		0.0725	32.25375796					1.41204972	0.605953855	0.806095865	1.88E+02	1.88E+02		9.98E-01	3.48E-03		1.48E+00
0		7.255	63510	0	725.34		0.07255	32.36178344					1.415290994	0.610019618	0.805271376	1.89E+02	1.88E+02		9.99E-01	-1.59E-03		1.48E+00
0		7.26	63710	0	725.86		0.0726	32.46369427					1.418542586	0.613867706	0.80467488	1.89E+02	1.89E+02		1.00E+00	-1.15E-03		1.49E+00
0		7.265	63915	0	726.38		0.07265	32.56815287					1.42180572	0.617824552	0.803981168	1.90E+02	1.90E+02		1.00E+00	-1.33E-03		1.49E+00
0		7.27	64163	0	726.88		0.0727	32.69452229					1.425082408	0.622628362	0.802454046	1.90E+02	1.91E+02		1.00E+00	-3.05E-03		1.49E+00
0		7.275	64447	0	727.4		0.07275	32.83923567					1.428373592	0.628152349	0.800221244	1.91E+02	1.92E+02		1.00E+00	-4.29E-03		1.50E+00
0		7.28	64732	0	727.92		0.0728	32.9844586					1.43167958	0.633720312	0.797959268	1.92E+02	1.92E+02		1.00E+00	-4.35E-03		1.50E+00
0		7.285	65028	0	728.44		0.07285	33.13528662					1.435000497	0.639529188	0.795471309	1.92E+02	1.93E+02		1.00E+00	-4.78E-03		1.50E+00
0		7.29	65318	0	728.94		0.0729	33.28305732					1.441661134	0.645246018	0.796415116	1.93E+02	1.94E+02		1.01E+00	1.89E-03		1.51E+00
0		7.3	65397	0	729.46		0.073	33.3233121					1.444994688	0.64680777	0.798186918	1.94E+02	1.95E+02		1.01E+00	3.41E-03		1.51E+00
0		7.305	65445	0	729.98		0.07305	33.3477707					1.446661541	0.647757605	0.798903936	1.94E+02	1.96E+02		1.01E+00	1.38E-03		1.51E+00
0		7.3075	65403	0	730.5		0.073075	33.32636943					1.449989873	0.646926462	0.803063411	1.95E+02	1.96E+02		1.01E+00	8.00E-03		1.52E+00
0		7.3125	65234	0	731		0.073125	33.24025478					1.453312803	0.643587492	0.809725311	1.96E+02	1.97E+02		1.01E+00	1.33E-02		1.52E+00
0		7.3175	65191	0	731.52		0.073175	33.21834395					1.45663479	0.64273931	0.81389548	1.96E+02	1.98E+02		1.01E+00	8.02E-03		1.52E+00
0		7.3225	65197	0	732.04		0.073225	33.22140127					1.459957414	0.642857628	0.817099786	1.97E+02	1.99E+02		1.01E+00	6.16E-03		1.53E+00
0		7.3275	65216	0	732.56		0.073275	33.2310828					1.463281592	0.643232371	0.820049221	1.98E+02	2.00E+02		1.01E+00	5.67E-03		1.53E+00
0		7.3325	65258	0	733.06		0.073325	33.25248408					1.466609159	0.644061139	0.822548021	1.98E+02	2.01E+02		1.01E+00	5.00E-03		1.53E+00
0		7.3375	65349	0	733.58		0.073375	33.2988535					1.469942892	0.645858633	0.824084259	1.99E+02	2.01E+02		1.01E+00	2.95E-03		1.54E+00
0		7.3425	65500	0	734.1		0.073425	33.37579618					1.473285083	0.648846814	0.824438269	1.99E+02	2.02E+02		1.01E+00	6.81E-04		1.54E+00
0		7.3475	65681	0	734.6		0.073475	33.46802548					1.476637287	0.652437762	0.824199525	2.00E+02	2.03E+02		1.01E+00	-4.77E-04		1.54E+00
0		7.3525	65893	0	735.12		0.073525	33.57605096					1.48000121	0.656656334	0.823344876	2.01E+02	2.04E+02		1.02E+00	-1.64E-03		1.54E+00
0		7.3575	66141	0	735.64		0.073575	33.70242038					1.483378535	0.661608521	0.821770014	2.01E+02	2.05E+02		1.02E+00	-3.03E-03		1.55E+00
0		7.3625	66419	0	736.16		0.073625	33.84407643					1.486768803	0.667181878	0.819586924	2.02E+02	2.05E+02		1.02E+00	-4.20E-03		1.55E+00
0		7.3675	66649	0	736.66		0.073675	33.96127389					1.488469401	0.6718106	0.816658802	2.03E+02	2.06E+02		1.02E+00	-5.86E-03		1.55E+00
0		7.37	66848	0	737.18		0.0737	34.06267516					1.491882471	0.675828361	0.81605411	2.03E+02	2.07E+02		1.02E+00	-1.16E-03		1.56E+00
0		7.375	67115	0	737.7		0.07375	34.19872611					1.498736076	0.681237843	0.817498233	2.04E+02	2.08E+02		1.02E+00	2.78E-03		1.56E+00
0		7.385	67387	0	738.22		0.07385	34.33732484					1.502172892	0.686770799	0.815402092	2.05E+02	2.09E+02		1.02E+00	-4.03E-03		1.56E+00
0		7.39	67508	0	738.72		0.0739	34.39898089					1.505614471	0.689239343	0.816375128	2.06E+02	2.10E+02		1.02E+00	1.95E-03		1.57E+00
0		7.395	67574	0	739.24		0.07395	34.43261146					1.512494828	0.690587688	0.82190714	2.06E+02	2.10E+02		1.02E+00	1.06E-02		1.57E+00
0		7.405	67453	0	739.76		0.07405	34.37095541					1.515928535	0.688116729	0.827811806	2.07E+02	2.11E+02		1.02E+00	1.14E-02		1.57E+00
0		7.41	67320	0	740.28		0.0741	34.30318471					1.515928535	0.685405825	0.83052271	2.08E+02	2.12E+02		1.02E+00	5.21E-03		1.58E+00
0		7.41	67175	0	740.78		0.0741	34.22929936					1.519348994	0.682456425	0.836892569	2.08E+02	2.13E+02		1.02E+00	1.27E-02		1.58E+00
0		7.415	67078	0	741.3		0.07415	34.17987261					1.522765146	0.680486928	0.842278219	2.09E+02	2.14E+02		1.02E+00	1.04E-02		1.58E+00
0		7.42	67006	0	741.82		0.0742	34.14318471					1.526176382	0.679026873	0.847149509	2.10E+02	2.15E+02		1.02E+00	9.37E-03		1.59E+00
0		7.425	66885	0	742.34		0.07425	34.08152866					1.529579592	0.676576703	0.85300289	2.10E+02	2.15E+02		1.02E+00	1.13E-02		1.59E+00
0		7.43	66691	0	742.84		0.0743	33.98267516					1.53127372	0.672657572	0.858616148	2.11E+02	2.16E+02		1.03E+00	1.12E-02		1.60E+00
0		7.4325	66298	0	743.36		0.074325	33.78242038					1.534630688	0.664753191	0.869877496	2.12E+02	2.17E+02		1.03E+00	2.17E-02		1.60E+00
0		7.4375	65463	0	743.88		0.074375	33.35694268					1.541171121	0.648113973	0.893057148	2.12E+02	2.18E+02		1.03E+00	4.46E-02		1.60E+00
0		7.4475	62893	0	744.4		0.074475	32.04738854					1.541171121	0.598224504	0.942946617	2.13E+02	2.19E+02		1.03E+00	9.59E-02		1.61E+00
0		7.4475	62052	0	744.9		0.074475	31.6188535					1.544324395	0.582332655	0.96199174	2.13E+02	2.20E+02		1.03E+00	3.81E-02		1.61E+00
0		7.4525	61714	0	745.42		0.074525	31.4466242					1.547468752	0.576005949	0.971462803	2.14E+02	2.21E+02		1.03E+00	1.82E-02		1.61E+00
0		7.4575	61702	0	745.94		0.074575	31.44050955					1.553759911	0.575781967	0.977977944	2.15E+02	2.22E+02		1.03E+00	1.25E-02		1.62E+00
0		7.4675	61762	0	746.46		0.074675	31.4710828					1.553759911	0.576902311	0.9768576	2.15E+02	2.23E+02		1.04E+00	-2.15E-03		1.62E+00
0		7.4675	61895	0	746.96		0.074675	31.5388535					1.560082153	0.579389621	0.980692532	2.16E+02	2.24E+02		1.04E+00	7.67E-03		1.63E+00
0		7.4775	62179	0	747.48		0.074775	31.68356688					1.563256522	0.58471878	0.978537742	2.16E+02	2.25E+02		1.04E+00	-4.14E-03		1.63E+00
0		7.4825	62415	0	748		0.074825	31.80382166					1.566442153	0.589165796	0.977276357	2.17E+02	2.26E+02		1.04E+00	-2.43E-03		1.64E+00
0		7.4875	62621	0	748.5		0.074875	31.90878981					1.571227783	0.593061284	0.978166499	2.18E+02	2.27E+02		1.04E+00	1.78E-03		1.64E+00
0		7.495	62603	0	749.02		0.07495	31.89961783					1.574415274	0.59272039	0.981694884	2.18E+02	2.28E+02		1.04E+00	6.79E-03		1.65E+00
0		7.5	62506	0	749.54		0.075	31.85019108					1.577598917	0.590885036	0.986713881	2.19E+02	2.29E+02		1.05E+00	9.65E-03		1.66E+00
0		7.505	62452	0	750.06		0.07505	31.82267516					1.580780242	0.589864526	0.990915717	2.19E+02	2.30E+02		1.05E+00	8.08E-03		1.66E+00
0		7.51	62415	0	750.56		0.0751	31.80382166					1.58396172	0.589165796	0.994795924	2.20E+02	2.31E+02		1.05E+00	7.76E-03		1.67E+00
0		7.515	62458	0	751.08		0.07515	31.82573248					1.587144293	0.589977872	0.997166421	2.20E+02	2.32E+02		1.05E+00	4.56E-03		1.68E+00
0		7.52	62458	0	751.6		0.0752	31.82573248					1.590327936	0.589977872	1.000350064	2.21E+02	2.33E+02		1.05E+00	6.12E-03		1.68E+00
0		7.525	62500	0	752.12		0.07525	31.84713376					1.59351372	0.590771602	1.002742117	2.22E+02	2.34E+02		1.05E+00	4.60E-03		1.69E+00
0		7.53	62542	0	752.62		0.0753	31.86853503					1.596703045	0.591565866	1.005137179	2.22E+02	2.35E+02		1.06E+00	4.79E-03		1.70E+00
0		7.535	62639	0	753.14		0.07535	31.91796178					1.599898076	0.593402276	1.0064958	2.23E+02	2.36E+02		1.06E+00	2.61E-03		1.70E+00
0		7.54	62766	0	753.66		0.0754	31.98267516					1.599898076	0.595810951	1.004087125	2.23E+02	2.37E+02		1.06E+00	-4.63E-03		1.71E+00
0		7.54	63020	0	754.18		0.0754	32.11210191					1.606332522	0.600642936	1.005689586	2.24E+02	2.38E+02		1.06E+00	3.08E-03		1.72E+00
0		7.55	63256	0	754.68		0.0755	32.23235669					1.609562076	0.605149987	1.00441209	2.25E+02	2.39E+02		1.06E+00	-2.55E-03		1.72E+00
0		7.555	63504	0	755.2		0.07555	32.35872611					1.611183478	0.609904362	1.001279116	2.25E+02	2.40E+02		1.06E+00	-6.02E-03		1.73E+00
0		7.5575	63776	0	755.72		0.075575	32.49732484					1.614441694	0.61514023	0.999301465	2.26E+02	2.41E+02		1.07E+00	-3.80E-03		1.73E+00
0		7.5625	64109	0	756.24		0.075625	32.66700637					1.617716854	0.621580786	0.996136067	2.26E+02	2.42E+02		1.07E+00	-6.09E-03		1.74E+00
0		7.5675	64441	0	756.74		0.075675	32.83617834					1.621009567	0.628035393	0.992974174	2.27E+02	2.43E+02		1.07E+00	-6.32E-03		1.75E+00
0		7.5725	64798	0	757.26		0.075725	33.01808917					1.624319707	0.635013239	0.989306468	2.28E+02	2.44E+02		1.07E+00	-7.05E-03		1.75E+00
0		7.5775	65125	0	757.78		0.075775	33.18471338					1.630964344	0.641438538	0.989525806	2.28E+02	2.45E+02		1.07E+00	4.22E-04		1.76E+00
0		7.5875	65276	0	758.3		0.075875	33.26165605					1.634293134	0.644416488	0.989876646	2.29E+02	2.46E+02		1.07E+00	6.75E-04		1.77E+00
0		7.5925	65379	0	758.8		0.075925	33.31414013					1.637625159	0.646451762	0.991173397	2.30E+02	2.47E+02		1.07E+00	2.59E-03		1.77E+00
0		7.5975	65403	0	759.32		0.075975	33.32636943					1.640954713	0.646926462	0.994028252	2.30E+02	2.48E+02		1.08E+00	5.49E-03		1.78E+00
0		7.6025	65282	0	759.84		0.076025	33.26471338					1.644281338	0.64453496	0.999746378	2.31E+02	2.49E+02		1.08E+00	1.10E-02		1.79E+00
0		7.6075	65288	0	760.36		0.076075	33.2677707					1.647609338	0.644653442	1.002955895	2.32E+02	2.50E+02		1.08E+00	6.17E-03		1.79E+00
0		7.6125	65336	0	760.86		0.076125	33.2922293					1.650940115	0.645601694	1.00533842	2.32E+02	2.51E+02		1.08E+00	4.77E-03		1.80E+00
0		7.6175	65397	0	761.38		0.076175	33.3233121					1.652607287	0.64680777	1.005799516	2.33E+02	2.52E+02		1.08E+00	8.87E-04		1.81E+00
0		7.62	65476	0	761.9		0.0762	33.36356688					1.655945936	0.64837141	1.007574526	2.34E+02	2.53E+02		1.08E+00	3.41E-03		1.81E+00
0		7.625	65566	0	762.4		0.07625	33.40942675					1.659291975	0.650155072	1.009136902	2.34E+02	2.54E+02		1.08E+00	3.12E-03		1.82E+00
0		7.63	65766	0	762.92		0.0763	33.51133758					1.662648178	0.654127538	1.008520641	2.35E+02	2.55E+02		1.08E+00	-1.19E-03		1.82E+00
0		7.635	65965	0	763.44		0.07635	33.61273885					1.666015618	0.658092149	1.007923469	2.36E+02	2.56E+02		1.09E+00	-1.15E-03		1.83E+00
0		7.64	66207	0	763.96		0.0764	33.73605096					1.669396	0.662929576	1.006466424	2.36E+02	2.57E+02		1.09E+00	-2.80E-03		1.84E+00
0		7.645	66473	0	764.46		0.07645	33.87159236					1.672791949	0.668267184	1.004524765	2.37E+02	2.58E+02		1.09E+00	-3.88E-03		1.84E+00
0		7.65	66818	0	764.98		0.0765	34.04738854					1.676204866	0.675221902	1.000982965	2.38E+02	2.59E+02		1.09E+00	-6.81E-03		1.85E+00
0		7.655	67139	0	765.5		0.07655	34.21095541					1.679634268	0.681725145	0.997909122	2.38E+02	2.60E+02		1.09E+00	-5.91E-03		1.86E+00
0		7.66	67465	0	766.02		0.0766	34.37707006					1.683081682	0.688361585	0.994720097	2.39E+02	2.61E+02		1.09E+00	-6.13E-03		1.86E+00
0		7.665	67846	0	766.52		0.07665	34.57121019					1.686548662	0.696158407	0.990390255	2.40E+02	2.62E+02		1.09E+00	-8.66E-03		1.87E+00
0		7.67	68233	0	767.04		0.0767	34.76840764					1.693515287	0.704122965	0.989392322	2.40E+02	2.63E+02		1.09E+00	-1.92E-03		1.88E+00
0		7.68	68487	0	767.56		0.0768	34.89783439					1.695262726	0.709374972	0.985887754	2.41E+02	2.64E+02		1.09E+00	-6.74E-03		1.88E+00
0		7.6825	68687	0	768.08		0.076825	34.99974522					1.698761325	0.713524144	0.985237181	2.42E+02	2.65E+02		1.10E+00	-1.25E-03		1.89E+00
0		7.6875	68633	0	768.58		0.076875	34.9722293					1.705754803	0.712402675	0.993352127	2.42E+02	2.66E+02		1.10E+00	1.62E-02		1.90E+00
0		7.6975	68614	0	769.1		0.076975	34.96254777					1.705754803	0.712008294	0.993746508	2.43E+02	2.67E+02		1.10E+00	7.58E-04		1.90E+00
0		7.6975	68596	0	769.62		0.076975	34.9533758					1.709249834	0.711634771	0.997615064	2.44E+02	2.68E+02		1.10E+00	7.44E-03		1.91E+00
0		7.7025	68584	0	770.14		0.077025	34.94726115					1.71274642	0.71138581	1.001360611	2.45E+02	2.69E+02		1.10E+00	7.20E-03		1.91E+00
0		7.7075	68657	0	770.64		0.077075	34.9844586					1.716245936	0.712900997	1.003344939	2.45E+02	2.70E+02		1.10E+00	3.97E-03		1.92E+00
0		7.7125	68699	0	771.16		0.077125	35.00585987					1.719748841	0.713773479	1.005975362	2.46E+02	2.71E+02		1.10E+00	5.06E-03		1.93E+00
0		7.7175	68790	0	771.68		0.077175	35.0522293					1.723255898	0.715665687	1.007590211	2.47E+02	2.72E+02		1.10E+00	3.11E-03		1.93E+00
0		7.7225	68862	0	772.2		0.077225	35.0889172					1.72676851	0.717164594	1.009603916	2.47E+02	2.73E+02		1.10E+00	3.87E-03		1.94E+00
0		7.7275	69008	0	772.7		0.077275	35.1633121					1.730289605	0.720208857	1.010080748	2.48E+02	2.74E+02		1.10E+00	9.54E-04		1.95E+00
0		7.7325	69195	0	773.22		0.077325	35.25859873					1.733823006	0.724117434	1.009705572	2.49E+02	2.75E+02		1.10E+00	-7.21E-04		1.95E+00
0		7.7375	69491	0	773.74		0.077375	35.40942675					1.73737121	0.730325894	1.007045316	2.50E+02	2.76E+02		1.10E+00	-5.12E-03		1.96E+00
0		7.7425	69776	0	774.26		0.077425	35.55464968					1.739152484	0.736328677	1.002823807	2.50E+02	2.77E+02		1.11E+00	-8.12E-03		1.97E+00
0		7.745	70054	0	774.76		0.07745	35.69630573					1.746309936	0.742207695	1.004102242	2.51E+02	2.78E+02		1.11E+00	2.56E-03		1.97E+00
0		7.755	70411	0	775.28		0.07755	35.87821656					1.749905911	0.749791653	1.000114258	2.52E+02	2.79E+02		1.11E+00	-7.67E-03		1.98E+00
0		7.76	70731	0	775.8		0.0776	36.04127389					1.753517605	0.756622362	0.996895243	2.53E+02	2.80E+02		1.11E+00	-6.19E-03		1.99E+00
0		7.765	71028	0	776.3		0.07765	36.19261146					1.75714349	0.762989829	0.994153662	2.53E+02	2.81E+02		1.11E+00	-5.48E-03		1.99E+00
0		7.77	71288	0	776.82		0.0777	36.32509554					1.760781529	0.768585944	0.992195585	2.54E+02	2.82E+02		1.11E+00	-3.77E-03		2.00E+00
0		7.775	71505	0	777.34		0.07775	36.43566879					1.768072688	0.773272202	0.994800486	2.55E+02	2.83E+02		1.11E+00	5.01E-03		2.00E+00
0		7.785	71584	0	777.86		0.07785	36.47592357					1.771719669	0.774981796	0.996737873	2.56E+02	2.84E+02		1.11E+00	3.73E-03		2.01E+00
0		7.79	71560	0	778.36		0.0779	36.46369427					1.775363261	0.774462226	1.000901035	2.56E+02	2.85E+02		1.11E+00	8.33E-03		2.02E+00
0		7.795	71451	0	778.88		0.07795	36.40815287					1.779001911	0.772104705	1.006897205	2.57E+02	2.86E+02		1.11E+00	1.15E-02		2.02E+00
0		7.8	71366	0	779.4		0.078	36.36484076					1.779001911	0.770268766	1.008733145	2.58E+02	2.87E+02		1.11E+00	3.53E-03		2.03E+00
0		7.8	71403	0	779.92		0.078	36.38369427					1.784459694	0.771067671	1.013392023	2.59E+02	2.88E+02		1.11E+00	8.96E-03		2.04E+00
0		7.8075	71409	0	780.42		0.078075	36.38675159					1.784459694	0.771197262	1.013262432	2.60E+02	2.89E+02		1.11E+00	-2.59E-04		2.04E+00
0		7.8075	71457	0	780.94		0.078075	36.41121019					1.791741631	0.772234384	1.019507247	2.60E+02	2.90E+02		1.11E+00	1.20E-02		2.05E+00
0		7.8175	71451	0	781.46		0.078175	36.40815287					1.795386904	0.772104705	1.023282199	2.61E+02	2.91E+02		1.11E+00	7.26E-03		2.06E+00
0		7.8225	71626	0	781.98		0.078225	36.49732484					1.799039414	0.775891463	1.023147952	2.62E+02	2.92E+02		1.11E+00	-2.58E-04		2.06E+00
0		7.8275	71735	0	782.48		0.078275	36.55286624					1.799039414	0.778254753	1.020784661	2.63E+02	2.93E+02		1.12E+00	-4.73E-03		2.07E+00
0		7.8275	71923	0	783		0.078275	36.64866242					1.806379898	0.782339331	1.024040567	2.63E+02	2.94E+02		1.12E+00	6.26E-03		2.08E+00
0		7.8375	72134	0	783.52		0.078375	36.75617834					1.81006214	0.786936351	1.023125789	2.64E+02	2.95E+02		1.12E+00	-1.76E-03		2.08E+00
0		7.8425	72394	0	784.04		0.078425	36.88866242					1.813757478	0.792619446	1.021138031	2.65E+02	2.96E+02		1.12E+00	-3.82E-03		2.09E+00
0		7.8475	72648	0	784.54		0.078475	37.01808917					1.817465758	0.798191138	1.01927462	2.66E+02	2.97E+02		1.12E+00	-3.73E-03		2.09E+00
0		7.8525	72902	0	785.06		0.078525	37.14751592					1.821187618	0.803782344	1.017405274	2.67E+02	2.98E+02		1.12E+00	-3.59E-03		2.10E+00
0		7.8575	73181	0	785.58		0.078575	37.28968153					1.824925834	0.809946356	1.014979478	2.67E+02	2.99E+02		1.12E+00	-4.66E-03		2.11E+00
0		7.8625	73544	0	786.1		0.078625	37.47464968					1.828679771	0.818001445	1.010678326	2.68E+02	3.00E+02		1.12E+00	-8.27E-03		2.11E+00
0		7.8675	73798	0	786.6		0.078675	37.60407643					1.834325694	0.823661489	1.010664205	2.69E+02	3.01E+02		1.12E+00	-2.82E-05		2.12E+00
0		7.875	73937	0	787.12		0.07875	37.67490446					1.838092879	0.826767177	1.011325702	2.70E+02	3.02E+02		1.12E+00	1.27E-03		2.13E+00
0		7.88	73925	0	787.64		0.0788	37.66878981					1.841857592	0.826498829	1.015358763	2.71E+02	3.03E+02		1.12E+00	7.76E-03		2.13E+00
0		7.885	73840	0	788.16		0.07885	37.62547771					1.845618764	0.824599282	1.021019482	2.72E+02	3.04E+02		1.12E+00	1.09E-02		2.14E+00
0		7.89	73786	0	788.66		0.0789	37.59796178					1.849376548	0.823393646	1.025982902	2.72E+02	3.05E+02		1.12E+00	9.93E-03		2.15E+00
0		7.895	73707	0	789.18		0.07895	37.55770701					1.853131554	0.821631435	1.03150012	2.73E+02	3.06E+02		1.12E+00	1.06E-02		2.15E+00
0		7.9	73677	0	789.7		0.079	37.54242038					1.856885006	0.820962735	1.035922272	2.74E+02	3.07E+02		1.12E+00	8.50E-03		2.16E+00
0		7.905	73646	0	790.2		0.07905	37.5266242					1.860638306	0.820272031	1.040366275	2.75E+02	3.08E+02		1.12E+00	8.89E-03		2.17E+00
0		7.91	73671	0	790.72		0.0791	37.53936306					1.864392854	0.820829028	1.043563826	2.76E+02	3.09E+02		1.12E+00	6.15E-03		2.17E+00
0		7.915	73695	0	791.24		0.07915	37.55159236					1.868149236	0.821363922	1.046785314	2.76E+02	3.10E+02		1.12E+00	6.20E-03		2.18E+00
0		7.92	73743	0	791.76		0.0792	37.57605096					1.871907758	0.822434234	1.049473524	2.77E+02	3.11E+02		1.12E+00	5.17E-03		2.18E+00
0		7.925	73779	0	792.26		0.07925	37.5943949					1.875667834	0.823237425	1.05243041	2.78E+02	3.12E+02		1.12E+00	5.91E-03		2.19E+00
0		7.93	73804	0	792.78		0.0793	37.60713376					1.877528611	0.823795427	1.053733185	2.79E+02	3.13E+02		1.12E+00	2.51E-03		2.20E+00
0		7.9325	72267	0	793.3		0.079325	36.82394904					1.881151541	0.789840919	1.091310623	2.80E+02	3.15E+02		1.12E+00	7.23E-02		2.20E+00
0		7.9375	69933	0	793.82		0.079375	35.63464968					1.884705911	0.739645969	1.145059942	2.80E+02	3.16E+02		1.13E+00	1.03E-01		2.21E+00
0		7.9425	69576	0	794.32		0.079425	35.45273885					1.888251185	0.732113627	1.156137558	2.81E+02	3.17E+02		1.13E+00	2.22E-02		2.22E+00
0		7.9475	69576	0	794.84		0.079475	35.45273885					1.89180186	0.732113627	1.159688233	2.82E+02	3.18E+02		1.13E+00	6.83E-03		2.22E+00
0		7.9525	69788	0	795.36		0.079525	35.56076433					1.895365325	0.736581965	1.15878336	2.83E+02	3.19E+02		1.13E+00	-1.74E-03		2.23E+00
0		7.9575	70078	0	795.88		0.079575	35.70853503					1.902516611	0.742716332	1.15980028	2.83E+02	3.20E+02		1.13E+00	1.96E-03		2.24E+00
0		7.9675	70266	0	796.38		0.079675	35.80433121					1.906100892	0.746706684	1.159394207	2.84E+02	3.21E+02		1.13E+00	-8.12E-04		2.24E+00
0		7.9725	70417	0	796.9		0.079725	35.88127389					1.909688255	0.749919443	1.159768811	2.85E+02	3.23E+02		1.13E+00	7.20E-04		2.25E+00
0		7.9775	70387	0	797.42		0.079775	35.86598726					1.916846624	0.749280598	1.167566026	2.86E+02	3.24E+02		1.13E+00	1.50E-02		2.26E+00
0		7.9875	70096	0	797.94		0.079875	35.71770701					1.916846624	0.743097924	1.1737487	2.86E+02	3.25E+02		1.13E+00	1.19E-02		2.26E+00
0		7.9875	69909	0	798.44		0.079875	35.62242038					1.920405019	0.739138384	1.181266635	2.87E+02	3.26E+02		1.14E+00	1.50E-02		2.27E+00
0		7.9925	69758	0	798.96		0.079925	35.54547771					1.922181822	0.735948827	1.186232994	2.88E+02	3.27E+02		1.14E+00	9.55E-03		2.27E+00
0		7.995	69721	0	799.48		0.07995	35.5266242					1.925733567	0.735168332	1.190565234	2.89E+02	3.29E+02		1.14E+00	8.33E-03		2.28E+00
0		8	69685	0	800		0.08	35.50828025					1.929285312	0.734409329	1.194875983	2.89E+02	3.30E+02		1.14E+00	8.29E-03		2.29E+00
0		8.005	69721	0	800.5		0.08005	35.5266242					1.93283828	0.735168332	1.197669948	2.90E+02	3.31E+02		1.14E+00	5.59E-03		2.29E+00
0		8.01	69733	0	801.02		0.0801	35.53273885					1.936394331	0.735421421	1.200972911	2.91E+02	3.32E+02		1.14E+00	6.35E-03		2.30E+00
0		8.015	69842	0	801.54		0.08015	35.58828025					1.939957159	0.737722299	1.20223486	2.92E+02	3.33E+02		1.14E+00	2.43E-03		2.31E+00
0		8.02	69999	0	802.06		0.0802	35.66828025					1.94353	0.741042725	1.202487275	2.92E+02	3.35E+02		1.14E+00	4.85E-04		2.31E+00
0		8.025	70235	0	802.56		0.08025	35.78853503					1.947115172	0.746047965	1.201067207	2.93E+02	3.36E+02		1.15E+00	-2.84E-03		2.32E+00
0		8.03	70483	0	803.08		0.0803	35.91490446					1.950713287	0.751325862	1.199387425	2.94E+02	3.37E+02		1.15E+00	-3.23E-03		2.33E+00
0		8.035	70743	0	803.6		0.08035	36.04738854					1.954325745	0.756879116	1.197446629	2.95E+02	3.38E+02		1.15E+00	-3.73E-03		2.33E+00
0		8.04	71046	0	804.1		0.0804	36.20178344					1.957953465	0.763376593	1.194576872	2.95E+02	3.39E+02		1.15E+00	-5.74E-03		2.34E+00
0		8.045	71342	0	804.62		0.08045	36.35261146					1.965239732	0.769750778	1.195488954	2.96E+02	3.41E+02		1.15E+00	1.75E-03		2.35E+00
0		8.055	71651	0	805.14		0.08055	36.51006369					1.967068701	0.776433184	1.190635517	2.97E+02	3.42E+02		1.15E+00	-9.33E-03		2.35E+00
0		8.0575	71923	0	805.66		0.080575	36.64866242					1.970738943	0.782339331	1.188399611	2.98E+02	3.43E+02		1.15E+00	-4.30E-03		2.36E+00
0		8.0625	72134	0	806.16		0.080625	36.75617834					1.978094815	0.786936351	1.191158464	2.98E+02	3.44E+02		1.15E+00	5.52E-03		2.36E+00
0		8.0725	72225	0	806.68		0.080725	36.80254777					1.981775682	0.788923109	1.192852573	2.99E+02	3.45E+02		1.15E+00	3.26E-03		2.37E+00
0		8.0775	72249	0	807.2		0.080775	36.81477707					1.985455325	0.789447506	1.196007819	3.00E+02	3.46E+02		1.15E+00	6.07E-03		2.38E+00
0		8.0825	72177	0	807.72		0.080825	36.77808917					1.989131274	0.787874837	1.201256437	3.01E+02	3.48E+02		1.16E+00	1.01E-02		2.38E+00
0		8.0875	72104	0	808.22		0.080875	36.74089172					1.989131274	0.786281925	1.202849348	3.02E+02	3.49E+02		1.16E+00	3.19E-03		2.39E+00
0		8.0875	72128	0	808.74		0.080875	36.75312102					1.996482815	0.786805444	1.209677371	3.02E+02	3.50E+02		1.16E+00	1.31E-02		2.40E+00
0		8.0975	72146	0	809.26		0.080975	36.76229299					1.996482815	0.787198198	1.209284617	3.03E+02	3.51E+02		1.16E+00	-7.55E-04		2.40E+00
0		8.0975	72201	0	809.78		0.080975	36.79031847					2.003843936	0.788398886	1.215445051	3.04E+02	3.52E+02		1.16E+00	1.18E-02		2.41E+00
0		8.1075	72261	0	810.28		0.081075	36.82089172					2.007530051	0.78970977	1.217820281	3.05E+02	3.54E+02		1.16E+00	4.75E-03		2.42E+00
0		8.1125	72419	0	810.8		0.081125	36.90140127					2.01122358	0.793166975	1.218056604	3.06E+02	3.55E+02		1.16E+00	4.54E-04		2.42E+00
0		8.1175	72552	0	811.32		0.081175	36.96917197					2.01122358	0.796083008	1.215140572	3.06E+02	3.56E+02		1.16E+00	-5.61E-03		2.43E+00
0		8.1175	72757	0	811.84		0.081175	37.07363057					2.013080115	0.800588124	1.212491991	3.07E+02	3.57E+02		1.16E+00	-5.09E-03		2.44E+00
0		8.12	72981	0	812.34		0.0812	37.1877707					2.020533414	0.80552532	1.215008094	3.08E+02	3.59E+02		1.16E+00	5.03E-03		2.44E+00
0		8.13	73290	0	812.86		0.0813	37.34522293					2.024274713	0.812360914	1.211913799	3.09E+02	3.60E+02		1.17E+00	-5.95E-03		2.45E+00
0		8.135	73556	0	813.38		0.08135	37.48076433					2.028029873	0.818268409	1.209761464	3.10E+02	3.61E+02		1.17E+00	-4.14E-03		2.45E+00
0		8.14	73834	0	813.9		0.0814	37.62242038					2.031799809	0.824465279	1.20733453	3.10E+02	3.62E+02		1.17E+00	-4.67E-03		2.46E+00
0		8.145	74136	0	814.4		0.08145	37.77630573					2.035586229	0.831223622	1.204362608	3.11E+02	3.63E+02		1.17E+00	-5.94E-03		2.47E+00
0		8.15	74481	0	814.92		0.0815	37.95210191					2.039387452	0.838978003	1.200409449	3.12E+02	3.65E+02		1.17E+00	-7.60E-03		2.47E+00
0		8.155	74717	0	815.44		0.08155	38.07235669					2.047004369	0.844303187	1.202701183	3.13E+02	3.66E+02		1.17E+00	4.41E-03		2.48E+00
0		8.165	74765	0	815.96		0.08165	38.09681529					2.050810815	0.845388336	1.205422479	3.14E+02	3.67E+02		1.17E+00	5.23E-03		2.49E+00
0		8.17	74638	0	816.46		0.0817	38.03210191					2.054604318	0.842518728	1.21208559	3.15E+02	3.68E+02		1.17E+00	1.33E-02		2.49E+00
0		8.175	74257	0	816.98		0.08175	37.83796178					2.058372395	0.833939175	1.22443322	3.15E+02	3.69E+02		1.17E+00	2.37E-02		2.50E+00
0		8.18	73640	0	817.5		0.0818	37.52356688					2.060239796	0.82013838	1.240101416	3.16E+02	3.71E+02		1.17E+00	3.01E-02		2.51E+00
0		8.1825	72951	0	818		0.081825	37.17248408					2.063941019	0.804863208	1.259077811	3.17E+02	3.72E+02		1.17E+00	3.80E-02		2.51E+00
0		8.1875	72322	0	818.52		0.081875	36.85197452					2.067610955	0.791043619	1.276567336	3.18E+02	3.73E+02		1.17E+00	3.36E-02		2.52E+00
0		8.1925	71723	0	819.04		0.081925	36.54675159					2.071246675	0.777994398	1.293252277	3.19E+02	3.75E+02		1.18E+00	3.21E-02		2.53E+00
0		8.1975	70979	0	819.56		0.081975	36.16764331					2.074838013	0.761937466	1.312900547	3.19E+02	3.76E+02		1.18E+00	3.78E-02		2.53E+00
0		8.2025	69981	0	820.06		0.082025	35.65910828					2.078274803	0.740661661	1.337613142	3.20E+02	3.77E+02		1.18E+00	4.94E-02		2.54E+00
0		8.2075	64913	0	820.58		0.082075	33.0766879					2.081452586	0.637269213	1.444183373	3.21E+02	3.79E+02		1.18E+00	2.05E-01		2.54E+00
0		8.2125	59815	0	821.1		0.082125	30.47898089					2.084481223	0.541102812	1.543378411	3.21E+02	3.80E+02		1.18E+00	1.91E-01		2.55E+00
0		8.2175	59059	0	821.62		0.082175	30.09375796					2.087484892	0.527511285	1.559973607	3.22E+02	3.82E+02		1.19E+00	3.19E-02		2.56E+00
0		8.2225	58835	0	822.12		0.082225	29.97961783					2.090482089	0.523517365	1.566964724	3.22E+02	3.83E+02		1.19E+00	1.40E-02		2.56E+00
0		8.2275	58805	0	822.64		0.082275	29.96433121					2.09348051	0.522983618	1.570496892	3.23E+02	3.85E+02		1.19E+00	6.79E-03		2.57E+00
0		8.2325	58883	0	823.16		0.082325	30.00407643					2.096485401	0.524371927	1.572113474	3.23E+02	3.86E+02		1.19E+00	3.11E-03		2.58E+00
0		8.2375	59059	0	823.68		0.082375	30.09375796					2.099501096	0.527511285	1.571989811	3.24E+02	3.88E+02		1.20E+00	-2.38E-04		2.58E+00
0		8.2425	59307	0	824.18		0.082425	30.22012739					2.101015643	0.531950827	1.569064816	3.24E+02	3.90E+02		1.20E+00	-5.85E-03		2.59E+00
0		8.245	59585	0	824.7		0.08245	30.36178344					2.107097223	0.536949527	1.570147696	3.25E+02	3.91E+02		1.20E+00	2.08E-03		2.60E+00
0		8.255	59766	0	825.22		0.08255	30.45401274					2.110146471	0.54021664	1.569929831	3.26E+02	3.93E+02		1.21E+00	-4.19E-04
0		8.26	59917	0	825.74		0.0826	30.53095541					2.116256688	0.542949825	1.573306863	3.26E+02	3.94E+02		1.21E+00	6.49E-03
0		8.27	59996	0	826.24		0.0827	30.57121019					2.116256688	0.544382517	1.571874171	3.27E+02	3.96E+02		1.21E+00	-2.87E-03
0		8.27	59954	0	826.76		0.0827	30.54980892					2.119309656	0.543620597	1.575689059	3.27E+02	3.97E+02		1.21E+00	7.34E-03
0		8.275	59875	0	827.28		0.08275	30.50955414					2.122361223	0.542188909	1.580172314	3.28E+02	3.99E+02		1.22E+00	8.62E-03
0		8.28	59899	0	827.8		0.0828	30.52178344					2.12541465	0.542623653	1.582790997	3.28E+02	4.01E+02		1.22E+00	5.04E-03
0		8.285	59948	0	828.3		0.08285	30.54675159					2.128470395	0.543511795	1.5849586	3.29E+02	4.02E+02		1.22E+00	4.34E-03
0		8.29	59990	0	828.82		0.0829	30.56815287					2.131528764	0.544273639	1.587255126	3.29E+02	4.04E+02		1.23E+00	4.42E-03
0		8.295	60051	0	829.34		0.08295	30.59923567					2.134591439	0.545381076	1.589210364	3.30E+02	4.05E+02		1.23E+00	3.76E-03
0		8.3	60159	0	829.86		0.083	30.65426752					2.137661197	0.547344544	1.590316653	3.30E+02	4.07E+02		1.23E+00	2.13E-03
0		8.305	60329	0	830.36		0.08305	30.74089172					2.139200548	0.550442336	1.588758211	3.31E+02	4.09E+02		1.23E+00	-3.12E-03
0		8.3075	60510	0	830.88		0.083075	30.83312102					2.142290331	0.553750182	1.588540149	3.32E+02	4.10E+02		1.24E+00	-4.19E-04
0		8.3125	60764	0	831.4		0.083125	30.96254777					2.145393822	0.558408842	1.58698498	3.32E+02	4.12E+02		1.24E+00	-2.99E-03
0		8.3175	61048	0	831.9		0.083175	31.10726115					2.14851349	0.563640845	1.584872645	3.33E+02	4.13E+02		1.24E+00	-4.22E-03
0		8.3225	61399	0	832.42		0.083225	31.28611465					2.15165028	0.570140867	1.581509413	3.33E+02	4.15E+02		1.25E+00	-6.47E-03
0		8.3275	61720	0	832.94		0.083275	31.44968153					2.154802943	0.576117956	1.578684987	3.34E+02	4.16E+02		1.25E+00	-5.43E-03
0		8.3325	62022	0	833.46		0.083325	31.60356688					2.161140624	0.581769715	1.579370909	3.34E+02	4.18E+02		1.25E+00	1.32E-03
0		8.3425	62355	0	833.96		0.083425	31.77324841					2.164324115	0.588033602	1.576290513	3.35E+02	4.20E+02		1.25E+00	-6.16E-03
0		8.3475	62597	0	834.48		0.083475	31.89656051					2.167518076	0.59260678	1.574911296	3.36E+02	4.21E+02		1.26E+00	-2.65E-03
0		8.3525	62766	0	835		0.083525	31.98267516					2.173913083	0.595810951	1.578102132	3.36E+02	4.23E+02		1.26E+00	6.14E-03
0		8.3625	62736	0	835.52		0.083625	31.96738854					2.177107809	0.595241533	1.581866276	3.37E+02	4.24E+02		1.26E+00	7.24E-03
0		8.3675	62657	0	836.02		0.083675	31.92713376					2.178703325	0.593743367	1.584959958	3.37E+02	4.26E+02		1.26E+00	6.19E-03
0		8.37	62591	0	836.54		0.0837	31.89350318					2.181891732	0.592493182	1.589398551	3.38E+02	4.28E+02		1.27E+00	8.54E-03
0		8.375	62554	0	837.06		0.08375	31.87464968					2.181891732	0.591792897	1.590098836	3.39E+02	4.29E+02		1.27E+00	1.35E-03
0		8.375	62542	0	837.58		0.08375	31.86853503					2.185079045	0.591565866	1.593513179	3.39E+02	4.31E+02		1.27E+00	6.57E-03
0		8.38	62560	0	838.08		0.0838	31.87770701					2.188267605	0.591906428	1.596361177	3.40E+02	4.32E+02		1.27E+00	5.70E-03
0		8.385	62591	0	838.6		0.08385	31.89350318					2.194647223	0.592493182	1.602154041	3.40E+02	4.34E+02		1.28E+00	1.11E-02
0		8.395	62609	0	839.12		0.08395	31.90267516					2.194647223	0.59283401	1.601813212	3.41E+02	4.36E+02		1.28E+00	-6.55E-04
0		8.395	62681	0	839.64		0.08395	31.93936306					2.197843783	0.594198306	1.603645477	3.41E+02	4.37E+02		1.28E+00	3.52E-03
0		8.4	62784	0	840.14		0.084	31.99184713					2.201045898	0.596152733	1.604893165	3.42E+02	4.39E+02		1.28E+00	2.50E-03
0		8.405	62899	0	840.66		0.08405	32.05044586					2.204257261	0.598338651	1.60591861	3.43E+02	4.40E+02		1.28E+00	1.97E-03
0		8.41	63147	0	841.18		0.0841	32.17681529					2.21070093	0.603066247	1.607634683	3.43E+02	4.42E+02		1.29E+00	3.30E-03
0		8.42	63310	0	841.7		0.0842	32.25987261					2.213930637	0.606183629	1.607747008	3.44E+02	4.44E+02		1.29E+00	2.16E-04
0		8.425	63456	0	842.2		0.08425	32.33426752					2.217162815	0.608982709	1.608180107	3.44E+02	4.45E+02		1.29E+00	8.66E-04
0		8.43	63407	0	842.72		0.0843	32.30929936					2.218754013	0.608042573	1.61071144	3.45E+02	4.47E+02		1.29E+00	4.87E-03
0		8.4325	61502	0	843.24		0.084325	31.33859873					2.221868611	0.572055354	1.649813258	3.46E+02	4.48E+02		1.30E+00	7.52E-02
0		8.4375	60746	0	843.76		0.084375	30.9533758					2.224954395	0.558078058	1.666876336	3.46E+02	4.50E+02		1.30E+00	3.28E-02
0		8.4425	60371	0	844.26		0.084425	30.76229299					2.231088968	0.55120902	1.679879948	3.47E+02	4.52E+02		1.30E+00	2.60E-02
0		8.4525	60020	0	844.78		0.084525	30.58343949					2.234141452	0.544818139	1.689323313	3.47E+02	4.53E+02		1.31E+00	1.82E-02
0		8.4575	59790	0	845.3		0.084575	30.46624204					2.237182089	0.540650592	1.696531497	3.48E+02	4.55E+02		1.31E+00	1.39E-02
0		8.4625	59555	0	845.8		0.084625	30.34649682					2.240212713	0.536408973	1.70380374	3.48E+02	4.57E+02		1.31E+00	1.45E-02
0		8.4675	59397	0	846.32		0.084675	30.26598726					2.243236382	0.533566552	1.70966983	3.49E+02	4.59E+02		1.31E+00	1.13E-02
0		8.4725	59282	0	846.84		0.084725	30.20738854					2.246255439	0.53150245	1.71475299	3.49E+02	4.60E+02		1.32E+00	9.78E-03
0		8.4775	59216	0	847.36		0.084775	30.17375796					2.249271592	0.530319641	1.718951952	3.50E+02	4.62E+02		1.32E+00	8.07E-03
0		8.4825	59168	0	847.86		0.084825	30.14929936					2.252284662	0.529460244	1.722824419	3.51E+02	4.64E+02		1.32E+00	7.74E-03
0		8.4875	59095	0	848.38		0.084875	30.11210191					2.255293707	0.52815458	1.727139127	3.51E+02	4.65E+02		1.33E+00	8.30E-03
0		8.4925	59010	0	848.9		0.084925	30.06878981					2.256795758	0.526636318	1.73015944	3.52E+02	4.67E+02		1.33E+00	5.81E-03
0		8.495	58901	0	849.42		0.08495	30.01324841					2.259794331	0.524692568	1.735101763	3.52E+02	4.69E+02		1.33E+00	9.50E-03
0		8.5	58793	0	849.92		0.085	29.95821656					2.262790611	0.522770195	1.740020416	3.53E+02	4.71E+02		1.33E+00	9.84E-03
0		8.505	58811	0	850.44		0.08505	29.96738854					2.265786739	0.523090345	1.742696393	3.53E+02	4.72E+02		1.34E+00	5.15E-03
0		8.51	58787	0	850.96		0.0851	29.95515924					2.268781312	0.5226635	1.746117812	3.54E+02	4.74E+02		1.34E+00	6.58E-03
0		8.515	58750	0	851.48		0.08515	29.93630573					2.271772471	0.522005788	1.749766684	3.54E+02	4.76E+02		1.34E+00	7.02E-03
0		8.52	58653	0	851.98		0.0852	29.88687898					2.274759631	0.520283481	1.75447615	3.55E+02	4.78E+02		1.35E+00	9.42E-03
0		8.525	58593	0	852.5		0.08525	29.85630573					2.277740955	0.519219561	1.758521394	3.55E+02	4.79E+02		1.35E+00	7.78E-03
0		8.53	58424	0	853.02		0.0853	29.77019108					2.28070949	0.516228707	1.764480783	3.56E+02	4.81E+02		1.35E+00	1.15E-02
0		8.535	58091	0	853.54		0.08535	29.60050955					2.28661293	0.510360767	1.776252163	3.56E+02	4.83E+02		1.36E+00	2.26E-02
0		8.545	57764	0	854.04		0.08545	29.43388535					2.289546306	0.504631196	1.78491511	3.57E+02	4.85E+02		1.36E+00	1.73E-02
0		8.55	57371	0	854.56		0.0855	29.23363057					2.293912395	0.497787992	1.796124403	3.57E+02	4.87E+02		1.36E+00	2.16E-02
0		8.5575	56875	0	855.08		0.085575	28.98089172					2.29679693	0.489217964	1.807578966	3.58E+02	4.88E+02		1.36E+00	2.20E-02
0		8.5625	56343	0	855.6		0.085625	28.70980892					2.29679693	0.480108629	1.816688301	3.58E+02	4.90E+02		1.37E+00	1.75E-02
0		8.5625	55914	0	856.1		0.085625	28.49121019					2.299635707	0.472825293	1.826810414	3.59E+02	4.92E+02		1.37E+00	2.02E-02
0		8.5675	55508	0	856.62		0.085675	28.28433121					2.302456293	0.465983711	1.836472582	3.59E+02	4.94E+02		1.37E+00	1.86E-02
0		8.5725	55200	0	857.14		0.085725	28.12738854					2.305262255	0.460826804	1.844435451	3.60E+02	4.96E+02		1.38E+00	1.53E-02
0		8.5775	54934	0	857.66		0.085775	27.99184713					2.308056344	0.456396203	1.851660141	3.60E+02	4.97E+02		1.38E+00	1.39E-02
0		8.5825	54734	0	858.16		0.085825	27.88993631					2.310840879	0.45307902	1.857761859	3.61E+02	4.99E+02		1.39E+00	1.22E-02
0		8.5875	54559	0	858.68		0.085875	27.80076433					2.313618484	0.450186409	1.863432075	3.61E+02	5.01E+02		1.39E+00	1.09E-02
0		8.5925	54462	0	859.2		0.085925	27.75133758					2.316392242	0.448587067	1.867805175	3.61E+02	5.03E+02		1.39E+00	8.41E-03
0		8.5975	54408	0	859.7		0.085975	27.72382166					2.319166459	0.447697944	1.871468514	3.62E+02	5.05E+02		1.40E+00	7.33E-03
0		8.6025	54480	0	860.22		0.086025	27.76050955					2.321943911	0.448883637	1.873060274	3.62E+02	5.07E+02		1.40E+00	3.06E-03
0		8.6075	54535	0	860.74		0.086075	27.78853503					2.324723987	0.44979043	1.874933557	3.63E+02	5.09E+02		1.40E+00	3.60E-03
0		8.6125	54583	0	861.26		0.086125	27.81299363					2.327507299	0.450582562	1.876924738	3.63E+02	5.11E+02		1.41E+00	3.83E-03
0		8.6175	54662	0	861.76		0.086175	27.85324841					2.328900879	0.451887795	1.877013084	3.64E+02	5.12E+02		1.41E+00	1.77E-04
0		8.62	54734	0	862.28		0.0862	27.88993631					2.334482892	0.45307902	1.881403872	3.64E+02	5.14E+02		1.41E+00	8.44E-03
0		8.63	54813	0	862.8		0.0863	27.93019108					2.337276981	0.454387861	1.882889119	3.65E+02	5.16E+02		1.42E+00	2.86E-03
0		8.635	54855	0	863.32		0.08635	27.95159236					2.340073083	0.45508447	1.884988613	3.65E+02	5.18E+02		1.42E+00	4.04E-03
0		8.64	54892	0	863.82		0.0864	27.97044586					2.345665898	0.455698591	1.889967307	3.66E+02	5.20E+02		1.42E+00	9.96E-03
0		8.65	54867	0	864.34		0.0865	27.95770701					2.348459223	0.455283599	1.893175624	3.66E+02	5.22E+02		1.43E+00	6.17E-03
0		8.655	54771	0	864.86		0.08655	27.90878981					2.351247631	0.453691786	1.897555844	3.66E+02	5.24E+02		1.43E+00	8.42E-03
0		8.66	54674	0	865.38		0.0866	27.85936306					2.354030484	0.452086224	1.90194426	3.67E+02	5.26E+02		1.43E+00	8.44E-03
0		8.665	54553	0	865.88		0.08665	27.79770701					2.354030484	0.450087398	1.903943086	3.67E+02	5.28E+02		1.44E+00	4.00E-03
0		8.665	54505	0	866.4		0.08665	27.77324841					2.359585134	0.449295702	1.910289432	3.68E+02	5.30E+02		1.44E+00	1.22E-02
0		8.675	54505	0	866.92		0.08675	27.77324841					2.359585134	0.449295702	1.910289432	3.68E+02	5.31E+02		1.44E+00	0.00E+00
0		8.675	54511	0	867.44		0.08675	27.77630573					2.362363529	0.449394626	1.912968903	3.69E+02	5.33E+02		1.45E+00	5.15E-03
0		8.68	54541	0	867.94		0.0868	27.79159236					2.363754102	0.449889409	1.913864693	3.69E+02	5.35E+02		1.45E+00	1.79E-03
0		8.6825	54619	0	868.46		0.086825	27.83133758					2.369325006	0.451177118	1.918147889	3.70E+02	5.37E+02		1.45E+00	8.24E-03
0		8.6925	54710	0	868.98		0.086925	27.87770701					2.369325006	0.452681771	1.916643236	3.70E+02	5.39E+02		1.46E+00	-2.89E-03
0		8.6925	54837	0	869.5		0.086925	27.94242038					2.372123885	0.454785858	1.917338027	3.70E+02	5.41E+02		1.46E+00	1.34E-03
0		8.6975	55019	0	870		0.086975	28.03515924					2.37493293	0.45780967	1.91712326	3.71E+02	5.43E+02		1.46E+00	-4.30E-04
0		8.7025	55236	0	870.52		0.087025	28.14573248					2.380572268	0.461428078	1.919144189	3.71E+02	5.45E+02		1.47E+00	3.89E-03
0		8.7125	55436	0	871.04		0.087125	28.24764331					2.383401949	0.46477563	1.918626319	3.72E+02	5.47E+02		1.47E+00	-9.96E-04
0		8.7175	55629	0	871.56		0.087175	28.34598726					2.386242408	0.468017489	1.918224918	3.72E+02	5.49E+02		1.47E+00	-7.72E-04
0		8.7225	55859	0	872.06		0.087225	28.46318471					2.389095045	0.471895558	1.917199486	3.73E+02	5.51E+02		1.48E+00	-2.05E-03
0		8.7275	56107	0	872.58		0.087275	28.58955414					2.391958943	0.476095057	1.915863886	3.73E+02	5.53E+02		1.48E+00	-2.57E-03
0		8.7325	56301	0	873.1		0.087325	28.68840764					2.397699376	0.479393117	1.918306259	3.74E+02	5.54E+02		1.48E+00	4.70E-03
0		8.7425	56355	0	873.6		0.087425	28.71592357					2.399134331	0.480313159	1.918821173	3.74E+02	5.56E+02		1.49E+00	1.03E-03
0		8.745	56289	0	874.12		0.08745	28.68229299					2.402000395	0.479188783	1.922811612	3.75E+02	5.58E+02		1.49E+00	7.67E-03
0		8.75	56204	0	874.64		0.0875	28.63898089					2.404861822	0.477742664	1.927119158	3.75E+02	5.60E+02		1.49E+00	8.28E-03
0		8.755	56107	0	875.16		0.08755	28.58955414					2.407719248	0.476095057	1.931624192	3.76E+02	5.62E+02		1.50E+00	8.66E-03
0		8.76	56047	0	875.66		0.0876	28.55898089					2.410574204	0.475077343	1.935496861	3.76E+02	5.64E+02		1.50E+00	7.75E-03
0		8.765	56010	0	876.18		0.08765	28.54012739					2.413426994	0.474450296	1.938976698	3.77E+02	5.66E+02		1.50E+00	6.69E-03
0		8.77	55962	0	876.7		0.0877	28.51566879					2.416278255	0.473637446	1.942640809	3.77E+02	5.68E+02		1.51E+00	7.05E-03
0		8.775	55950	0	877.22		0.08775	28.50955414					2.419129822	0.473434343	1.945695479	3.78E+02	5.70E+02		1.51E+00	5.87E-03
0		8.78	55974	0	877.72		0.0878	28.52178344					2.421983401	0.473840593	1.948142808	3.78E+02	5.72E+02		1.51E+00	4.89E-03
0		8.785	56029	0	878.24		0.08785	28.54980892					2.424840217	0.474772241	1.950067975	3.79E+02	5.74E+02		1.52E+00	3.70E-03
0		8.79	56101	0	878.76		0.0879	28.58649682					2.427703019	0.475993236	1.951709783	3.79E+02	5.76E+02		1.52E+00	3.16E-03
0		8.795	56264	0	879.28		0.08795	28.66955414					2.430575223	0.478763227	1.951811996	3.79E+02	5.78E+02		1.52E+00	1.97E-04
0		8.8	56470	0	879.78		0.088	28.77452229					2.433457465	0.482275447	1.951182018	3.80E+02	5.80E+02		1.53E+00	-1.26E-03
0		8.805	56658	0	880.3		0.08805	28.87031847					2.434903439	0.485491976	1.949411463	3.80E+02	5.82E+02		1.53E+00	-3.40E-03
0		8.8075	56851	0	880.82		0.088075	28.96866242					2.437805554	0.488805172	1.949000382	3.81E+02	5.84E+02		1.53E+00	-7.91E-04
0		8.8125	57057	0	881.34		0.088125	29.07363057					2.440718293	0.492353968	1.948364325	3.81E+02	5.85E+02		1.54E+00	-1.22E-03
0		8.8175	57268	0	881.84		0.088175	29.1811465					2.443640739	0.496002207	1.947638532	3.82E+02	5.87E+02		1.54E+00	-1.45E-03
0		8.8225	57438	0	882.36		0.088225	29.2677707					2.449496127	0.498951342	1.950544785	3.82E+02	5.89E+02		1.54E+00	5.59E-03
0		8.8325	57474	0	882.88		0.088325	29.28611465					2.452423975	0.499576986	1.952846988	3.83E+02	5.91E+02		1.54E+00	4.43E-03
0		8.8375	57444	0	883.4		0.088375	29.27082803					2.45534828	0.499055589	1.956292692	3.83E+02	5.93E+02		1.55E+00	6.63E-03
0		8.8425	57335	0	883.9		0.088425	29.21528662					2.458261478	0.497163469	1.961098008	3.84E+02	5.95E+02		1.55E+00	9.61E-03
0		8.8475	57008	0	884.42		0.088475	29.04866242					2.463979694	0.491508674	1.97247102	3.84E+02	5.97E+02		1.55E+00	2.19E-02
0		8.8575	55212	0	884.94		0.088575	28.13350318					2.463979694	0.461027185	2.002952509	3.85E+02	5.99E+02		1.56E+00	5.86E-02
0		8.8575	54517	0	885.46		0.088575	27.77936306					2.466749605	0.449493561	2.017256044	3.85E+02	6.01E+02		1.56E+00	2.75E-02
0		8.8625	54202	0	885.96		0.088625	27.6188535					2.469505631	0.444314207	2.025191424	3.86E+02	6.03E+02		1.56E+00	1.59E-02
0		8.8675	53972	0	886.48		0.088675	27.50165605					2.470878866	0.440551414	2.030327452	3.86E+02	6.05E+02		1.57E+00	9.88E-03
0		8.87	53827	0	887		0.0887	27.4277707					2.473617032	0.438187442	2.035429589	3.87E+02	6.07E+02		1.57E+00	9.81E-03
0		8.875	53646	0	887.5		0.08875	27.3355414					2.476347656	0.435245477	2.041102179	3.87E+02	6.09E+02		1.57E+00	1.13E-02
0		8.88	53531	0	888.02		0.0888	27.27694268					2.479073796	0.433381421	2.045692375	3.88E+02	6.11E+02		1.58E+00	8.83E-03
0		8.885	53470	0	888.54		0.08885	27.24585987					2.481788064	0.432394284	2.049393779	3.88E+02	6.13E+02		1.58E+00	7.12E-03
0		8.89	53065	0	889.06		0.0889	27.03949045					2.484491401	0.425868888	2.058622513	3.88E+02	6.16E+02		1.58E+00	1.77E-02
0		8.895	53041	0	889.56		0.08895	27.02726115					2.487193822	0.425483755	2.061710067	3.89E+02	6.18E+02		1.59E+00	6.18E-03
0		8.9	53029	0	890.08		0.089	27.0211465					2.489894535	0.425291254	2.064603281	3.89E+02	6.20E+02		1.59E+00	5.56E-03
0		8.905	52974	0	890.6		0.08905	26.99312102					2.492590611	0.424409514	2.068181098	3.90E+02	6.22E+02		1.60E+00	6.88E-03
0		8.91	52847	0	891.12		0.0891	26.92840764					2.497958153	0.422376992	2.075581161	3.90E+02	6.24E+02		1.60E+00	1.42E-02
0		8.92	52491	0	891.62		0.0892	26.74700637					2.500617439	0.416705535	2.083911904	3.90E+02	6.26E+02		1.60E+00	1.67E-02
0		8.925	51886	0	892.14		0.08925	26.43872611					2.503240955	0.407155175	2.09608578	3.91E+02	6.28E+02		1.61E+00	2.34E-02
0		8.93	51087	0	892.66		0.0893	26.03159236					2.507079159	0.394712043	2.112367117	3.91E+02	6.30E+02		1.61E+00	3.13E-02
0		8.9375	49346	0	893.18		0.089375	25.1444586					2.509559694	0.368267578	2.141292117	3.92E+02	6.32E+02		1.61E+00	5.56E-02
0		8.9425	48015	0	893.68		0.089425	24.46624204					2.511963796	0.348669086	2.163294711	3.92E+02	6.34E+02		1.62E+00	4.40E-02
0		8.9475	46346	0	894.2		0.089475	23.61579618					2.518448	0.324850912	2.193597088	3.92E+02	6.37E+02		1.62E+00	5.83E-02
0		8.9625	38489	0	894.72		0.089625	19.6122293					2.518448	0.224043749	2.294404251	3.93E+02	6.39E+02		1.63E+00	1.94E-01
0		8.9625	35980	0	895.24		0.089625	18.33375796					2.518448	0.195786118	2.322661882	3.93E+02	6.41E+02		1.63E+00	5.43E-02
0		8.9625	33869	0	895.74		0.089625	17.25808917					2.524968318	0.173485956	2.351482362	3.93E+02	6.44E+02		1.64E+00	5.76E-02
0		9	254	0	896.26		0.09	0.129426752					2.525000981	9.76E-06	2.524991224	3.93E+02	6.46E+02		1.64E+00	3.34E-01
0		9.01	387	0	896.78		0.0901	0.197197452					2.524897809	2.27E-05	2.524875158	3.93E+02	6.49E+02		1.65E+00	-2.23E-04
0		8.9775	236	0	897.3		0.089775	0.120254777					2.524860815	8.42E-06	2.524852392	3.93E+02	6.51E+02		1.66E+00	-4.38E-05
0		8.9625	248	0	897.8		0.089625	0.126369427					2.524860815	9.30E-06	2.524851514	3.93E+02	6.54E+02		1.66E+00	-1.76E-06
0		8.9625	188	0	898.32		0.089625	0.095796178					2.524871924	5.35E-06	2.524866578	3.93E+02	6.56E+02		1.67E+00	2.90E-05
0		8.9675	248	0	898.84		0.089675	0.126369427					2.52491679	9.30E-06	2.524907488	3.93E+02	6.59E+02		1.68E+00	7.87E-05
0		8.9825	339	0	899.36		0.089825	0.172738854					2.524955312	1.74E-05	2.524937932	3.93E+02	6.61E+02		1.68E+00	5.85E-05
0		8.9925	417	0	899.86		0.089925	0.212484076					2.524990892	2.63E-05	2.524964593	3.93E+02	6.64E+02		1.69E+00	5.33E-05
0		9	514	0	900.38		0.09	0.261910828					2.525048217	4.00E-05	2.52500826	3.93E+02	6.66E+02		1.70E+00	8.40E-05
0		9.01	611	0	900.9		0.0901	0.31133758					2.525081032	5.65E-05	2.525024572	3.93E+02	6.69E+02		1.70E+00	3.14E-05
0		9.015	677	0	901.4		0.09015	0.344968153					2.525117236	6.93E-05	2.525047919	3.93E+02	6.71E+02		1.71E+00	4.67E-05
0		9.02	744	0	901.92		0.0902	0.37910828					2.525194586	8.37E-05	2.525110871	3.93E+02	6.74E+02		1.72E+00	1.21E-04
0		9.03	774	0	902.44		0.0903	0.394394904					2.525234484	9.06E-05	2.525143881	3.93E+02	6.76E+02		1.72E+00	6.35E-05
0		9.035	792	0	902.96		0.09035	0.403566879					2.525275146	9.49E-05	2.525180281	3.93E+02	6.79E+02		1.73E+00	7.00E-05
0		9.04	804	0	903.46		0.0904	0.409681529					2.525316752	9.78E-05	2.525218989	3.93E+02	6.81E+02		1.73E+00	7.74E-05
0		9.045	829	0	903.98		0.09045	0.422420382					2.525359146	0.000103937	2.52525521	3.93E+02	6.84E+02		1.74E+00	6.97E-05
0		9.05	835	0	904.5		0.0905	0.425477707					2.525402153	0.000105447	2.525296706	3.93E+02	6.86E+02		1.75E+00	7.98E-05
0		9.055	853	0	905.02		0.09055	0.434649682					2.525424038	0.000110042	2.525313996	3.93E+02	6.89E+02		1.75E+00	3.33E-05
0		9.0575	865	0	905.52		0.090575	0.440764331					2.52546842	0.00011316	2.525355261	3.93E+02	6.92E+02		1.76E+00	8.25E-05
0		9.0625	877	0	906.04		0.090625	0.446878981					2.525513261	0.000116321	2.52539694	3.93E+02	6.94E+02		1.77E+00	8.02E-05
0		9.0675	883	0	906.56		0.090675	0.449936306					2.525558866	0.000117918	2.525440948	3.93E+02	6.97E+02		1.77E+00	8.46E-05
0		9.0725	907	0	907.08		0.090725	0.462165605					2.525605541	0.000124415	2.525481126	3.93E+02	6.99E+02		1.78E+00	7.73E-05
0		9.0775	925	0	907.58		0.090775	0.47133758					2.525653618	0.000129403	2.525524215	3.93E+02	7.02E+02		1.79E+00	8.62E-05
0		9.0825	962	0	908.1		0.090825	0.490191083					2.525703554	0.000139962	2.525563592	3.93E+02	7.04E+02		1.79E+00	7.57E-05
0		9.0875	998	0	908.62		0.090875	0.508535032					2.525755325	0.000150633	2.525604692	3.93E+02	7.07E+02		1.80E+00	7.90E-05
0		9.0925	1034	0	909.14		0.090925	0.526878981					2.525809108	0.000161697	2.525647412	3.93E+02	7.09E+02		1.81E+00	8.22E-05
0		9.0975	1077	0	909.64		0.090975	0.548789809					2.525864752	0.000175425	2.525689327	3.93E+02	7.12E+02		1.81E+00	8.38E-05
0		9.1025	1107	0	910.16		0.091025	0.564076433					2.525922382	0.000185334	2.525737048	3.93E+02	7.14E+02		1.82E+00	9.18E-05
0		9.1075	1155	0	910.68		0.091075	0.588535032					2.525982331	0.000201755	2.525780577	3.93E+02	7.17E+02		1.82E+00	8.37E-05
0		9.1125	1198	0	911.2		0.091125	0.61044586					2.526074357	0.000217057	2.5258573	3.93E+02	7.19E+02		1.83E+00	1.48E-04
0		9.12	1210	0	911.7		0.0912	0.61656051					2.526136471	0.000221427	2.525915044	3.93E+02	7.22E+02		1.84E+00	1.15E-04
0		9.125	1228	0	912.22		0.09125	0.625732484					2.526199045	0.000228064	2.525970981	3.93E+02	7.24E+02		1.84E+00	1.08E-04
0		9.13	1228	0	912.74		0.0913	0.625732484					2.526261465	0.000228064	2.526033401	3.93E+02	7.27E+02		1.85E+00	1.20E-04
0		9.135	1222	0	913.26		0.09135	0.622675159					2.52632358	0.000225841	2.526097739	3.93E+02	7.29E+02		1.86E+00	1.24E-04
0		9.14	1216	0	913.76		0.0914	0.619617834					2.526385847	0.000223628	2.526162219	3.93E+02	7.32E+02		1.86E+00	1.29E-04
0		9.145	1228	0	914.28		0.09145	0.625732484					2.526448726	0.000228064	2.526220662	3.93E+02	7.34E+02		1.87E+00	1.12E-04
0		9.15	1240	0	914.8		0.0915	0.631847134					2.526511605	0.000232543	2.526279062	3.93E+02	7.37E+02		1.88E+00	1.12E-04
0		9.155	1228	0	915.3		0.09155	0.625732484					2.526574637	0.000228064	2.526346573	3.93E+02	7.40E+02		1.88E+00	1.35E-04
0		9.16	1246	0	915.82		0.0916	0.634904459					2.526638127	0.000234799	2.526403329	3.93E+02	7.42E+02		1.89E+00	1.09E-04
0		9.165	1246	0	916.34		0.09165	0.634904459					2.526701924	0.000234799	2.526467125	3.93E+02	7.45E+02		1.90E+00	1.23E-04
0		9.17	1258	0	916.86		0.0917	0.641019108					2.526766331	0.000239343	2.526526988	3.93E+02	7.47E+02		1.90E+00	1.15E-04
0		9.175	1270	0	917.36		0.09175	0.647133758					2.52683135	0.000243931	2.526587419	3.93E+02	7.50E+02		1.91E+00	1.21E-04
0		9.18	1282	0	917.88		0.0918	0.653248408					2.526864166	0.000248563	2.526615603	3.93E+02	7.52E+02		1.91E+00	5.42E-05
0		9.1825	1294	0	918.4		0.091825	0.659363057					2.526930102	0.000253238	2.526676864	3.93E+02	7.55E+02		1.92E+00	1.18E-04
0		9.1875	1294	0	918.92		0.091875	0.659363057					2.526996344	0.000253238	2.526743106	3.93E+02	7.57E+02		1.93E+00	1.27E-04
0		9.1925	1306	0	919.42		0.091925	0.665477707					2.527063223	0.000257956	2.526805267	3.93E+02	7.60E+02		1.93E+00	1.24E-04
0		9.1975	1319	0	919.94		0.091975	0.672101911					2.52713028	0.000263117	2.526867163	3.93E+02	7.62E+02		1.94E+00	1.19E-04
0		9.2025	1313	0	920.46		0.092025	0.669044586					2.527263121	0.000260729	2.527002392	3.93E+02	7.65E+02		1.95E+00	2.60E-04
0		9.2125	1294	0	920.98		0.092125	0.659363057					2.527328904	0.000253238	2.527075667	3.93E+02	7.67E+02		1.95E+00	1.41E-04
0		9.2175	1288	0	921.48		0.092175	0.656305732					2.527459554	0.000250895	2.52720866	3.93E+02	7.70E+02		1.96E+00	2.66E-04
0		9.2275	1276	0	922		0.092275	0.650191083					2.52752442	0.000246241	2.527278179	3.93E+02	7.72E+02		1.97E+00	1.34E-04
0		9.2325	1270	0	922.52		0.092325	0.647133758					2.527588675	0.000243931	2.527344744	3.93E+02	7.75E+02		1.97E+00	1.28E-04
0		9.2375	1252	0	923.04		0.092375	0.637961783					2.527588675	0.000237065	2.52735161	3.93E+02	7.77E+02		1.98E+00	1.32E-05
0		9.2375	1246	0	923.54		0.092375	0.634904459					2.527652166	0.000234799	2.527417367	3.93E+02	7.80E+02		1.99E+00	1.32E-04
0		9.2425	1246	0	924.06		0.092425	0.634904459					2.527683911	0.000234799	2.527449112	3.93E+02	7.82E+02		1.99E+00	6.10E-05
0		9.245	1246	0	924.58		0.09245	0.634904459					2.527747554	0.000234799	2.527512755	3.93E+02	7.85E+02		2.00E+00	1.22E-04
0		9.25	1252	0	925.1		0.0925	0.637961783					2.52781135	0.000237065	2.527574285	3.93E+02	7.88E+02		2.00E+00	1.18E-04
0		9.255	1252	0	925.6		0.09255	0.637961783					2.527875146	0.000237065	2.527638081	3.93E+02	7.90E+02		2.01E+00	1.28E-04
0		9.26	1252	0	926.12		0.0926	0.637961783					2.52793879	0.000237065	2.527701724	3.93E+02	7.93E+02		2.02E+00	1.22E-04
0		9.265	1246	0	926.64		0.09265	0.634904459					2.528002739	0.000234799	2.52776794	3.93E+02	7.95E+02		2.02E+00	1.27E-04
0		9.27	1264	0	927.16		0.0927	0.644076433					2.528066994	0.000241632	2.527825362	3.93E+02	7.98E+02		2.03E+00	1.10E-04
0		9.275	1258	0	927.66		0.09275	0.641019108					2.528131248	0.000239343	2.527891905	3.93E+02	8.00E+02		2.04E+00	1.33E-04
0		9.28	1264	0	928.18		0.0928	0.644076433					2.528259452	0.000241632	2.528017821	3.93E+02	8.03E+02		2.04E+00	2.42E-04
0		9.29	1252	0	928.7		0.0929	0.637961783					2.528323401	0.000237065	2.528086336	3.93E+02	8.05E+02		2.05E+00	1.32E-04
0		9.295	1258	0	929.2		0.09295	0.641019108					2.52838735	0.000239343	2.528148007	3.93E+02	8.08E+02		2.06E+00	1.23E-04
0		9.3	1252	0	929.72		0.093	0.637961783					2.528451299	0.000237065	2.528214234	3.93E+02	8.10E+02		2.06E+00	1.27E-04
0		9.305	1258	0	930.24		0.09305	0.641019108					2.528483427	0.000239343	2.528244084	3.93E+02	8.13E+02		2.07E+00	5.74E-05
0		9.3075	1264	0	930.76		0.093075	0.644076433					2.528611019	0.000241632	2.528369388	3.93E+02	8.15E+02		2.08E+00	2.41E-04
0		9.3175	1240	0	931.26		0.093175	0.631847134					2.528674051	0.000232543	2.528441508	3.93E+02	8.18E+02		2.08E+00	1.44E-04
0		9.3225	1234	0	931.78		0.093225	0.628789809					2.528736471	0.000230298	2.528506173	3.93E+02	8.20E+02		2.09E+00	1.24E-04
0		9.3275	1216	0	932.3		0.093275	0.619617834					2.528798739	0.000223628	2.528575111	3.93E+02	8.23E+02		2.09E+00	1.33E-04
0		9.3325	1228	0	932.82		0.093325	0.625732484					2.528860701	0.000228064	2.528632637	3.93E+02	8.25E+02		2.10E+00	1.11E-04
0		9.3375	1204	0	933.32		0.093375	0.613503185					2.528860701	0.000219236	2.528641464	3.93E+02	8.28E+02		2.11E+00	1.77E-05
0		9.3375	1167	0	933.84		0.093375	0.594649682					2.528860701	0.000205969	2.528654732	3.93E+02	8.31E+02		2.11E+00	2.55E-05
0		9.3375	1119	0	934.36		0.093375	0.570191083					2.528860701	0.000189374	2.528671327	3.93E+02	8.33E+02		2.12E+00	3.19E-05
0		9.3375	1089	0	934.88		0.093375	0.554904459					2.528860701	0.000179356	2.528681345	3.93E+02	8.36E+02		2.13E+00	1.93E-05
0		9.3375	1059	0	935.38		0.093375	0.539617834					2.528860701	0.00016961	2.528691091	3.93E+02	8.38E+02		2.13E+00	1.95E-05
0		9.3375	1034	0	935.9		0.093375	0.526878981					2.528860701	0.000161697	2.528699004	3.93E+02	8.41E+02		2.14E+00	1.52E-05
0		9.3375	1022	0	936.42		0.093375	0.520764331					2.528860701	0.000157965	2.528702735	3.93E+02	8.43E+02		2.15E+00	7.18E-06
0		9.3375	986	0	936.94		0.093375	0.502420382					2.528860701	0.000147033	2.528713668	3.93E+02	8.46E+02		2.15E+00	2.10E-05
0		9.3375	962	0	937.44		0.093375	0.490191083					2.528860701	0.000139962	2.528720739	3.93E+02	8.48E+02		2.16E+00	1.41E-05
0		9.3375	950	0	937.96		0.093375	0.484076433					2.528860701	0.000136492	2.528724209	3.93E+02	8.51E+02		2.17E+00	6.67E-06
0		9.3375	944	0	938.48		0.093375	0.481019108					2.528860701	0.000134773	2.528725927	3.93E+02	8.53E+02		2.17E+00	3.30E-06
0		9.3375	925	0	939		0.093375	0.47133758					2.528860701	0.000129403	2.528731298	3.93E+02	8.56E+02		2.18E+00	1.03E-05
0		9.3375	919	0	939.5		0.093375	0.468280255					2.528814025	0.000127729	2.528686296	3.93E+02	8.58E+02		2.18E+00	-9.00E-05
0		9.3325	913	0	940.02		0.093325	0.46522293					2.528814025	0.000126067	2.528687959	3.93E+02	8.61E+02		2.19E+00	3.20E-06
0		9.3325	1077	0	940.54		0.093325	0.548789809					2.52887135	0.000175425	2.528695926	3.93E+02	8.63E+02		2.20E+00	1.53E-05
0		9.3375	1173	0	941.06		0.093375	0.597707006					2.528931121	0.000208092	2.528723029	3.93E+02	8.66E+02		2.20E+00	5.21E-05
0		9.3425	1173	0	941.56		0.093425	0.597707006					2.528931121	0.000208092	2.528723029	3.93E+02	8.68E+02		2.21E+00	0.00E+00
0		9.3425	1131	0	942.08		0.093425	0.576305732					2.528931121	0.000193457	2.528737664	3.93E+02	8.71E+02		2.22E+00	2.81E-05
0		9.3425	1107	0	942.6		0.093425	0.564076433					2.528931121	0.000185334	2.528745787	3.93E+02	8.74E+02		2.22E+00	1.56E-05
0		9.3425	1077	0	943.1		0.093425	0.548789809					2.528931121	0.000175425	2.528755696	3.93E+02	8.76E+02		2.23E+00	1.98E-05
0		9.3425	938	0	943.62		0.093425	0.477961783					2.528884268	0.000133065	2.528751202	3.93E+02	8.79E+02		2.24E+00	-8.64E-06
0		9.3375	901	0	944.14		0.093375	0.45910828					2.528884268	0.000122775	2.528761493	3.93E+02	8.81E+02		2.24E+00	1.98E-05
0		9.3375	883	0	944.66		0.093375	0.449936306					2.528884268	0.000117918	2.528766349	3.93E+02	8.84E+02		2.25E+00	9.34E-06
0		9.3375	889	0	945.16		0.093375	0.452993631					2.528884268	0.000119526	2.528764741	3.93E+02	8.86E+02		2.26E+00	-3.22E-06
0		9.3375	859	0	945.68		0.093375	0.437707006					2.528838815	0.000111595	2.52872722	3.93E+02	8.89E+02		2.26E+00	-7.22E-05
0		9.3325	925	0	946.2		0.093325	0.47133758					2.528838815	0.000129403	2.528709413	3.93E+02	8.91E+02		2.27E+00	-3.42E-05
0		9.3325	992	0	946.72		0.093325	0.505477707					2.528838815	0.000148827	2.528689988	3.93E+02	8.94E+02		2.27E+00	-3.74E-05
0		9.3325	998	0	946.74		0.093325	0.508535032					2.528948828	0.000150633	2.528798195	3.93E+02	8.96E+02		2.28E+00	5.41E-03
0		9.3425	1161	0	948.3		0.093425	0.591592357					2.528948828	0.000203856	2.528744972	3.93E+02	8.99E+02		2.29E+00	-3.41E-05
0		9.3425	1131	0	948.82		0.093425	0.576305732					2.528948828	0.000193457	2.528755371	3.93E+02	9.01E+02		2.29E+00	2.00E-05
0		9.3425	1089	0	949.34		0.093425	0.554904459					2.528948828	0.000179356	2.528769472	3.93E+02	9.04E+02		2.30E+00	2.71E-05
0		9.3425	950	0	949.84		0.093425	0.484076433					2.528902586	0.000136492	2.528766094	3.93E+02	9.06E+02		2.31E+00	-6.76E-06
0		9.3375	865	0	950.36		0.093375	0.440764331					2.528859121	0.00011316	2.528745961	3.93E+02	9.09E+02		2.31E+00	-3.87E-05
0		9.3325	841	0	950.88		0.093325	0.428535032					2.528859121	0.000106967	2.528752154	3.93E+02	9.11E+02		2.32E+00	1.19E-05
0		9.3325	841	0	951.4		0.093325	0.428535032					2.528859121	0.000106967	2.528752154	3.93E+02	9.14E+02		2.33E+00	0.00E+00
0		9.3325	907	0	951.9		0.093325	0.462165605					2.528859121	0.000124415	2.528734706	3.93E+02	9.16E+02		2.33E+00	-3.49E-05
0		9.3325	992	0	952.42		0.093325	0.505477707					2.528912446	0.000148827	2.528763618	3.93E+02	9.19E+02		2.34E+00	5.56E-05
0		9.3375	1101	0	952.94		0.093375	0.561019108					2.528912446	0.00018333	2.528729116	3.93E+02	9.22E+02		2.35E+00	-6.64E-05
0		9.3375	1155	0	953.46		0.093375	0.588535032					2.528970688	0.000201755	2.528768933	3.93E+02	9.24E+02		2.35E+00	7.66E-05
0		9.3425	1131	0	953.96		0.093425	0.576305732					2.528970688	0.000193457	2.528777231	3.93E+02	9.27E+02		2.36E+00	1.66E-05
0		9.3425	1107	0	954.48		0.093425	0.564076433					2.528970688	0.000185334	2.528785354	3.93E+02	9.29E+02		2.36E+00	1.56E-05
0		9.3425	1065	0	955		0.093425	0.542675159					2.528970688	0.000171537	2.528799151	3.93E+02	9.32E+02		2.37E+00	2.65E-05
0		9.3425	938	0	955.52		0.093425	0.477961783					2.528925363	0.000133065	2.528792298	3.93E+02	9.34E+02		2.38E+00	-1.32E-05
0		9.3375	841	0	956.02		0.093375	0.428535032					2.528882662	0.000106967	2.528775695	3.93E+02	9.37E+02		2.38E+00	-3.32E-05
0		9.3325	835	0	956.54		0.093325	0.425477707					2.528882662	0.000105447	2.528777216	3.93E+02	9.39E+02		2.39E+00	2.92E-06
0		9.3325	829	0	957.06		0.093325	0.422420382					2.528882662	0.000103937	2.528778726	3.93E+02	9.42E+02		2.40E+00	2.90E-06
0		9.3325	865	0	957.58		0.093325	0.440764331					2.528882662	0.00011316	2.528769503	3.93E+02	9.44E+02		2.40E+00	-1.77E-05
0		9.3325	962	0	958.08		0.093325	0.490191083					2.528934764	0.000139962	2.528794802	3.93E+02	9.47E+02		2.41E+00	5.06E-05
0		9.3375	1083	0	958.6		0.093375	0.551847134					2.528934764	0.000177385	2.528757379	3.93E+02	9.49E+02		2.42E+00	-7.20E-05
0		9.3375	1131	0	959.12		0.093375	0.576305732					2.528991783	0.000193457	2.528798326	3.93E+02	9.52E+02		2.42E+00	7.87E-05
0		9.3425	1107	0	959.64		0.093425	0.564076433					2.528991783	0.000185334	2.52880645	3.93E+02	9.54E+02		2.43E+00	1.56E-05
0		9.3425	1089	0	960.14		0.093425	0.554904459					2.528991783	0.000179356	2.528812428	3.93E+02	9.57E+02		2.44E+00	1.20E-05
0		9.3425	1052	0	960.66		0.093425	0.536050955					2.528991783	0.000167375	2.528824408	3.93E+02	9.59E+02		2.44E+00	2.30E-05
0		9.3425	944	0	961.18		0.093425	0.481019108					2.528946	0.000134773	2.528811227	3.93E+02	9.62E+02		2.45E+00	-2.53E-05
0		9.3375	853	0	961.68		0.093375	0.434649682					2.528903299	0.000110042	2.528793258	3.93E+02	9.65E+02		2.45E+00	-3.59E-05
0		9.3325	823	0	962.2		0.093325	0.419363057					2.528903299	0.000102438	2.528800862	3.93E+02	9.67E+02		2.46E+00	1.46E-05
0		9.3325	817	0	962.72		0.093325	0.416305732					2.528903299	0.000100949	2.52880235	3.93E+02	9.70E+02		2.47E+00	2.86E-06
0		9.3325	877	0	963.24		0.093325	0.446878981					2.528903299	0.000116321	2.528786978	3.93E+02	9.72E+02		2.47E+00	-2.96E-05
0		9.3325	974	0	963.74		0.093325	0.496305732					2.528955554	0.000143475	2.528812079	3.93E+02	9.75E+02		2.48E+00	5.02E-05
0		9.3375	1077	0	964.26		0.093375	0.548789809					2.528955554	0.000175425	2.528780129	3.93E+02	9.77E+02		2.49E+00	-6.14E-05
0		9.3375	1137	0	964.78		0.093375	0.579363057					2.529012573	0.000195515	2.528817058	3.93E+02	9.80E+02		2.49E+00	7.10E-05
0		9.3425	1101	0	965.3		0.093425	0.561019108					2.529012573	0.00018333	2.528829243	3.93E+02	9.82E+02		2.50E+00	2.34E-05
0		9.3425	1077	0	965.8		0.093425	0.548789809					2.529012573	0.000175425	2.528837148	3.93E+02	9.85E+02		2.51E+00	1.58E-05
0		9.3425	1040	0	966.32		0.093425	0.529936306					2.529012573	0.000163579	2.528848995	3.93E+02	9.87E+02		2.51E+00	2.28E-05
0		9.3425	907	0	966.84		0.093425	0.462165605					2.528968344	0.000124415	2.528843929	3.93E+02	9.90E+02		2.52E+00	-9.74E-06
0		9.3375	829	0	967.36		0.093375	0.422420382					2.528926739	0.000103937	2.528822802	3.93E+02	9.92E+02		2.53E+00	-4.06E-05
0		9.3325	804	0	967.86		0.093325	0.409681529					2.528926739	9.78E-05	2.528828976	3.93E+02	9.95E+02		2.53E+00	1.23E-05
0		9.3325	804	0	968.38		0.093325	0.409681529					2.528926739	9.78E-05	2.528828976	3.93E+02	9.97E+02		2.54E+00	0.00E+00
0		9.3325	859	0	968.78		0.093325	0.437707006					2.528926739	0.000111595	2.528815144	3.93E+02	1.00E+03		2.54E+00	-3.46E-05
0		9.3325	974	0	969.44		0.093325	0.496305732					2.528978688	0.000143475	2.528835212	3.93E+02	1.00E+03		2.55E+00	3.04E-05
0		9.3375	1065	0	969.96		0.093375	0.542675159					2.529034025	0.000171537	2.528862488	3.93E+02	1.01E+03		2.56E+00	5.25E-05
0		9.3425	1107	0	970.48		0.093425	0.564076433					2.529034025	0.000185334	2.528848692	3.93E+02	1.01E+03		2.56E+00	-2.65E-05
0		9.3425	1089	0	970.98		0.093425	0.554904459					2.529034025	0.000179356	2.52885467	3.93E+02	1.01E+03		2.57E+00	1.20E-05
0		9.3425	1059	0	971.5		0.093425	0.539617834					2.529034025	0.00016961	2.528864415	3.93E+02	1.01E+03		2.58E+00	1.87E-05
0		9.3425	992	0	972.02		0.093425	0.505477707					2.529034025	0.000148827	2.528885198	3.93E+02	1.02E+03		2.58E+00	4.00E-05
0		9.3425	895	0	972.54		0.093425	0.456050955					2.528990892	0.000121145	2.528869747	3.93E+02	1.02E+03		2.59E+00	-2.97E-05
0		9.3375	798	0	973.04		0.093375	0.406624204					2.491022357	9.63E-05	2.490926048	3.93E+02	1.02E+03		2.60E+00	-7.59E-02
