# Supplementary material for: Relationship between surface deformation displacement and energy evolution of red sandstone under uniaxial compression
Source: PLoS One. 2025 Aug 13;20(8):e0328999. doi: 10.1371/journal.pone.0328999 (PMC12349699; doi:10.1371/journal.pone.0328999)
Supplement: S1 Data — Data set. (ZIP) [file pone.0328999.s001.zip › Data Set/JN1-U-2-20240822.csv]

0	JN1-U-2-20240822	hsy6-2	100	1970.36	yl					E			U0	Ue	Ud	Uet	Udt	D	Kd\e	vud
id	sampleNumber	VerticalPosition	VerticalLoad	VerticalExtension	voidWaterPosition		Ӧ��	Ӧ��		0.037995	17.00076433
0		0.0145	242	0	5.86		0.000145	0.123312102		0.038045	17.15159236		1.26E-05	6.20E-06	6.44E-06	6.20E-06	6.44E-06		1.04E+00
0		0.0245	254	0	0.56		0.000245	0.129426752		0.03807	17.27796178		1.93E-05	6.83E-06	1.25E-05	1.30E-05	1.89E-05		1.45E+00	-1.14E-06
0		0.0295	272	0	1.08		0.000295	0.138598726		0.03812	17.40738854		2.64E-05	7.83E-06	1.86E-05	2.09E-05	3.75E-05		1.80E+00	1.17E-05
0		0.0345	284	0	1.6		0.000345	0.144713376		0.03822	17.50929936		3.39E-05	8.53E-06	2.54E-05	2.94E-05	6.29E-05		2.14E+00	1.31E-05
0		0.0395	302	0	2.12		0.000395	0.15388535		0.03827	17.53987261		4.19E-05	9.65E-06	3.22E-05	3.90E-05	9.51E-05		2.44E+00	1.31E-05
0		0.0445	327	0	2.62		0.000445	0.166624204		0.03832	17.53681529		5.04E-05	1.13E-05	3.91E-05	5.03E-05	1.34E-04		2.67E+00	1.38E-05
0		0.0495	339	0	3.14		0.000495	0.172738854		0.03837	17.51541401		5.94E-05	1.22E-05	4.72E-05	6.25E-05	1.81E-04		2.90E+00	1.56E-05
0		0.0545	369	0	3.66		0.000545	0.188025478		0.03842	17.55210191		6.43E-05	1.44E-05	4.98E-05	7.69E-05	2.31E-04		3.01E+00	5.00E-06
0		0.057	393	0	4.18		0.00057	0.200254777		0.03847	17.57707006		8.47E-05	1.63E-05	6.84E-05	9.32E-05	3.00E-04		3.21E+00	3.58E-05
0		0.067	411	0	4.68		0.00067	0.209426752		0.03852	17.57401274		9.54E-05	1.79E-05	7.75E-05	1.11E-04	3.77E-04		3.39E+00	1.82E-05
0		0.072	423	0	5.2		0.00072	0.215541401		0.03857	17.63872611		0.000106217	1.89E-05	8.73E-05	1.30E-04	4.64E-04		3.57E+00	1.88E-05
0		0.077	429	0	5.72		0.00077	0.218598726					0.00011707	1.95E-05	9.76E-05	1.50E-04	5.62E-04		3.76E+00	1.98E-05
0		0.082	423	0	6.22		0.00082	0.215541401		3016.5606			0.000127924	1.89E-05	0.000108993	1.68E-04	6.71E-04		3.98E+00	2.28E-05
0		0.087	429	0	6.74		0.00087	0.218598726		5054.7768			0.000138854	1.95E-05	0.000119382	1.88E-04	7.90E-04		4.21E+00	2.00E-05
0		0.092	429	0	7.26		0.00092	0.218598726		2588.5352			0.000149873	1.95E-05	0.000130401	2.07E-04	9.21E-04		4.44E+00	2.12E-05
0		0.097	436	0	7.78		0.00097	0.222165605		1019.1082			0.000161057	2.01E-05	0.000140945	2.28E-04	1.06E-03		4.67E+00	2.03E-05
0		0.102	442	0	8.28		0.00102	0.22522293		611.465			0.000172318	2.07E-05	0.000151649	2.48E-04	1.21E-03		4.89E+00	2.14E-05
0		0.107	442	0	8.8		0.00107	0.22522293		-61.1464			0.000183732	2.07E-05	0.000163063	2.69E-04	1.38E-03		5.12E+00	2.19E-05
0		0.112	454	0	9.32		0.00112	0.23133758		-428.0256			0.000195376	2.18E-05	0.000173569	2.91E-04	1.55E-03		5.33E+00	2.02E-05
0		0.117	460	0	9.84		0.00117	0.234394904		733.758			0.000201312	2.24E-05	0.000178925	3.13E-04	1.73E-03		5.52E+00	1.03E-05
0		0.1195	472	0	10.34		0.001195	0.240509554		499.363			0.000213643	2.36E-05	0.000190073	3.37E-04	1.92E-03		5.70E+00	2.23E-05
0		0.1245	496	0	10.86		0.001245	0.252738854		-61.1464			0.000226357	2.60E-05	0.000200328	3.63E-04	2.12E-03		5.84E+00	1.97E-05
0		0.1295	502	0	11.38		0.001295	0.255796178		1294.2674			0.000239299	2.67E-05	0.000212638	3.89E-04	2.33E-03		5.99E+00	2.37E-05
0		0.1345	514	0	11.9		0.001345	0.261910828		457.3172442			0.000265643	2.80E-05	0.000237692	4.17E-04	2.57E-03		6.16E+00	4.82E-05
0		0.1445	520	0	12.4		0.001445	0.264968153		1227.06942			0.000265643	2.86E-05	0.000237035	4.46E-04	2.81E-03		6.29E+00	-1.31E-06
0		0.1445	532	0	12.92		0.001445	0.271082803					0.00027935	2.99E-05	0.000249407	4.76E-04	3.06E-03		6.42E+00	2.38E-05
0		0.1495	544	0	13.44		0.001495	0.277197452					0.000307554	3.13E-05	0.000276244	5.07E-04	3.33E-03		6.57E+00	5.16E-05
0		0.1595	563	0	13.96		0.001595	0.286878981					0.000321822	3.35E-05	0.000288287	5.41E-04	3.62E-03		6.70E+00	2.32E-05
0		0.1645	557	0	14.46		0.001645	0.283821656					0.000350025	3.28E-05	0.000317201	5.74E-04	3.94E-03		6.87E+00	5.78E-05
0		0.1745	550	0	14.98		0.001745	0.280254777					0.000364127	3.20E-05	0.000332123	6.06E-04	4.27E-03		7.05E+00	2.87E-05
0		0.1795	557	0	15.5		0.001795	0.283821656					0.00037114	3.28E-05	0.000338316	6.38E-04	4.61E-03		7.22E+00	1.19E-05
0		0.182	544	0	16.02		0.00182	0.277197452					0.00037114	3.13E-05	0.00033983	6.70E-04	4.95E-03		7.39E+00	2.91E-06
0		0.182	544	0	16.52		0.00182	0.277197452					0.000385	3.13E-05	0.00035369	7.01E-04	5.30E-03		7.56E+00	2.77E-05
0		0.187	544	0	17.04		0.00187	0.277197452					0.000398936	3.13E-05	0.000367627	7.32E-04	5.67E-03		7.74E+00	2.68E-05
0		0.192	550	0	17.56		0.00192	0.280254777					0.000412949	3.20E-05	0.000380945	7.64E-04	6.05E-03		7.92E+00	2.56E-05
0		0.197	550	0	18.08		0.00197	0.280254777					0.000427051	3.20E-05	0.000395047	7.96E-04	6.45E-03		8.09E+00	2.71E-05
0		0.202	557	0	18.58		0.00202	0.283821656					0.000441318	3.28E-05	0.000408494	8.29E-04	6.85E-03		8.27E+00	2.69E-05
0		0.207	563	0	19.1		0.00207	0.286878981					0.000455662	3.35E-05	0.000422127	8.63E-04	7.28E-03		8.44E+00	2.62E-05
0		0.212	563	0	19.62		0.00212	0.286878981					0.000470236	3.35E-05	0.000436701	8.96E-04	7.71E-03		8.61E+00	2.80E-05
0		0.217	581	0	20.12		0.00217	0.296050955					0.000485115	3.57E-05	0.000449401	9.32E-04	8.16E-03		8.76E+00	2.54E-05
0		0.222	587	0	20.64		0.00222	0.29910828					0.000515331	3.65E-05	0.000478876	9.68E-04	8.64E-03		8.92E+00	5.67E-05
0		0.232	599	0	21.16		0.00232	0.30522293					0.000530516	3.80E-05	0.000492555	1.01E-03	9.13E-03		9.08E+00	2.63E-05
0		0.237	593	0	21.68		0.00237	0.302165605					0.000545701	3.72E-05	0.000508497	1.04E-03	9.64E-03		9.24E+00	3.07E-05
0		0.242	599	0	22.18		0.00242	0.30522293					0.000553369	3.80E-05	0.000515409	1.08E-03	1.02E-02		9.39E+00	1.38E-05
0		0.2445	605	0	22.7		0.002445	0.308280255					0.00056886	3.87E-05	0.000530135	1.12E-03	1.07E-02		9.54E+00	2.83E-05
0		0.2495	611	0	23.22		0.002495	0.31133758					0.00058458	3.95E-05	0.000545083	1.16E-03	1.12E-02		9.69E+00	2.87E-05
0		0.2545	623	0	23.74		0.002545	0.317452229					0.000616325	4.11E-05	0.000575261	1.20E-03	1.18E-02		9.83E+00	5.80E-05
0		0.2645	623	0	24.24		0.002645	0.317452229					0.000631892	4.11E-05	0.000590828	1.24E-03	1.24E-02		9.98E+00	3.11E-05
0		0.2695	599	0	24.76		0.002695	0.30522293					0.000647076	3.80E-05	0.000609116	1.28E-03	1.30E-02		1.02E+01	3.52E-05
0		0.2745	593	0	25.28		0.002745	0.302165605					0.000662185	3.72E-05	0.000624981	1.32E-03	1.36E-02		1.04E+01	3.05E-05
0		0.2795	593	0	25.8		0.002795	0.302165605					0.000677446	3.72E-05	0.000640242	1.35E-03	1.43E-02		1.05E+01	2.93E-05
0		0.2845	605	0	26.3		0.002845	0.308280255					0.000692783	3.87E-05	0.000654058	1.39E-03	1.49E-02		1.07E+01	2.76E-05
0		0.2895	599	0	26.82		0.002895	0.30522293					0.000708045	3.80E-05	0.000670084	1.43E-03	1.56E-02		1.09E+01	3.08E-05
0		0.2945	599	0	27.34		0.002945	0.30522293					0.000723229	3.80E-05	0.000685269	1.47E-03	1.63E-02		1.11E+01	2.92E-05
0		0.2995	593	0	27.86		0.002995	0.302165605					0.00073849	3.72E-05	0.000701286	1.51E-03	1.70E-02		1.13E+01	3.08E-05
0		0.3045	605	0	28.36		0.003045	0.308280255					0.000746197	3.87E-05	0.000707472	1.54E-03	1.77E-02		1.15E+01	1.24E-05
0		0.307	605	0	28.88		0.00307	0.308280255					0.000761611	3.87E-05	0.000722886	1.58E-03	1.84E-02		1.16E+01	2.96E-05
0		0.312	605	0	29.4		0.00312	0.308280255					0.000777255	3.87E-05	0.00073853	1.62E-03	1.92E-02		1.18E+01	3.01E-05
0		0.317	623	0	29.92		0.00317	0.317452229					0.00079328	4.11E-05	0.000752217	1.66E-03	1.99E-02		1.20E+01	2.63E-05
0		0.322	635	0	30.42		0.00322	0.323566879					0.000809459	4.27E-05	0.000766798	1.71E-03	2.07E-02		1.21E+01	2.92E-05
0		0.327	635	0	30.94		0.00327	0.323566879					0.000825713	4.27E-05	0.000783053	1.75E-03	2.15E-02		1.23E+01	3.13E-05
0		0.332	641	0	31.46		0.00332	0.326624204					0.000842045	4.35E-05	0.000798574	1.79E-03	2.23E-02		1.24E+01	2.98E-05
0		0.337	641	0	31.98		0.00337	0.326624204					0.000858529	4.35E-05	0.000815058	1.84E-03	2.31E-02		1.26E+01	3.17E-05
0		0.342	653	0	32.48		0.00342	0.332738854					0.000875242	4.51E-05	0.000830128	1.88E-03	2.39E-02		1.27E+01	3.01E-05
0		0.347	659	0	33		0.00347	0.335796178					0.000908822	4.59E-05	0.000862875	1.93E-03	2.48E-02		1.29E+01	6.30E-05
0		0.357	659	0	33.52		0.00357	0.335796178					0.000925535	4.59E-05	0.000879589	1.97E-03	2.56E-02		1.30E+01	3.21E-05
0		0.362	653	0	34.02		0.00362	0.332738854					0.000942019	4.51E-05	0.000896905	2.02E-03	2.65E-02		1.32E+01	3.46E-05
0		0.367	641	0	34.54		0.00367	0.326624204					0.00095007	4.35E-05	0.000906599	2.06E-03	2.74E-02		1.33E+01	1.86E-05
0		0.3695	623	0	35.06		0.003695	0.317452229					0.000966096	4.11E-05	0.000925032	2.10E-03	2.84E-02		1.35E+01	3.54E-05
0		0.3745	635	0	35.58		0.003745	0.323566879					0.000982121	4.27E-05	0.00093946	2.15E-03	2.93E-02		1.37E+01	2.77E-05
0		0.3795	623	0	36.08		0.003795	0.317452229					0.000997994	4.11E-05	0.00095693	2.19E-03	3.03E-02		1.38E+01	3.49E-05
0		0.3845	623	0	36.6		0.003845	0.317452229					0.001013943	4.11E-05	0.000972879	2.23E-03	3.12E-02		1.40E+01	3.07E-05
0		0.3895	629	0	37.12		0.003895	0.320509554					0.001029968	4.19E-05	0.00098811	2.27E-03	3.22E-02		1.42E+01	2.93E-05
0		0.3945	629	0	37.64		0.003945	0.320509554					0.001045994	4.19E-05	0.001004135	2.31E-03	3.32E-02		1.44E+01	3.08E-05
0		0.3995	629	0	38.14		0.003995	0.320509554					0.001061943	4.19E-05	0.001020084	2.35E-03	3.43E-02		1.46E+01	3.19E-05
0		0.4045	623	0	38.66		0.004045	0.317452229					0.001077968	4.11E-05	0.001036904	2.39E-03	3.53E-02		1.47E+01	3.23E-05
0		0.4095	635	0	39.18		0.004095	0.323566879					0.001094299	4.27E-05	0.001051639	2.44E-03	3.63E-02		1.49E+01	2.83E-05
0		0.4145	647	0	39.7		0.004145	0.329681529					0.001110936	4.43E-05	0.001066648	2.48E-03	3.74E-02		1.51E+01	2.89E-05
0		0.4195	659	0	40.2		0.004195	0.335796178					0.001127726	4.59E-05	0.00108178	2.53E-03	3.85E-02		1.52E+01	3.03E-05
0		0.4245	659	0	40.72		0.004245	0.335796178					0.001144592	4.59E-05	0.001098646	2.57E-03	3.96E-02		1.54E+01	3.24E-05
0		0.4295	665	0	41.24		0.004295	0.338853503					0.001153064	4.68E-05	0.001106277	2.62E-03	4.07E-02		1.55E+01	1.47E-05
0		0.432	665	0	41.76		0.00432	0.338853503					0.001170083	4.68E-05	0.001123296	2.67E-03	4.18E-02		1.57E+01	3.27E-05
0		0.437	671	0	42.26		0.00437	0.341910828					0.001204274	4.76E-05	0.001156639	2.71E-03	4.30E-02		1.58E+01	6.67E-05
0		0.447	671	0	42.78		0.00447	0.341910828					0.001221369	4.76E-05	0.001173734	2.76E-03	4.41E-02		1.60E+01	3.29E-05
0		0.452	671	0	43.3		0.00452	0.341910828					0.001255255	4.76E-05	0.00120762	2.81E-03	4.54E-02		1.61E+01	6.52E-05
0		0.462	659	0	43.82		0.00462	0.335796178					0.001271892	4.59E-05	0.001225945	2.86E-03	4.66E-02		1.63E+01	3.52E-05
0		0.467	647	0	44.32		0.00467	0.329681529					0.001271892	4.43E-05	0.001227603	2.90E-03	4.78E-02		1.65E+01	3.32E-06
0		0.467	653	0	44.84		0.00467	0.332738854					0.001288376	4.51E-05	0.001243262	2.94E-03	4.91E-02		1.67E+01	3.01E-05
0		0.472	641	0	45.36		0.00472	0.326624204					0.001304631	4.35E-05	0.00126116	2.99E-03	5.03E-02		1.68E+01	3.44E-05
0		0.477	635	0	45.88		0.00477	0.323566879					0.001320885	4.27E-05	0.001278225	3.03E-03	5.16E-02		1.70E+01	3.28E-05
0		0.482	641	0	46.38		0.00482	0.326624204					0.00133714	4.35E-05	0.001293669	3.07E-03	5.29E-02		1.72E+01	3.09E-05
0		0.487	635	0	46.9		0.00487	0.323566879					0.001353395	4.27E-05	0.001310734	3.12E-03	5.42E-02		1.74E+01	3.28E-05
0		0.492	641	0	47.42		0.00492	0.326624204					0.001361599	4.35E-05	0.001318128	3.16E-03	5.55E-02		1.76E+01	1.42E-05
0		0.4945	647	0	47.92		0.004945	0.329681529					0.001378236	4.43E-05	0.001333947	3.20E-03	5.68E-02		1.77E+01	3.16E-05
0		0.4995	659	0	48.44		0.004995	0.335796178					0.001395102	4.59E-05	0.001349155	3.25E-03	5.82E-02		1.79E+01	2.92E-05
0		0.5045	665	0	48.96		0.005045	0.338853503					0.001412121	4.68E-05	0.001365334	3.30E-03	5.96E-02		1.81E+01	3.11E-05
0		0.5095	671	0	49.48		0.005095	0.341910828					0.001446312	4.76E-05	0.001398677	3.35E-03	6.10E-02		1.82E+01	6.41E-05
0		0.5195	671	0	49.98		0.005195	0.341910828					0.001463408	4.76E-05	0.001415773	3.39E-03	6.24E-02		1.84E+01	3.42E-05
0		0.5245	671	0	50.5		0.005245	0.341910828					0.001480503	4.76E-05	0.001432868	3.44E-03	6.38E-02		1.85E+01	3.29E-05
0		0.5295	671	0	51.02		0.005295	0.341910828					0.001480503	4.76E-05	0.001432868	3.49E-03	6.52E-02		1.87E+01	0.00E+00
0		0.5295	684	0	51.54		0.005295	0.348535032					0.00151551	4.95E-05	0.001466011	3.54E-03	6.67E-02		1.89E+01	6.37E-05
0		0.5395	690	0	52.04		0.005395	0.351592357					0.001533089	5.04E-05	0.001482718	3.59E-03	6.82E-02		1.90E+01	3.34E-05
0		0.5445	690	0	52.56		0.005445	0.351592357					0.001568096	5.04E-05	0.001517725	3.64E-03	6.97E-02		1.92E+01	6.73E-05
0		0.5545	684	0	53.08		0.005545	0.348535032					0.00157665	4.95E-05	0.001527151	3.69E-03	7.12E-02		1.93E+01	1.81E-05
0		0.557	659	0	53.6		0.00557	0.335796178					0.001593287	4.59E-05	0.00154734	3.73E-03	7.28E-02		1.95E+01	3.88E-05
0		0.562	647	0	54.1		0.00562	0.329681529					0.001609771	4.43E-05	0.001565482	3.78E-03	7.43E-02		1.97E+01	3.63E-05
0		0.567	647	0	54.62		0.00567	0.329681529					0.001626255	4.43E-05	0.001581966	3.82E-03	7.59E-02		1.99E+01	3.17E-05
0		0.572	647	0	55.14		0.00572	0.329681529					0.001642662	4.43E-05	0.001598374	3.87E-03	7.75E-02		2.01E+01	3.16E-05
0		0.577	641	0	55.66		0.00577	0.326624204					0.001659146	4.35E-05	0.001615676	3.91E-03	7.91E-02		2.02E+01	3.33E-05
0		0.582	653	0	56.16		0.00582	0.332738854					0.001675936	4.51E-05	0.001630823	3.96E-03	8.08E-02		2.04E+01	3.03E-05
0		0.587	665	0	56.68		0.00587	0.338853503					0.001692803	4.68E-05	0.001646016	4.00E-03	8.24E-02		2.06E+01	2.92E-05
0		0.592	659	0	57.2		0.00592	0.335796178					0.001709669	4.59E-05	0.001663722	4.05E-03	8.41E-02		2.08E+01	3.41E-05
0		0.597	665	0	57.72		0.00597	0.338853503					0.001726535	4.68E-05	0.001679748	4.09E-03	8.58E-02		2.09E+01	3.08E-05
0		0.602	659	0	58.22		0.00602	0.335796178					0.001743325	4.59E-05	0.001697378	4.14E-03	8.75E-02		2.11E+01	3.53E-05
0		0.607	659	0	58.74		0.00607	0.335796178					0.001760357	4.59E-05	0.00171441	4.19E-03	8.92E-02		2.13E+01	3.28E-05
0		0.612	678	0	59.26		0.00612	0.345477707					0.001777541	4.86E-05	0.001728907	4.23E-03	9.09E-02		2.15E+01	2.79E-05
0		0.617	671	0	59.78		0.00617	0.341910828					0.001786089	4.76E-05	0.001738454	4.28E-03	9.26E-02		2.16E+01	1.84E-05
0		0.6195	671	0	60.28		0.006195	0.341910828					0.001803185	4.76E-05	0.00175555	4.33E-03	9.44E-02		2.18E+01	3.42E-05
0		0.6245	671	0	60.8		0.006245	0.341910828					0.001820599	4.76E-05	0.001772964	4.38E-03	9.62E-02		2.20E+01	3.35E-05
0		0.6295	696	0	61.32		0.006295	0.354649682					0.001838408	5.13E-05	0.001787157	4.43E-03	9.80E-02		2.21E+01	2.73E-05
0		0.6345	702	0	61.82		0.006345	0.357707006					0.001874025	5.21E-05	0.001821887	4.48E-03	9.98E-02		2.23E+01	6.95E-05
0		0.6445	696	0	62.34		0.006445	0.354649682					0.001891529	5.13E-05	0.001840278	4.53E-03	1.02E-01		2.24E+01	3.54E-05
0		0.6495	678	0	62.86		0.006495	0.345477707					0.001908803	4.86E-05	0.001860168	4.58E-03	1.03E-01		2.26E+01	3.83E-05
0		0.6545	678	0	63.38		0.006545	0.345477707					0.001925834	4.86E-05	0.0018772	4.63E-03	1.05E-01		2.28E+01	3.28E-05
0		0.6595	659	0	63.88		0.006595	0.335796178					0.001942471	4.59E-05	0.001896525	4.68E-03	1.07E-01		2.29E+01	3.86E-05
0		0.6645	647	0	64.4		0.006645	0.329681529					0.001959108	4.43E-05	0.00191482	4.72E-03	1.09E-01		2.31E+01	3.52E-05
0		0.6695	659	0	64.92		0.006695	0.335796178					0.001975898	4.59E-05	0.001929952	4.77E-03	1.11E-01		2.33E+01	2.91E-05
0		0.6745	659	0	65.44		0.006745	0.335796178					0.001992688	4.59E-05	0.001946741	4.81E-03	1.13E-01		2.35E+01	3.23E-05
0		0.6795	659	0	65.94		0.006795	0.335796178					0.002001083	4.59E-05	0.001955136	4.86E-03	1.15E-01		2.37E+01	1.68E-05
0		0.682	659	0	66.46		0.00682	0.335796178					0.002017873	4.59E-05	0.001971926	4.90E-03	1.17E-01		2.39E+01	3.23E-05
0		0.687	659	0	66.98		0.00687	0.335796178					0.002034586	4.59E-05	0.001988639	4.95E-03	1.19E-01		2.40E+01	3.21E-05
0		0.692	653	0	67.5		0.00692	0.332738854					0.002051376	4.51E-05	0.002006262	4.99E-03	1.21E-01		2.42E+01	3.39E-05
0		0.697	665	0	68		0.00697	0.338853503					0.002068561	4.68E-05	0.002021774	5.04E-03	1.23E-01		2.44E+01	3.10E-05
0		0.702	684	0	68.52		0.00702	0.348535032					0.002085987	4.95E-05	0.002036489	5.09E-03	1.25E-01		2.46E+01	2.83E-05
0		0.707	684	0	69.04		0.00707	0.348535032					0.002103414	4.95E-05	0.002053915	5.14E-03	1.27E-01		2.47E+01	3.35E-05
0		0.712	684	0	69.56		0.00712	0.348535032					0.002120917	4.95E-05	0.002071419	5.19E-03	1.29E-01		2.49E+01	3.37E-05
0		0.717	690	0	70.06		0.00717	0.351592357					0.002138497	5.04E-05	0.002088126	5.24E-03	1.31E-01		2.50E+01	3.34E-05
0		0.722	690	0	70.58		0.00722	0.351592357					0.002156229	5.04E-05	0.002105858	5.29E-03	1.33E-01		2.52E+01	3.41E-05
0		0.727	702	0	71.1		0.00727	0.357707006					0.002191847	5.21E-05	0.002139709	5.34E-03	1.35E-01		2.54E+01	6.51E-05
0		0.737	696	0	71.62		0.00737	0.354649682					0.002209656	5.13E-05	0.002158405	5.39E-03	1.38E-01		2.55E+01	3.60E-05
0		0.742	702	0	72.12		0.00742	0.357707006					0.002236025	5.21E-05	0.002183887	5.45E-03	1.40E-01		2.57E+01	5.10E-05
0		0.7495	678	0	72.64		0.007495	0.345477707					0.00225321	4.86E-05	0.002204576	5.49E-03	1.42E-01		2.58E+01	3.98E-05
0		0.7545	671	0	73.16		0.007545	0.341910828					0.00225321	4.76E-05	0.002205575	5.54E-03	1.44E-01		2.60E+01	1.92E-06
0		0.7545	665	0	73.68		0.007545	0.338853503					0.00227	4.68E-05	0.002223213	5.59E-03	1.46E-01		2.62E+01	3.39E-05
0		0.7595	653	0	74.18		0.007595	0.332738854					0.002286637	4.51E-05	0.002241523	5.63E-03	1.49E-01		2.64E+01	3.66E-05
0		0.7645	653	0	74.7		0.007645	0.332738854					0.002303427	4.51E-05	0.002258313	5.68E-03	1.51E-01		2.66E+01	3.23E-05
0		0.7695	665	0	75.22		0.007695	0.338853503					0.002320293	4.68E-05	0.002273506	5.73E-03	1.53E-01		2.68E+01	2.92E-05
0		0.7745	659	0	75.72		0.007745	0.335796178					0.002337006	4.59E-05	0.00229106	5.77E-03	1.56E-01		2.69E+01	3.51E-05
0		0.7795	653	0	76.24		0.007795	0.332738854					0.00235372	4.51E-05	0.002308606	5.82E-03	1.58E-01		2.71E+01	3.37E-05
0		0.7845	659	0	76.76		0.007845	0.335796178					0.002370586	4.59E-05	0.002324639	5.86E-03	1.60E-01		2.73E+01	3.08E-05
0		0.7895	665	0	77.28		0.007895	0.338853503					0.002387694	4.68E-05	0.002340907	5.91E-03	1.63E-01		2.75E+01	3.13E-05
0		0.7945	678	0	77.78		0.007945	0.345477707					0.002404968	4.86E-05	0.002356334	5.96E-03	1.65E-01		2.77E+01	3.09E-05
0		0.7995	678	0	78.3		0.007995	0.345477707					0.002422471	4.86E-05	0.002373837	6.01E-03	1.67E-01		2.78E+01	3.37E-05
0		0.8045	696	0	78.82		0.008045	0.354649682					0.002448726	5.13E-05	0.002397475	6.06E-03	1.70E-01		2.80E+01	4.55E-05
0		0.812	678	0	79.34		0.00812	0.345477707					0.002466153	4.86E-05	0.002417519	6.11E-03	1.72E-01		2.82E+01	3.85E-05
0		0.817	690	0	79.84		0.00817	0.351592357					0.002466153	5.04E-05	0.002415782	6.16E-03	1.74E-01		2.83E+01	-3.47E-06
0		0.817	702	0	80.36		0.00817	0.357707006					0.002502076	5.21E-05	0.002449938	6.21E-03	1.77E-01		2.85E+01	6.57E-05
0		0.827	708	0	80.88		0.00827	0.360764331					0.002520038	5.30E-05	0.002467005	6.26E-03	1.79E-01		2.86E+01	3.28E-05
0		0.832	702	0	81.4		0.00832	0.357707006					0.002555962	5.21E-05	0.002503824	6.31E-03	1.82E-01		2.88E+01	7.08E-05
0		0.842	708	0	81.9		0.00842	0.360764331					0.002573529	5.30E-05	0.002520495	6.37E-03	1.84E-01		2.90E+01	3.33E-05
0		0.847	671	0	82.42		0.00847	0.341910828					0.002590713	4.76E-05	0.002543078	6.42E-03	1.87E-01		2.91E+01	4.34E-05
0		0.852	678	0	82.94		0.00852	0.345477707					0.002607898	4.86E-05	0.002559264	6.46E-03	1.90E-01		2.93E+01	3.11E-05
0		0.857	671	0	83.46		0.00857	0.341910828					0.002624841	4.76E-05	0.002577206	6.51E-03	1.92E-01		2.95E+01	3.45E-05
0		0.862	659	0	83.96		0.00862	0.335796178					0.002641783	4.59E-05	0.002595837	6.56E-03	1.95E-01		2.97E+01	3.73E-05
0		0.867	671	0	84.48		0.00867	0.341910828					0.002650255	4.76E-05	0.00260262	6.60E-03	1.97E-01		2.99E+01	1.30E-05
0		0.8695	659	0	85		0.008695	0.335796178					0.002667045	4.59E-05	0.002621098	6.65E-03	2.00E-01		3.01E+01	3.55E-05
0		0.8745	659	0	85.52		0.008745	0.335796178					0.002683911	4.59E-05	0.002637964	6.70E-03	2.03E-01		3.02E+01	3.24E-05
0		0.8795	665	0	86.02		0.008795	0.338853503					0.002700854	4.68E-05	0.002654067	6.74E-03	2.05E-01		3.04E+01	3.22E-05
0		0.8845	665	0	86.54		0.008845	0.338853503					0.00271772	4.68E-05	0.002670933	6.79E-03	2.08E-01		3.06E+01	3.24E-05
0		0.8895	659	0	87.06		0.008895	0.335796178					0.002734586	4.59E-05	0.002688639	6.84E-03	2.11E-01		3.08E+01	3.41E-05
0		0.8945	665	0	87.58		0.008945	0.338853503					0.002751847	4.68E-05	0.00270506	6.88E-03	2.13E-01		3.10E+01	3.16E-05
0		0.8995	690	0	88.08		0.008995	0.351592357					0.00276935	5.04E-05	0.002718979	6.93E-03	2.16E-01		3.12E+01	2.78E-05
0		0.9045	684	0	88.6		0.009045	0.348535032					0.00278693	4.95E-05	0.002737431	6.98E-03	2.19E-01		3.13E+01	3.55E-05
0		0.9095	696	0	89.12		0.009095	0.354649682					0.00280451	5.13E-05	0.002753259	7.03E-03	2.21E-01		3.15E+01	3.04E-05
0		0.9145	684	0	89.62		0.009145	0.348535032					0.002822089	4.95E-05	0.00277259	7.08E-03	2.24E-01		3.17E+01	3.87E-05
0		0.9195	696	0	90.14		0.009195	0.354649682					0.002839898	5.13E-05	0.002788647	7.13E-03	2.27E-01		3.18E+01	3.09E-05
0		0.9245	702	0	90.66		0.009245	0.357707006					0.002866841	5.21E-05	0.002814703	7.19E-03	2.30E-01		3.20E+01	5.01E-05
0		0.932	708	0	91.18		0.00932	0.360764331					0.002884497	5.30E-05	0.002831464	7.24E-03	2.33E-01		3.21E+01	3.22E-05
0		0.937	678	0	91.68		0.00937	0.345477707					0.002901924	4.86E-05	0.002853289	7.29E-03	2.36E-01		3.23E+01	4.37E-05
0		0.942	690	0	92.2		0.00942	0.351592357					0.002919108	5.04E-05	0.002868737	7.34E-03	2.38E-01		3.25E+01	2.97E-05
0		0.947	659	0	92.72		0.00947	0.335796178					0.002935822	4.59E-05	0.002889875	7.38E-03	2.41E-01		3.27E+01	4.07E-05
0		0.952	653	0	93.24		0.00952	0.332738854					0.002952459	4.51E-05	0.002907345	7.43E-03	2.44E-01		3.29E+01	3.36E-05
0		0.957	653	0	93.74		0.00957	0.332738854					0.002969172	4.51E-05	0.002924058	7.48E-03	2.47E-01		3.31E+01	3.34E-05
0		0.962	659	0	94.26		0.00962	0.335796178					0.002985885	4.59E-05	0.002939939	7.52E-03	2.50E-01		3.32E+01	3.05E-05
0		0.967	653	0	94.78		0.00967	0.332738854					0.003002599	4.51E-05	0.002957485	7.57E-03	2.53E-01		3.34E+01	3.37E-05
0		0.972	659	0	95.3		0.00972	0.335796178					0.003019312	4.59E-05	0.002973366	7.61E-03	2.56E-01		3.36E+01	3.05E-05
0		0.977	653	0	95.8		0.00977	0.332738854					0.003036178	4.51E-05	0.002991065	7.66E-03	2.59E-01		3.38E+01	3.54E-05
0		0.982	671	0	96.32		0.00982	0.341910828					0.003053274	4.76E-05	0.003005639	7.70E-03	2.62E-01		3.40E+01	2.80E-05
0		0.987	671	0	96.84		0.00987	0.341910828					0.003070535	4.76E-05	0.0030229	7.75E-03	2.65E-01		3.42E+01	3.32E-05
0		0.992	684	0	97.36		0.00992	0.348535032					0.003079287	4.95E-05	0.003029788	7.80E-03	2.68E-01		3.44E+01	1.32E-05
0		0.9945	690	0	97.86		0.009945	0.351592357					0.003096866	5.04E-05	0.003046495	7.85E-03	2.71E-01		3.45E+01	3.34E-05
0		0.9995	690	0	98.38		0.009995	0.351592357					0.003114446	5.04E-05	0.003064075	7.90E-03	2.74E-01		3.47E+01	3.38E-05
0		1.0045	690	0	98.9		0.010045	0.351592357					0.003132102	5.04E-05	0.003081731	7.95E-03	2.77E-01		3.49E+01	3.40E-05
0		1.0095	696	0	99.42		0.010095	0.354649682					0.003149911	5.13E-05	0.00309866	8.00E-03	2.80E-01		3.50E+01	3.26E-05
0		1.0145	702	0	99.92		0.010145	0.357707006					0.003167873	5.21E-05	0.003115734	8.06E-03	2.83E-01		3.52E+01	3.41E-05
0		1.0195	708	0	100.44		0.010195	0.360764331					0.003203643	5.30E-05	0.00315061	8.11E-03	2.87E-01		3.53E+01	6.71E-05
0		1.0295	696	0	100.96		0.010295	0.354649682					0.003238803	5.13E-05	0.003187552	8.16E-03	2.90E-01		3.55E+01	7.10E-05
0		1.0395	684	0	101.48		0.010395	0.348535032					0.003256306	4.95E-05	0.003206807	8.21E-03	2.93E-01		3.57E+01	3.70E-05
0		1.0445	690	0	101.98		0.010445	0.351592357					0.003256306	5.04E-05	0.003205935	8.26E-03	2.96E-01		3.59E+01	-1.74E-06
0		1.0445	665	0	102.5		0.010445	0.338853503					0.003273248	4.68E-05	0.003226461	8.31E-03	2.99E-01		3.60E+01	3.95E-05
0		1.0495	665	0	103.02		0.010495	0.338853503					0.003290038	4.68E-05	0.003243251	8.35E-03	3.03E-01		3.62E+01	3.23E-05
0		1.0545	653	0	103.52		0.010545	0.332738854					0.003298357	4.51E-05	0.003253243	8.40E-03	3.06E-01		3.64E+01	2.00E-05
0		1.057	653	0	104.04		0.01057	0.332738854					0.003314994	4.51E-05	0.00326988	8.44E-03	3.09E-01		3.66E+01	3.20E-05
0		1.062	653	0	104.56		0.01062	0.332738854					0.003331707	4.51E-05	0.003286593	8.49E-03	3.12E-01		3.68E+01	3.21E-05
0		1.067	659	0	105.08		0.01067	0.335796178					0.003348573	4.59E-05	0.003302627	8.54E-03	3.16E-01		3.70E+01	3.08E-05
0		1.072	665	0	105.58		0.01072	0.338853503					0.003365682	4.68E-05	0.003318895	8.58E-03	3.19E-01		3.72E+01	3.25E-05
0		1.077	678	0	106.1		0.01077	0.345477707					0.003382955	4.86E-05	0.003334321	8.63E-03	3.22E-01		3.74E+01	2.97E-05
0		1.082	678	0	106.62		0.01082	0.345477707					0.003400306	4.86E-05	0.003351672	8.68E-03	3.26E-01		3.75E+01	3.34E-05
0		1.087	684	0	107.14		0.01087	0.348535032					0.003417809	4.95E-05	0.00336831	8.73E-03	3.29E-01		3.77E+01	3.20E-05
0		1.092	690	0	107.64		0.01092	0.351592357					0.003452815	5.04E-05	0.003402444	8.78E-03	3.33E-01		3.79E+01	6.83E-05
0		1.102	684	0	108.16		0.01102	0.348535032					0.003470395	4.95E-05	0.003420896	8.83E-03	3.36E-01		3.81E+01	3.55E-05
0		1.107	696	0	108.68		0.01107	0.354649682					0.003470395	5.13E-05	0.003419144	8.88E-03	3.39E-01		3.82E+01	-3.37E-06
0		1.107	702	0	109.2		0.01107	0.357707006					0.003506318	5.21E-05	0.00345418	8.93E-03	3.43E-01		3.84E+01	6.74E-05
0		1.117	708	0	109.7		0.01117	0.360764331					0.003515376	5.30E-05	0.003462343	8.99E-03	3.46E-01		3.85E+01	1.63E-05
0		1.1195	714	0	110.22		0.011195	0.363821656					0.003551758	5.39E-05	0.003497822	9.04E-03	3.50E-01		3.87E+01	6.82E-05
0		1.1295	714	0	110.74		0.011295	0.363821656					0.00356949	5.39E-05	0.003515555	9.09E-03	3.53E-01		3.89E+01	3.41E-05
0		1.1345	678	0	111.26		0.011345	0.345477707					0.003586675	4.86E-05	0.003538041	9.14E-03	3.57E-01		3.90E+01	4.32E-05
0		1.1395	671	0	111.76		0.011395	0.341910828					0.003603694	4.76E-05	0.003556059	9.19E-03	3.60E-01		3.92E+01	3.60E-05
0		1.1445	665	0	112.28		0.011445	0.338853503					0.003620637	4.68E-05	0.00357385	9.24E-03	3.64E-01		3.94E+01	3.42E-05
0		1.1495	665	0	112.8		0.011495	0.338853503					0.003637745	4.68E-05	0.003590958	9.28E-03	3.68E-01		3.96E+01	3.29E-05
0		1.1545	678	0	113.32		0.011545	0.345477707					0.003655096	4.86E-05	0.003606461	9.33E-03	3.71E-01		3.98E+01	2.98E-05
0		1.1595	684	0	113.82		0.011595	0.348535032					0.003672357	4.95E-05	0.003622858	9.38E-03	3.75E-01		4.00E+01	3.28E-05
0		1.1645	671	0	114.34		0.011645	0.341910828					0.003689452	4.76E-05	0.003641817	9.43E-03	3.78E-01		4.01E+01	3.65E-05
0		1.1695	671	0	114.86		0.011695	0.341910828					0.003706471	4.76E-05	0.003658836	9.48E-03	3.82E-01		4.03E+01	3.27E-05
0		1.1745	665	0	115.38		0.011745	0.338853503					0.00372349	4.68E-05	0.003676703	9.52E-03	3.86E-01		4.05E+01	3.44E-05
0		1.1795	671	0	115.88		0.011795	0.341910828					0.003732083	4.76E-05	0.003684448	9.57E-03	3.89E-01		4.07E+01	1.55E-05
0		1.182	678	0	116.4		0.01182	0.345477707					0.003749586	4.86E-05	0.003700952	9.62E-03	3.93E-01		4.09E+01	3.17E-05
0		1.187	696	0	116.92		0.01187	0.354649682					0.003767318	5.13E-05	0.003716068	9.67E-03	3.97E-01		4.10E+01	2.91E-05
0		1.192	696	0	117.42		0.01192	0.354649682					0.003784898	5.13E-05	0.003733647	9.72E-03	4.01E-01		4.12E+01	3.52E-05
0		1.197	684	0	117.94		0.01197	0.348535032					0.003802478	4.95E-05	0.003752979	9.77E-03	4.04E-01		4.14E+01	3.72E-05
0		1.202	696	0	118.46		0.01202	0.354649682					0.00382021	5.13E-05	0.003768959	9.82E-03	4.08E-01		4.16E+01	3.07E-05
0		1.207	696	0	118.98		0.01207	0.354649682					0.003838172	5.13E-05	0.003786921	9.87E-03	4.12E-01		4.17E+01	3.45E-05
0		1.212	714	0	119.48		0.01212	0.363821656					0.003856363	5.39E-05	0.003802427	9.93E-03	4.16E-01		4.19E+01	3.10E-05
0		1.217	714	0	120		0.01217	0.363821656					0.003892287	5.39E-05	0.003838351	9.98E-03	4.20E-01		4.20E+01	6.91E-05
0		1.227	696	0	120.52		0.01227	0.354649682					0.003909943	5.13E-05	0.003858692	1.00E-02	4.23E-01		4.22E+01	3.91E-05
0		1.232	690	0	121.04		0.01232	0.351592357					0.003927369	5.04E-05	0.003876999	1.01E-02	4.27E-01		4.24E+01	3.52E-05
0		1.237	678	0	121.54		0.01237	0.345477707					0.003944401	4.86E-05	0.003895767	1.01E-02	4.31E-01		4.26E+01	3.75E-05
0		1.242	659	0	122.06		0.01242	0.335796178					0.003952873	4.59E-05	0.003906926	1.02E-02	4.35E-01		4.28E+01	2.15E-05
0		1.2445	671	0	122.58		0.012445	0.341910828					0.003969968	4.76E-05	0.003922333	1.02E-02	4.39E-01		4.29E+01	2.96E-05
0		1.2495	671	0	123.1		0.012495	0.341910828					0.003986987	4.76E-05	0.003939352	1.03E-02	4.43E-01		4.31E+01	3.27E-05
0		1.2545	665	0	123.6		0.012545	0.338853503					0.00400393	4.68E-05	0.003957143	1.03E-02	4.47E-01		4.33E+01	3.56E-05
0		1.2595	665	0	124.12		0.012595	0.338853503					0.004020949	4.68E-05	0.003974162	1.04E-02	4.51E-01		4.35E+01	3.27E-05
0		1.2645	671	0	124.64		0.012645	0.341910828					0.004037968	4.76E-05	0.003990333	1.04E-02	4.55E-01		4.37E+01	3.11E-05
0		1.2695	665	0	125.16		0.012695	0.338853503					0.004054987	4.68E-05	0.0040082	1.05E-02	4.59E-01		4.39E+01	3.44E-05
0		1.2745	671	0	125.66		0.012745	0.341910828					0.004072172	4.76E-05	0.004024537	1.05E-02	4.63E-01		4.41E+01	3.27E-05
0		1.2795	678	0	126.18		0.012795	0.345477707					0.004089599	4.86E-05	0.004040965	1.06E-02	4.67E-01		4.42E+01	3.16E-05
0		1.2845	690	0	126.7		0.012845	0.351592357					0.004107102	5.04E-05	0.004056731	1.06E-02	4.71E-01		4.44E+01	3.03E-05
0		1.2895	684	0	127.22		0.012895	0.348535032					0.004124605	4.95E-05	0.004075106	1.07E-02	4.75E-01		4.46E+01	3.53E-05
0		1.2945	690	0	127.72		0.012945	0.351592357					0.004142261	5.04E-05	0.00409189	1.07E-02	4.79E-01		4.48E+01	3.36E-05
0		1.2995	696	0	128.24		0.012995	0.354649682					0.004160223	5.13E-05	0.004108972	1.08E-02	4.83E-01		4.49E+01	3.28E-05
0		1.3045	714	0	128.76		0.013045	0.363821656					0.00416928	5.39E-05	0.004115344	1.08E-02	4.87E-01		4.51E+01	1.23E-05
0		1.307	708	0	129.28		0.01307	0.360764331					0.004205204	5.30E-05	0.004152171	1.09E-02	4.92E-01		4.52E+01	7.08E-05
0		1.317	702	0	129.78		0.01317	0.357707006					0.004240975	5.21E-05	0.004188836	1.09E-02	4.96E-01		4.54E+01	7.33E-05
0		1.327	702	0	130.3		0.01327	0.357707006					0.004258707	5.21E-05	0.004206569	1.10E-02	5.00E-01		4.56E+01	3.41E-05
0		1.332	690	0	130.82		0.01332	0.351592357					0.004258707	5.04E-05	0.004208336	1.10E-02	5.04E-01		4.57E+01	3.40E-06
0		1.332	678	0	131.32		0.01332	0.345477707					0.004275892	4.86E-05	0.004227258	1.11E-02	5.08E-01		4.59E+01	3.78E-05
0		1.337	671	0	131.84		0.01337	0.341910828					0.004292911	4.76E-05	0.004245276	1.11E-02	5.13E-01		4.61E+01	3.46E-05
0		1.342	665	0	132.36		0.01342	0.338853503					0.004310019	4.68E-05	0.004263232	1.12E-02	5.17E-01		4.63E+01	3.45E-05
0		1.347	678	0	132.88		0.01347	0.345477707					0.004327051	4.86E-05	0.004278417	1.12E-02	5.21E-01		4.65E+01	2.92E-05
0		1.352	659	0	133.38		0.01352	0.335796178					0.004343841	4.59E-05	0.004297894	1.13E-02	5.25E-01		4.67E+01	3.90E-05
0		1.357	659	0	133.9		0.01357	0.335796178					0.004360783	4.59E-05	0.004314837	1.13E-02	5.30E-01		4.69E+01	3.26E-05
0		1.362	671	0	134.42		0.01362	0.341910828					0.004378045	4.76E-05	0.00433041	1.14E-02	5.34E-01		4.71E+01	2.99E-05
0		1.367	684	0	134.94		0.01367	0.348535032					0.004386834	4.95E-05	0.004337336	1.14E-02	5.38E-01		4.72E+01	1.33E-05
0		1.3695	696	0	135.44		0.013695	0.354649682					0.00440449	5.13E-05	0.00435324	1.15E-02	5.43E-01		4.74E+01	3.18E-05
0		1.3745	690	0	135.96		0.013745	0.351592357					0.004422299	5.04E-05	0.004371928	1.15E-02	5.47E-01		4.76E+01	3.59E-05
0		1.3795	708	0	136.48		0.013795	0.360764331					0.004458376	5.30E-05	0.004405343	1.16E-02	5.52E-01		4.77E+01	6.43E-05
0		1.3895	708	0	137		0.013895	0.360764331					0.004476414	5.30E-05	0.004423381	1.16E-02	5.56E-01		4.79E+01	3.47E-05
0		1.3945	708	0	137.5		0.013945	0.360764331					0.004476414	5.30E-05	0.004423381	1.17E-02	5.60E-01		4.81E+01	0.00E+00
0		1.3945	720	0	138.02		0.013945	0.366878981					0.004513561	5.48E-05	0.004458714	1.17E-02	5.65E-01		4.82E+01	6.79E-05
0		1.4045	738	0	138.54		0.014045	0.376050955					0.004532439	5.76E-05	0.004474817	1.18E-02	5.69E-01		4.84E+01	3.10E-05
0		1.4095	744	0	139.06		0.014095	0.37910828					0.004551089	5.86E-05	0.004492526	1.18E-02	5.74E-01		4.85E+01	3.41E-05
0		1.4145	720	0	139.56		0.014145	0.366878981					0.004587471	5.48E-05	0.004532625	1.19E-02	5.78E-01		4.87E+01	8.02E-05
0		1.4245	708	0	140.08		0.014245	0.360764331					0.004605357	5.30E-05	0.004552323	1.19E-02	5.83E-01		4.88E+01	3.79E-05
0		1.4295	696	0	140.6		0.014295	0.354649682					0.004614185	5.13E-05	0.004562934	1.20E-02	5.88E-01		4.90E+01	2.04E-05
0		1.432	690	0	141.12		0.01432	0.351592357					0.004631764	5.04E-05	0.004581393	1.20E-02	5.92E-01		4.92E+01	3.55E-05
0		1.437	690	0	141.62		0.01437	0.351592357					0.004631764	5.04E-05	0.004581393	1.21E-02	5.97E-01		4.93E+01	0.00E+00
0		1.437	690	0	142.14		0.01437	0.351592357					0.004666924	5.04E-05	0.004616553	1.21E-02	6.01E-01		4.95E+01	6.76E-05
0		1.447	690	0	142.66		0.01447	0.351592357					0.004684732	5.04E-05	0.004634362	1.22E-02	6.06E-01		4.97E+01	3.42E-05
0		1.452	708	0	143.18		0.01452	0.360764331					0.004702694	5.30E-05	0.004649661	1.22E-02	6.11E-01		4.99E+01	2.94E-05
0		1.457	702	0	143.68		0.01457	0.357707006					0.004720656	5.21E-05	0.004668518	1.23E-02	6.15E-01		5.00E+01	3.77E-05
0		1.462	708	0	144.2		0.01462	0.360764331					0.004738694	5.30E-05	0.004685661	1.24E-02	6.20E-01		5.02E+01	3.30E-05
0		1.467	708	0	144.72		0.01467	0.360764331					0.004738694	5.30E-05	0.004685661	1.24E-02	6.25E-01		5.04E+01	0.00E+00
0		1.467	714	0	145.22		0.01467	0.363821656					0.004775076	5.39E-05	0.004721141	1.25E-02	6.29E-01		5.05E+01	7.10E-05
0		1.477	714	0	145.74		0.01477	0.363821656					0.004793344	5.39E-05	0.004739408	1.25E-02	6.34E-01		5.07E+01	3.51E-05
0		1.482	720	0	146.26		0.01482	0.366878981					0.004811764	5.48E-05	0.004756918	1.26E-02	6.39E-01		5.08E+01	3.37E-05
0		1.487	726	0	146.78		0.01487	0.369936306					0.004830338	5.58E-05	0.004774573	1.26E-02	6.44E-01		5.10E+01	3.40E-05
0		1.492	732	0	147.28		0.01492	0.372993631					0.004839739	5.67E-05	0.004783049	1.27E-02	6.48E-01		5.11E+01	1.70E-05
0		1.4945	744	0	147.8		0.014945	0.37910828					0.004858771	5.86E-05	0.004800207	1.27E-02	6.53E-01		5.13E+01	3.30E-05
0		1.4995	750	0	148.32		0.014995	0.382165605					0.004878032	5.95E-05	0.00481852	1.28E-02	6.58E-01		5.14E+01	3.52E-05
0		1.5045	762	0	148.84		0.015045	0.388280255					0.004916554	6.14E-05	0.004855123	1.29E-02	6.63E-01		5.15E+01	7.04E-05
0		1.5145	750	0	149.34		0.015145	0.382165605					0.004935586	5.95E-05	0.004876074	1.29E-02	6.68E-01		5.17E+01	4.19E-05
0		1.5195	744	0	149.86		0.015195	0.37910828					0.004954312	5.86E-05	0.004895749	1.30E-02	6.73E-01		5.18E+01	3.78E-05
0		1.5245	726	0	150.38		0.015245	0.369936306					0.004972885	5.58E-05	0.004917121	1.30E-02	6.78E-01		5.20E+01	4.11E-05
0		1.5295	732	0	150.9		0.015295	0.372993631					0.004991382	5.67E-05	0.004934693	1.31E-02	6.82E-01		5.21E+01	3.38E-05
0		1.5345	720	0	151.4		0.015345	0.366878981					0.005009879	5.48E-05	0.004955033	1.31E-02	6.87E-01		5.23E+01	4.07E-05
0		1.5395	732	0	151.92		0.015395	0.372993631					0.005028529	5.67E-05	0.004971839	1.32E-02	6.92E-01		5.25E+01	3.23E-05
0		1.5445	732	0	152.44		0.015445	0.372993631					0.005047331	5.67E-05	0.004990642	1.33E-02	6.97E-01		5.26E+01	3.62E-05
0		1.5495	744	0	152.96		0.015495	0.37910828					0.005066057	5.86E-05	0.005007494	1.33E-02	7.02E-01		5.27E+01	3.24E-05
0		1.5545	726	0	153.46		0.015545	0.369936306					0.005075382	5.58E-05	0.005019618	1.34E-02	7.07E-01		5.29E+01	2.42E-05
0		1.557	738	0	153.98		0.01557	0.376050955					0.005094185	5.76E-05	0.005036562	1.34E-02	7.12E-01		5.31E+01	3.26E-05
0		1.562	738	0	154.5		0.01562	0.376050955					0.005113217	5.76E-05	0.005055594	1.35E-02	7.18E-01		5.32E+01	3.66E-05
0		1.567	756	0	155.02		0.01567	0.38522293					0.005132554	6.05E-05	0.005072086	1.35E-02	7.23E-01		5.33E+01	3.17E-05
0		1.572	762	0	155.52		0.01572	0.388280255					0.005152197	6.14E-05	0.005090766	1.36E-02	7.28E-01		5.35E+01	3.74E-05
0		1.577	780	0	156.04		0.01577	0.397452229					0.00517207	6.44E-05	0.005107702	1.37E-02	7.33E-01		5.36E+01	3.26E-05
0		1.582	780	0	156.56		0.01582	0.397452229					0.005192096	6.44E-05	0.005127727	1.37E-02	7.38E-01		5.37E+01	3.85E-05
0		1.587	792	0	157.06		0.01587	0.403566879					0.005212516	6.64E-05	0.005146152	1.38E-02	7.43E-01		5.38E+01	3.68E-05
0		1.592	811	0	157.58		0.01592	0.413248408					0.005233408	6.96E-05	0.005163821	1.39E-02	7.48E-01		5.39E+01	3.40E-05
0		1.597	829	0	158.1		0.01597	0.422420382					0.00527565	7.27E-05	0.00520294	1.39E-02	7.53E-01		5.40E+01	7.52E-05
0		1.607	829	0	158.62		0.01607	0.422420382					0.005296771	7.27E-05	0.005224061	1.40E-02	7.59E-01		5.41E+01	4.06E-05
0		1.612	829	0	159.12		0.01612	0.422420382					0.005328223	7.27E-05	0.005255514	1.41E-02	7.64E-01		5.42E+01	6.29E-05
0		1.6195	817	0	159.64		0.016195	0.416305732					0.005328223	7.06E-05	0.005257603	1.42E-02	7.69E-01		5.43E+01	4.02E-06
0		1.6195	798	0	160.16		0.016195	0.406624204					0.005348643	6.74E-05	0.00528127	1.42E-02	7.74E-01		5.44E+01	4.55E-05
0		1.6245	805	0	160.68		0.016245	0.410191083					0.005369153	6.86E-05	0.005300592	1.43E-02	7.80E-01		5.45E+01	3.72E-05
0		1.6295	805	0	161.18		0.016295	0.410191083					0.005389739	6.86E-05	0.005321178	1.44E-02	7.85E-01		5.46E+01	4.12E-05
0		1.6345	811	0	161.7		0.016345	0.413248408					0.005410325	6.96E-05	0.005340739	1.44E-02	7.90E-01		5.48E+01	3.76E-05
0		1.6395	805	0	162.22		0.016395	0.410191083					0.005430987	6.86E-05	0.005362427	1.45E-02	7.96E-01		5.49E+01	4.17E-05
0		1.6445	817	0	162.74		0.016445	0.416305732					0.005451955	7.06E-05	0.005381336	1.46E-02	8.01E-01		5.50E+01	3.64E-05
0		1.6495	829	0	163.24		0.016495	0.422420382					0.005473459	7.27E-05	0.005400749	1.46E-02	8.07E-01		5.51E+01	3.88E-05
0		1.6545	859	0	163.76		0.016545	0.437707006					0.00549542	7.81E-05	0.005417353	1.47E-02	8.12E-01		5.51E+01	3.19E-05
0		1.6595	865	0	164.28		0.016595	0.440764331					0.005517535	7.92E-05	0.005438374	1.48E-02	8.17E-01		5.52E+01	4.04E-05
0		1.6645	871	0	164.8		0.016645	0.443821656					0.005539803	8.03E-05	0.005459539	1.49E-02	8.23E-01		5.53E+01	4.07E-05
0		1.6695	877	0	165.3		0.016695	0.446878981					0.005584949	8.14E-05	0.005503576	1.50E-02	8.28E-01		5.53E+01	8.81E-05
0		1.6795	895	0	165.82		0.016795	0.456050955					0.005596427	8.47E-05	0.005511679	1.51E-02	8.34E-01		5.54E+01	1.56E-05
0		1.682	907	0	166.34		0.01682	0.462165605					0.005596427	8.70E-05	0.005509391	1.51E-02	8.39E-01		5.54E+01	-4.40E-06
0		1.682	932	0	166.86		0.01682	0.474904459					0.005620401	9.19E-05	0.005528502	1.52E-02	8.45E-01		5.55E+01	3.68E-05
0		1.687	950	0	167.36		0.01687	0.484076433					0.005669115	9.55E-05	0.005573631	1.53E-02	8.51E-01		5.55E+01	9.03E-05
0		1.697	962	0	167.88		0.01697	0.490191083					0.005693777	9.79E-05	0.005595866	1.54E-02	8.56E-01		5.55E+01	4.28E-05
0		1.702	974	0	168.4		0.01702	0.496305732					0.005743102	0.000100369	0.005642733	1.55E-02	8.62E-01		5.55E+01	9.01E-05
0		1.712	962	0	168.92		0.01712	0.490191083					0.005767764	9.79E-05	0.005669853	1.56E-02	8.67E-01		5.55E+01	5.22E-05
0		1.717	974	0	169.42		0.01717	0.496305732					0.005792503	0.000100369	0.005692134	1.57E-02	8.73E-01		5.55E+01	4.46E-05
0		1.722	968	0	169.94		0.01722	0.493248408					0.005817166	9.91E-05	0.005718029	1.58E-02	8.79E-01		5.55E+01	4.98E-05
0		1.727	968	0	170.46		0.01727	0.493248408					0.005817166	9.91E-05	0.005718029	1.59E-02	8.85E-01		5.56E+01	0.00E+00
0		1.727	980	0	170.96		0.01727	0.499363057					0.005867408	0.000101609	0.005765798	1.60E-02	8.90E-01		5.56E+01	9.55E-05
0		1.737	992	0	171.48		0.01737	0.505477707					0.005892682	0.000104113	0.005788569	1.61E-02	8.96E-01		5.56E+01	4.38E-05
0		1.742	992	0	172		0.01742	0.505477707					0.00590528	0.000104113	0.005801167	1.62E-02	9.02E-01		5.56E+01	2.42E-05
0		1.7445	986	0	172.52		0.017445	0.502420382					0.005930631	0.000102857	0.005827773	1.63E-02	9.08E-01		5.56E+01	5.12E-05
0		1.7495	1004	0	173.02		0.017495	0.511592357					0.005930631	0.000106647	0.005823983	1.64E-02	9.14E-01		5.56E+01	-7.58E-06
0		1.7495	1022	0	173.54		0.017495	0.520764331					0.005956822	0.000110505	0.005846316	1.66E-02	9.19E-01		5.55E+01	4.29E-05
0		1.7545	1034	0	174.06		0.017545	0.526878981					0.006009841	0.000113116	0.005896725	1.67E-02	9.25E-01		5.55E+01	9.69E-05
0		1.7645	1047	0	174.58		0.017645	0.533503185					0.006036592	0.000115978	0.005920615	1.68E-02	9.31E-01		5.55E+01	4.59E-05
0		1.7695	1053	0	175.08		0.017695	0.53656051					0.006063726	0.000117311	0.005946415	1.69E-02	9.37E-01		5.55E+01	5.16E-05
0		1.7745	1077	0	175.6		0.017745	0.548789809					0.006091395	0.000122719	0.005968676	1.70E-02	9.43E-01		5.54E+01	4.28E-05
0		1.7795	1095	0	176.12		0.017795	0.557961783					0.006119522	0.000126856	0.005992667	1.71E-02	9.49E-01		5.54E+01	4.61E-05
0		1.7845	1113	0	176.64		0.017845	0.567133758					0.006148261	0.000131061	0.006017201	1.73E-02	9.55E-01		5.53E+01	4.72E-05
0		1.7895	1143	0	177.14		0.017895	0.582420382					0.006177701	0.000138221	0.00603948	1.74E-02	9.61E-01		5.52E+01	4.46E-05
0		1.7945	1168	0	177.66		0.017945	0.595159236					0.006237675	0.000144334	0.006093342	1.76E-02	9.67E-01		5.51E+01	1.04E-04
0		1.8045	1186	0	178.18		0.018045	0.60433121					0.006252669	0.000148816	0.006103852	1.77E-02	9.73E-01		5.50E+01	2.02E-05
0		1.807	1168	0	178.7		0.01807	0.595159236					0.006282427	0.000144334	0.006138093	1.79E-02	9.80E-01		5.49E+01	6.58E-05
0		1.812	1168	0	179.2		0.01812	0.595159236					0.006312261	0.000144334	0.006167928	1.80E-02	9.86E-01		5.48E+01	5.97E-05
0		1.817	1174	0	179.72		0.01817	0.598216561					0.006342325	0.00014582	0.006196505	1.81E-02	9.92E-01		5.47E+01	5.50E-05
0		1.822	1186	0	180.24		0.01822	0.60433121					0.006372541	0.000148816	0.006223725	1.83E-02	9.98E-01		5.46E+01	5.23E-05
0		1.827	1186	0	180.76		0.01827	0.60433121					0.006402834	0.000148816	0.006254018	1.84E-02	1.00E+00		5.45E+01	5.83E-05
0		1.832	1192	0	181.26		0.01832	0.607388535					0.006433204	0.000150326	0.006282878	1.86E-02	1.01E+00		5.44E+01	5.77E-05
0		1.837	1192	0	181.78		0.01837	0.607388535					0.006463726	0.000150326	0.0063134	1.87E-02	1.02E+00		5.43E+01	5.87E-05
0		1.842	1204	0	182.3		0.01842	0.613503185					0.006494631	0.000153368	0.006341263	1.89E-02	1.02E+00		5.42E+01	5.36E-05
0		1.847	1222	0	182.82		0.01847	0.622675159					0.006525917	0.000157988	0.006367929	1.91E-02	1.03E+00		5.40E+01	5.13E-05
0		1.852	1234	0	183.32		0.01852	0.628789809					0.006557892	0.000161106	0.006396786	1.92E-02	1.04E+00		5.39E+01	5.77E-05
0		1.857	1276	0	183.84		0.01857	0.650191083					0.006590643	0.000172259	0.006418384	1.94E-02	1.04E+00		5.38E+01	4.15E-05
0		1.862	1295	0	184.36		0.01862	0.659872611					0.006623866	0.000177428	0.006446439	1.96E-02	1.05E+00		5.36E+01	5.40E-05
0		1.867	1313	0	184.86		0.01867	0.669044586					0.006640669	0.000182394	0.006458275	1.97E-02	1.06E+00		5.34E+01	2.37E-05
0		1.8695	1325	0	185.38		0.018695	0.675159236					0.006674656	0.000185743	0.006488913	1.99E-02	1.06E+00		5.33E+01	5.89E-05
0		1.8745	1343	0	185.9		0.018745	0.68433121					0.006709561	0.000190824	0.006518736	2.01E-02	1.07E+00		5.31E+01	5.74E-05
0		1.8795	1397	0	186.42		0.018795	0.711847134					0.006745624	0.000206478	0.006539146	2.03E-02	1.07E+00		5.29E+01	3.93E-05
0		1.8845	1434	0	186.92		0.018845	0.730700637					0.006819	0.00021756	0.00660144	2.05E-02	1.08E+00		5.26E+01	1.25E-04
0		1.8945	1446	0	187.44		0.018945	0.736815287					0.006855917	0.000221217	0.0066347	2.08E-02	1.09E+00		5.24E+01	6.40E-05
0		1.8995	1452	0	187.96		0.018995	0.739872611					0.006893064	0.000223056	0.006670007	2.10E-02	1.09E+00		5.22E+01	6.79E-05
0		1.9045	1464	0	188.48		0.019045	0.745987261					0.006930134	0.000226759	0.006703375	2.12E-02	1.10E+00		5.19E+01	6.42E-05
0		1.9095	1446	0	188.98		0.019095	0.736815287					0.006967051	0.000221217	0.006745834	2.14E-02	1.11E+00		5.17E+01	8.49E-05
0		1.9145	1452	0	189.5		0.019145	0.739872611					0.007004121	0.000223056	0.006781065	2.17E-02	1.12E+00		5.15E+01	6.78E-05
0		1.9195	1458	0	190.02		0.019195	0.742929936					0.00704142	0.000224904	0.006816517	2.19E-02	1.12E+00		5.13E+01	6.82E-05
0		1.9245	1470	0	190.54		0.019245	0.749044586					0.007079025	0.000228621	0.006850404	2.21E-02	1.13E+00		5.10E+01	6.52E-05
0		1.9295	1482	0	191.04		0.019295	0.755159236					0.007097981	0.000232369	0.006865612	2.23E-02	1.14E+00		5.08E+01	3.04E-05
0		1.932	1494	0	191.56		0.01932	0.761273885					0.007136274	0.000236147	0.006900127	2.26E-02	1.14E+00		5.06E+01	6.64E-05
0		1.937	1512	0	192.08		0.01937	0.77044586					0.007175025	0.000241872	0.006933154	2.28E-02	1.15E+00		5.04E+01	6.35E-05
0		1.942	1530	0	192.6		0.01942	0.779617834					0.007214401	0.000247665	0.006966736	2.31E-02	1.16E+00		5.01E+01	6.46E-05
0		1.947	1561	0	193.1		0.01947	0.795414013					0.007254478	0.000257803	0.006996675	2.33E-02	1.16E+00		4.99E+01	5.99E-05
0		1.952	1585	0	193.62		0.01952	0.807643312					0.007295318	0.000265791	0.007029528	2.36E-02	1.17E+00		4.96E+01	6.32E-05
0		1.957	1621	0	194.14		0.01957	0.825987261					0.007378682	0.000278002	0.00710068	2.39E-02	1.18E+00		4.93E+01	1.37E-04
0		1.967	1651	0	194.66		0.01967	0.841273885					0.007421064	0.000288387	0.007132677	2.42E-02	1.18E+00		4.90E+01	6.15E-05
0		1.972	1676	0	195.16		0.01972	0.854012739					0.007421064	0.000297187	0.007123877	2.45E-02	1.19E+00		4.87E+01	-1.76E-05
0		1.972	1706	0	195.68		0.01972	0.869299363					0.007465064	0.000307921	0.007157142	2.48E-02	1.20E+00		4.84E+01	6.40E-05
0		1.977	1748	0	196.2		0.01977	0.890700637					0.007554924	0.000323269	0.007231654	2.51E-02	1.21E+00		4.81E+01	1.43E-04
0		1.987	1779	0	196.72		0.01987	0.906496815					0.007600554	0.000334837	0.007265717	2.54E-02	1.21E+00		4.77E+01	6.55E-05
0		1.992	1803	0	197.22		0.01992	0.918726115					0.007669573	0.000343932	0.007325641	2.58E-02	1.22E+00		4.74E+01	1.20E-04
0		1.9995	1809	0	197.74		0.019995	0.921783439					0.007715586	0.000346225	0.007369361	2.61E-02	1.23E+00		4.70E+01	8.41E-05
0		2.0045	1803	0	198.26		0.020045	0.918726115					0.007761904	0.000343932	0.007417972	2.65E-02	1.24E+00		4.67E+01	9.35E-05
0		2.0095	1833	0	198.76		0.020095	0.934012739					0.007761904	0.000355473	0.007406432	2.68E-02	1.24E+00		4.63E+01	-2.31E-05
0		2.0095	1839	0	199.28		0.020095	0.937070064					0.007808682	0.000357804	0.007450878	2.72E-02	1.25E+00		4.60E+01	8.55E-05
0		2.0145	1833	0	199.8		0.020145	0.934012739					0.007855535	0.000355473	0.007500062	2.75E-02	1.26E+00		4.57E+01	9.46E-05
0		2.0195	1845	0	200.32		0.020195	0.940127389					0.007902847	0.000360142	0.007542705	2.79E-02	1.27E+00		4.54E+01	8.20E-05
0		2.0245	1869	0	200.82		0.020245	0.952356688					0.007998541	0.000369573	0.007628968	2.83E-02	1.27E+00		4.50E+01	1.73E-04
0		2.0345	1887	0	201.34		0.020345	0.961528662					0.007998541	0.000376726	0.007621816	2.86E-02	1.28E+00		4.47E+01	-1.38E-05
0		2.0345	1918	0	201.86		0.020345	0.977324841					0.008097038	0.000389205	0.007707833	2.90E-02	1.29E+00		4.44E+01	1.65E-04
0		2.0445	1948	0	202.38		0.020445	0.992611465					0.008097038	0.000401476	0.007695562	2.94E-02	1.30E+00		4.40E+01	-2.36E-05
0		2.0445	1960	0	202.88		0.020445	0.998726115					0.008197522	0.000406437	0.007791085	2.98E-02	1.30E+00		4.37E+01	1.91E-04
0		2.0545	1984	0	203.4		0.020545	1.010955414					0.008223032	0.000416452	0.00780658	3.03E-02	1.31E+00		4.34E+01	2.98E-05
0		2.057	2021	0	203.92		0.02057	1.029808917					0.008274981	0.00043213	0.007842851	3.07E-02	1.32E+00		4.30E+01	6.98E-05
0		2.062	2057	0	204.44		0.02062	1.048152866					0.008327618	0.000447662	0.007879956	3.11E-02	1.33E+00		4.26E+01	7.14E-05
0		2.067	2075	0	204.94		0.02067	1.057324841					0.008381096	0.000455531	0.007925565	3.16E-02	1.34E+00		4.23E+01	9.12E-05
0		2.072	2123	0	205.46		0.02072	1.081783439					0.008435962	0.00047685	0.007959112	3.21E-02	1.34E+00		4.19E+01	6.45E-05
0		2.077	2184	0	205.98		0.02077	1.112866242					0.00849214	0.000504646	0.007987494	3.26E-02	1.35E+00		4.15E+01	5.46E-05
0		2.082	2226	0	206.5		0.02082	1.134267516					0.008606178	0.000524242	0.008081936	3.31E-02	1.36E+00		4.11E+01	1.82E-04
0		2.092	2250	0	207		0.02092	1.146496815					0.008663427	0.000535607	0.008127819	3.36E-02	1.37E+00		4.07E+01	9.18E-05
0		2.097	2244	0	207.52		0.02097	1.14343949					0.008720675	0.000532755	0.008187921	3.42E-02	1.38E+00		4.03E+01	1.16E-04
0		2.102	2250	0	208.04		0.02102	1.146496815					0.008778076	0.000535607	0.008242469	3.47E-02	1.38E+00		3.99E+01	1.05E-04
0		2.107	2256	0	208.56		0.02107	1.14955414					0.00883572	0.000538468	0.008297252	3.52E-02	1.39E+00		3.95E+01	1.05E-04
0		2.112	2269	0	209.06		0.02112	1.156178344					0.008893834	0.000544691	0.008349143	3.58E-02	1.40E+00		3.91E+01	1.04E-04
0		2.117	2293	0	209.58		0.02117	1.168407643					0.008923159	0.000556275	0.008366884	3.63E-02	1.41E+00		3.88E+01	3.41E-05
0		2.1195	2311	0	210.1		0.021195	1.177579618					0.008982115	0.000565043	0.008417072	3.69E-02	1.42E+00		3.84E+01	9.65E-05
0		2.1245	2317	0	210.62		0.021245	1.180636943					0.009041452	0.000567981	0.008473471	3.75E-02	1.43E+00		3.81E+01	1.08E-04
0		2.1295	2341	0	211.12		0.021295	1.192866242					0.009101325	0.000579808	0.008521517	3.80E-02	1.43E+00		3.77E+01	9.61E-05
0		2.1345	2359	0	211.64		0.021345	1.202038217					0.00916158	0.000588759	0.008572821	3.86E-02	1.44E+00		3.73E+01	9.87E-05
0		2.1395	2371	0	212.16		0.021395	1.208152866					0.009222994	0.000594764	0.00862823	3.92E-02	1.45E+00		3.70E+01	1.07E-04
0		2.1445	2450	0	212.66		0.021445	1.248407643					0.009285873	0.000635058	0.008650814	3.99E-02	1.46E+00		3.66E+01	4.52E-05
0		2.1495	2486	0	213.18		0.021495	1.266751592					0.009349758	0.000653859	0.008695899	4.05E-02	1.47E+00		3.63E+01	8.67E-05
0		2.1545	2529	0	213.7		0.021545	1.28866242					0.00941465	0.000676674	0.008737976	4.12E-02	1.48E+00		3.59E+01	8.09E-05
0		2.1595	2565	0	214.22		0.021595	1.307006369					0.009480306	0.000696075	0.00878423	4.19E-02	1.49E+00		3.55E+01	8.89E-05
0		2.1645	2589	0	214.72		0.021645	1.319235669					0.00954735	0.000709162	0.008838188	4.26E-02	1.50E+00		3.51E+01	1.08E-04
0		2.1695	2674	0	215.24		0.021695	1.362547771					0.009616242	0.000756492	0.00885975	4.34E-02	1.50E+00		3.47E+01	4.15E-05
0		2.1745	2734	0	215.76		0.021745	1.393121019					0.009721662	0.000790822	0.008930841	4.41E-02	1.51E+00		3.43E+01	1.37E-04
0		2.182	2783	0	216.28		0.02182	1.418089172					0.009793178	0.000819423	0.008973756	4.50E-02	1.52E+00		3.38E+01	8.25E-05
0		2.187	2831	0	216.78		0.02187	1.442547771					0.009865306	0.000847932	0.009017373	4.58E-02	1.53E+00		3.34E+01	8.72E-05
0		2.192	2831	0	217.3		0.02192	1.442547771					0.00993728	0.000847932	0.009089348	4.67E-02	1.54E+00		3.30E+01	1.38E-04
0		2.197	2819	0	217.82		0.02197	1.436433121					0.010009102	0.000840759	0.009168343	4.75E-02	1.55E+00		3.26E+01	1.52E-04
0		2.202	2819	0	218.34		0.02202	1.436433121					0.010081306	0.000840759	0.009240546	4.83E-02	1.56E+00		3.22E+01	1.39E-04
0		2.207	2849	0	218.84		0.02207	1.451719745					0.010154045	0.000858749	0.009295295	4.92E-02	1.57E+00		3.19E+01	1.09E-04
0		2.212	2861	0	219.36		0.02212	1.457834395					0.010227255	0.000865999	0.009361256	5.01E-02	1.58E+00		3.15E+01	1.27E-04
0		2.217	2886	0	219.88		0.02217	1.470573248					0.010301013	0.000881199	0.009419813	5.10E-02	1.59E+00		3.11E+01	1.13E-04
0		2.222	2904	0	220.4		0.02222	1.479745223					0.010375382	0.000892226	0.009483156	5.18E-02	1.60E+00		3.08E+01	1.22E-04
0		2.227	2934	0	220.9		0.02227	1.495031847					0.010450592	0.000910755	0.009539837	5.28E-02	1.61E+00		3.04E+01	1.13E-04
0		2.232	2970	0	221.42		0.02232	1.513375796					0.010526962	0.000933242	0.009593719	5.37E-02	1.62E+00		3.01E+01	1.04E-04
0		2.237	3025	0	221.94		0.02237	1.541401274					0.010604567	0.000968127	0.00963644	5.47E-02	1.62E+00		2.97E+01	8.22E-05
0		2.242	3067	0	222.46		0.02242	1.562802548					0.010644064	0.000995197	0.009648867	5.57E-02	1.63E+00		2.94E+01	2.39E-05
0		2.2445	3134	0	222.96		0.022445	1.596942675					0.010724599	0.001039153	0.009685446	5.67E-02	1.64E+00		2.90E+01	7.32E-05
0		2.2495	3188	0	223.48		0.022495	1.624458599					0.010888268	0.001075272	0.009812996	5.78E-02	1.65E+00		2.86E+01	2.45E-04
0		2.2595	3236	0	224		0.022595	1.648917197					0.010888268	0.001107895	0.009780373	5.89E-02	1.66E+00		2.83E+01	-6.27E-05
0		2.2595	3297	0	224.52		0.022595	1.68					0.01097335	0.001150057	0.009823293	6.00E-02	1.67E+00		2.79E+01	8.25E-05
0		2.2645	3382	0	225.02		0.022645	1.723312102					0.01114721	0.001210121	0.009937089	6.12E-02	1.68E+00		2.75E+01	2.28E-04
0		2.2745	3442	0	225.54		0.022745	1.75388535					0.011235605	0.001253439	0.009982166	6.25E-02	1.69E+00		2.71E+01	8.67E-05
0		2.2795	3497	0	226.06		0.022795	1.781910828					0.011414561	0.001293817	0.010120744	6.38E-02	1.70E+00		2.67E+01	2.66E-04
0		2.2895	3527	0	226.56		0.022895	1.797197452					0.011504497	0.001316111	0.010188386	6.51E-02	1.71E+00		2.63E+01	1.35E-04
0		2.2945	3533	0	227.08		0.022945	1.800254777					0.011594739	0.001320592	0.010274146	6.64E-02	1.72E+00		2.60E+01	1.65E-04
0		2.2995	3551	0	227.6		0.022995	1.809426752					0.011594739	0.001334083	0.010260656	6.78E-02	1.73E+00		2.56E+01	-2.59E-05
0		2.2995	3575	0	228.12		0.022995	1.821656051					0.011686051	0.001352177	0.010333874	6.91E-02	1.74E+00		2.52E+01	1.41E-04
0		2.3045	3593	0	228.62		0.023045	1.830828025					0.011732057	0.001365828	0.010366229	7.05E-02	1.76E+00		2.49E+01	6.47E-05
0		2.307	3630	0	229.14		0.02307	1.849681529					0.011824694	0.001394103	0.010430591	7.19E-02	1.77E+00		2.46E+01	1.24E-04
0		2.312	3642	0	229.66		0.02312	1.855796178					0.012011038	0.001403335	0.010607703	7.33E-02	1.78E+00		2.42E+01	3.41E-04
0		2.322	3672	0	230.18		0.02322	1.871082803					0.012011038	0.00142655	0.010584489	7.47E-02	1.79E+00		2.39E+01	-4.46E-05
0		2.322	3708	0	230.68		0.02322	1.889426752					0.012106057	0.001454658	0.010651399	7.61E-02	1.80E+00		2.36E+01	1.34E-04
0		2.327	3751	0	231.2		0.02327	1.91133758					0.012202159	0.001488592	0.010713567	7.76E-02	1.81E+00		2.33E+01	1.20E-04
0		2.332	3793	0	231.72		0.02332	1.932738854					0.012397599	0.001522114	0.010875485	7.92E-02	1.82E+00		2.30E+01	3.11E-04
0		2.342	3878	0	232.24		0.02342	1.976050955					0.012497089	0.001591099	0.01090599	8.08E-02	1.83E+00		2.27E+01	5.87E-05
0		2.347	3932	0	232.74		0.02347	2.003566879					0.012597968	0.001635718	0.01096225	8.24E-02	1.84E+00		2.23E+01	1.13E-04
0		2.352	3987	0	233.26		0.02352	2.031592357					0.012700389	0.001681799	0.01101859	8.41E-02	1.85E+00		2.20E+01	1.08E-04
0		2.357	4053	0	233.78		0.02357	2.06522293					0.012804885	0.00173794	0.011066945	8.58E-02	1.86E+00		2.17E+01	9.30E-05
0		2.362	4150	0	234.3		0.02362	2.114649682					0.012911624	0.001822123	0.011089501	8.76E-02	1.87E+00		2.14E+01	4.34E-05
0		2.367	4229	0	234.8		0.02367	2.154904459					0.012966191	0.001892156	0.011074035	8.95E-02	1.89E+00		2.11E+01	-3.09E-05
0		2.3695	4338	0	235.32		0.023695	2.21044586					0.013188611	0.001990951	0.01119766	9.15E-02	1.90E+00		2.07E+01	2.38E-04
0		2.3795	4392	0	235.84		0.023795	2.237961783					0.013300968	0.002040827	0.011260141	9.36E-02	1.91E+00		2.04E+01	1.20E-04
0		2.3845	4428	0	236.36		0.023845	2.256305732					0.013413631	0.00207442	0.01133921	9.56E-02	1.92E+00		2.01E+01	1.52E-04
0		2.3895	4416	0	236.86		0.023895	2.250191083					0.013526293	0.002063192	0.011463101	9.77E-02	1.93E+00		1.98E+01	2.48E-04
0		2.3945	4428	0	237.38		0.023945	2.256305732					0.013639503	0.00207442	0.011565083	9.98E-02	1.94E+00		1.95E+01	1.96E-04
0		2.3995	4459	0	237.9		0.023995	2.272101911					0.013753261	0.002103568	0.011649693	1.02E-01	1.95E+00		1.92E+01	1.63E-04
0		2.4045	4471	0	238.42		0.024045	2.278216561					0.01386786	0.002114905	0.011752955	1.04E-01	1.97E+00		1.89E+01	1.99E-04
0		2.4095	4525	0	238.92		0.024095	2.305732484					0.013983452	0.002166301	0.011817152	1.06E-01	1.98E+00		1.86E+01	1.28E-04
0		2.4145	4549	0	239.44		0.024145	2.317961783					0.014099427	0.002189341	0.011910086	1.08E-01	1.99E+00		1.84E+01	1.79E-04
0		2.4195	4555	0	239.96		0.024195	2.321019108					0.014216255	0.00219512	0.012021135	1.11E-01	2.00E+00		1.81E+01	2.14E-04
0		2.4245	4616	0	240.46		0.024245	2.352101911					0.014334854	0.002254307	0.012080546	1.13E-01	2.01E+00		1.78E+01	1.19E-04
0		2.4295	4694	0	240.98		0.024295	2.391847134					0.014395076	0.002331137	0.01206394	1.15E-01	2.03E+00		1.76E+01	-3.19E-05
0		2.432	4761	0	241.5		0.02432	2.425987261					0.014517306	0.002398159	0.012119147	1.18E-01	2.04E+00		1.73E+01	1.06E-04
0		2.437	4834	0	242.02		0.02437	2.463184713					0.014641306	0.002472264	0.012169042	1.20E-01	2.05E+00		1.71E+01	9.60E-05
0		2.442	4900	0	242.52		0.02442	2.496815287					0.014767076	0.002540234	0.012226843	1.23E-01	2.06E+00		1.68E+01	1.16E-04
0		2.447	4973	0	243.04		0.02447	2.534012739					0.014894924	0.002616486	0.012278437	1.25E-01	2.07E+00		1.66E+01	9.92E-05
0		2.452	5063	0	243.56		0.02452	2.579872611					0.015025459	0.002712048	0.01231341	1.28E-01	2.09E+00		1.63E+01	6.73E-05
0		2.457	5184	0	244.08		0.02457	2.641528662					0.015159	0.002843227	0.012315773	1.31E-01	2.10E+00		1.61E+01	4.54E-06
0		2.462	5299	0	244.58		0.02462	2.700127389					0.015431484	0.002970772	0.012460712	1.34E-01	2.11E+00		1.58E+01	2.90E-04
0		2.472	5396	0	245.1		0.02472	2.74955414					0.015569662	0.00308053	0.012489133	1.37E-01	2.12E+00		1.55E+01	5.47E-05
0		2.477	5451	0	245.62		0.02477	2.777579618					0.015848032	0.003143648	0.012704384	1.40E-01	2.14E+00		1.53E+01	4.14E-04
0		2.487	5475	0	246.14		0.02487	2.789808917					0.015848032	0.003171391	0.012676641	1.43E-01	2.15E+00		1.50E+01	-5.34E-05
0		2.487	5463	0	246.64		0.02487	2.783694268					0.015987446	0.003157504	0.012829942	1.46E-01	2.16E+00		1.48E+01	3.07E-04
0		2.492	5481	0	247.16		0.02492	2.792866242					0.016057382	0.003178346	0.012879036	1.49E-01	2.17E+00		1.46E+01	9.44E-05
0		2.4945	5499	0	247.68		0.024945	2.802038217					0.016198096	0.003199256	0.01299884	1.53E-01	2.19E+00		1.43E+01	2.30E-04
0		2.4995	5547	0	248.2		0.024995	2.826496815					0.016339815	0.003255351	0.013084464	1.56E-01	2.20E+00		1.41E+01	1.65E-04
0		2.5045	5578	0	248.7		0.025045	2.842292994					0.016482389	0.003291839	0.01319055	1.59E-01	2.21E+00		1.39E+01	2.12E-04
0		2.5095	5614	0	249.22		0.025095	2.860636943					0.016626032	0.003334466	0.013291565	1.62E-01	2.23E+00		1.37E+01	1.94E-04
0		2.5145	5662	0	249.74		0.025145	2.885095541					0.01677114	0.00339173	0.01337941	1.66E-01	2.24E+00		1.35E+01	1.69E-04
0		2.5195	5729	0	250.26		0.025195	2.919235669					0.016917943	0.003472475	0.013445467	1.69E-01	2.25E+00		1.33E+01	1.27E-04
0		2.5245	5795	0	250.76		0.025245	2.952866242					0.017066592	0.003552944	0.013513648	1.73E-01	2.27E+00		1.31E+01	1.36E-04
0		2.5295	5874	0	251.28		0.025295	2.993121019					0.017217484	0.003650475	0.013567009	1.77E-01	2.28E+00		1.29E+01	1.03E-04
0		2.5345	5971	0	251.8		0.025345	3.042547771					0.017370847	0.003772035	0.013598812	1.80E-01	2.29E+00		1.27E+01	6.12E-05
0		2.5395	6068	0	252.32		0.025395	3.091974522					0.017681879	0.003895585	0.013786294	1.84E-01	2.31E+00		1.25E+01	3.61E-04
0		2.5495	6140	0	252.82		0.025495	3.12866242					0.017681879	0.00398858	0.013693299	1.88E-01	2.32E+00		1.23E+01	-1.86E-04
0		2.5495	6237	0	253.34		0.025495	3.178089172					0.017842401	0.004115599	0.013726803	1.92E-01	2.34E+00		1.21E+01	6.44E-05
0		2.5545	6364	0	253.86		0.025545	3.242802548					0.018088268	0.004284912	0.013803356	1.97E-01	2.35E+00		1.20E+01	1.47E-04
0		2.562	6503	0	254.36		0.02562	3.313630573					0.018255338	0.004474135	0.013781203	2.01E-01	2.36E+00		1.18E+01	-4.43E-05
0		2.567	6612	0	254.88		0.02567	3.369171975					0.018592866	0.004625378	0.013967488	2.06E-01	2.38E+00		1.16E+01	3.58E-04
0		2.577	6636	0	255.4		0.02577	3.381401274					0.018762089	0.004659017	0.014103072	2.10E-01	2.39E+00		1.14E+01	2.61E-04
0		2.582	6648	0	255.92		0.02582	3.387515924					0.018762089	0.004675882	0.014086207	2.15E-01	2.41E+00		1.12E+01	-3.24E-05
0		2.582	6697	0	256.42		0.02582	3.412484076					0.018932866	0.004745065	0.014187802	2.20E-01	2.42E+00		1.10E+01	2.03E-04
0		2.587	6709	0	256.94		0.02587	3.418598726					0.019104178	0.004762085	0.014342094	2.25E-01	2.43E+00		1.08E+01	2.97E-04
0		2.592	6739	0	257.46		0.02592	3.43388535					0.01927665	0.004804768	0.014471881	2.29E-01	2.45E+00		1.07E+01	2.50E-04
0		2.597	6800	0	257.98		0.02597	3.464968153					0.019450357	0.004892146	0.014558211	2.34E-01	2.46E+00		1.05E+01	1.66E-04
0		2.602	6836	0	258.48		0.02602	3.483312102					0.019625057	0.004944082	0.014680976	2.39E-01	2.48E+00		1.04E+01	2.46E-04
0		2.607	6878	0	259		0.02607	3.504713376					0.019800994	0.005005021	0.014795973	2.44E-01	2.49E+00		1.02E+01	2.21E-04
0		2.612	6933	0	259.52		0.02612	3.532738854					0.019978471	0.005085386	0.014893085	2.49E-01	2.51E+00		1.01E+01	1.87E-04
0		2.617	6999	0	260.04		0.02617	3.566369427					0.020068248	0.00518267	0.014885579	2.54E-01	2.52E+00		9.91E+00	-1.44E-05
0		2.6195	7096	0	260.54		0.026195	3.615796178					0.020431994	0.00532732	0.015104674	2.60E-01	2.54E+00		9.77E+00	4.38E-04
0		2.6295	7181	0	261.06		0.026295	3.65910828					0.020616108	0.005455711	0.015160397	2.65E-01	2.55E+00		9.62E+00	1.07E-04
0		2.6345	7272	0	261.58		0.026345	3.705477707					0.020802605	0.005594861	0.015207744	2.71E-01	2.57E+00		9.48E+00	9.11E-05
0		2.6395	7368	0	262.1		0.026395	3.754394904					0.020991561	0.005743555	0.015248006	2.77E-01	2.58E+00		9.34E+00	7.74E-05
0		2.6445	7465	0	262.6		0.026445	3.803821656					0.021183752	0.005895779	0.015287973	2.82E-01	2.60E+00		9.20E+00	7.99E-05
0		2.6495	7622	0	263.12		0.026495	3.883821656					0.021379803	0.00614638	0.015233422	2.89E-01	2.61E+00		9.06E+00	-1.05E-04
0		2.6545	7768	0	263.64		0.026545	3.958216561					0.021579561	0.006384104	0.015195456	2.95E-01	2.63E+00		8.91E+00	-7.30E-05
0		2.6595	7913	0	264.16		0.026595	4.032101911					0.021985242	0.006624664	0.015360578	3.02E-01	2.64E+00		8.77E+00	3.18E-04
0		2.6695	8010	0	264.66		0.026695	4.081528662					0.02218993	0.006788074	0.015401856	3.08E-01	2.66E+00		8.62E+00	8.26E-05
0		2.6745	8058	0	265.18		0.026745	4.105987261					0.022395	0.006869673	0.015525327	3.15E-01	2.68E+00		8.48E+00	2.37E-04
0		2.6795	8040	0	265.7		0.026795	4.096815287					0.022497535	0.006839016	0.015658519	3.22E-01	2.69E+00		8.35E+00	2.56E-04
0		2.682	8058	0	266.22		0.02682	4.105987261					0.022703446	0.006869673	0.015833773	3.29E-01	2.71E+00		8.23E+00	3.37E-04
0		2.687	8106	0	266.72		0.02687	4.13044586					0.022910745	0.00695176	0.015958986	3.36E-01	2.72E+00		8.10E+00	2.50E-04
0		2.692	8167	0	267.24		0.02692	4.161528662					0.02311928	0.007056781	0.016062499	3.43E-01	2.74E+00		7.98E+00	1.99E-04
0		2.697	8203	0	267.76		0.02697	4.179872611					0.023328822	0.007119131	0.016209691	3.50E-01	2.75E+00		7.87E+00	2.83E-04
0		2.702	8246	0	268.26		0.02702	4.201783439					0.023539369	0.007193963	0.016345406	3.57E-01	2.77E+00		7.76E+00	2.71E-04
0		2.707	8282	0	268.78		0.02707	4.220127389					0.023751764	0.007256914	0.01649485	3.65E-01	2.79E+00		7.65E+00	2.87E-04
0		2.712	8391	0	269.3		0.02712	4.27566879					0.023966541	0.007449189	0.016517353	3.72E-01	2.80E+00		7.54E+00	4.33E-05
0		2.717	8469	0	269.82		0.02717	4.315414013					0.024183471	0.007588323	0.016595148	3.80E-01	2.82E+00		7.43E+00	1.50E-04
0		2.722	8560	0	270.32		0.02722	4.361783439					0.02440272	0.007752273	0.016650447	3.87E-01	2.84E+00		7.33E+00	1.11E-04
0		2.727	8651	0	270.84		0.02727	4.408152866					0.024624669	0.007917976	0.016706693	3.95E-01	2.85E+00		7.22E+00	1.08E-04
0		2.732	8772	0	271.36		0.02732	4.469808917					0.024849854	0.008141019	0.016708834	4.03E-01	2.87E+00		7.12E+00	4.12E-06
0		2.737	8905	0	271.88		0.02737	4.537579618					0.025078274	0.008389757	0.016688517	4.12E-01	2.89E+00		7.01E+00	-3.91E-05
0		2.742	9026	0	272.38		0.02742	4.599235669					0.025194293	0.008619304	0.016574989	4.20E-01	2.90E+00		6.91E+00	-2.27E-04
0		2.7445	9189	0	272.9		0.027445	4.682292994					0.025430803	0.008933426	0.016497377	4.29E-01	2.92E+00		6.80E+00	-1.49E-04
0		2.7495	9377	0	273.42		0.027495	4.778089172					0.025912459	0.009302708	0.016609751	4.39E-01	2.94E+00		6.70E+00	2.16E-04
0		2.7595	9528	0	273.94		0.027595	4.855031847					0.026156064	0.009604727	0.016551336	4.48E-01	2.95E+00		6.59E+00	-1.12E-04
0		2.7645	9595	0	274.44		0.027645	4.889171975					0.026401439	0.009740281	0.016661158	4.58E-01	2.97E+00		6.49E+00	2.20E-04
0		2.7695	9667	0	274.96		0.027695	4.925859873					0.026647962	0.00988701	0.016760952	4.68E-01	2.99E+00		6.38E+00	1.92E-04
0		2.7745	9685	0	275.48		0.027745	4.935031847					0.026894484	0.009923864	0.01697062	4.78E-01	3.00E+00		6.29E+00	4.03E-04
0		2.7795	9667	0	276		0.027795	4.925859873					0.027141401	0.00988701	0.017254391	4.88E-01	3.02E+00		6.20E+00	5.46E-04
0		2.7845	9716	0	276.5		0.027845	4.950828025					0.02738986	0.009987494	0.017402365	4.98E-01	3.04E+00		6.11E+00	2.96E-04
0		2.7895	9788	0	277.02		0.027895	4.987515924					0.027640013	0.010136067	0.017503946	5.08E-01	3.06E+00		6.02E+00	1.95E-04
0		2.7945	9849	0	277.54		0.027945	5.018598726					0.027891554	0.010262799	0.017628755	5.18E-01	3.07E+00		5.93E+00	2.40E-04
0		2.7995	9897	0	278.06		0.027995	5.043057325					0.028144408	0.010363076	0.017781332	5.28E-01	3.09E+00		5.85E+00	2.93E-04
0		2.8045	9952	0	278.56		0.028045	5.071082803					0.02827172	0.010478576	0.017793144	5.39E-01	3.11E+00		5.77E+00	2.36E-05
0		2.807	10036	0	279.08		0.02807	5.11388535					0.028528573	0.010656212	0.017872361	5.50E-01	3.13E+00		5.69E+00	1.52E-04
0		2.812	10127	0	279.6		0.02812	5.160254777					0.028788127	0.010850335	0.017937792	5.60E-01	3.15E+00		5.61E+00	1.26E-04
0		2.817	10248	0	280.12		0.02817	5.221910828					0.029050841	0.01111117	0.017939671	5.72E-01	3.16E+00		5.53E+00	3.61E-06
0		2.822	10375	0	280.62		0.02822	5.286624204					0.02931679	0.01138827	0.01792852	5.83E-01	3.18E+00		5.46E+00	-2.23E-05
0		2.827	10502	0	281.14		0.02827	5.35133758					0.029586127	0.011668783	0.017917344	5.95E-01	3.20E+00		5.38E+00	-2.15E-05
0		2.832	10641	0	281.66		0.02832	5.422165605					0.029858854	0.011979713	0.01787914	6.07E-01	3.22E+00		5.30E+00	-7.35E-05
0		2.837	10768	0	282.16		0.02837	5.486878981					0.030135745	0.012267375	0.01786837	6.19E-01	3.23E+00		5.23E+00	-2.15E-05
0		2.842	10968	0	282.68		0.02842	5.588789809					0.030699083	0.012727304	0.017971779	6.32E-01	3.25E+00		5.15E+00	1.99E-04
0		2.852	11143	0	283.2		0.02852	5.677961783					0.030984994	0.013136685	0.017848308	6.45E-01	3.27E+00		5.07E+00	-2.37E-04
0		2.857	11301	0	283.72		0.02857	5.758471338					0.031562522	0.013511865	0.018050658	6.58E-01	3.29E+00		5.00E+00	3.89E-04
0		2.867	11367	0	284.22		0.02867	5.792101911					0.031707248	0.013670149	0.018037099	6.72E-01	3.31E+00		4.92E+00	-2.71E-05
0		2.8695	11355	0	284.74		0.028695	5.785987261					0.031997083	0.013641302	0.018355781	6.86E-01	3.33E+00		4.85E+00	6.13E-04
0		2.8745	11397	0	285.26		0.028745	5.807388535					0.031997083	0.013742402	0.018254681	6.99E-01	3.34E+00		4.78E+00	-1.94E-04
0		2.8745	11452	0	285.78		0.028745	5.835414013					0.032289312	0.013875359	0.018413953	7.13E-01	3.36E+00		4.71E+00	3.06E-04
0		2.8795	11488	0	286.28		0.028795	5.853757962					0.032583083	0.013962732	0.018620351	7.27E-01	3.38E+00		4.65E+00	4.13E-04
0		2.8845	11573	0	286.8		0.028845	5.897070064					0.032878318	0.014170117	0.018708201	7.41E-01	3.40E+00		4.59E+00	1.69E-04
0		2.8895	11603	0	287.32		0.028895	5.912356688					0.033471261	0.014243677	0.019227584	7.56E-01	3.42E+00		4.52E+00	9.99E-04
0		2.8995	11670	0	287.84		0.028995	5.946496815					0.033471261	0.014408649	0.019062612	7.70E-01	3.44E+00		4.46E+00	-3.17E-04
0		2.8995	11718	0	288.34		0.028995	5.970955414					0.033771045	0.014527421	0.019243623	7.84E-01	3.46E+00		4.41E+00	3.62E-04
0		2.9045	11815	0	288.86		0.029045	6.020382166					0.034073834	0.014768929	0.019304906	7.99E-01	3.48E+00		4.35E+00	1.18E-04
0		2.9095	11954	0	289.38		0.029095	6.091210191					0.034379783	0.015118477	0.019261306	8.14E-01	3.50E+00		4.29E+00	-8.38E-05
0		2.9145	12063	0	289.9		0.029145	6.146751592					0.034997541	0.015395443	0.019602098	8.30E-01	3.51E+00		4.24E+00	6.55E-04
0		2.9245	12184	0	290.4		0.029245	6.208407643					0.03530958	0.015705845	0.019603734	8.45E-01	3.53E+00		4.18E+00	3.27E-06
0		2.9295	12311	0	290.92		0.029295	6.273121019					0.035467446	0.016034972	0.019432474	8.62E-01	3.55E+00		4.13E+00	-3.29E-04
0		2.932	12474	0	291.44		0.02932	6.356178344					0.035787879	0.016462395	0.019325484	8.78E-01	3.57E+00		4.07E+00	-2.06E-04
0		2.937	12680	0	291.96		0.02937	6.461146497					0.036113089	0.017010616	0.019102473	8.95E-01	3.59E+00		4.01E+00	-4.29E-04
0		2.942	12849	0	292.46		0.02942	6.547261146					0.036442694	0.017467076	0.018975619	9.12E-01	3.61E+00		3.96E+00	-2.54E-04
0		2.947	13025	0	292.98		0.02947	6.636942675					0.037109624	0.017948866	0.019160759	9.30E-01	3.63E+00		3.90E+00	3.56E-04
0		2.957	13152	0	293.5		0.02957	6.701656051					0.037445548	0.018300592	0.019144956	9.49E-01	3.65E+00		3.85E+00	-3.04E-05
0		2.962	13218	0	294.02		0.02962	6.735286624					0.03778286	0.018484727	0.019298133	9.67E-01	3.67E+00		3.79E+00	2.95E-04
0		2.967	13261	0	294.52		0.02967	6.757197452					0.038120172	0.018605189	0.019514983	9.86E-01	3.69E+00		3.74E+00	4.34E-04
0		2.972	13218	0	295.04		0.02972	6.735286624					0.038458172	0.018484727	0.019973445	1.00E+00	3.71E+00		3.69E+00	8.82E-04
0		2.977	13315	0	295.56		0.02977	6.784713376					0.038798261	0.018757022	0.020041239	1.02E+00	3.73E+00		3.64E+00	1.30E-04
0		2.982	13382	0	296.06		0.02982	6.818853503					0.039139204	0.018946264	0.02019294	1.04E+00	3.75E+00		3.60E+00	3.03E-04
0		2.987	13382	0	296.58		0.02987	6.818853503					0.039481459	0.018946264	0.020535194	1.06E+00	3.77E+00		3.55E+00	6.58E-04
0		2.992	13485	0	297.1		0.02992	6.87133758					0.039653624	0.019239042	0.020414582	1.08E+00	3.79E+00		3.51E+00	-2.32E-04
0		2.9945	13545	0	297.62		0.029945	6.901910828					0.039999879	0.019410627	0.020589252	1.10E+00	3.81E+00		3.47E+00	3.36E-04
0		2.9995	13636	0	298.12		0.029995	6.948280255					0.040348363	0.019672318	0.020676046	1.12E+00	3.83E+00		3.42E+00	1.74E-04
0		3.0045	13720	0	298.64		0.030045	6.991082803					0.040699306	0.019915433	0.020783872	1.14E+00	3.85E+00		3.38E+00	2.07E-04
0		3.0095	13829	0	299.16		0.030095	7.046624204					0.041053408	0.020233131	0.020820277	1.16E+00	3.87E+00		3.34E+00	7.00E-05
0		3.0145	13968	0	299.68		0.030145	7.117452229					0.041411446	0.020641915	0.02076953	1.18E+00	3.89E+00		3.30E+00	-9.76E-05
0		3.0195	14138	0	300.18		0.030195	7.204076433					0.041773726	0.021147425	0.020626301	1.20E+00	3.91E+00		3.26E+00	-2.86E-04
0		3.0245	14301	0	300.7		0.030245	7.287133758					0.042139777	0.021637862	0.020501915	1.22E+00	3.93E+00		3.22E+00	-2.39E-04
0		3.0295	14434	0	301.22		0.030295	7.354904459					0.042509994	0.0220422	0.020467793	1.24E+00	3.95E+00		3.18E+00	-6.56E-05
0		3.0345	14628	0	301.74		0.030345	7.453757962					0.042885535	0.022638698	0.020246837	1.27E+00	3.98E+00		3.14E+00	-4.25E-04
0		3.0395	14852	0	302.24		0.030395	7.567898089					0.043647242	0.023337344	0.020309898	1.29E+00	4.00E+00		3.10E+00	1.26E-04
0		3.0495	15045	0	302.76		0.030495	7.666242038					0.044032019	0.023947817	0.020084202	1.31E+00	4.02E+00		3.05E+00	-4.34E-04
0		3.0545	15160	0	303.28		0.030545	7.724840764					0.044225217	0.024315317	0.019909899	1.34E+00	4.04E+00		3.01E+00	-3.35E-04
0		3.057	15172	0	303.8		0.03057	7.730955414					0.044612236	0.024353827	0.020258409	1.36E+00	4.06E+00		2.97E+00	6.70E-04
0		3.062	15209	0	304.3		0.03062	7.749808917					0.04500049	0.024472755	0.020527736	1.39E+00	4.08E+00		2.94E+00	5.39E-04
0		3.067	15269	0	304.82		0.03067	7.780382166					0.045389815	0.024666227	0.020723588	1.41E+00	4.10E+00		2.90E+00	3.77E-04
0		3.072	15293	0	305.34		0.03072	7.792611465					0.045780146	0.02474383	0.021036317	1.44E+00	4.12E+00		2.87E+00	6.01E-04
0		3.077	15348	0	305.86		0.03077	7.820636943					0.046171866	0.024922128	0.021249738	1.46E+00	4.14E+00		2.83E+00	4.10E-04
0		3.082	15402	0	306.36		0.03082	7.848152866					0.046565127	0.025097807	0.02146732	1.49E+00	4.16E+00		2.80E+00	4.35E-04
0		3.087	15469	0	306.88		0.03087	7.882292994					0.046960006	0.025316637	0.021643369	1.51E+00	4.18E+00		2.76E+00	3.39E-04
0		3.092	15529	0	307.4		0.03092	7.912866242					0.047356427	0.025513411	0.021843016	1.54E+00	4.20E+00		2.73E+00	3.84E-04
0		3.097	15590	0	307.92		0.03097	7.943949045					0.047754936	0.025714245	0.022040692	1.56E+00	4.23E+00		2.70E+00	3.80E-04
0		3.102	15693	0	308.42		0.03102	7.996433121					0.048156987	0.026055145	0.022101843	1.59E+00	4.25E+00		2.67E+00	1.22E-04
0		3.107	15868	0	308.94		0.03107	8.085605096					0.048563191	0.026639491	0.0219237	1.62E+00	4.27E+00		2.64E+00	-3.43E-04
0		3.112	16019	0	309.46		0.03112	8.162547771					0.048973255	0.027148907	0.021824348	1.64E+00	4.29E+00		2.61E+00	-1.91E-04
0		3.117	16171	0	309.96		0.03117	8.24					0.049180369	0.027666568	0.021513801	1.67E+00	4.31E+00		2.58E+00	-6.21E-04
0		3.1195	16346	0	310.48		0.031195	8.329171975					0.049599223	0.028268615	0.021330608	1.70E+00	4.33E+00		2.55E+00	-3.52E-04
0		3.1245	16534	0	311		0.031245	8.424968153					0.050023465	0.028922605	0.02110086	1.73E+00	4.36E+00		2.52E+00	-4.42E-04
0		3.1295	16769	0	311.52		0.031295	8.544713376					0.050882573	0.02975061	0.021131964	1.76E+00	4.38E+00		2.49E+00	5.98E-05
0		3.1395	16951	0	312.02		0.031395	8.637452229					0.051316522	0.030399902	0.02091662	1.79E+00	4.40E+00		2.46E+00	-4.31E-04
0		3.1445	17114	0	312.54		0.031445	8.720509554					0.052191197	0.030987361	0.021203836	1.82E+00	4.42E+00		2.43E+00	5.52E-04
0		3.1545	17217	0	313.06		0.031545	8.772993631					0.052630382	0.031361476	0.021268906	1.85E+00	4.44E+00		2.40E+00	1.25E-04
0		3.1595	17259	0	313.58		0.031595	8.794394904					0.052630382	0.031514672	0.02111571	1.88E+00	4.46E+00		2.37E+00	-2.95E-04
0		3.1595	17302	0	314.08		0.031595	8.816305732					0.053071427	0.031671903	0.021399524	1.91E+00	4.48E+00		2.34E+00	5.68E-04
0		3.1645	17320	0	314.6		0.031645	8.825477707					0.053513312	0.031737836	0.021775476	1.95E+00	4.50E+00		2.31E+00	7.23E-04
0		3.1695	17368	0	315.12		0.031695	8.849936306					0.053956433	0.031913994	0.022042439	1.98E+00	4.53E+00		2.29E+00	5.13E-04
0		3.1745	17417	0	315.64		0.031745	8.874904459					0.054400866	0.032094325	0.022306541	2.01E+00	4.55E+00		2.26E+00	5.08E-04
0		3.1795	17471	0	316.14		0.031795	8.902420382					0.05462393	0.032293645	0.022330285	2.04E+00	4.57E+00		2.24E+00	4.75E-05
0		3.182	17550	0	316.66		0.03182	8.942675159					0.055072146	0.032586355	0.022485792	2.07E+00	4.59E+00		2.21E+00	2.99E-04
0		3.187	17635	0	317.18		0.03187	8.985987261					0.055522592	0.032902771	0.022619822	2.11E+00	4.62E+00		2.19E+00	2.58E-04
0		3.192	17725	0	317.7		0.03192	9.031847134					0.055975726	0.033239465	0.022736261	2.14E+00	4.64E+00		2.17E+00	2.24E-04
0		3.197	17846	0	318.2		0.03197	9.093503185					0.056432414	0.033694834	0.02273758	2.17E+00	4.66E+00		2.14E+00	2.64E-06
0		3.202	18004	0	318.72		0.03202	9.174012739					0.057354274	0.034294111	0.023060163	2.21E+00	4.69E+00		2.12E+00	6.20E-04
0		3.212	18179	0	319.24		0.03212	9.263184713					0.05781951	0.034964033	0.022855477	2.24E+00	4.71E+00		2.10E+00	-3.94E-04
0		3.217	18342	0	319.76		0.03217	9.346242038					0.058288834	0.035593846	0.022694988	2.28E+00	4.73E+00		2.08E+00	-3.09E-04
0		3.222	18500	0	320.26		0.03222	9.426751592					0.058762936	0.036209706	0.02255323	2.32E+00	4.75E+00		2.05E+00	-2.84E-04
0		3.227	18717	0	320.78		0.03227	9.537324841					0.059242962	0.037064148	0.022178814	2.35E+00	4.78E+00		2.03E+00	-7.20E-04
0		3.232	18965	0	321.3		0.03232	9.663694268					0.059729076	0.038052854	0.021676222	2.39E+00	4.80E+00		2.01E+00	-9.67E-04
0		3.237	19195	0	321.82		0.03237	9.78089172					0.060465777	0.038981431	0.021484346	2.43E+00	4.82E+00		1.98E+00	-3.69E-04
0		3.2445	19359	0	322.32		0.032445	9.864458599					0.060959382	0.039650382	0.021309	2.47E+00	4.84E+00		1.96E+00	-3.51E-04
0		3.2495	19389	0	322.84		0.032495	9.879745223					0.061454134	0.039773367	0.021680766	2.51E+00	4.86E+00		1.94E+00	7.15E-04
0		3.2545	19449	0	323.36		0.032545	9.910318471					0.061950121	0.040019909	0.021930212	2.55E+00	4.88E+00		1.92E+00	4.80E-04
0		3.2595	19486	0	323.86		0.032595	9.929171975					0.062447268	0.040172322	0.022274945	2.59E+00	4.91E+00		1.89E+00	6.89E-04
0		3.2645	19540	0	324.38		0.032645	9.956687898					0.062945803	0.040395283	0.022550519	2.63E+00	4.93E+00		1.87E+00	5.30E-04
0		3.2695	19595	0	324.9		0.032695	9.984713376					0.063445879	0.040623008	0.022822871	2.67E+00	4.95E+00		1.85E+00	5.24E-04
0		3.2745	19661	0	325.42		0.032745	10.01834395					0.063947573	0.040897122	0.023050451	2.71E+00	4.97E+00		1.83E+00	4.38E-04
0		3.2795	19722	0	325.92		0.032795	10.04942675					0.064450885	0.04115129	0.023299596	2.75E+00	5.00E+00		1.82E+00	4.98E-04
0		3.2845	19788	0	326.44		0.032845	10.08305732					0.064956045	0.041427177	0.023528867	2.79E+00	5.02E+00		1.80E+00	4.41E-04
0		3.2895	19867	0	326.96		0.032895	10.1233121					0.065463599	0.041758619	0.02370498	2.84E+00	5.04E+00		1.78E+00	3.39E-04
0		3.2945	19976	0	327.48		0.032945	10.1788535					0.065974847	0.042218092	0.023756755	2.88E+00	5.07E+00		1.76E+00	9.96E-05
0		3.2995	20157	0	327.98		0.032995	10.2710828					0.06649072	0.042986623	0.023504096	2.92E+00	5.09E+00		1.74E+00	-5.05E-04
0		3.3045	20339	0	328.5		0.033045	10.36382166					0.06675093	0.043766391	0.022984539	2.96E+00	5.12E+00		1.73E+00	-9.99E-04
0		3.307	20514	0	329.02		0.03307	10.45299363					0.06727558	0.044522777	0.022752803	3.01E+00	5.14E+00		1.71E+00	-4.46E-04
0		3.312	20671	0	329.54		0.03312	10.53299363					0.067804624	0.045206878	0.022597746	3.05E+00	5.16E+00		1.69E+00	-2.98E-04
0		3.317	20859	0	330.04		0.03317	10.62878981					0.068339376	0.046032918	0.022306457	3.10E+00	5.18E+00		1.67E+00	-5.83E-04
0		3.322	21119	0	330.56		0.03322	10.76127389					0.068880904	0.047187638	0.021693266	3.15E+00	5.20E+00		1.65E+00	-1.18E-03
0		3.327	21391	0	331.08		0.03327	10.89987261					0.069975987	0.048410962	0.021565025	3.20E+00	5.23E+00		1.64E+00	-2.47E-04
0		3.337	21591	0	331.6		0.03337	11.00178344					0.070527771	0.049320453	0.021207318	3.25E+00	5.25E+00		1.62E+00	-6.88E-04
0		3.342	21724	0	332.1		0.03342	11.06955414					0.071082331	0.04992995	0.021152382	3.30E+00	5.27E+00		1.60E+00	-1.10E-04
0		3.347	21809	0	332.62		0.03347	11.11286624					0.071637745	0.050321438	0.021316307	3.35E+00	5.29E+00		1.58E+00	3.15E-04
0		3.352	21791	0	333.14		0.03352	11.10369427					0.072193083	0.050238407	0.021954676	3.40E+00	5.31E+00		1.56E+00	1.23E-03
0		3.357	21803	0	333.66		0.03357	11.10980892					0.07274949	0.050293754	0.022455737	3.45E+00	5.33E+00		1.55E+00	9.64E-04
0		3.362	21875	0	334.16		0.03362	11.14649682					0.073307592	0.050626472	0.02268112	3.50E+00	5.36E+00		1.53E+00	4.51E-04
0		3.367	21936	0	334.68		0.03367	11.17757962					0.07358749	0.050909217	0.022678274	3.55E+00	5.38E+00		1.52E+00	-5.47E-06
0		3.3695	22008	0	335.2		0.033695	11.21426752					0.074148904	0.051243961	0.022904943	3.60E+00	5.40E+00		1.50E+00	4.36E-04
0		3.3745	22063	0	335.72		0.033745	11.24229299					0.074712102	0.051500408	0.023211694	3.65E+00	5.43E+00		1.49E+00	5.90E-04
0		3.3795	22148	0	336.22		0.033795	11.2856051					0.075278229	0.051897994	0.023380235	3.70E+00	5.45E+00		1.47E+00	3.37E-04
0		3.3845	22293	0	336.74		0.033845	11.35949045					0.075848127	0.052579757	0.023268371	3.75E+00	5.47E+00		1.46E+00	-2.15E-04
0		3.3895	22444	0	337.26		0.033895	11.43643312					0.076422025	0.053294459	0.023127566	3.81E+00	5.50E+00		1.44E+00	-2.71E-04
0		3.3945	22607	0	337.76		0.033945	11.51949045					0.077000166	0.054071374	0.022928791	3.86E+00	5.52E+00		1.43E+00	-3.98E-04
0		3.3995	22777	0	338.28		0.033995	11.60611465					0.077583159	0.054887643	0.022695516	3.92E+00	5.54E+00		1.41E+00	-4.49E-04
0		3.4045	22988	0	338.8		0.034045	11.71363057					0.078171465	0.055909282	0.022262183	3.97E+00	5.56E+00		1.40E+00	-8.33E-04
0		3.4095	23194	0	339.32		0.034095	11.81859873					0.078764866	0.0569158	0.021849066	4.03E+00	5.58E+00		1.39E+00	-7.94E-04
0		3.4145	23388	0	339.82		0.034145	11.91745223					0.079364204	0.057871896	0.021492308	4.09E+00	5.61E+00		1.37E+00	-7.14E-04
0		3.4195	23660	0	340.34		0.034195	12.05605096					0.080576892	0.059225812	0.02135108	4.15E+00	5.63E+00		1.36E+00	-2.72E-04
0		3.4295	23938	0	340.86		0.034295	12.19770701					0.080883146	0.06062577	0.020257377	4.21E+00	5.65E+00		1.34E+00	-2.10E-03
0		3.432	24144	0	341.38		0.03432	12.30267516					0.081499439	0.061673697	0.019825742	4.27E+00	5.67E+00		1.33E+00	-8.30E-04
0		3.437	24235	0	341.88		0.03437	12.34904459					0.082734803	0.062139476	0.020595326	4.33E+00	5.69E+00		1.31E+00	1.54E-03
0		3.447	24253	0	342.4		0.03447	12.35821656					0.082734803	0.062231816	0.020502987	4.39E+00	5.71E+00		1.30E+00	-1.78E-04
0		3.447	24319	0	342.92		0.03447	12.39184713					0.083354637	0.062570981	0.020783656	4.46E+00	5.73E+00		1.29E+00	5.40E-04
0		3.452	24338	0	343.44		0.03452	12.40152866					0.083975248	0.062668791	0.021306458	4.52E+00	5.75E+00		1.27E+00	1.01E-03
0		3.457	24380	0	343.94		0.03457	12.42292994					0.08459786	0.062885272	0.021712588	4.58E+00	5.77E+00		1.26E+00	8.12E-04
0		3.462	24495	0	344.46		0.03462	12.48152866					0.085223006	0.063479928	0.021743078	4.65E+00	5.79E+00		1.25E+00	5.86E-05
0		3.467	24579	0	344.98		0.03467	12.52433121					0.085850306	0.063916055	0.021934251	4.71E+00	5.82E+00		1.24E+00	3.68E-04
0		3.472	24664	0	345.5		0.03472	12.56764331					0.086479618	0.064358893	0.022120725	4.77E+00	5.84E+00		1.22E+00	3.59E-04
0		3.477	24737	0	346		0.03477	12.60484076					0.087111478	0.064740433	0.022371045	4.84E+00	5.86E+00		1.21E+00	5.01E-04
0		3.482	24864	0	346.52		0.03482	12.66955414					0.087746879	0.065406895	0.022339984	4.90E+00	5.88E+00		1.20E+00	-5.97E-05
0		3.487	25015	0	347.04		0.03487	12.74649682					0.088386828	0.066203745	0.022183083	4.97E+00	5.91E+00		1.19E+00	-3.02E-04
0		3.492	25221	0	347.56		0.03492	12.85146497					0.08935449	0.067298618	0.022055873	5.04E+00	5.93E+00		1.18E+00	-2.45E-04
0		3.4995	25420	0	348.06		0.034995	12.95286624					0.090004376	0.068364813	0.021639562	5.11E+00	5.95E+00		1.17E+00	-8.33E-04
0		3.5045	25596	0	348.58		0.035045	13.04254777					0.090658962	0.069314763	0.021344199	5.18E+00	5.97E+00		1.15E+00	-5.68E-04
0		3.5095	25789	0	349.1		0.035095	13.14089172					0.090658962	0.070364004	0.020294958	5.25E+00	5.99E+00		1.14E+00	-2.02E-03
0		3.5095	26074	0	349.62		0.035095	13.28611465					0.091994197	0.071927814	0.020066383	5.32E+00	6.01E+00		1.13E+00	-4.40E-04
0		3.5195	26334	0	350.12		0.035195	13.41859873					0.092668516	0.07336944	0.019299076	5.39E+00	6.03E+00		1.12E+00	-1.53E-03
0		3.5245	26600	0	350.64		0.035245	13.55414013					0.094028414	0.074859137	0.019169277	5.47E+00	6.05E+00		1.11E+00	-2.50E-04
0		3.5345	26776	0	351.16		0.035345	13.64382166					0.094711752	0.075853031	0.018858721	5.54E+00	6.07E+00		1.10E+00	-5.97E-04
0		3.5395	26866	0	351.66		0.035395	13.68968153					0.095395777	0.076363805	0.019031972	5.62E+00	6.09E+00		1.08E+00	3.47E-04
0		3.5445	26830	0	352.18		0.035445	13.67133758					0.096079573	0.07615929	0.019920283	5.69E+00	6.11E+00		1.07E+00	1.71E-03
0		3.5495	26848	0	352.7		0.035495	13.68050955					0.096764529	0.076261513	0.020503015	5.77E+00	6.13E+00		1.06E+00	1.12E-03
0		3.5545	26921	0	353.22		0.035545	13.71770701					0.096764529	0.076676789	0.02008774	5.85E+00	6.15E+00		1.05E+00	-7.99E-04
0		3.5545	26969	0	353.72		0.035545	13.74216561					0.097795764	0.076950461	0.020845303	5.92E+00	6.17E+00		1.04E+00	1.52E-03
0		3.562	26999	0	354.24		0.03562	13.75745223					0.09848449	0.077121754	0.021362736	6.00E+00	6.19E+00		1.03E+00	9.95E-04
0		3.567	27066	0	354.76		0.03567	13.79159236					0.099174758	0.077504996	0.021669762	6.08E+00	6.21E+00		1.02E+00	5.90E-04
0		3.572	27120	0	355.28		0.03572	13.81910828					0.099867573	0.077814568	0.022053005	6.16E+00	6.23E+00		1.01E+00	7.37E-04
0		3.577	27266	0	355.78		0.03577	13.89350318					0.100564172	0.07865465	0.021909522	6.23E+00	6.26E+00		1.00E+00	-2.87E-04
0		3.582	27417	0	356.3		0.03582	13.97044586					0.101264771	0.079528246	0.021736525	6.31E+00	6.28E+00		9.94E-01	-3.33E-04
0		3.587	27580	0	356.82		0.03587	14.05350318					0.101969446	0.080476682	0.021492764	6.39E+00	6.30E+00		9.85E-01	-4.69E-04
0		3.592	27737	0	357.34		0.03592	14.13350318					0.102678363	0.081395522	0.021282841	6.48E+00	6.32E+00		9.76E-01	-4.04E-04
0		3.597	27913	0	357.84		0.03597	14.22318471					0.103392146	0.08243176	0.020960387	6.56E+00	6.34E+00		9.67E-01	-6.45E-04
0		3.602	28119	0	358.36		0.03602	14.32815287					0.104111395	0.083652954	0.02045844	6.64E+00	6.36E+00		9.58E-01	-9.65E-04
0		3.607	28342	0	358.88		0.03607	14.44178344					0.10483672	0.084985049	0.019851671	6.73E+00	6.38E+00		9.49E-01	-1.17E-03
0		3.612	28596	0	359.4		0.03612	14.57121019					0.105568682	0.08651514	0.019053541	6.81E+00	6.40E+00		9.39E-01	-1.53E-03
0		3.617	28863	0	359.9		0.03617	14.70726115					0.106677382	0.088138261	0.018539121	6.90E+00	6.42E+00		9.30E-01	-1.03E-03
0		3.6245	29159	0	360.42		0.036245	14.85808917					0.107421522	0.089955307	0.017466215	6.99E+00	6.44E+00		9.21E-01	-2.06E-03
0		3.6295	29256	0	360.94		0.036295	14.90751592					0.108168287	0.090554791	0.017613495	7.08E+00	6.45E+00		9.11E-01	2.83E-04
0		3.6345	29365	0	361.46		0.036345	14.96305732					0.108916516	0.091230814	0.017685702	7.17E+00	6.47E+00		9.02E-01	1.39E-04
0		3.6395	29371	0	361.96		0.036395	14.96611465					0.109663662	0.091268099	0.018395563	7.27E+00	6.49E+00		8.93E-01	1.42E-03
0		3.6445	29280	0	362.48		0.036445	14.91974522					0.11041058	0.090703425	0.019707155	7.36E+00	6.51E+00		8.85E-01	2.52E-03
0		3.6495	29353	0	363		0.036495	14.95694268					0.111160427	0.091156267	0.02000416	7.45E+00	6.53E+00		8.77E-01	5.71E-04
0		3.6545	29510	0	363.52		0.036545	15.03694268					0.111912656	0.092134007	0.019778649	7.54E+00	6.55E+00		8.69E-01	-4.34E-04
0		3.6595	29540	0	364.02		0.036595	15.0522293					0.11266658	0.09232143	0.02034515	7.63E+00	6.57E+00		8.61E-01	1.13E-03
0		3.6645	29643	0	364.54		0.036645	15.10471338					0.113422822	0.092966365	0.020456457	7.72E+00	6.59E+00		8.53E-01	2.14E-04
0		3.6695	29722	0	365.06		0.036695	15.14496815					0.114181611	0.093462544	0.020719067	7.82E+00	6.61E+00		8.46E-01	5.05E-04
0		3.6745	29843	0	365.56		0.036745	15.2066242					0.11494379	0.094225076	0.020718713	7.91E+00	6.63E+00		8.38E-01	-7.08E-07
0		3.6795	29988	0	366.08		0.036795	15.28050955					0.115326803	0.095142935	0.020183868	8.01E+00	6.65E+00		8.31E-01	-1.03E-03
0		3.682	30145	0	366.6		0.03682	15.36050955					0.116097682	0.096141771	0.019955911	8.10E+00	6.67E+00		8.23E-01	-4.38E-04
0		3.687	30369	0	367.12		0.03687	15.47464968					0.116873962	0.09757589	0.019298071	8.20E+00	6.69E+00		8.16E-01	-1.27E-03
0		3.692	30569	0	367.62		0.03692	15.57656051					0.117655554	0.098865326	0.018790228	8.30E+00	6.71E+00		8.08E-01	-1.02E-03
0		3.697	30786	0	368.14		0.03697	15.68713376					0.118442611	0.100273938	0.018168674	8.40E+00	6.73E+00		8.01E-01	-1.20E-03
0		3.702	30998	0	368.66		0.03702	15.79515924					0.119236306	0.101659715	0.017576591	8.50E+00	6.75E+00		7.93E-01	-1.14E-03
0		3.707	31307	0	369.18		0.03707	15.95261146					0.120837732	0.103696583	0.017141149	8.61E+00	6.76E+00		7.86E-01	-8.37E-04
0		3.717	31549	0	369.68		0.03717	16.07592357					0.121643834	0.105305908	0.016337927	8.71E+00	6.78E+00		7.78E-01	-1.61E-03
0		3.722	31730	0	370.2		0.03722	16.16815287					0.123263121	0.106517677	0.016745444	8.82E+00	6.80E+00		7.71E-01	7.84E-04
0		3.732	31827	0	370.72		0.03732	16.21757962					0.124074076	0.10716993	0.016904146	8.92E+00	6.81E+00		7.63E-01	3.05E-04
0		3.737	31833	0	371.24		0.03737	16.22063694					0.124885108	0.107210341	0.017674767	9.03E+00	6.83E+00		7.56E-01	1.48E-03
0		3.742	31833	0	371.74		0.03742	16.22063694					0.124885108	0.107210341	0.017674767	9.14E+00	6.85E+00		7.49E-01	0.00E+00
0		3.742	31875	0	372.26		0.03742	16.24203822					0.12529151	0.107493432	0.017798078	9.25E+00	6.87E+00		7.43E-01	2.37E-04
0		3.7445	31930	0	372.78		0.037445	16.27006369					0.126105701	0.107864709	0.018240991	9.35E+00	6.88E+00		7.36E-01	8.52E-04
0		3.7495	31984	0	373.3		0.037495	16.29757962					0.12692151	0.108229859	0.01869165	9.46E+00	6.90E+00		7.30E-01	8.67E-04
0		3.7545	32057	0	373.8		0.037545	16.33477707					0.127739242	0.108724469	0.019014773	9.57E+00	6.92E+00		7.23E-01	6.46E-04
0		3.7595	32135	0	374.32		0.037595	16.37452229					0.128559051	0.109254202	0.019304849	9.68E+00	6.94E+00		7.17E-01	5.58E-04
0		3.7645	32220	0	374.84		0.037645	16.41783439					0.129381713	0.109832941	0.019548773	9.79E+00	6.96E+00		7.11E-01	4.69E-04
0		3.7695	32359	0	375.36		0.037695	16.48866242					0.130208236	0.110782644	0.019425592	9.90E+00	6.98E+00		7.05E-01	-2.37E-04
0		3.7745	32523	0	375.86		0.037745	16.5722293					0.131039153	0.111908413	0.019130739	1.00E+01	7.00E+00		6.99E-01	-5.90E-04
0		3.7795	32704	0	376.38		0.037795	16.6644586					0.131875153	0.113157486	0.018717667	1.01E+01	7.02E+00		6.93E-01	-7.94E-04
0		3.7845	32922	0	376.9		0.037845	16.7755414					0.133557318	0.114671095	0.018886223	1.02E+01	7.04E+00		6.87E-01	3.24E-04
0		3.7945	33103	0	377.42		0.037945	16.8677707					0.134404032	0.115935449	0.018468583	1.04E+01	7.06E+00		6.81E-01	-8.03E-04
0		3.7995	33364	0	377.92		0.037995	17.00076433					0.135257841	0.117770838	0.017487003	1.05E+01	7.07E+00		6.75E-01	-1.96E-03
0		3.8045	33660	0	378.44		0.038045	17.15159236					0.13568821	0.119869795	0.015818415	1.06E+01	7.09E+00		6.69E-01	-3.21E-03
0		3.807	33908	0	378.96		0.03807	17.27796178					0.136555344	0.121642655	0.014912689	1.07E+01	7.10E+00		6.63E-01	-1.74E-03
0		3.812	34162	0	379.46		0.03812	17.40738854					0.138301178	0.123471896	0.014829282	1.08E+01	7.12E+00		6.57E-01	-1.67E-04
0		3.822	34362	0	379.98		0.03822	17.50929936					0.139177408	0.12492185	0.014255558	1.10E+01	7.13E+00		6.51E-01	-1.10E-03
0		3.827	34422	0	380.5		0.03827	17.53987261					0.140054325	0.125358487	0.014695838	1.11E+01	7.15E+00		6.45E-01	8.47E-04
0		3.832	34416	0	381.02		0.03832	17.53681529					0.140930631	0.125314789	0.015615842	1.12E+01	7.16E+00		6.39E-01	1.77E-03
0		3.837	34374	0	381.52		0.03837	17.51541401					0.141807318	0.125009116	0.016798202	1.13E+01	7.18E+00		6.33E-01	2.36E-03
0		3.842	34446	0	382.04		0.03842	17.55210191					0.142685548	0.125533355	0.017152193	1.15E+01	7.20E+00		6.28E-01	6.81E-04
0		3.847	34495	0	382.56		0.03847	17.57707006					0.143564325	0.125890755	0.01767357	1.16E+01	7.21E+00		6.22E-01	1.00E-03
0		3.852	34489	0	383.08		0.03852	17.57401274					0.144444643	0.125846965	0.018597679	1.17E+01	7.23E+00		6.17E-01	1.78E-03
0		3.857	34616	0	383.58		0.03857	17.63872611					0.14532742	0.126775492	0.018551928	1.18E+01	7.25E+00		6.12E-01	-9.15E-05
0		3.862	34682	0	384.1		0.03862	17.67235669					0.146211968	0.127259381	0.018952587	1.20E+01	7.27E+00		6.07E-01	7.70E-04
0		3.867	34755	0	384.62		0.03867	17.70955414					0.146655439	0.127795666	0.018859773	1.21E+01	7.29E+00		6.03E-01	-1.78E-04
0		3.8695	34870	0	385.14		0.038695	17.76815287					0.147545694	0.128642785	0.018902909	1.22E+01	7.31E+00		5.98E-01	8.30E-05
0		3.8745	35015	0	385.64		0.038745	17.84203822					0.148439949	0.129714881	0.018725068	1.24E+01	7.33E+00		5.93E-01	-3.56E-04
0		3.8795	35184	0	386.16		0.038795	17.92815287					0.149339682	0.130970041	0.01836964	1.25E+01	7.35E+00		5.88E-01	-6.84E-04
0		3.8845	35445	0	386.68		0.038845	18.0611465					0.150245427	0.132920358	0.017325069	1.26E+01	7.36E+00		5.83E-01	-2.01E-03
0		3.8895	35656	0	387.2		0.038895	18.16866242					0.151156408	0.134507587	0.01664882	1.28E+01	7.38E+00		5.79E-01	-1.30E-03
0		3.8945	35856	0	387.7		0.038945	18.27057325					0.15207279	0.136020767	0.016052023	1.29E+01	7.40E+00		5.74E-01	-1.19E-03
0		3.8995	36080	0	388.22		0.038995	18.38471338					0.152995796	0.137725576	0.01527022	1.30E+01	7.41E+00		5.69E-01	-1.50E-03
0		3.9045	36376	0	388.74		0.039045	18.5355414					0.154855669	0.139994645	0.014861024	1.32E+01	7.43E+00		5.64E-01	-7.87E-04
0		3.9145	36624	0	389.26		0.039145	18.66191083					0.155790459	0.14191003	0.013880429	1.33E+01	7.44E+00		5.59E-01	-1.89E-03
0		3.9195	36757	0	389.76		0.039195	18.72968153					0.156727261	0.142942593	0.013784668	1.35E+01	7.45E+00		5.54E-01	-1.92E-04
0		3.9245	36782	0	390.28		0.039245	18.74242038					0.157664611	0.143137102	0.014527509	1.36E+01	7.47E+00		5.49E-01	1.43E-03
0		3.9295	36800	0	390.8		0.039295	18.75159236					0.158133669	0.14327723	0.014856438	1.37E+01	7.48E+00		5.45E-01	6.33E-04
0		3.932	36842	0	391.32		0.03932	18.77299363					0.159072624	0.143604463	0.015468161	1.39E+01	7.50E+00		5.40E-01	1.18E-03
0		3.937	36866	0	391.82		0.03937	18.78522293					0.160012662	0.14379162	0.016221042	1.40E+01	7.51E+00		5.36E-01	1.51E-03
0		3.942	36927	0	392.34		0.03942	18.81630573					0.160954242	0.144267861	0.016686381	1.42E+01	7.53E+00		5.31E-01	8.95E-04
0		3.947	36987	0	392.86		0.03947	18.84687898					0.161897745	0.144737063	0.017160683	1.43E+01	7.55E+00		5.27E-01	9.12E-04
0		3.952	37078	0	393.36		0.03952	18.89324841					0.162843338	0.145450139	0.017393199	1.45E+01	7.57E+00		5.23E-01	4.65E-04
0		3.957	37151	0	393.88		0.03957	18.93044586					0.163791325	0.146023434	0.017767891	1.46E+01	7.58E+00		5.19E-01	7.21E-04
0		3.962	37266	0	394.4		0.03962	18.98904459					0.164742395	0.146928857	0.017813538	1.48E+01	7.60E+00		5.15E-01	8.78E-05
0		3.967	37393	0	394.92		0.03967	19.05375796					0.165698471	0.14793201	0.017766461	1.49E+01	7.62E+00		5.11E-01	-9.05E-05
0		3.972	37659	0	395.42		0.03972	19.18929936					0.166661096	0.150044164	0.016616932	1.51E+01	7.64E+00		5.07E-01	-2.30E-03
0		3.977	37907	0	395.94		0.03977	19.31566879					0.167629809	0.152026876	0.015602933	1.52E+01	7.65E+00		5.03E-01	-1.95E-03
0		3.982	38137	0	396.46		0.03982	19.43286624					0.168604611	0.153877313	0.014727299	1.54E+01	7.67E+00		4.99E-01	-1.68E-03
0		3.987	38385	0	396.98		0.03987	19.55923567					0.169585809	0.155885109	0.0137007	1.55E+01	7.68E+00		4.95E-01	-1.97E-03
0		3.992	38639	0	397.48		0.03992	19.68866242					0.170080185	0.15795497	0.012125214	1.57E+01	7.69E+00		4.91E-01	-3.15E-03
0		3.9945	38978	0	398		0.039945	19.86140127					0.172074478	0.160738771	0.011335707	1.58E+01	7.70E+00		4.87E-01	-1.52E-03
0		4.0045	39298	0	398.52		0.040045	20.0244586					0.173078172	0.163388858	0.009689314	1.60E+01	7.71E+00		4.82E-01	-3.17E-03
0		4.0095	39492	0	399.04		0.040095	20.1233121					0.17408649	0.165006023	0.009080467	1.62E+01	7.72E+00		4.78E-01	-1.17E-03
0		4.0145	39661	0	399.54		0.040145	20.20942675					0.176107892	0.166421281	0.009686611	1.63E+01	7.73E+00		4.74E-01	1.21E-03
0		4.0245	39679	0	400.06		0.040245	20.21859873					0.176107892	0.166572375	0.009535517	1.65E+01	7.74E+00		4.69E-01	-2.91E-04
0		4.0245	39637	0	400.58		0.040245	20.19719745					0.177117599	0.166219929	0.010897669	1.67E+01	7.75E+00		4.65E-01	2.62E-03
0		4.0295	39625	0	401.1		0.040295	20.1910828					0.178127688	0.166119299	0.012008389	1.68E+01	7.76E+00		4.61E-01	2.14E-03
0		4.0345	39667	0	401.6		0.040345	20.21248408					0.179138783	0.166471638	0.012667145	1.70E+01	7.78E+00		4.58E-01	1.32E-03
0		4.0395	39704	0	402.12		0.040395	20.23133758					0.180150885	0.166782341	0.013368545	1.72E+01	7.79E+00		4.54E-01	1.35E-03
0		4.0445	39746	0	402.64		0.040445	20.25273885					0.181164605	0.167135381	0.014029224	1.73E+01	7.80E+00		4.50E-01	1.27E-03
0		4.0495	39831	0	403.16		0.040495	20.29605096					0.182180631	0.167851011	0.01432962	1.75E+01	7.82E+00		4.47E-01	5.78E-04
0		4.0545	39927	0	403.66		0.040545	20.34496815					0.182690064	0.168661089	0.014028975	1.77E+01	7.83E+00		4.43E-01	-6.01E-04
0		4.057	40054	0	404.18		0.04057	20.40968153					0.18371186	0.169735751	0.013976108	1.78E+01	7.85E+00		4.40E-01	-1.02E-04
0		4.062	40157	0	404.7		0.04062	20.46216561					0.184737516	0.170609834	0.014127681	1.80E+01	7.86E+00		4.37E-01	2.91E-04
0		4.067	40357	0	405.22		0.04067	20.56407643					0.185768344	0.172313494	0.01345485	1.82E+01	7.87E+00		4.33E-01	-1.29E-03
0		4.072	40563	0	405.72		0.04072	20.66904459					0.187840318	0.174077113	0.013763205	1.84E+01	7.89E+00		4.30E-01	6.17E-04
0		4.082	40762	0	406.24		0.04082	20.77044586					0.188880688	0.175789329	0.013091358	1.85E+01	7.90E+00		4.26E-01	-1.29E-03
0		4.087	40907	0	406.76		0.04087	20.84433121					0.188880688	0.177042202	0.011838486	1.87E+01	7.91E+00		4.23E-01	-2.41E-03
0		4.087	40974	0	407.26		0.04087	20.87847134					0.189926	0.177622618	0.012303382	1.89E+01	7.93E+00		4.20E-01	9.30E-04
0		4.092	41083	0	407.78		0.04092	20.93401274					0.190974777	0.178568907	0.01240587	1.91E+01	7.94E+00		4.16E-01	1.97E-04
0		4.097	41246	0	408.3		0.04097	21.01707006					0.192027796	0.17998869	0.012039107	1.92E+01	7.95E+00		4.13E-01	-7.05E-04
0		4.102	41416	0	408.82		0.04102	21.10369427					0.193084828	0.181475434	0.011609394	1.94E+01	7.96E+00		4.10E-01	-8.26E-04
0		4.107	41561	0	409.32		0.04107	21.17757962					0.194144701	0.182748372	0.011396328	1.96E+01	7.97E+00		4.07E-01	-4.26E-04
0		4.112	41639	0	409.84		0.04112	21.21732484					0.195736	0.183434965	0.012301035	1.98E+01	7.98E+00		4.04E-01	1.74E-03
0		4.1195	41639	0	410.36		0.041195	21.21732484					0.197858369	0.183434965	0.014423404	2.00E+01	8.00E+00		4.01E-01	4.08E-03
0		4.1295	41664	0	410.88		0.041295	21.23006369					0.198920331	0.1836553	0.015265032	2.02E+01	8.01E+00		3.98E-01	1.62E-03
0		4.1345	41700	0	411.38		0.041345	21.24840764					0.199982217	0.183972813	0.016009403	2.03E+01	8.03E+00		3.95E-01	1.49E-03
0		4.1395	41658	0	411.9		0.041395	21.22700637					0.201042943	0.183602407	0.017440535	2.05E+01	8.05E+00		3.92E-01	2.75E-03
0		4.1445	41609	0	412.42		0.041445	21.20203822					0.202101809	0.183170739	0.01893107	2.07E+01	8.07E+00		3.90E-01	2.87E-03
0		4.1495	41512	0	412.94		0.041495	21.15261146					0.203158217	0.182317709	0.020840507	2.09E+01	8.09E+00		3.87E-01	3.67E-03
0		4.1545	41416	0	413.44		0.041545	21.10369427					0.204213325	0.181475434	0.022737891	2.11E+01	8.11E+00		3.85E-01	3.79E-03
0		4.1595	41410	0	413.96		0.041595	21.10063694					0.205268815	0.181422857	0.023845959	2.13E+01	8.13E+00		3.83E-01	2.13E-03
0		4.1645	41446	0	414.48		0.041645	21.11898089					0.206323834	0.181738436	0.024585399	2.14E+01	8.16E+00		3.81E-01	1.42E-03
0		4.1695	41373	0	415		0.041695	21.08178344					0.207376153	0.181098798	0.026277355	2.16E+01	8.19E+00		3.79E-01	3.25E-03
0		4.1745	41234	0	415.5		0.041745	21.01095541					0.208941102	0.179883974	0.029057128	2.18E+01	8.21E+00		3.77E-01	5.56E-03
0		4.182	40665	0	416.02		0.04182	20.72101911					0.209960516	0.174953685	0.035006831	2.20E+01	8.25E+00		3.76E-01	1.14E-02
0		4.187	39359	0	416.54		0.04187	20.0555414					0.210955433	0.16389649	0.047058944	2.21E+01	8.30E+00		3.75E-01	2.32E-02
0		4.192	38742	0	417.06		0.04192	19.7411465					0.211940554	0.158798214	0.05314234	2.23E+01	8.35E+00		3.75E-01	1.17E-02
0		4.197	38590	0	417.56		0.04197	19.66369427					0.212923586	0.157554604	0.055368982	2.24E+01	8.40E+00		3.74E-01	4.45E-03
0		4.202	38578	0	418.08		0.04202	19.65757962					0.213906936	0.157456632	0.056450304	2.26E+01	8.46E+00		3.74E-01	2.08E-03
0		4.207	38615	0	418.6		0.04207	19.67643312					0.214890363	0.157758809	0.057131554	2.28E+01	8.52E+00		3.74E-01	1.31E-03
0		4.212	38584	0	419.12		0.04212	19.66063694					0.215873471	0.157505614	0.058367857	2.29E+01	8.58E+00		3.74E-01	2.38E-03
0		4.217	38590	0	419.62		0.04217	19.66369427					0.216857204	0.157554604	0.0593026	2.31E+01	8.64E+00		3.74E-01	1.87E-03
0		4.222	38633	0	420.14		0.04222	19.6856051					0.217842248	0.157905919	0.05993633	2.32E+01	8.70E+00		3.74E-01	1.22E-03
0		4.227	38693	0	420.66		0.04227	19.71617834					0.218828682	0.158396779	0.060431902	2.34E+01	8.76E+00		3.74E-01	9.53E-04
0		4.232	38742	0	421.16		0.04232	19.7411465					0.219816732	0.158798214	0.061018518	2.36E+01	8.82E+00		3.74E-01	1.17E-03
0		4.237	38820	0	421.68		0.04237	19.78089172					0.220806783	0.159438281	0.061368503	2.37E+01	8.88E+00		3.74E-01	6.73E-04
0		4.242	38899	0	422.2		0.04242	19.8211465					0.22130293	0.160087865	0.061215064	2.39E+01	8.94E+00		3.74E-01	-2.95E-04
0		4.2445	38996	0	422.72		0.042445	19.87057325					0.222297529	0.160887263	0.061410266	2.40E+01	9.00E+00		3.75E-01	3.75E-04
0		4.2495	39080	0	423.22		0.042495	19.9133758					0.223295134	0.161581134	0.061714	2.42E+01	9.06E+00		3.75E-01	6.07E-04
0		4.2545	39232	0	423.74		0.042545	19.99082803					0.224297439	0.162840504	0.061456936	2.44E+01	9.12E+00		3.75E-01	-4.94E-04
0		4.2595	39449	0	424.26		0.042595	20.10140127					0.225305516	0.164646892	0.060658624	2.45E+01	9.19E+00		3.75E-01	-1.54E-03
0		4.2645	39685	0	424.78		0.042645	20.22165605					0.226319452	0.166622754	0.059696698	2.47E+01	9.25E+00		3.74E-01	-1.85E-03
0		4.2695	39909	0	425.28		0.042695	20.33579618					0.227339478	0.168509051	0.058830427	2.49E+01	9.30E+00		3.74E-01	-1.73E-03
0		4.2745	40163	0	425.8		0.042745	20.46522293					0.228365898	0.170660821	0.057705077	2.50E+01	9.36E+00		3.74E-01	-2.16E-03
0		4.2795	40411	0	426.32		0.042795	20.59159236					0.22939949	0.172774934	0.056624557	2.52E+01	9.42E+00		3.74E-01	-2.08E-03
0		4.2845	40726	0	426.84		0.042845	20.75210191					0.230441567	0.175478961	0.054962606	2.54E+01	9.47E+00		3.73E-01	-3.20E-03
0		4.2895	41077	0	427.34		0.042895	20.93095541					0.232541592	0.178516752	0.054024841	2.56E+01	9.53E+00		3.73E-01	-1.88E-03
0		4.2995	41349	0	427.86		0.042995	21.06955414					0.234124465	0.180888752	0.053235713	2.57E+01	9.58E+00		3.72E-01	-1.52E-03
0		4.307	41488	0	428.38		0.04307	21.14038217					0.235180873	0.182106958	0.053073915	2.59E+01	9.63E+00		3.72E-01	-3.11E-04
0		4.312	41440	0	428.9		0.04312	21.11592357					0.236236745	0.18168582	0.054550925	2.61E+01	9.69E+00		3.71E-01	2.84E-03
0		4.317	41446	0	429.4		0.04317	21.11898089					0.236236745	0.181738436	0.05449831	2.63E+01	9.74E+00		3.71E-01	-1.05E-04
0		4.317	41440	0	429.92		0.04317	21.11592357					0.237292694	0.18168582	0.055606874	2.65E+01	9.80E+00		3.70E-01	2.13E-03
0		4.322	41452	0	430.44		0.04322	21.12203822					0.238350261	0.181791059	0.056559202	2.66E+01	9.85E+00		3.70E-01	1.83E-03
0		4.327	41567	0	430.96		0.04327	21.18063694					0.239410134	0.182801141	0.056608992	2.68E+01	9.91E+00		3.69E-01	9.57E-05
0		4.332	41633	0	431.46		0.04332	21.21426752					0.240472159	0.183382105	0.057090054	2.70E+01	9.97E+00		3.69E-01	9.62E-04
0		4.337	41736	0	431.98		0.04337	21.26675159					0.241536809	0.184290602	0.057246207	2.72E+01	1.00E+01		3.69E-01	3.00E-04
0		4.342	41839	0	432.5		0.04342	21.31923567					0.242604236	0.185201343	0.057402893	2.74E+01	1.01E+01		3.68E-01	3.01E-04
0		4.347	41954	0	433		0.04347	21.37783439					0.243675433	0.186220843	0.05745459	2.76E+01	1.01E+01		3.68E-01	1.03E-04
0		4.352	42135	0	433.52		0.04352	21.47006369					0.244752096	0.187831115	0.056920981	2.78E+01	1.02E+01		3.67E-01	-1.03E-03
0		4.357	42383	0	434.04		0.04357	21.59643312					0.245835242	0.190048711	0.055786531	2.79E+01	1.03E+01		3.67E-01	-2.18E-03
0		4.362	42644	0	434.56		0.04362	21.72942675					0.246924873	0.192396607	0.054528265	2.81E+01	1.03E+01		3.66E-01	-2.42E-03
0		4.367	42892	0	435.06		0.04367	21.85579618					0.248568567	0.194640914	0.053927653	2.83E+01	1.04E+01		3.66E-01	-1.20E-03
0		4.3745	43128	0	435.58		0.043745	21.97605096					0.248568567	0.19678871	0.051779857	2.85E+01	1.04E+01		3.65E-01	-4.13E-03
0		4.3745	43442	0	436.1		0.043745	22.13605096					0.250790197	0.199664642	0.051125556	2.87E+01	1.05E+01		3.64E-01	-1.26E-03
0		4.3845	43757	0	436.62		0.043845	22.29656051					0.251908567	0.202570695	0.049337872	2.89E+01	1.05E+01		3.63E-01	-3.44E-03
0		4.3895	44035	0	437.12		0.043895	22.43821656					0.253032949	0.205152844	0.047880105	2.91E+01	1.06E+01		3.62E-01	-2.92E-03
0		4.3945	44229	0	437.64		0.043945	22.53707006					0.255288032	0.206964463	0.048323569	2.93E+01	1.06E+01		3.62E-01	8.53E-04
0		4.4045	44283	0	438.16		0.044045	22.56458599					0.256415803	0.207470145	0.048945658	2.96E+01	1.07E+01		3.61E-01	1.20E-03
0		4.4095	44247	0	438.68		0.044095	22.54624204					0.257541497	0.207132955	0.050408542	2.98E+01	1.07E+01		3.60E-01	2.81E-03
0		4.4145	44120	0	439.18		0.044145	22.48152866					0.258665573	0.205945614	0.052719959	3.00E+01	1.08E+01		3.59E-01	4.62E-03
0		4.4195	44120	0	439.7		0.044195	22.48152866					0.258665573	0.205945614	0.052719959	3.02E+01	1.08E+01		3.58E-01	0.00E+00
0		4.4195	44138	0	440.22		0.044195	22.49070064					0.26091449	0.206113691	0.054800799	3.04E+01	1.09E+01		3.58E-01	4.00E-03
0		4.4295	44132	0	440.74		0.044295	22.48764331					0.261476834	0.206057658	0.055419177	3.06E+01	1.09E+01		3.57E-01	1.19E-03
0		4.432	44156	0	441.24		0.04432	22.49987261					0.262602134	0.206281837	0.056320297	3.08E+01	1.10E+01		3.57E-01	1.80E-03
0		4.437	44180	0	441.76		0.04437	22.51210191					0.263729586	0.206506137	0.057223449	3.10E+01	1.10E+01		3.56E-01	1.74E-03
0		4.442	44325	0	442.28		0.04442	22.58598726					0.264860045	0.20786388	0.056996165	3.12E+01	1.11E+01		3.56E-01	-4.37E-04
0		4.447	44416	0	442.8		0.04447	22.63235669					0.265993586	0.208718252	0.057275334	3.14E+01	1.12E+01		3.55E-01	5.37E-04
0		4.452	44567	0	443.3		0.04452	22.70929936					0.267130987	0.210139813	0.056991174	3.16E+01	1.12E+01		3.54E-01	-5.68E-04
0		4.457	44719	0	443.82		0.04457	22.78675159					0.268272707	0.211575661	0.056697046	3.18E+01	1.13E+01		3.54E-01	-5.66E-04
0		4.462	44906	0	444.34		0.04462	22.88203822					0.269420197	0.213348839	0.056071358	3.20E+01	1.13E+01		3.53E-01	-1.20E-03
0		4.467	45172	0	444.86		0.04467	23.01757962					0.270573854	0.215883862	0.054689991	3.23E+01	1.14E+01		3.53E-01	-2.66E-03
0		4.472	45390	0	445.36		0.04472	23.12866242					0.271733446	0.217972601	0.053760845	3.25E+01	1.14E+01		3.52E-01	-1.86E-03
0		4.477	45638	0	445.88		0.04477	23.25503185					0.272900363	0.220361007	0.052539356	3.27E+01	1.15E+01		3.51E-01	-2.35E-03
0		4.482	45965	0	446.4		0.04482	23.42165605					0.274074529	0.223530129	0.050544399	3.29E+01	1.15E+01		3.50E-01	-3.84E-03
0		4.487	46207	0	446.9		0.04487	23.54496815					0.275843057	0.225890042	0.049953016	3.32E+01	1.16E+01		3.49E-01	-1.18E-03
0		4.4945	46346	0	447.42		0.044945	23.61579618					0.277023159	0.227251132	0.049772027	3.34E+01	1.16E+01		3.49E-01	-3.48E-04
0		4.4995	46292	0	447.94		0.044995	23.58828025					0.278202484	0.226721877	0.051480607	3.36E+01	1.17E+01		3.48E-01	3.29E-03
0		4.5045	46285	0	448.46		0.045045	23.58471338					0.279381261	0.226653316	0.052727946	3.38E+01	1.17E+01		3.47E-01	2.40E-03
0		4.5095	46249	0	448.96		0.045095	23.56636943					0.280558968	0.226300875	0.054258093	3.41E+01	1.18E+01		3.46E-01	3.06E-03
0		4.5145	46201	0	449.48		0.045145	23.54191083					0.281736752	0.225831382	0.05590537	3.43E+01	1.18E+01		3.46E-01	3.17E-03
0		4.5195	46255	0	450		0.045195	23.56942675					0.282915146	0.226359596	0.05655555	3.45E+01	1.19E+01		3.45E-01	1.25E-03
0		4.5245	46249	0	450.52		0.045245	23.56636943					0.284094548	0.226300875	0.057793672	3.47E+01	1.20E+01		3.44E-01	2.38E-03
0		4.5295	46334	0	451.02		0.045295	23.60968153					0.285276115	0.227133466	0.058142648	3.50E+01	1.20E+01		3.44E-01	6.98E-04
0		4.5345	46419	0	451.54		0.045345	23.65299363					0.286459911	0.227967586	0.058492325	3.52E+01	1.21E+01		3.43E-01	6.72E-04
0		4.5395	46509	0	452.06		0.045395	23.6988535					0.287646624	0.228852438	0.058794186	3.54E+01	1.21E+01		3.43E-01	5.81E-04
0		4.5445	46648	0	452.58		0.045445	23.76968153					0.288837274	0.230222411	0.058614863	3.57E+01	1.22E+01		3.42E-01	-3.45E-04
0		4.5495	46818	0	453.08		0.045495	23.85630573					0.290033554	0.231903474	0.05813008	3.59E+01	1.23E+01		3.42E-01	-9.70E-04
0		4.5545	47090	0	453.6		0.045545	23.99490446					0.290634968	0.234605895	0.056029073	3.61E+01	1.23E+01		3.41E-01	-4.04E-03
0		4.557	47332	0	454.12		0.04557	24.11821656					0.291844115	0.237023415	0.054820699	3.64E+01	1.24E+01		3.40E-01	-2.32E-03
0		4.562	47586	0	454.64		0.04562	24.24764331					0.293059503	0.239574142	0.053485362	3.66E+01	1.24E+01		3.39E-01	-2.57E-03
0		4.567	47822	0	455.14		0.04567	24.36789809					0.294282446	0.241956342	0.052326104	3.68E+01	1.25E+01		3.39E-01	-2.32E-03
0		4.572	48179	0	455.66		0.04572	24.54980892					0.295514102	0.245582323	0.049931779	3.71E+01	1.25E+01		3.38E-01	-4.60E-03
0		4.577	48506	0	456.18		0.04577	24.71643312					0.297990662	0.248927264	0.049063399	3.73E+01	1.26E+01		3.37E-01	-1.67E-03
0		4.587	48699	0	456.7		0.04587	24.81477707					0.299233248	0.250912113	0.048321136	3.76E+01	1.26E+01		3.36E-01	-1.43E-03
0		4.592	48844	0	457.2		0.04592	24.88866242					0.300477682	0.252408505	0.048069176	3.78E+01	1.27E+01		3.35E-01	-5.04E-04
0		4.597	48844	0	457.72		0.04597	24.88866242					0.301721503	0.252408505	0.049312998	3.81E+01	1.27E+01		3.34E-01	2.39E-03
0		4.602	48796	0	458.24		0.04602	24.86420382					0.302964255	0.251912655	0.0510516	3.83E+01	1.28E+01		3.33E-01	3.34E-03
0		4.607	48760	0	458.76		0.04607	24.84585987					0.304206777	0.251541087	0.05266569	3.86E+01	1.28E+01		3.32E-01	3.10E-03
0		4.612	48778	0	459.26		0.04612	24.85503185					0.305449758	0.251726837	0.053722921	3.88E+01	1.29E+01		3.31E-01	2.11E-03
0		4.617	48796	0	459.78		0.04617	24.86420382					0.306071631	0.251912655	0.054158975	3.91E+01	1.29E+01		3.31E-01	8.39E-04
0		4.6195	48838	0	460.3		0.046195	24.8856051					0.307316611	0.252346498	0.054970114	3.93E+01	1.30E+01		3.30E-01	1.56E-03
0		4.6245	48893	0	460.8		0.046245	24.91363057					0.308563057	0.252915189	0.055647869	3.96E+01	1.30E+01		3.29E-01	1.36E-03
0		4.6295	48953	0	461.32		0.046295	24.94420382					0.309811885	0.253536309	0.056275576	3.99E+01	1.31E+01		3.29E-01	1.21E-03
0		4.6345	49080	0	461.84		0.046345	25.0089172					0.311064726	0.254853527	0.056211199	4.01E+01	1.32E+01		3.28E-01	-1.24E-04
0		4.6395	49268	0	462.36		0.046395	25.10471338					0.312322344	0.25680969	0.055512654	4.04E+01	1.32E+01		3.27E-01	-1.34E-03
0		4.6445	49455	0	462.86		0.046445	25.2					0.31358535	0.258762866	0.054822484	4.06E+01	1.33E+01		3.26E-01	-1.38E-03
0		4.6495	49691	0	463.38		0.046495	25.32025478					0.31485507	0.261238399	0.053616671	4.09E+01	1.33E+01		3.26E-01	-2.32E-03
0		4.6545	49982	0	463.9		0.046545	25.46853503					0.317407631	0.264307082	0.053100548	4.11E+01	1.34E+01		3.25E-01	-9.93E-04
0		4.6645	50206	0	464.42		0.046645	25.58267516					0.317407631	0.266681435	0.050726195	4.14E+01	1.34E+01		3.24E-01	-4.57E-03
0		4.6645	50454	0	464.92		0.046645	25.70904459					0.319985924	0.269322568	0.050663356	4.17E+01	1.35E+01		3.23E-01	-1.26E-04
0		4.6745	50744	0	465.44		0.046745	25.85681529					0.321281694	0.272427495	0.048854199	4.20E+01	1.35E+01		3.22E-01	-3.48E-03
0		4.6795	50974	0	465.96		0.046795	25.97401274					0.321931815	0.274902677	0.047029138	4.22E+01	1.36E+01		3.21E-01	-3.51E-03
0		4.682	51095	0	466.48		0.04682	26.03566879					0.324533675	0.276209332	0.048324343	4.25E+01	1.36E+01		3.20E-01	2.49E-03
0		4.692	51028	0	466.98		0.04692	26.00152866					0.325832987	0.27548543	0.050347558	4.28E+01	1.37E+01		3.19E-01	4.05E-03
0		4.697	50968	0	467.5		0.04697	25.97095541					0.327130223	0.274837965	0.052292258	4.31E+01	1.37E+01		3.19E-01	3.74E-03
0		4.702	50865	0	468.02		0.04702	25.91847134					0.328425688	0.273728261	0.054697427	4.33E+01	1.38E+01		3.18E-01	4.63E-03
0		4.707	50829	0	468.54		0.04707	25.90012739					0.328425688	0.273340932	0.055084756	4.36E+01	1.38E+01		3.17E-01	7.45E-04
0		4.707	50811	0	469.04		0.04707	25.89095541					0.331014299	0.273147371	0.057866929	4.39E+01	1.39E+01		3.16E-01	5.56E-03
0		4.717	50792	0	469.56		0.04717	25.88127389					0.332308439	0.272943131	0.059365309	4.42E+01	1.39E+01		3.16E-01	2.88E-03
0		4.722	50798	0	470.08		0.04722	25.88433121					0.333602427	0.273007619	0.060594808	4.44E+01	1.40E+01		3.15E-01	2.36E-03
0		4.727	50780	0	470.6		0.04727	25.87515924					0.334897191	0.272814176	0.062083015	4.47E+01	1.41E+01		3.15E-01	2.86E-03
0		4.732	50859	0	471.1		0.04732	25.91541401					0.336193968	0.273663687	0.062530281	4.50E+01	1.41E+01		3.14E-01	8.95E-04
0		4.737	50938	0	471.62		0.04737	25.95566879					0.336193968	0.274514519	0.06167945	4.52E+01	1.42E+01		3.14E-01	-1.64E-03
0		4.737	51065	0	472.14		0.04737	26.02038217					0.33814907	0.275885079	0.062263991	4.55E+01	1.43E+01		3.13E-01	1.12E-03
0		4.7445	51252	0	472.66		0.047445	26.11566879					0.339456777	0.277909361	0.061547416	4.58E+01	1.43E+01		3.13E-01	-1.38E-03
0		4.7495	51403	0	473.16		0.047495	26.19261146					0.340768497	0.279549341	0.061219156	4.61E+01	1.44E+01		3.12E-01	-6.57E-04
0		4.7545	51567	0	473.68		0.047545	26.27617834					0.342084153	0.281335977	0.060748176	4.64E+01	1.44E+01		3.11E-01	-9.06E-04
0		4.7595	51712	0	474.2		0.047595	26.35006369					0.343404892	0.282920365	0.060484527	4.66E+01	1.45E+01		3.11E-01	-5.07E-04
0		4.7645	51966	0	474.7		0.047645	26.47949045					0.344732102	0.285706498	0.059025604	4.69E+01	1.46E+01		3.10E-01	-2.92E-03
0		4.7695	52220	0	475.22		0.047695	26.6089172					0.346065325	0.288506283	0.057559042	4.72E+01	1.46E+01		3.09E-01	-2.82E-03
0		4.7745	52438	0	475.74		0.047745	26.72					0.348739185	0.290920134	0.057819051	4.75E+01	1.47E+01		3.09E-01	5.00E-04
0		4.7845	52511	0	476.26		0.047845	26.75719745					0.35007735	0.291730689	0.058346661	4.78E+01	1.47E+01		3.08E-01	1.01E-03
0		4.7895	52535	0	476.76		0.047895	26.76942675					0.351413885	0.291997419	0.059416466	4.81E+01	1.48E+01		3.08E-01	2.14E-03
0		4.7945	52383	0	477.28		0.047945	26.69197452					0.352747643	0.290310186	0.062437457	4.84E+01	1.49E+01		3.07E-01	5.81E-03
0		4.7995	52317	0	477.8		0.047995	26.65834395					0.354080178	0.289579094	0.064501084	4.87E+01	1.49E+01		3.06E-01	3.97E-03
0		4.8045	52287	0	478.32		0.048045	26.64305732					0.354746293	0.289247084	0.065499209	4.90E+01	1.50E+01		3.06E-01	1.92E-03
0		4.807	52293	0	478.82		0.04807	26.64611465					0.356078752	0.289313471	0.066765281	4.92E+01	1.50E+01		3.06E-01	2.53E-03
0		4.812	52305	0	479.34		0.04812	26.6522293					0.357411669	0.289446267	0.067965402	4.95E+01	1.51E+01		3.05E-01	2.31E-03
0		4.817	52329	0	479.86		0.04817	26.6644586					0.358745427	0.289711951	0.069033475	4.98E+01	1.52E+01		3.05E-01	2.05E-03
0		4.822	52371	0	480.38		0.04822	26.68585987					0.36008065	0.290177192	0.069903458	5.01E+01	1.53E+01		3.04E-01	1.67E-03
0		4.827	52444	0	480.88		0.04827	26.72305732					0.361419032	0.290986712	0.07043232	5.04E+01	1.53E+01		3.04E-01	1.06E-03
0		4.832	52619	0	481.4		0.04832	26.8122293					0.362761962	0.292931935	0.069830027	5.07E+01	1.54E+01		3.04E-01	-1.16E-03
0		4.837	52801	0	481.92		0.04837	26.90496815					0.364109592	0.294961841	0.069147751	5.10E+01	1.55E+01		3.03E-01	-1.31E-03
0		4.842	52988	0	482.44		0.04842	27.00025478					0.365461541	0.297054815	0.068406727	5.13E+01	1.55E+01		3.03E-01	-1.43E-03
0		4.847	53140	0	482.94		0.04847	27.07770701					0.366817885	0.298761506	0.068056379	5.16E+01	1.56E+01		3.02E-01	-7.01E-04
0		4.852	53333	0	483.46		0.04852	27.17605096					0.368178535	0.300935601	0.067242935	5.19E+01	1.57E+01		3.02E-01	-1.56E-03
0		4.857	53478	0	483.98		0.04857	27.24993631					0.369543656	0.302574172	0.066969484	5.22E+01	1.57E+01		3.01E-01	-5.26E-04
0		4.862	53684	0	484.5		0.04862	27.35490446					0.370913325	0.304909725	0.0660036	5.25E+01	1.58E+01		3.01E-01	-1.86E-03
0		4.867	53835	0	485		0.04867	27.43184713					0.372971879	0.30662741	0.066344469	5.28E+01	1.59E+01		3.00E-01	6.82E-04
0		4.8745	53896	0	485.52		0.048745	27.46292994					0.374343331	0.307322678	0.067020653	5.31E+01	1.59E+01		3.00E-01	1.30E-03
0		4.8795	53763	0	486.04		0.048795	27.39515924					0.377078363	0.30580778	0.071270583	5.34E+01	1.60E+01		3.00E-01	8.17E-03
0		4.8895	53587	0	486.56		0.048895	27.30547771					0.377078363	0.303808856	0.073269507	5.37E+01	1.61E+01		2.99E-01	3.84E-03
0		4.8895	53388	0	487.06		0.048895	27.20407643					0.378435713	0.301556604	0.076879109	5.40E+01	1.62E+01		2.99E-01	7.22E-03
0		4.8945	53164	0	487.58		0.048945	27.08993631					0.379788592	0.299031431	0.080757161	5.43E+01	1.62E+01		2.99E-01	7.46E-03
0		4.8995	53037	0	488.1		0.048995	27.02522293					0.381138236	0.297604464	0.083533772	5.46E+01	1.63E+01		2.99E-01	5.34E-03
0		4.9045	52910	0	488.6		0.049045	26.96050955					0.38248472	0.29618091	0.08630381	5.49E+01	1.64E+01		2.99E-01	5.54E-03
0		4.9095	52789	0	489.12		0.049095	26.8988535					0.383828885	0.294827785	0.0890011	5.52E+01	1.65E+01		2.99E-01	5.19E-03
0		4.9145	52728	0	489.64		0.049145	26.8677707					0.385171662	0.294146806	0.091024856	5.55E+01	1.66E+01		2.99E-01	3.89E-03
0		4.9195	52680	0	490.16		0.049195	26.8433121					0.386513904	0.293611507	0.092902397	5.58E+01	1.67E+01		2.99E-01	3.61E-03
0		4.9245	52686	0	490.66		0.049245	26.84636943					0.387856758	0.293678393	0.094178365	5.61E+01	1.68E+01		2.99E-01	2.55E-03
0		4.9295	52728	0	491.18		0.049295	26.8677707					0.388529032	0.294146806	0.094382225	5.64E+01	1.69E+01		2.99E-01	3.92E-04
0		4.932	52819	0	491.7		0.04932	26.91414013					0.38987651	0.295162982	0.094713527	5.67E+01	1.70E+01		2.99E-01	6.37E-04
0		4.937	52958	0	492.22		0.04937	26.98496815					0.391226764	0.296718545	0.094508219	5.70E+01	1.71E+01		2.99E-01	-3.95E-04
0		4.942	53037	0	492.72		0.04942	27.02522293					0.393931121	0.297604464	0.096326657	5.73E+01	1.72E+01		2.99E-01	3.64E-03
0		4.952	53109	0	493.24		0.04952	27.06191083					0.393931121	0.298413034	0.095518087	5.76E+01	1.72E+01		3.00E-01	-1.55E-03
0		4.952	53146	0	493.76		0.04952	27.08076433					0.396641032	0.298828976	0.097812056	5.79E+01	1.73E+01		3.00E-01	4.41E-03
0		4.962	53218	0	494.28		0.04962	27.11745223					0.397996675	0.299639207	0.098357468	5.82E+01	1.74E+01		3.00E-01	1.05E-03
0		4.967	53200	0	494.78		0.04967	27.10828025					0.399351554	0.299436546	0.099915008	5.85E+01	1.75E+01		3.00E-01	3.12E-03
0		4.972	53158	0	495.3		0.04972	27.08687898					0.402054382	0.298963938	0.103090444	5.88E+01	1.76E+01		3.00E-01	6.11E-03
0		4.982	52928	0	495.82		0.04982	26.96968153					0.403400166	0.296382466	0.107017699	5.91E+01	1.78E+01		3.01E-01	7.55E-03
0		4.987	52716	0	496.34		0.04987	26.86165605					0.404740713	0.294012936	0.110727777	5.94E+01	1.79E+01		3.01E-01	7.13E-03
0		4.992	52517	0	496.84		0.04992	26.76025478					0.404740713	0.29179736	0.112943353	5.97E+01	1.80E+01		3.01E-01	4.43E-03
0		4.992	52444	0	497.36		0.04992	26.72305732					0.405408363	0.290986712	0.114421651	5.99E+01	1.81E+01		3.02E-01	2.84E-03
0		4.9945	52377	0	497.88		0.049945	26.6889172					0.406742503	0.290243685	0.116498818	6.02E+01	1.82E+01		3.02E-01	3.99E-03
0		4.9995	52353	0	498.4		0.049995	26.6766879					0.408076414	0.289977757	0.118098657	6.05E+01	1.83E+01		3.03E-01	3.08E-03
0		5.0045	52359	0	498.9		0.050045	26.67974522					0.410744847	0.290044228	0.120700619	6.08E+01	1.84E+01		3.03E-01	5.20E-03
0		5.0145	52377	0	499.42		0.050145	26.6889172					0.412080452	0.290243685	0.121836767	6.11E+01	1.86E+01		3.04E-01	2.18E-03
0		5.0195	52468	0	499.94		0.050195	26.73528662					0.413418376	0.291253102	0.122165274	6.14E+01	1.87E+01		3.04E-01	6.32E-04
0		5.0245	52559	0	500.46		0.050245	26.78165605					0.413418376	0.292264272	0.121154104	6.17E+01	1.88E+01		3.05E-01	-1.94E-03
0		5.0245	52704	0	500.96		0.050245	26.8555414					0.416110707	0.293879096	0.122231611	6.20E+01	1.89E+01		3.05E-01	2.16E-03
0		5.0345	52970	0	501.48		0.050345	26.9910828					0.417462503	0.29685303	0.120609473	6.23E+01	1.91E+01		3.06E-01	-3.12E-03
0		5.0395	53146	0	502		0.050395	27.08076433					0.418819153	0.298828976	0.119990177	6.26E+01	1.92E+01		3.06E-01	-1.19E-03
0		5.0445	53351	0	502.5		0.050445	27.18522293					0.420180809	0.301138767	0.119042041	6.29E+01	1.93E+01		3.07E-01	-1.90E-03
0		5.0495	53539	0	503.02		0.050495	27.28101911					0.421548554	0.303264832	0.118283722	6.32E+01	1.94E+01		3.07E-01	-1.46E-03
0		5.0545	53829	0	503.54		0.050545	27.42878981					0.422235854	0.306559066	0.115676788	6.35E+01	1.95E+01		3.08E-01	-5.01E-03
0		5.057	54077	0	504.06		0.05057	27.55515924					0.423616006	0.30939032	0.114225687	6.38E+01	1.96E+01		3.08E-01	-2.79E-03
0		5.062	54265	0	504.56		0.05062	27.65095541					0.426381561	0.311545265	0.114836296	6.41E+01	1.98E+01		3.08E-01	1.22E-03
0		5.072	54283	0	505.08		0.05072	27.66012739					0.427763637	0.311751982	0.116011655	6.44E+01	1.99E+01		3.08E-01	2.26E-03
0		5.077	54210	0	505.6		0.05077	27.62292994					0.429143484	0.310914055	0.118229429	6.47E+01	2.00E+01		3.09E-01	4.26E-03
0		5.082	54108	0	506.12		0.05082	27.57095541					0.430521102	0.309745141	0.120775961	6.50E+01	2.01E+01		3.09E-01	4.90E-03
0		5.087	54035	0	506.62		0.05087	27.53375796					0.431897408	0.308909918	0.12298749	6.54E+01	2.02E+01		3.10E-01	4.42E-03
0		5.092	54005	0	507.14		0.05092	27.51847134					0.433273484	0.308567002	0.124706482	6.57E+01	2.04E+01		3.10E-01	3.31E-03
0		5.097	54017	0	507.66		0.05097	27.52458599					0.434650096	0.308704146	0.12594595	6.60E+01	2.05E+01		3.11E-01	2.38E-03
0		5.102	54047	0	508.18		0.05102	27.53987261					0.436027548	0.309047137	0.12698041	6.63E+01	2.06E+01		3.11E-01	1.99E-03
0		5.107	54083	0	508.68		0.05107	27.55821656					0.437406312	0.309458979	0.127947333	6.66E+01	2.07E+01		3.11E-01	1.93E-03
0		5.112	54150	0	509.2		0.05112	27.59235669					0.438787089	0.310226192	0.128560897	6.69E+01	2.09E+01		3.12E-01	1.18E-03
0		5.117	54241	0	509.72		0.05117	27.63872611					0.439478866	0.311269749	0.128209117	6.72E+01	2.10E+01		3.12E-01	-6.76E-04
0		5.1195	54368	0	510.24		0.051195	27.70343949					0.440867045	0.312729071	0.128137974	6.75E+01	2.11E+01		3.13E-01	-1.37E-04
0		5.1245	54604	0	510.74		0.051245	27.82369427					0.442261083	0.315449945	0.126811138	6.78E+01	2.13E+01		3.13E-01	-2.65E-03
0		5.1295	54828	0	511.26		0.051295	27.93783439					0.443660586	0.318043371	0.125617215	6.82E+01	2.14E+01		3.14E-01	-2.30E-03
0		5.1345	55033	0	511.78		0.051345	28.04229299					0.445065248	0.320426124	0.124639125	6.85E+01	2.15E+01		3.14E-01	-1.88E-03
0		5.1395	55233	0	512.3		0.051395	28.14420382					0.446475236	0.32275933	0.123715905	6.88E+01	2.16E+01		3.14E-01	-1.78E-03
0		5.1445	55451	0	512.8		0.051445	28.25528662					0.447891465	0.325312166	0.122579299	6.91E+01	2.18E+01		3.15E-01	-2.27E-03
0		5.1495	55723	0	513.32		0.051495	28.39388535					0.44931386	0.328511457	0.120802403	6.95E+01	2.19E+01		3.15E-01	-3.42E-03
0		5.1545	55935	0	513.84		0.051545	28.50191083					0.452167287	0.331015877	0.121151409	6.98E+01	2.20E+01		3.15E-01	6.71E-04
0		5.1645	56062	0	514.36		0.051645	28.5666242					0.453596306	0.332520722	0.121075584	7.01E+01	2.21E+01		3.15E-01	-1.46E-04
0		5.1695	56116	0	514.86		0.051695	28.59414013					0.455026242	0.333161611	0.121864631	7.05E+01	2.22E+01		3.16E-01	1.58E-03
0		5.1745	56134	0	515.38		0.051745	28.6033121					0.456454713	0.333375378	0.123079336	7.08E+01	2.24E+01		3.16E-01	2.34E-03
0		5.1795	56001	0	515.9		0.051795	28.5355414					0.457167949	0.331797496	0.125370453	7.11E+01	2.25E+01		3.16E-01	4.41E-03
0		5.182	55977	0	516.4		0.05182	28.5233121					0.458594115	0.331513164	0.12708095	7.14E+01	2.26E+01		3.16E-01	3.42E-03
0		5.187	55977	0	516.92		0.05187	28.5233121					0.460020662	0.331513164	0.128507498	7.18E+01	2.27E+01		3.17E-01	2.74E-03
0		5.192	56007	0	517.44		0.05192	28.53859873					0.461448293	0.331868598	0.129579695	7.21E+01	2.29E+01		3.17E-01	2.06E-03
0		5.197	56062	0	517.96		0.05197	28.5666242					0.462877694	0.332520722	0.130356973	7.24E+01	2.30E+01		3.17E-01	1.49E-03
0		5.202	56146	0	518.46		0.05202	28.60942675					0.464309325	0.333517927	0.130791398	7.28E+01	2.31E+01		3.18E-01	8.69E-04
0		5.207	56237	0	518.98		0.05207	28.65579618					0.46574451	0.334599918	0.131144592	7.31E+01	2.33E+01		3.18E-01	6.79E-04
0		5.212	56425	0	519.5		0.05212	28.75159236					0.467184395	0.336840789	0.130343606	7.35E+01	2.34E+01		3.18E-01	-1.54E-03
0		5.217	56606	0	520.02		0.05217	28.84382166					0.468629745	0.339005289	0.129624456	7.38E+01	2.35E+01		3.19E-01	-1.38E-03
0		5.222	56854	0	520.52		0.05222	28.97019108					0.470081796	0.34198227	0.128099526	7.41E+01	2.36E+01		3.19E-01	-3.05E-03
0		5.227	57132	0	521.04		0.05227	29.11184713					0.471541631	0.34533484	0.126206791	7.45E+01	2.38E+01		3.19E-01	-3.64E-03
0		5.232	57465	0	521.56		0.05232	29.28152866					0.473009414	0.349372214	0.1236372	7.48E+01	2.39E+01		3.19E-01	-4.94E-03
0		5.237	57756	0	522.08		0.05237	29.42980892					0.474484522	0.352919582	0.121564941	7.52E+01	2.40E+01		3.20E-01	-3.99E-03
0		5.242	58040	0	522.58		0.05242	29.57452229					0.47522635	0.356398894	0.118827456	7.55E+01	2.41E+01		3.20E-01	-5.47E-03
0		5.2445	58427	0	523.1		0.052445	29.77171975					0.478211548	0.361167544	0.117044004	7.59E+01	2.43E+01		3.20E-01	-3.43E-03
0		5.2545	58742	0	523.62		0.052545	29.9322293					0.479711548	0.365072398	0.11463915	7.63E+01	2.44E+01		3.20E-01	-4.62E-03
0		5.2595	59008	0	524.14		0.052595	30.0677707					0.482719701	0.368386181	0.11433352	7.66E+01	2.45E+01		3.20E-01	-5.88E-04
0		5.2695	59062	0	524.64		0.052695	30.09528662					0.48422393	0.369060732	0.115163198	7.70E+01	2.46E+01		3.19E-01	1.66E-03
0		5.2745	59020	0	525.16		0.052745	30.07388535					0.485727166	0.368536028	0.117191138	7.74E+01	2.47E+01		3.19E-01	3.90E-03
0		5.2795	58984	0	525.68		0.052795	30.0555414					0.485727166	0.368086578	0.117640587	7.77E+01	2.48E+01		3.19E-01	8.64E-04
0		5.2795	59008	0	526.2		0.052795	30.0677707					0.487231242	0.368386181	0.118845061	7.81E+01	2.50E+01		3.20E-01	2.32E-03
0		5.2845	59062	0	526.7		0.052845	30.09528662					0.488736707	0.369060732	0.119675975	7.85E+01	2.51E+01		3.20E-01	1.66E-03
0		5.2895	59117	0	527.22		0.052895	30.1233121					0.490243561	0.369748409	0.120495151	7.88E+01	2.52E+01		3.20E-01	1.58E-03
0		5.2945	59171	0	527.74		0.052945	30.15082803					0.493259561	0.370424206	0.122835355	7.92E+01	2.53E+01		3.20E-01	4.50E-03
0		5.3045	59207	0	528.26		0.053045	30.16917197					0.493259561	0.370875079	0.122384481	7.96E+01	2.54E+01		3.20E-01	-8.67E-04
0		5.3045	59322	0	528.76		0.053045	30.2277707					0.494016146	0.372317208	0.121698938	8.00E+01	2.56E+01		3.20E-01	-1.37E-03
0		5.307	59462	0	529.28		0.05307	30.29910828					0.495533408	0.37407662	0.121456788	8.03E+01	2.57E+01		3.20E-01	-4.66E-04
0		5.312	59643	0	529.8		0.05312	30.39133758					0.497056745	0.376357435	0.12069931	8.07E+01	2.58E+01		3.20E-01	-1.46E-03
0		5.317	59939	0	530.3		0.05317	30.54216561					0.500116669	0.380102325	0.120014343	8.11E+01	2.59E+01		3.20E-01	-1.37E-03
0		5.327	60163	0	530.82		0.05327	30.65630573					0.501652873	0.382948619	0.118704253	8.15E+01	2.60E+01		3.20E-01	-2.52E-03
0		5.332	60429	0	531.34		0.05332	30.79184713					0.503195548	0.386342384	0.116853164	8.19E+01	2.62E+01		3.20E-01	-3.56E-03
0		5.337	60671	0	531.86		0.05337	30.91515924					0.504746006	0.38944295	0.115303056	8.22E+01	2.63E+01		3.19E-01	-2.98E-03
0		5.342	61040	0	532.36		0.05342	31.10318471					0.506305408	0.394194527	0.112110881	8.26E+01	2.64E+01		3.19E-01	-6.38E-03
0		5.347	61373	0	532.88		0.05347	31.27286624					0.507872834	0.398507267	0.109365567	8.30E+01	2.65E+01		3.19E-01	-5.28E-03
0		5.352	61670	0	533.4		0.05352	31.42420382					0.511019255	0.402373561	0.108645693	8.34E+01	2.66E+01		3.19E-01	-1.38E-03
0		5.362	61827	0	533.92		0.05362	31.50420382					0.512595229	0.404424901	0.108170328	8.38E+01	2.67E+01		3.19E-01	-9.14E-04
0		5.367	61887	0	534.42		0.05367	31.53477707					0.51338314	0.40521023	0.10817291	8.43E+01	2.68E+01		3.18E-01	5.16E-06
0		5.3695	61815	0	534.94		0.053695	31.49808917					0.51495742	0.404267927	0.110689494	8.47E+01	2.69E+01		3.18E-01	4.84E-03
0		5.3745	61766	0	535.46		0.053745	31.47312102					0.516530847	0.403627264	0.112903583	8.51E+01	2.70E+01		3.18E-01	4.26E-03
0		5.3795	61748	0	535.98		0.053795	31.46394904					0.518104592	0.403392046	0.114712546	8.55E+01	2.72E+01		3.18E-01	3.48E-03
0		5.3845	61791	0	536.48		0.053845	31.48585987					0.51967942	0.403954069	0.115725351	8.59E+01	2.73E+01		3.18E-01	2.03E-03
0		5.3895	61833	0	537		0.053895	31.50726115					0.521255166	0.4045034	0.116751766	8.63E+01	2.74E+01		3.18E-01	1.97E-03
0		5.3945	61863	0	537.52		0.053945	31.52254777					0.522832299	0.404896007	0.117936292	8.67E+01	2.75E+01		3.17E-01	2.28E-03
0		5.3995	61942	0	538.04		0.053995	31.56280255					0.52441221	0.405930784	0.118481426	8.71E+01	2.76E+01		3.17E-01	1.05E-03
0		5.4045	62081	0	538.54		0.054045	31.63363057					0.525996898	0.407754674	0.118242224	8.75E+01	2.77E+01		3.17E-01	-4.78E-04
0		5.4095	62317	0	539.06		0.054095	31.75388535					0.527587599	0.410860713	0.116726885	8.79E+01	2.79E+01		3.17E-01	-2.91E-03
0		5.4145	62553	0	539.58		0.054145	31.87414013					0.529184541	0.413978538	0.115206004	8.83E+01	2.80E+01		3.17E-01	-2.92E-03
0		5.4195	62807	0	540.1		0.054195	32.00356688					0.530788414	0.41734733	0.113441084	8.87E+01	2.81E+01		3.17E-01	-3.39E-03
0		5.4245	63097	0	540.6		0.054245	32.15133758					0.532399994	0.42121028	0.111189714	8.92E+01	2.82E+01		3.16E-01	-4.50E-03
0		5.4295	63412	0	541.12		0.054295	32.31184713					0.533209713	0.425426405	0.107783308	8.96E+01	2.83E+01		3.16E-01	-6.55E-03
0		5.432	63714	0	541.64		0.05432	32.46573248					0.534837471	0.429488246	0.105349226	9.00E+01	2.84E+01		3.16E-01	-4.68E-03
0		5.437	64065	0	542.16		0.05437	32.64458599					0.536474478	0.434233376	0.102241102	9.04E+01	2.85E+01		3.15E-01	-5.98E-03
0		5.442	64440	0	542.66		0.05442	32.83566879					0.539765306	0.439331764	0.100433542	9.09E+01	2.86E+01		3.15E-01	-3.62E-03
0		5.452	64725	0	543.18		0.05452	32.98089172					0.541416274	0.443226439	0.098189835	9.13E+01	2.87E+01		3.14E-01	-4.31E-03
0		5.457	64876	0	543.7		0.05457	33.05783439					0.543069089	0.445296899	0.097772191	9.18E+01	2.88E+01		3.14E-01	-8.03E-04
0		5.462	64870	0	544.2		0.05462	33.05477707					0.546375178	0.445214537	0.101160642	9.22E+01	2.89E+01		3.14E-01	6.78E-03
0		5.472	64894	0	544.72		0.05472	33.06700637					0.546375178	0.44554403	0.100831148	9.27E+01	2.90E+01		3.13E-01	-6.34E-04
0		5.472	64797	0	545.24		0.05472	33.01757962					0.548025828	0.444213076	0.103812752	9.31E+01	2.91E+01		3.13E-01	5.73E-03
0		5.477	64779	0	545.76		0.05477	33.00840764					0.549677408	0.443966314	0.105711094	9.35E+01	2.92E+01		3.12E-01	3.65E-03
0		5.482	64870	0	546.26		0.05482	33.05477707					0.551331229	0.445214537	0.106116693	9.40E+01	2.93E+01		3.12E-01	8.11E-04
0		5.487	64955	0	546.78		0.05487	33.09808917					0.552987357	0.446382042	0.106605315	9.44E+01	2.94E+01		3.12E-01	9.40E-04
0		5.492	65051	0	547.3		0.05492	33.14700637					0.553816611	0.447702474	0.106114137	9.49E+01	2.95E+01		3.11E-01	-9.45E-04
0		5.4945	65142	0	547.82		0.054945	33.1933758					0.555477975	0.448955935	0.10652204	9.53E+01	2.97E+01		3.11E-01	7.84E-04
0		5.4995	65275	0	548.32		0.054995	33.2611465					0.557143274	0.450791067	0.106352207	9.58E+01	2.98E+01		3.11E-01	-3.40E-04
0		5.5045	65451	0	548.84		0.055045	33.35082803					0.558813975	0.453225267	0.105588708	9.62E+01	2.99E+01		3.10E-01	-1.47E-03
0		5.5095	65699	0	549.36		0.055095	33.47719745					0.560491299	0.4566664	0.1038249	9.67E+01	3.00E+01		3.10E-01	-3.39E-03
0		5.5145	65971	0	549.88		0.055145	33.61579618					0.562175783	0.460455511	0.101720273	9.72E+01	3.01E+01		3.09E-01	-4.05E-03
0		5.5195	66261	0	550.38		0.055195	33.76356688					0.563867592	0.464512614	0.099354978	9.76E+01	3.02E+01		3.09E-01	-4.73E-03
0		5.5245	66546	0	550.9		0.055245	33.90878981					0.565567261	0.468517106	0.097050156	9.81E+01	3.03E+01		3.09E-01	-4.43E-03
0		5.5295	66878	0	551.42		0.055295	34.07796178					0.567275783	0.473203659	0.094072124	9.86E+01	3.04E+01		3.08E-01	-5.73E-03
0		5.5345	67241	0	551.94		0.055345	34.26292994					0.570708242	0.478354504	0.092353738	9.90E+01	3.05E+01		3.07E-01	-3.30E-03
0		5.5445	67483	0	552.44		0.055445	34.38624204					0.572429796	0.481803891	0.090625906	9.95E+01	3.05E+01		3.07E-01	-3.46E-03
0		5.5495	67659	0	552.96		0.055495	34.47592357					0.575013522	0.484320319	0.090693203	1.00E+02	3.06E+01		3.06E-01	1.29E-04
0		5.557	67556	0	553.48		0.05557	34.42343949					0.576730299	0.482846841	0.093883458	1.00E+02	3.07E+01		3.06E-01	6.14E-03
0		5.562	67211	0	554		0.05562	34.24764331					0.578437217	0.477927757	0.100509459	1.01E+02	3.08E+01		3.05E-01	1.27E-02
0		5.567	66782	0	554.5		0.05567	34.02904459					0.578437217	0.471846114	0.106591102	1.01E+02	3.09E+01		3.05E-01	1.22E-02
0		5.567	66425	0	555.02		0.05567	33.84713376					0.580126248	0.466814854	0.113311395	1.02E+02	3.10E+01		3.05E-01	1.29E-02
0		5.572	66164	0	555.54		0.05572	33.71414013					0.581809115	0.463153602	0.118655512	1.02E+02	3.12E+01		3.04E-01	1.03E-02
0		5.577	65941	0	556.06		0.05577	33.60050955					0.583486592	0.460036826	0.123449767	1.03E+02	3.13E+01		3.04E-01	9.22E-03
0		5.582	65741	0	556.56		0.05582	33.49859873					0.586832758	0.457250461	0.129582297	1.03E+02	3.14E+01		3.04E-01	1.23E-02
0		5.592	65596	0	557.08		0.05592	33.42471338					0.586832758	0.455235639	0.131597118	1.04E+02	3.16E+01		3.04E-01	3.87E-03
0		5.592	65487	0	557.6		0.05592	33.36917197					0.588500439	0.453723978	0.134776461	1.04E+02	3.17E+01		3.04E-01	6.11E-03
0		5.597	65426	0	558.1		0.05597	33.33808917					0.590167191	0.4528791	0.137288091	1.05E+02	3.18E+01		3.04E-01	5.02E-03
0		5.602	65414	0	558.62		0.05602	33.33197452					0.593499624	0.452712987	0.140786637	1.05E+02	3.20E+01		3.04E-01	6.73E-03
0		5.612	65384	0	559.14		0.05612	33.3166879					0.595163306	0.452297838	0.142865467	1.06E+02	3.21E+01		3.04E-01	4.00E-03
0		5.617	65215	0	559.66		0.05617	33.23057325					0.595992452	0.449962724	0.146029728	1.06E+02	3.23E+01		3.04E-01	6.09E-03
0		5.6195	64961	0	560.16		0.056195	33.1011465					0.59764365	0.446464512	0.151179138	1.06E+02	3.24E+01		3.04E-01	1.03E-02
0		5.6245	64658	0	560.68		0.056245	32.94675159					0.599288605	0.442309303	0.156979302	1.07E+02	3.26E+01		3.05E-01	1.12E-02
0		5.6295	64471	0	561.2		0.056295	32.85146497					0.600930172	0.439754562	0.16117561	1.07E+02	3.27E+01		3.05E-01	8.07E-03
0		5.6345	64392	0	561.72		0.056345	32.81121019					0.602570885	0.438677509	0.163893376	1.08E+02	3.29E+01		3.05E-01	5.23E-03
0		5.6395	64404	0	562.22		0.056395	32.81732484					0.605852159	0.438841027	0.167011132	1.08E+02	3.31E+01		3.05E-01	6.24E-03
0		5.6495	64386	0	562.74		0.056495	32.80815287					0.607491408	0.438595762	0.168895646	1.09E+02	3.32E+01		3.06E-01	3.62E-03
0		5.6545	64295	0	563.26		0.056545	32.76178344					0.609128338	0.437356859	0.171771479	1.09E+02	3.34E+01		3.06E-01	5.53E-03
0		5.6595	64204	0	563.78		0.056595	32.71541401					0.610762261	0.436119708	0.174642553	1.10E+02	3.36E+01		3.06E-01	5.52E-03
0		5.6645	64059	0	564.28		0.056645	32.64152866					0.61239342	0.434152044	0.178241377	1.10E+02	3.37E+01		3.07E-01	7.20E-03
0		5.6695	63987	0	564.8		0.056695	32.60484076					0.614023968	0.43317665	0.180847318	1.10E+02	3.39E+01		3.07E-01	5.01E-03
0		5.6745	64011	0	565.32		0.056745	32.61707006					0.615654822	0.433501659	0.182153162	1.11E+02	3.41E+01		3.08E-01	2.51E-03
0		5.6795	64011	0	565.84		0.056795	32.61707006					0.616470516	0.433501659	0.182968857	1.11E+02	3.43E+01		3.08E-01	1.57E-03
0		5.682	64053	0	566.34		0.05682	32.63847134					0.618102898	0.434070719	0.184032179	1.12E+02	3.45E+01		3.09E-01	2.13E-03
0		5.687	64089	0	566.86		0.05687	32.65681529					0.61973821	0.434558782	0.185179428	1.12E+02	3.47E+01		3.09E-01	2.21E-03
0		5.692	64283	0	567.38		0.05692	32.75566879					0.621377994	0.437193618	0.184184376	1.13E+02	3.48E+01		3.10E-01	-1.91E-03
0		5.697	64440	0	567.9		0.05697	32.83566879					0.623022325	0.439331764	0.183690561	1.13E+02	3.50E+01		3.10E-01	-9.50E-04
0		5.702	64640	0	568.4		0.05702	32.93757962					0.624672057	0.44206307	0.182608987	1.13E+02	3.52E+01		3.10E-01	-2.16E-03
0		5.707	64864	0	568.92		0.05707	33.05171975					0.626328185	0.445132183	0.181196002	1.14E+02	3.54E+01		3.11E-01	-2.72E-03
0		5.712	65142	0	569.44		0.05712	33.1933758					0.627991166	0.448955935	0.179035231	1.14E+02	3.56E+01		3.11E-01	-4.16E-03
0		5.717	65402	0	569.96		0.05717	33.32585987					0.629660312	0.452546905	0.177113407	1.15E+02	3.57E+01		3.11E-01	-3.70E-03
0		5.722	65626	0	570.46		0.05722	33.44					0.631335318	0.455652134	0.175683184	1.15E+02	3.59E+01		3.12E-01	-2.86E-03
0		5.727	65862	0	570.98		0.05727	33.56025478					0.633016796	0.4589352	0.174081596	1.16E+02	3.61E+01		3.12E-01	-3.08E-03
0		5.732	66134	0	571.5		0.05732	33.6988535					0.636390223	0.462733692	0.173656531	1.16E+02	3.63E+01		3.12E-01	-8.17E-04
0		5.742	66273	0	572		0.05742	33.76968153					0.637234389	0.464680878	0.172553511	1.17E+02	3.64E+01		3.12E-01	-2.21E-03
0		5.7445	66261	0	572.52		0.057445	33.76356688					0.638921102	0.464512614	0.174408488	1.17E+02	3.66E+01		3.13E-01	3.57E-03
0		5.7495	66146	0	573.04		0.057495	33.70496815					0.640604962	0.462901633	0.177703328	1.18E+02	3.68E+01		3.13E-01	6.34E-03
0		5.7545	66037	0	573.56		0.057545	33.64942675					0.642285051	0.461377287	0.180907764	1.18E+02	3.70E+01		3.13E-01	6.16E-03
0		5.7595	65850	0	574.06		0.057595	33.55414013					0.643961904	0.458767981	0.185193924	1.18E+02	3.72E+01		3.14E-01	8.57E-03
0		5.7645	65783	0	574.58		0.057645	33.52					0.645638529	0.457834896	0.187803633	1.19E+02	3.74E+01		3.14E-01	5.02E-03
0		5.7695	65832	0	575.1		0.057695	33.54496815					0.64731593	0.458517208	0.188798722	1.19E+02	3.75E+01		3.14E-01	1.91E-03
0		5.7745	65844	0	575.62		0.057745	33.5510828					0.648993713	0.458684382	0.190309332	1.20E+02	3.77E+01		3.15E-01	2.91E-03
0		5.7795	65862	0	576.12		0.057795	33.56025478					0.650672185	0.4589352	0.191736984	1.20E+02	3.79E+01		3.15E-01	2.86E-03
0		5.7845	65898	0	576.64		0.057845	33.57859873					0.65235258	0.459437043	0.192915536	1.21E+02	3.81E+01		3.16E-01	2.27E-03
0		5.7895	66013	0	577.16		0.057895	33.63719745					0.654036363	0.461041989	0.192994374	1.21E+02	3.83E+01		3.16E-01	1.52E-04
0		5.7945	66164	0	577.68		0.057945	33.71414013					0.655724847	0.463153602	0.192571245	1.22E+02	3.85E+01		3.16E-01	-8.14E-04
0		5.7995	66382	0	578.18		0.057995	33.82522293					0.657419268	0.466210667	0.1912086	1.22E+02	3.87E+01		3.17E-01	-2.73E-03
0		5.8045	66630	0	578.7		0.058045	33.95159236					0.658269637	0.469700656	0.188568981	1.23E+02	3.89E+01		3.17E-01	-5.08E-03
0		5.807	66878	0	579.22		0.05807	34.07796178					0.659976694	0.473203659	0.186773035	1.23E+02	3.91E+01		3.17E-01	-3.45E-03
0		5.812	67126	0	579.74		0.05812	34.20433121					0.661690146	0.476719676	0.18497047	1.24E+02	3.93E+01		3.18E-01	-3.47E-03
0		5.817	67380	0	580.24		0.05817	34.33375796					0.663411	0.480334248	0.183076752	1.24E+02	3.94E+01		3.18E-01	-3.79E-03
0		5.822	67707	0	580.76		0.05822	34.50038217					0.666866439	0.485007755	0.181858684	1.25E+02	3.96E+01		3.18E-01	-2.34E-03
0		5.832	67919	0	581.28		0.05832	34.60840764					0.668598096	0.488049763	0.180548333	1.25E+02	3.98E+01		3.18E-01	-2.52E-03
0		5.837	68016	0	581.8		0.05837	34.65783439					0.672062631	0.489444796	0.182617834	1.26E+02	4.00E+01		3.18E-01	3.98E-03
0		5.847	67967	0	582.3		0.05847	34.63286624					0.673792045	0.48873984	0.185052205	1.26E+02	4.02E+01		3.19E-01	4.87E-03
0		5.852	67792	0	582.82		0.05852	34.54369427					0.675515064	0.486226286	0.189288778	1.27E+02	4.04E+01		3.19E-01	8.15E-03
0		5.857	67465	0	583.34		0.05857	34.37707006					0.675515064	0.481546898	0.193968166	1.27E+02	4.05E+01		3.19E-01	9.00E-03
0		5.857	67151	0	583.86		0.05857	34.21707006					0.677221522	0.477074835	0.200146687	1.27E+02	4.07E+01		3.20E-01	1.19E-02
0		5.862	66806	0	584.36		0.05862	34.04127389					0.678916796	0.472185318	0.206731479	1.28E+02	4.10E+01		3.20E-01	1.32E-02
0		5.867	66273	0	584.88		0.05867	33.76968153					0.679756917	0.464680878	0.215076039	1.28E+02	4.12E+01		3.21E-01	1.60E-02
0		5.8695	65626	0	585.4		0.058695	33.44					0.681422369	0.455652134	0.225770235	1.29E+02	4.14E+01		3.21E-01	2.06E-02
0		5.8745	65112	0	585.9		0.058745	33.17808917					0.683076344	0.448542512	0.234533832	1.29E+02	4.16E+01		3.22E-01	1.75E-02
0		5.8795	64725	0	586.42		0.058795	32.98089172					0.684722841	0.443226439	0.241496402	1.30E+02	4.19E+01		3.23E-01	1.34E-02
0		5.8845	64525	0	586.94		0.058845	32.87898089					0.686365096	0.440491535	0.245873561	1.30E+02	4.21E+01		3.24E-01	8.42E-03
0		5.8895	64392	0	587.46		0.058895	32.81121019					0.688004497	0.438677509	0.249326988	1.31E+02	4.24E+01		3.24E-01	6.64E-03
0		5.8945	64301	0	587.96		0.058945	32.76484076					0.691278841	0.437438491	0.25384035	1.31E+02	4.26E+01		3.25E-01	9.03E-03
0		5.9045	64217	0	588.48		0.059045	32.72203822					0.692914624	0.436296336	0.256618288	1.31E+02	4.29E+01		3.26E-01	5.34E-03
0		5.9095	64192	0	589		0.059095	32.70929936					0.69455079	0.435956698	0.258594092	1.32E+02	4.31E+01		3.27E-01	3.80E-03
0		5.9145	64247	0	589.52		0.059145	32.73732484					0.696189197	0.436704077	0.25948512	1.32E+02	4.34E+01		3.28E-01	1.71E-03
0		5.9195	64368	0	590.02		0.059195	32.79898089					0.697830764	0.438350565	0.259480199	1.33E+02	4.37E+01		3.29E-01	-9.84E-06
0		5.9245	64495	0	590.54		0.059245	32.86369427					0.699475185	0.440082029	0.259393155	1.33E+02	4.39E+01		3.30E-01	-1.67E-04
0		5.9295	64592	0	591.06		0.059295	32.91312102					0.701943783	0.441406785	0.260536999	1.34E+02	4.42E+01		3.30E-01	2.20E-03
0		5.937	64598	0	591.58		0.05937	32.91617834					0.703588739	0.441488794	0.262099945	1.34E+02	4.44E+01		3.31E-01	3.01E-03
0		5.942	64531	0	592.08		0.05942	32.88203822					0.705230994	0.440573459	0.264657535	1.35E+02	4.47E+01		3.32E-01	5.12E-03
0		5.947	64386	0	592.6		0.05947	32.80815287					0.706869248	0.438595762	0.268273486	1.35E+02	4.50E+01		3.33E-01	6.95E-03
0		5.952	64217	0	593.12		0.05952	32.72203822					0.708504038	0.436296336	0.272207702	1.35E+02	4.52E+01		3.34E-01	7.57E-03
0		5.957	64114	0	593.64		0.05957	32.66955414					0.710137592	0.434897875	0.275239717	1.36E+02	4.55E+01		3.35E-01	5.83E-03
0		5.962	64120	0	594.14		0.05962	32.67261146					0.711770917	0.434979277	0.27679164	1.36E+02	4.58E+01		3.36E-01	3.10E-03
0		5.967	64096	0	594.66		0.05967	32.66038217					0.713404318	0.434653715	0.278750604	1.37E+02	4.61E+01		3.37E-01	3.77E-03
0		5.972	64126	0	595.18		0.05972	32.67566879					0.715038484	0.435060687	0.279977797	1.37E+02	4.64E+01		3.38E-01	2.36E-03
0		5.977	64156	0	595.7		0.05977	32.69095541					0.716675261	0.43546785	0.281207411	1.38E+02	4.66E+01		3.39E-01	2.36E-03
0		5.982	64331	0	596.2		0.05982	32.78012739					0.718315656	0.437846765	0.280468891	1.38E+02	4.69E+01		3.40E-01	-1.48E-03
0		5.987	64440	0	596.72		0.05987	32.83566879					0.719959529	0.439331764	0.280627765	1.38E+02	4.72E+01		3.41E-01	3.06E-04
0		5.992	64604	0	597.24		0.05992	32.91923567					0.720783701	0.441570811	0.27921289	1.39E+02	4.75E+01		3.42E-01	-2.72E-03
0		5.9945	64791	0	597.76		0.059945	33.01452229					0.722437051	0.444130814	0.278306237	1.39E+02	4.78E+01		3.43E-01	-1.74E-03
0		5.9995	64997	0	598.26		0.059995	33.11949045					0.724095573	0.446959491	0.277136082	1.40E+02	4.80E+01		3.43E-01	-2.34E-03
0		6.0045	65197	0	598.78		0.060045	33.22140127					0.725758643	0.44971437	0.276044273	1.40E+02	4.83E+01		3.44E-01	-2.10E-03
0		6.0095	65354	0	599.3		0.060095	33.30140127					0.727425866	0.45188288	0.275542987	1.41E+02	4.86E+01		3.45E-01	-9.64E-04
0		6.0145	65523	0	599.8		0.060145	33.38751592					0.72909779	0.454222964	0.274874825	1.41E+02	4.89E+01		3.46E-01	-1.34E-03
0		6.0195	65723	0	600.32		0.060195	33.48942675					0.732449968	0.457000103	0.275449865	1.42E+02	4.91E+01		3.47E-01	1.11E-03
0		6.0295	65850	0	600.84		0.060295	33.55414013					0.734126898	0.458767981	0.275358918	1.42E+02	4.94E+01		3.48E-01	-1.75E-04
0		6.0345	65789	0	601.36		0.060345	33.52305732					0.735800975	0.457918417	0.277882558	1.43E+02	4.97E+01		3.49E-01	4.85E-03
0		6.0395	65626	0	601.86		0.060395	33.44					0.737470745	0.455652134	0.281818611	1.43E+02	5.00E+01		3.49E-01	7.87E-03
0		6.0445	65451	0	602.38		0.060445	33.35082803					0.739135051	0.453225267	0.285909784	1.43E+02	5.03E+01		3.50E-01	7.87E-03
0		6.0495	65197	0	602.9		0.060495	33.22140127					0.740794656	0.44971437	0.291080286	1.44E+02	5.05E+01		3.51E-01	9.94E-03
0		6.0545	65082	0	603.42		0.060545	33.16280255					0.741623567	0.448129281	0.293494286	1.44E+02	5.08E+01		3.52E-01	4.64E-03
0		6.057	65057	0	603.92		0.06057	33.15006369					0.743280917	0.447785066	0.295495851	1.45E+02	5.11E+01		3.53E-01	4.00E-03
0		6.062	65045	0	604.44		0.06062	33.14394904					0.744938268	0.44761989	0.297318377	1.45E+02	5.14E+01		3.54E-01	3.50E-03
0		6.067	65057	0	604.96		0.06067	33.15006369					0.746596013	0.447785066	0.298810947	1.46E+02	5.17E+01		3.55E-01	2.87E-03
0		6.072	65076	0	605.48		0.06072	33.15974522					0.74825507	0.448046657	0.300208413	1.46E+02	5.20E+01		3.56E-01	2.69E-03
0		6.077	65160	0	605.98		0.06077	33.20254777					0.749916815	0.449204079	0.300712736	1.47E+02	5.23E+01		3.57E-01	1.01E-03
0		6.082	65287	0	606.5		0.06082	33.26726115					0.751582191	0.450956827	0.300625364	1.47E+02	5.26E+01		3.58E-01	-1.68E-04
0		6.087	65445	0	607.02		0.06087	33.3477707					0.753252115	0.453142174	0.30010994	1.48E+02	5.29E+01		3.59E-01	-9.91E-04
0		6.092	65644	0	607.54		0.06092	33.44917197					0.754926968	0.455902122	0.299024846	1.48E+02	5.32E+01		3.60E-01	-2.09E-03
0		6.097	65832	0	608.04		0.06097	33.54496815					0.756606369	0.458517208	0.298089162	1.48E+02	5.35E+01		3.61E-01	-1.87E-03
0		6.102	66001	0	608.56		0.06102	33.6310828					0.75829	0.460874386	0.297415614	1.49E+02	5.38E+01		3.62E-01	-1.30E-03
0		6.107	66164	0	609.08		0.06107	33.71414013					0.759977567	0.463153602	0.296823965	1.49E+02	5.41E+01		3.62E-01	-1.14E-03
0		6.112	66310	0	609.6		0.06112	33.78853503					0.762510771	0.465199882	0.297310889	1.50E+02	5.44E+01		3.63E-01	9.36E-04
0		6.1195	66261	0	610.1		0.061195	33.76356688					0.764194949	0.464512614	0.299682335	1.50E+02	5.47E+01		3.64E-01	4.74E-03
0		6.1245	65947	0	610.62		0.061245	33.60356688					0.767537726	0.460120548	0.307417179	1.51E+02	5.50E+01		3.65E-01	1.49E-02
0		6.1345	65257	0	611.14		0.061345	33.25197452					0.769190159	0.450542484	0.318647675	1.51E+02	5.53E+01		3.66E-01	2.16E-02
0		6.1395	64459	0	611.66		0.061395	32.84535032					0.770826567	0.439590874	0.331235693	1.52E+02	5.57E+01		3.67E-01	2.42E-02
0		6.1445	63999	0	612.16		0.061445	32.61095541					0.770826567	0.433339139	0.337487428	1.52E+02	5.60E+01		3.68E-01	1.25E-02
0		6.1445	63666	0	612.68		0.061445	32.44127389					0.77244593	0.428841366	0.343604564	1.52E+02	5.64E+01		3.70E-01	1.18E-02
0		6.1495	63454	0	613.2		0.061495	32.33324841					0.774061051	0.425990142	0.348070909	1.53E+02	5.67E+01		3.71E-01	8.59E-03
0		6.1545	63333	0	613.7		0.061545	32.27159236					0.775673637	0.424367055	0.351306582	1.53E+02	5.71E+01		3.72E-01	6.47E-03
0		6.1595	63255	0	614.22		0.061595	32.23184713					0.777284605	0.42332241	0.353962195	1.54E+02	5.74E+01		3.73E-01	5.11E-03
0		6.1645	63206	0	614.74		0.061645	32.20687898					0.778894796	0.422666818	0.356227979	1.54E+02	5.78E+01		3.75E-01	4.36E-03
0		6.1695	63194	0	615.26		0.061695	32.20076433					0.780505611	0.422506342	0.35799927	1.55E+02	5.81E+01		3.76E-01	3.41E-03
0		6.1745	63255	0	615.76		0.061745	32.23184713					0.782118975	0.42332241	0.358796564	1.55E+02	5.85E+01		3.77E-01	1.59E-03
0		6.1795	63394	0	616.28		0.061795	32.30267516					0.782927694	0.425184918	0.357742776	1.55E+02	5.88E+01		3.79E-01	-2.03E-03
0		6.182	63575	0	616.8		0.06182	32.39490446					0.786171822	0.427616326	0.358555495	1.56E+02	5.92E+01		3.80E-01	1.56E-03
0		6.192	63757	0	617.32		0.06192	32.48764331					0.787798127	0.430068157	0.357729971	1.56E+02	5.96E+01		3.81E-01	-1.59E-03
0		6.197	63908	0	617.82		0.06197	32.56458599					0.789428981	0.432107688	0.357321293	1.57E+02	5.99E+01		3.82E-01	-8.17E-04
0		6.202	64114	0	618.34		0.06202	32.66955414					0.791066	0.434897875	0.356168125	1.57E+02	6.03E+01		3.83E-01	-2.22E-03
0		6.207	64392	0	618.86		0.06207	32.81121019					0.792709338	0.438677509	0.354031828	1.58E+02	6.06E+01		3.85E-01	-4.11E-03
0		6.212	64610	0	619.38		0.06212	32.92229299					0.794357605	0.441652835	0.35270477	1.58E+02	6.10E+01		3.86E-01	-2.55E-03
0		6.217	64779	0	619.88		0.06217	33.00840764					0.79766	0.443966314	0.353693686	1.59E+02	6.13E+01		3.87E-01	1.98E-03
0		6.227	64840	0	620.4		0.06227	33.03949045					0.799311274	0.444802841	0.354508433	1.59E+02	6.17E+01		3.88E-01	1.57E-03
0		6.232	64785	0	620.92		0.06232	33.01146497					0.800960459	0.44404856	0.356911898	1.59E+02	6.20E+01		3.89E-01	4.62E-03
0		6.237	64676	0	621.44		0.06237	32.95592357					0.802606025	0.442555605	0.360050421	1.60E+02	6.24E+01		3.90E-01	6.04E-03
0		6.242	64501	0	621.94		0.06242	32.86675159					0.803427076	0.440163915	0.363263161	1.60E+02	6.28E+01		3.92E-01	6.43E-03
0		6.2445	64404	0	622.46		0.062445	32.81732484					0.805067713	0.438841027	0.366226686	1.61E+02	6.31E+01		3.93E-01	5.70E-03
0		6.2495	64386	0	622.98		0.062495	32.80815287					0.806707662	0.438595762	0.3681119	1.61E+02	6.35E+01		3.94E-01	3.63E-03
0		6.2545	64350	0	623.5		0.062545	32.78980892					0.808347229	0.438105437	0.370241792	1.62E+02	6.39E+01		3.95E-01	4.10E-03
0		6.2595	64356	0	624		0.062595	32.79286624					0.809986796	0.438187139	0.371799658	1.62E+02	6.42E+01		3.96E-01	3.12E-03
0		6.2645	64350	0	624.52		0.062645	32.78980892					0.811627981	0.438105437	0.373522544	1.62E+02	6.46E+01		3.98E-01	3.31E-03
0		6.2695	64483	0	625.04		0.062695	32.85757962					0.813272248	0.43991828	0.373353968	1.63E+02	6.50E+01		3.99E-01	-3.24E-04
0		6.2745	64592	0	625.56		0.062745	32.91312102					0.814919752	0.441406785	0.373512967	1.63E+02	6.54E+01		4.00E-01	3.06E-04
0		6.2795	64737	0	626.06		0.062795	32.98700637					0.816570796	0.443390802	0.373179994	1.64E+02	6.57E+01		4.01E-01	-6.66E-04
0		6.2845	64870	0	626.58		0.062845	33.05477707					0.818225764	0.445214537	0.373011228	1.64E+02	6.61E+01		4.03E-01	-3.25E-04
0		6.2895	65045	0	627.1		0.062895	33.14394904					0.819885433	0.44761989	0.372265543	1.65E+02	6.65E+01		4.04E-01	-1.43E-03
0		6.2945	65239	0	627.6		0.062945	33.24280255					0.821549955	0.45029397	0.371255985	1.65E+02	6.69E+01		4.05E-01	-2.02E-03
0		6.2995	65426	0	628.12		0.062995	33.33808917					0.823219713	0.4528791	0.370340613	1.66E+02	6.72E+01		4.06E-01	-1.76E-03
0		6.3045	65650	0	628.64		0.063045	33.4522293					0.824057484	0.455985467	0.368072017	1.66E+02	6.76E+01		4.07E-01	-4.36E-03
0		6.307	65880	0	629.16		0.06307	33.56942675					0.827419675	0.459186087	0.368233588	1.67E+02	6.80E+01		4.08E-01	3.11E-04
0		6.317	66086	0	629.66		0.06317	33.6743949					0.829103777	0.462062233	0.367041544	1.67E+02	6.83E+01		4.09E-01	-2.38E-03
0		6.322	66116	0	630.18		0.06322	33.68968153					0.830787331	0.462481838	0.368305493	1.67E+02	6.87E+01		4.10E-01	2.43E-03
0		6.327	66043	0	630.7		0.06327	33.65248408					0.832469573	0.461461131	0.371008442	1.68E+02	6.91E+01		4.11E-01	5.20E-03
0		6.332	66013	0	631.22		0.06332	33.63719745					0.834149357	0.461041989	0.373107368	1.68E+02	6.94E+01		4.12E-01	4.04E-03
0		6.337	65850	0	631.72		0.06337	33.55414013					0.835825904	0.458767981	0.377057924	1.69E+02	6.98E+01		4.14E-01	7.90E-03
0		6.342	65759	0	632.24		0.06342	33.5077707					0.837501675	0.457500887	0.380000788	1.69E+02	7.02E+01		4.15E-01	5.66E-03
0		6.347	65789	0	632.76		0.06347	33.52305732					0.839178146	0.457918417	0.38125973	1.70E+02	7.06E+01		4.16E-01	2.42E-03
0		6.352	65814	0	633.28		0.06352	33.53579618					0.840855471	0.458266503	0.382588968	1.70E+02	7.10E+01		4.17E-01	2.56E-03
0		6.357	65856	0	633.78		0.06357	33.55719745					0.842533943	0.458851587	0.383682356	1.71E+02	7.13E+01		4.18E-01	2.19E-03
0		6.362	65904	0	634.3		0.06362	33.58165605					0.844214414	0.45952071	0.384693704	1.71E+02	7.17E+01		4.19E-01	1.94E-03
0		6.367	66013	0	634.82		0.06367	33.63719745					0.845056229	0.461041989	0.38401424	1.72E+02	7.21E+01		4.20E-01	-1.31E-03
0		6.3695	66152	0	635.34		0.063695	33.70802548					0.846743796	0.462985616	0.383758181	1.72E+02	7.25E+01		4.21E-01	-4.92E-04
0		6.3745	66322	0	635.84		0.063745	33.79464968					0.848436764	0.46536827	0.383068494	1.72E+02	7.29E+01		4.22E-01	-1.38E-03
0		6.3795	66576	0	636.36		0.063795	33.92407643					0.850136127	0.468939631	0.381196497	1.73E+02	7.33E+01		4.24E-01	-3.60E-03
0		6.3845	66824	0	636.88		0.063845	34.05044586					0.851841656	0.4724398	0.379401856	1.73E+02	7.36E+01		4.25E-01	-3.45E-03
0		6.3895	67060	0	637.4		0.063895	34.17070064					0.853552892	0.475782691	0.377770201	1.74E+02	7.40E+01		4.26E-01	-3.14E-03
0		6.3945	67272	0	637.9		0.063945	34.27872611					0.855270599	0.478795675	0.376474923	1.74E+02	7.44E+01		4.27E-01	-2.59E-03
0		6.3995	67568	0	638.42		0.063995	34.42955414					0.85871865	0.483018393	0.375700257	1.75E+02	7.48E+01		4.28E-01	-1.49E-03
0		6.4095	67768	0	638.94		0.064095	34.53146497					0.86044707	0.485882075	0.374564995	1.75E+02	7.51E+01		4.29E-01	-2.18E-03
0		6.4145	67913	0	639.46		0.064145	34.60535032					0.863908217	0.487963538	0.375944679	1.76E+02	7.55E+01		4.29E-01	2.65E-03
0		6.4245	67937	0	639.96		0.064245	34.61757962					0.865637554	0.488308485	0.377329069	1.76E+02	7.59E+01		4.30E-01	2.77E-03
0		6.4295	67816	0	640.48		0.064295	34.55592357					0.866500102	0.486570619	0.379929483	1.77E+02	7.63E+01		4.31E-01	5.00E-03
0		6.432	67604	0	641		0.06432	34.44789809					0.866500102	0.483533231	0.382966871	1.77E+02	7.67E+01		4.32E-01	5.84E-03
0		6.432	67514	0	641.5		0.06432	34.40203822					0.868219045	0.48224665	0.385972395	1.78E+02	7.70E+01		4.33E-01	6.01E-03
0		6.437	67423	0	642.02		0.06437	34.35566879					0.869936675	0.480947515	0.38898916	1.78E+02	7.74E+01		4.34E-01	5.80E-03
0		6.442	67411	0	642.54		0.06442	34.34955414					0.871653452	0.480776332	0.39087712	1.79E+02	7.78E+01		4.35E-01	3.63E-03
0		6.447	67356	0	643.06		0.06447	34.32152866					0.873369834	0.47999213	0.393377704	1.79E+02	7.82E+01		4.36E-01	4.81E-03
0		6.452	67380	0	643.56		0.06452	34.33375796					0.875086994	0.480334248	0.394752745	1.80E+02	7.86E+01		4.37E-01	2.75E-03
0		6.457	67417	0	644.08		0.06457	34.35261146					0.876806089	0.48086192	0.395944169	1.80E+02	7.90E+01		4.38E-01	2.29E-03
0		6.462	67532	0	644.6		0.06462	34.41121019					0.878528879	0.482503829	0.39602505	1.81E+02	7.94E+01		4.40E-01	1.56E-04
0		6.467	67707	0	645.12		0.06467	34.50038217					0.880256522	0.485007755	0.395248767	1.81E+02	7.98E+01		4.41E-01	-1.49E-03
0		6.472	67913	0	645.62		0.06472	34.60535032					0.881990025	0.487963538	0.394026488	1.82E+02	8.02E+01		4.41E-01	-2.44E-03
0		6.477	68167	0	646.14		0.06477	34.73477707					0.88547135	0.491620408	0.393850942	1.82E+02	8.06E+01		4.42E-01	-3.38E-04
0		6.487	68475	0	646.66		0.06487	34.89171975					0.887219261	0.496073037	0.391146224	1.83E+02	8.10E+01		4.43E-01	-5.20E-03
0		6.492	68736	0	647.18		0.06492	35.02471338					0.888096955	0.499861918	0.388235038	1.83E+02	8.14E+01		4.44E-01	-5.60E-03
0		6.4945	69062	0	647.68		0.064945	35.19082803					0.889860433	0.504614636	0.385245797	1.84E+02	8.18E+01		4.45E-01	-5.98E-03
0		6.4995	69371	0	648.2		0.064995	35.34828025					0.891631694	0.509140272	0.382491422	1.84E+02	8.21E+01		4.46E-01	-5.30E-03
0		6.5045	69673	0	648.72		0.065045	35.50216561					0.893410038	0.513582908	0.37982713	1.85E+02	8.25E+01		4.47E-01	-5.12E-03
0		6.5095	69927	0	649.24		0.065095	35.63159236					0.896973045	0.517334371	0.379638673	1.85E+02	8.29E+01		4.48E-01	-3.62E-04
0		6.5195	69921	0	649.74		0.065195	35.62853503					0.898754318	0.517245596	0.381508722	1.86E+02	8.33E+01		4.48E-01	3.74E-03
0		6.5245	69909	0	650.26		0.065245	35.62242038					0.900534981	0.51706807	0.383466911	1.86E+02	8.37E+01		4.49E-01	3.77E-03
0		6.5295	69873	0	650.78		0.065295	35.60407643					0.902313873	0.516535673	0.385778199	1.87E+02	8.40E+01		4.50E-01	4.44E-03
0		6.5345	69770	0	651.3		0.065345	35.55159236					0.904092306	0.515013942	0.389078363	1.87E+02	8.44E+01		4.51E-01	6.35E-03
0		6.5395	69837	0	651.8		0.065395	35.58573248					0.905871274	0.516003551	0.389867723	1.88E+02	8.48E+01		4.52E-01	1.58E-03
0		6.5445	69812	0	652.32		0.065445	35.57299363					0.907651312	0.515634183	0.392017129	1.88E+02	8.52E+01		4.53E-01	4.13E-03
0		6.5495	69921	0	652.84		0.065495	35.62853503					0.909433669	0.517245596	0.392188072	1.89E+02	8.56E+01		4.53E-01	3.29E-04
0		6.5545	69994	0	653.36		0.065545	35.66573248					0.910325892	0.518326206	0.391999686	1.89E+02	8.60E+01		4.54E-01	-3.62E-04
0		6.557	70085	0	653.86		0.06557	35.71210191					0.912113191	0.519674845	0.392438346	1.90E+02	8.64E+01		4.55E-01	8.77E-04
0		6.562	70218	0	654.38		0.06562	35.77987261					0.91390472	0.521649086	0.392255633	1.90E+02	8.68E+01		4.56E-01	-3.51E-04
0		6.567	70417	0	654.9		0.06567	35.88127389					0.915702338	0.524610016	0.391092322	1.91E+02	8.72E+01		4.57E-01	-2.24E-03
0		6.572	70696	0	655.4		0.06572	36.02343949					0.917507051	0.528775378	0.388731673	1.91E+02	8.76E+01		4.57E-01	-4.72E-03
0		6.577	70974	0	655.92		0.06577	36.16509554					0.919319153	0.532942193	0.38637696	1.92E+02	8.80E+01		4.58E-01	-4.53E-03
0		6.582	71276	0	656.44		0.06582	36.31898089					0.921138261	0.537487265	0.383650996	1.92E+02	8.83E+01		4.59E-01	-5.24E-03
0		6.587	71524	0	656.96		0.06587	36.44535032					0.922965076	0.541234073	0.381731004	1.93E+02	8.87E+01		4.60E-01	-3.69E-03
0		6.592	71881	0	657.46		0.06592	36.62726115					0.924800376	0.546650514	0.378149862	1.94E+02	8.91E+01		4.60E-01	-7.16E-03
0		6.597	72190	0	657.98		0.06597	36.78471338					0.928485318	0.551360467	0.377124851	1.94E+02	8.95E+01		4.61E-01	-1.97E-03
0		6.607	72444	0	658.5		0.06607	36.91414013					0.930331955	0.555247209	0.375084747	1.95E+02	8.98E+01		4.62E-01	-3.92E-03
0		6.612	72517	0	659.02		0.06612	36.95133758					0.932178516	0.55636679	0.375811726	1.95E+02	9.02E+01		4.62E-01	1.40E-03
0		6.617	72438	0	659.52		0.06617	36.9110828					0.933099904	0.555155239	0.377944666	1.96E+02	9.06E+01		4.63E-01	4.27E-03
0		6.6195	72220	0	660.04		0.066195	36.8					0.934936287	0.55181882	0.383117466	1.96E+02	9.10E+01		4.63E-01	9.95E-03
0		6.6245	71936	0	660.56		0.066245	36.65528662					0.936764885	0.547487377	0.389277508	1.97E+02	9.14E+01		4.64E-01	1.18E-02
0		6.6295	71609	0	661.08		0.066295	36.48866242					0.938586541	0.542521256	0.396065286	1.97E+02	9.18E+01		4.65E-01	1.31E-02
0		6.6345	71391	0	661.58		0.066345	36.37757962					0.940402656	0.539223078	0.401179578	1.98E+02	9.22E+01		4.66E-01	1.02E-02
0		6.6395	71174	0	662.1		0.066395	36.26700637					0.94221407	0.535950016	0.406264054	1.99E+02	9.26E+01		4.66E-01	9.78E-03
0		6.6445	71022	0	662.62		0.066445	36.18955414					0.944022083	0.533663299	0.410358784	1.99E+02	9.30E+01		4.67E-01	7.87E-03
0		6.6495	70907	0	663.14		0.066495	36.13095541					0.945828172	0.531936465	0.413891707	2.00E+02	9.34E+01		4.68E-01	6.79E-03
0		6.6545	70871	0	663.64		0.066545	36.11261146					0.94763365	0.531396466	0.416237184	2.00E+02	9.38E+01		4.69E-01	4.69E-03
0		6.6595	70859	0	664.16		0.066595	36.10649682					0.949440822	0.531216527	0.418224294	2.01E+02	9.42E+01		4.70E-01	3.82E-03
0		6.6645	71004	0	664.68		0.066645	36.18038217					0.951251688	0.533392827	0.417858861	2.01E+02	9.47E+01		4.71E-01	-7.03E-04
0		6.6695	71149	0	665.2		0.066695	36.25426752					0.953065178	0.535573575	0.417491603	2.02E+02	9.51E+01		4.71E-01	-7.06E-04
0		6.6745	71210	0	665.7		0.066745	36.28535032					0.954879293	0.536492323	0.41838697	2.02E+02	9.55E+01		4.72E-01	1.79E-03
0		6.6795	71198	0	666.22		0.066795	36.27923567					0.955786541	0.536311524	0.419475018	2.03E+02	9.59E+01		4.73E-01	2.09E-03
0		6.682	71240	0	666.74		0.06682	36.30063694					0.957602656	0.536944455	0.420658201	2.03E+02	9.63E+01		4.74E-01	2.28E-03
0		6.687	71325	0	667.26		0.06687	36.34394904					0.961237815	0.53822653	0.423011286	2.04E+02	9.68E+01		4.75E-01	4.53E-03
0		6.697	71355	0	667.76		0.06697	36.35923567					0.963054771	0.538679392	0.424375379	2.04E+02	9.72E+01		4.75E-01	2.73E-03
0		6.702	71276	0	668.28		0.06702	36.31898089					0.966680503	0.537487265	0.429193238	2.05E+02	9.76E+01		4.76E-01	9.27E-03
0		6.712	71034	0	668.8		0.06712	36.19566879					0.96848421	0.533843651	0.434640559	2.05E+02	9.80E+01		4.77E-01	1.05E-02
0		6.717	70557	0	669.3		0.06717	35.95261146					0.970274975	0.526698103	0.443576872	2.06E+02	9.85E+01		4.78E-01	1.79E-02
0		6.722	70018	0	669.82		0.06722	35.67796178					0.970274975	0.518681721	0.451593254	2.07E+02	9.89E+01		4.79E-01	1.54E-02
0		6.722	69673	0	670.34		0.06722	35.50216561					0.972046236	0.513582908	0.458463327	2.07E+02	9.94E+01		4.80E-01	1.32E-02
0		6.727	69371	0	670.86		0.06727	35.34828025					0.973812261	0.509140272	0.464671989	2.08E+02	9.99E+01		4.81E-01	1.19E-02
0		6.732	69262	0	671.36		0.06732	35.29273885					0.97557551	0.507541544	0.468033966	2.08E+02	1.00E+02		4.82E-01	6.72E-03
0		6.737	69153	0	671.88		0.06737	35.23719745					0.977337064	0.505945329	0.471391734	2.09E+02	1.01E+02		4.83E-01	6.46E-03
0		6.742	69129	0	672.4		0.06742	35.22496815					0.978217573	0.505594207	0.472623366	2.09E+02	1.01E+02		4.84E-01	2.37E-03
0		6.7445	69111	0	672.92		0.067445	35.21579618					0.979979127	0.505330945	0.474648182	2.10E+02	1.02E+02		4.86E-01	3.89E-03
0		6.7495	69171	0	673.42		0.067495	35.24636943					0.981743446	0.506208751	0.475534695	2.10E+02	1.02E+02		4.87E-01	1.77E-03
0		6.7545	69328	0	673.94		0.067545	35.32636943					0.983512618	0.508509281	0.475003337	2.11E+02	1.03E+02		4.88E-01	-1.02E-03
0		6.7595	69552	0	674.46		0.067595	35.44050955					0.985287955	0.511800594	0.473487361	2.11E+02	1.03E+02		4.89E-01	-2.92E-03
0		6.7645	69812	0	674.98		0.067645	35.57299363					0.987070541	0.515634183	0.471436359	2.12E+02	1.04E+02		4.90E-01	-3.94E-03
0		6.7695	70121	0	675.48		0.067695	35.73044586					0.990649904	0.520208857	0.470441047	2.12E+02	1.04E+02		4.91E-01	-1.99E-03
0		6.7795	70369	0	676		0.067795	35.85681529					0.992446439	0.523895055	0.468551385	2.13E+02	1.05E+02		4.92E-01	-3.63E-03
0		6.7845	70659	0	676.52		0.067845	36.00458599					0.994250452	0.528222035	0.466028417	2.13E+02	1.05E+02		4.93E-01	-4.85E-03
0		6.7895	70956	0	677.04		0.067895	36.15592357					0.996061943	0.532671904	0.463390039	2.14E+02	1.06E+02		4.94E-01	-5.07E-03
0		6.7945	71246	0	677.54		0.067945	36.30369427					0.997879293	0.537034904	0.460844389	2.14E+02	1.06E+02		4.95E-01	-5.09E-03
0		6.7995	71416	0	678.06		0.067995	36.39031847					1.000608204	0.539600799	0.461007405	2.15E+02	1.06E+02		4.96E-01	3.13E-04
0		6.807	71397	0	678.58		0.06807	36.38063694					1.00242693	0.539313719	0.463113211	2.15E+02	1.07E+02		4.96E-01	4.05E-03
0		6.812	71373	0	679.1		0.06812	36.36840764					1.004244433	0.5389512	0.465293233	2.16E+02	1.07E+02		4.97E-01	4.19E-03
0		6.817	71301	0	679.6		0.06817	36.33171975					1.006060242	0.537864378	0.468195864	2.16E+02	1.08E+02		4.98E-01	5.81E-03
0		6.822	71240	0	680.12		0.06822	36.30063694					1.007875274	0.536944455	0.470930819	2.17E+02	1.08E+02		4.99E-01	5.26E-03
0		6.827	71240	0	680.64		0.06827	36.30063694					1.009689541	0.536944455	0.472745086	2.17E+02	1.09E+02		5.00E-01	3.49E-03
0		6.832	71180	0	681.16		0.06832	36.27006369					1.01150451	0.536040381	0.475464128	2.18E+02	1.09E+02		5.01E-01	5.23E-03
0		6.837	71295	0	681.66		0.06837	36.32866242					1.013321325	0.537773858	0.475547467	2.19E+02	1.10E+02		5.02E-01	1.67E-04
0		6.842	71325	0	682.18		0.06842	36.34394904					1.015139758	0.53822653	0.476913228	2.19E+02	1.10E+02		5.03E-01	2.63E-03
0		6.847	71422	0	682.7		0.06847	36.3933758					1.016960968	0.539691471	0.477269497	2.20E+02	1.11E+02		5.04E-01	6.85E-04
0		6.852	71543	0	683.2		0.06852	36.45503185					1.018786803	0.541521663	0.477265139	2.20E+02	1.11E+02		5.05E-01	-8.72E-06
0		6.857	71785	0	683.72		0.06857	36.57834395					1.020619185	0.545191341	0.475427843	2.21E+02	1.12E+02		5.06E-01	-3.53E-03
0		6.862	72057	0	684.24		0.06862	36.71694268					1.022458344	0.54933073	0.473127614	2.21E+02	1.12E+02		5.07E-01	-4.42E-03
0		6.867	72317	0	684.76		0.06867	36.84942675					1.023381389	0.553302132	0.470079257	2.22E+02	1.13E+02		5.08E-01	-5.86E-03
0		6.8695	72601	0	685.26		0.068695	36.99414013					1.025234573	0.55765647	0.467578103	2.22E+02	1.13E+02		5.08E-01	-5.00E-03
0		6.8745	72874	0	685.78		0.068745	37.13324841					1.027096089	0.561858243	0.465237846	2.23E+02	1.14E+02		5.09E-01	-4.50E-03
0		6.8795	73255	0	686.3		0.068795	37.32738854					1.028966841	0.567748618	0.461218223	2.23E+02	1.14E+02		5.10E-01	-7.73E-03
0		6.8845	73599	0	686.82		0.068845	37.50267516					1.030845529	0.573093348	0.457752181	2.24E+02	1.14E+02		5.11E-01	-6.67E-03
0		6.8895	73878	0	687.32		0.068895	37.64484076					1.034612306	0.577446562	0.457165744	2.25E+02	1.15E+02		5.11E-01	-1.17E-03
0		6.8995	73968	0	687.84		0.068995	37.69070064					1.036497236	0.578854338	0.457642897	2.25E+02	1.15E+02		5.12E-01	9.18E-04
0		6.9045	73999	0	688.36		0.069045	37.70649682					1.038381325	0.579339636	0.459041689	2.26E+02	1.16E+02		5.13E-01	2.69E-03
0		6.9095	73902	0	688.88		0.069095	37.65707006					1.040263478	0.577821801	0.462441676	2.26E+02	1.16E+02		5.14E-01	6.54E-03
0		6.9145	73847	0	689.38		0.069145	37.62904459					1.042144701	0.576962058	0.465182642	2.27E+02	1.17E+02		5.14E-01	5.48E-03
0		6.9195	73829	0	689.9		0.069195	37.61987261					1.044025312	0.576680827	0.467344486	2.28E+02	1.17E+02		5.15E-01	4.16E-03
0		6.9245	73799	0	690.42		0.069245	37.60458599					1.045905541	0.57621226	0.469693282	2.28E+02	1.18E+02		5.16E-01	4.52E-03
0		6.9295	73799	0	690.94		0.069295	37.60458599					1.046845924	0.57621226	0.470633664	2.29E+02	1.18E+02		5.17E-01	1.81E-03
0		6.932	73841	0	691.44		0.06932	37.62598726					1.048727618	0.576868307	0.471859311	2.29E+02	1.19E+02		5.17E-01	2.45E-03
0		6.937	73872	0	691.96		0.06937	37.64178344					1.050610471	0.577352771	0.4732577	2.30E+02	1.19E+02		5.18E-01	2.69E-03
0		6.942	73932	0	692.48		0.06942	37.67235669					1.052496255	0.578291022	0.474205233	2.30E+02	1.20E+02		5.19E-01	1.82E-03
0		6.947	74102	0	693		0.06947	37.75898089					1.054387121	0.580953536	0.473433585	2.31E+02	1.20E+02		5.20E-01	-1.48E-03
0		6.952	74331	0	693.5		0.06952	37.87566879					1.056284153	0.584549766	0.471734386	2.32E+02	1.21E+02		5.20E-01	-3.40E-03
0		6.957	74586	0	694.02		0.06957	38.0056051					1.058187516	0.58856736	0.469620156	2.32E+02	1.21E+02		5.21E-01	-4.07E-03
0		6.962	74828	0	694.54		0.06962	38.1289172					1.060097503	0.59239286	0.467704643	2.33E+02	1.21E+02		5.22E-01	-3.68E-03
0		6.967	75106	0	695.06		0.06967	38.27057325					1.062013809	0.596802737	0.465211072	2.33E+02	1.22E+02		5.22E-01	-4.80E-03
0		6.972	75324	0	695.56		0.06972	38.38165605					1.063936357	0.600272282	0.463664075	2.34E+02	1.22E+02		5.23E-01	-3.09E-03
0		6.977	75596	0	696.08		0.06977	38.52025478					1.067793631	0.604615356	0.463178275	2.35E+02	1.23E+02		5.24E-01	-9.34E-04
0		6.987	75802	0	696.6		0.06987	38.62522293					1.069722803	0.607915013	0.461807789	2.35E+02	1.23E+02		5.24E-01	-2.64E-03
0		6.992	75638	0	697.1		0.06992	38.54165605					1.07424535	0.605287373	0.468957978	2.36E+02	1.24E+02		5.25E-01	1.43E-02
0		7.0045	66370	0	697.62		0.070045	33.81910828					1.07424535	0.466042127	0.608203223	2.36E+02	1.24E+02		5.26E-01	2.68E-01
0		7.0045	64495	0	698.14		0.070045	32.86369427					1.07424535	0.440082029	0.634163321	2.37E+02	1.25E+02		5.28E-01	4.99E-02
0		7.0045	63261	0	698.66		0.070045	32.23490446					1.075849694	0.423402722	0.652446972	2.37E+02	1.26E+02		5.30E-01	3.52E-02
0		7.0095	62680	0	699.16		0.070095	31.9388535					1.077443019	0.415661227	0.661781792	2.38E+02	1.26E+02		5.32E-01	1.87E-02
0		7.0145	62396	0	699.68		0.070145	31.79414013					1.079030943	0.41190308	0.667127863	2.38E+02	1.27E+02		5.34E-01	1.03E-02
0		7.0195	62256	0	700.2		0.070195	31.72280255					1.080615783	0.410056752	0.670559032	2.38E+02	1.28E+02		5.36E-01	6.60E-03
0		7.0245	62154	0	700.72		0.070245	31.67082803					1.082199006	0.408714182	0.673484825	2.39E+02	1.28E+02		5.37E-01	5.63E-03
0		7.0295	62129	0	701.22		0.070295	31.65808917					1.083781834	0.408385456	0.675396378	2.39E+02	1.29E+02		5.39E-01	3.82E-03
0		7.0345	62123	0	701.74		0.070345	31.65503185					1.085365592	0.408306582	0.677059011	2.40E+02	1.30E+02		5.41E-01	3.20E-03
0		7.0395	62202	0	702.26		0.070395	31.69528662					1.086951975	0.409345705	0.67760627	2.40E+02	1.30E+02		5.43E-01	1.05E-03
0		7.0445	62329	0	702.78		0.070445	31.76					1.088542828	0.411018962	0.677523866	2.40E+02	1.31E+02		5.45E-01	-1.58E-04
0		7.0495	62553	0	703.28		0.070495	31.87414013					1.090139618	0.413978538	0.67616108	2.41E+02	1.32E+02		5.47E-01	-2.73E-03
0		7.0545	62795	0	703.8		0.070545	31.99745223					1.090941172	0.417187867	0.673753305	2.41E+02	1.32E+02		5.49E-01	-4.63E-03
0		7.057	63049	0	704.32		0.07057	32.12687898					1.094158955	0.420569666	0.673589289	2.42E+02	1.33E+02		5.51E-01	-3.15E-04
0		7.067	63249	0	704.84		0.07067	32.22878981					1.094158955	0.423242107	0.670916849	2.42E+02	1.34E+02		5.52E-01	-5.14E-03
0		7.067	63593	0	705.34		0.07067	32.40407643					1.097407389	0.427858502	0.669548886	2.42E+02	1.34E+02		5.54E-01	-2.74E-03
0		7.077	63908	0	705.86		0.07077	32.56458599					1.099039554	0.432107688	0.666931866	2.43E+02	1.35E+02		5.56E-01	-5.03E-03
0		7.082	64217	0	706.38		0.07082	32.72203822					1.102318076	0.436296336	0.66602174	2.43E+02	1.36E+02		5.58E-01	-1.75E-03
0		7.092	64465	0	706.9		0.07092	32.84840764					1.103961185	0.439672714	0.664288471	2.44E+02	1.36E+02		5.59E-01	-3.33E-03
0		7.097	64519	0	707.4		0.07097	32.87592357					1.10560521	0.440409618	0.665195592	2.44E+02	1.37E+02		5.61E-01	1.81E-03
0		7.102	64537	0	707.92		0.07102	32.88509554					1.107248471	0.44065539	0.666593081	2.45E+02	1.38E+02		5.63E-01	2.69E-03
0		7.107	64459	0	708.44		0.07107	32.84535032					1.108891045	0.439590874	0.669300171	2.45E+02	1.38E+02		5.65E-01	5.21E-03
0		7.112	64483	0	708.96		0.07112	32.85757962					1.108891045	0.43991828	0.668972764	2.46E+02	1.39E+02		5.66E-01	-6.30E-04
0		7.112	64519	0	709.46		0.07112	32.87592357					1.111357427	0.440409618	0.670947808	2.46E+02	1.40E+02		5.68E-01	3.95E-03
0		7.1195	64555	0	709.98		0.071195	32.89426752					1.11300307	0.440901231	0.672101839	2.46E+02	1.40E+02		5.70E-01	2.22E-03
0		7.1245	64628	0	710.5		0.071245	32.93146497					1.114650408	0.441898953	0.672751454	2.47E+02	1.41E+02		5.71E-01	1.25E-03
0		7.1295	64688	0	711		0.071295	32.96203822					1.116300904	0.442719844	0.673581061	2.47E+02	1.42E+02		5.73E-01	1.66E-03
0		7.1345	64876	0	711.52		0.071345	33.05783439					1.117955796	0.445296899	0.672658898	2.48E+02	1.42E+02		5.75E-01	-1.77E-03
0		7.1395	65033	0	712.04		0.071395	33.13783439					1.119615694	0.447454745	0.67216095	2.48E+02	1.43E+02		5.77E-01	-9.58E-04
0		7.1445	65269	0	712.56		0.071445	33.25808917					1.121281758	0.450708198	0.67057356	2.49E+02	1.44E+02		5.78E-01	-3.05E-03
0		7.1495	65517	0	713.06		0.071495	33.3844586					1.122954369	0.454139781	0.668814588	2.49E+02	1.44E+02		5.80E-01	-3.52E-03
0		7.1545	65783	0	713.58		0.071545	33.52					1.124634764	0.457834896	0.666799869	2.50E+02	1.45E+02		5.81E-01	-3.87E-03
0		7.1595	66128	0	714.1		0.071595	33.69579618					1.12632349	0.462649733	0.663673757	2.50E+02	1.46E+02		5.83E-01	-6.01E-03
0		7.1645	66437	0	714.62		0.071645	33.85324841					1.128020624	0.466983534	0.661037091	2.51E+02	1.46E+02		5.85E-01	-5.07E-03
0		7.1695	66788	0	715.12		0.071695	34.03210191					1.129726306	0.471930904	0.657795402	2.51E+02	1.47E+02		5.86E-01	-6.48E-03
0		7.1745	67108	0	715.64		0.071745	34.19515924					1.13144	0.476464044	0.654975956	2.51E+02	1.48E+02		5.88E-01	-5.42E-03
0		7.1795	67417	0	716.16		0.071795	34.35261146					1.134018758	0.48086192	0.653156838	2.52E+02	1.48E+02		5.89E-01	-3.50E-03
0		7.187	67538	0	716.68		0.07187	34.41426752					1.135739089	0.48258957	0.653149519	2.52E+02	1.49E+02		5.90E-01	-1.41E-05
0		7.192	67508	0	717.18		0.07192	34.39898089					1.137458567	0.482160938	0.655297629	2.53E+02	1.50E+02		5.92E-01	4.30E-03
0		7.197	67471	0	717.7		0.07197	34.38012739					1.13917542	0.481632555	0.657542866	2.53E+02	1.50E+02		5.93E-01	4.32E-03
0		7.202	67302	0	718.22		0.07202	34.29401274					1.140887803	0.479222809	0.661664993	2.54E+02	1.51E+02		5.95E-01	7.93E-03
0		7.207	67120	0	718.74		0.07207	34.20127389					1.14259672	0.476634458	0.665962262	2.54E+02	1.52E+02		5.96E-01	8.26E-03
0		7.212	67030	0	719.24		0.07212	34.15541401					1.144303408	0.475357093	0.668946314	2.55E+02	1.52E+02		5.98E-01	5.97E-03
0		7.217	66945	0	719.76		0.07217	34.11210191					1.146008554	0.474152268	0.671856286	2.55E+02	1.53E+02		5.99E-01	5.60E-03
0		7.222	66909	0	720.28		0.07222	34.09375796					1.147712924	0.473642449	0.674070474	2.56E+02	1.54E+02		6.01E-01	4.26E-03
0		7.227	66884	0	720.8		0.07227	34.08101911					1.149417127	0.47328857	0.676128557	2.56E+02	1.54E+02		6.02E-01	3.96E-03
0		7.232	66896	0	721.3		0.07232	34.08713376					1.151122261	0.473458416	0.677663845	2.57E+02	1.55E+02		6.04E-01	3.07E-03
0		7.237	66957	0	721.82		0.07237	34.11821656					1.152829408	0.474322268	0.67850714	2.57E+02	1.56E+02		6.06E-01	1.62E-03
0		7.242	67054	0	722.34		0.07242	34.16764331					1.153684828	0.475697556	0.677987272	2.58E+02	1.56E+02		6.07E-01	-1.00E-03
0		7.2445	67247	0	722.84		0.072445	34.26598726					1.155400217	0.478439876	0.67696034	2.58E+02	1.57E+02		6.09E-01	-2.05E-03
0		7.2495	67411	0	723.36		0.072495	34.34955414					1.157119924	0.480776332	0.676343592	2.59E+02	1.58E+02		6.10E-01	-1.19E-03
0		7.2545	67586	0	723.88		0.072545	34.43872611					1.158844025	0.483275777	0.675568248	2.59E+02	1.58E+02		6.12E-01	-1.49E-03
0		7.2595	67756	0	724.4		0.072595	34.52535032					1.16057321	0.485710016	0.674863195	2.60E+02	1.59E+02		6.13E-01	-1.36E-03
0		7.2645	67985	0	724.9		0.072645	34.64203822					1.164043121	0.488998745	0.675044376	2.60E+02	1.60E+02		6.14E-01	3.62E-04
0		7.2745	68209	0	725.42		0.072745	34.75617834					1.165782166	0.492226403	0.673555763	2.61E+02	1.60E+02		6.16E-01	-2.86E-03
0		7.2795	68306	0	725.94		0.072795	34.8056051					1.167523529	0.493627388	0.67389614	2.61E+02	1.61E+02		6.17E-01	6.55E-04
0		7.2845	68391	0	726.46		0.072845	34.8489172					1.169264892	0.494856693	0.674408199	2.62E+02	1.62E+02		6.19E-01	9.85E-04
0		7.2895	68306	0	726.96		0.072895	34.8056051					1.172742522	0.493627388	0.679115134	2.62E+02	1.62E+02		6.20E-01	9.41E-03
0		7.2995	68191	0	727.48		0.072995	34.74700637					1.172742522	0.491966645	0.680775877	2.63E+02	1.63E+02		6.22E-01	3.19E-03
0		7.2995	68137	0	728		0.072995	34.71949045					1.17447772	0.491187783	0.683289936	2.63E+02	1.64E+02		6.23E-01	4.83E-03
0		7.3045	68076	0	728.52		0.073045	34.68840764					1.175345006	0.4903087	0.685036306	2.64E+02	1.65E+02		6.24E-01	3.36E-03
0		7.307	68088	0	729.02		0.07307	34.69452229					1.177080127	0.490481572	0.686598555	2.64E+02	1.65E+02		6.26E-01	3.12E-03
0		7.312	68119	0	729.54		0.07312	34.71031847					1.178816255	0.4909283	0.687887955	2.65E+02	1.66E+02		6.27E-01	2.48E-03
0		7.317	68167	0	730.06		0.07317	34.73477707					1.180553605	0.491620408	0.688933197	2.65E+02	1.67E+02		6.29E-01	2.01E-03
0		7.322	68215	0	730.58		0.07322	34.75923567					1.182293108	0.492313004	0.689980105	2.65E+02	1.67E+02		6.30E-01	2.01E-03
0		7.327	68336	0	731.08		0.07327	34.82089172					1.184036318	0.494061086	0.689975233	2.66E+02	1.68E+02		6.32E-01	-9.74E-06
0		7.332	68506	0	731.6		0.07332	34.90751592					1.185784854	0.496522302	0.689262551	2.66E+02	1.69E+02		6.33E-01	-1.37E-03
0		7.337	68754	0	732.12		0.07337	35.03388535					1.187539707	0.500123751	0.687415956	2.67E+02	1.69E+02		6.34E-01	-3.55E-03
0		7.342	69002	0	732.64		0.07342	35.16025478					1.189301032	0.503738214	0.685562818	2.67E+02	1.70E+02		6.36E-01	-3.56E-03
0		7.347	69262	0	733.14		0.07347	35.29273885					1.192838484	0.507541544	0.68529694	2.68E+02	1.71E+02		6.37E-01	-5.32E-04
0		7.357	69583	0	733.66		0.07357	35.45630573					1.194615299	0.512256925	0.682358374	2.69E+02	1.71E+02		6.38E-01	-5.65E-03
0		7.362	69897	0	734.18		0.07362	35.61630573					1.196399427	0.516890574	0.679508853	2.69E+02	1.72E+02		6.40E-01	-5.48E-03
0		7.367	70157	0	734.7		0.07367	35.74878981					1.197294688	0.520743143	0.676551545	2.70E+02	1.73E+02		6.41E-01	-5.69E-03
0		7.3695	70399	0	735.2		0.073695	35.87210191					1.199090611	0.524341848	0.674748763	2.70E+02	1.73E+02		6.42E-01	-3.61E-03
0		7.3745	70581	0	735.72		0.073745	35.96484076					1.202687707	0.527056477	0.67563123	2.71E+02	1.74E+02		6.43E-01	1.70E-03
0		7.3845	70605	0	736.24		0.073845	35.97707006					1.204486025	0.527414973	0.677071053	2.71E+02	1.75E+02		6.45E-01	2.77E-03
0		7.3895	70563	0	736.74		0.073895	35.95566879					1.206282573	0.526787685	0.679494888	2.72E+02	1.75E+02		6.46E-01	4.85E-03
0		7.3945	70466	0	737.26		0.073945	35.90624204					1.208076191	0.525340374	0.682735817	2.72E+02	1.76E+02		6.47E-01	6.23E-03
0		7.3995	70333	0	737.78		0.073995	35.83847134					1.209868344	0.523359154	0.68650919	2.73E+02	1.77E+02		6.49E-01	7.26E-03
0		7.4045	70351	0	738.3		0.074045	35.84764331					1.211659949	0.52362707	0.688032879	2.73E+02	1.78E+02		6.50E-01	2.93E-03
0		7.4095	70290	0	738.8		0.074095	35.81656051					1.211659949	0.52271941	0.688940539	2.74E+02	1.78E+02		6.51E-01	1.82E-03
0		7.4095	70327	0	739.32		0.074095	35.83541401					1.215244866	0.523269864	0.691975002	2.74E+02	1.79E+02		6.52E-01	5.84E-03
0		7.4195	70381	0	739.84		0.074195	35.86292994					1.21703879	0.524073749	0.69296504	2.75E+02	1.80E+02		6.54E-01	1.90E-03
0		7.4245	70442	0	740.36		0.074245	35.89401274					1.21883479	0.524982584	0.693852206	2.75E+02	1.80E+02		6.55E-01	1.71E-03
0		7.4295	70544	0	740.86		0.074295	35.94598726					1.21883479	0.526504034	0.692330756	2.76E+02	1.81E+02		6.56E-01	-3.04E-03
0		7.4295	70690	0	741.38		0.074295	36.02038217					1.221539777	0.528685627	0.69285415	2.76E+02	1.82E+02		6.57E-01	1.01E-03
0		7.437	70871	0	741.9		0.07437	36.11261146					1.22334765	0.531396466	0.691951184	2.77E+02	1.82E+02		6.59E-01	-1.74E-03
0		7.442	71047	0	742.42		0.07442	36.20229299					1.225155981	0.534039067	0.691116914	2.77E+02	1.83E+02		6.60E-01	-1.60E-03
0		7.447	70907	0	742.92		0.07447	36.13095541					1.226961306	0.531936465	0.695024841	2.78E+02	1.84E+02		6.61E-01	7.82E-03
0		7.452	70811	0	743.44		0.07452	36.08203822					1.228764401	0.530497077	0.698267324	2.79E+02	1.84E+02		6.62E-01	6.24E-03
0		7.457	70732	0	743.96		0.07457	36.04178344					1.230566414	0.529314044	0.70125237	2.79E+02	1.85E+02		6.64E-01	5.74E-03
0		7.462	70726	0	744.48		0.07462	36.03872611					1.23236765	0.529224247	0.703143403	2.80E+02	1.86E+02		6.65E-01	3.64E-03
0		7.467	70671	0	744.98		0.07467	36.01070064					1.235961178	0.528401466	0.707559713	2.80E+02	1.87E+02		6.66E-01	8.83E-03
0		7.477	70375	0	745.5		0.07477	35.85987261					1.237747548	0.523984398	0.71376315	2.81E+02	1.87E+02		6.67E-01	1.19E-02
0		7.482	69855	0	746.02		0.07482	35.59490446					1.239522592	0.516269578	0.723253014	2.81E+02	1.88E+02		6.69E-01	1.82E-02
0		7.487	69486	0	746.54		0.07487	35.40687898					1.241288847	0.510829729	0.730459118	2.82E+02	1.89E+02		6.70E-01	1.39E-02
0		7.492	69165	0	747.04		0.07492	35.2433121					1.242168389	0.506120936	0.736047452	2.82E+02	1.89E+02		6.72E-01	1.12E-02
0		7.4945	68923	0	747.56		0.074945	35.12					1.243923076	0.50258542	0.741337656	2.83E+02	1.90E+02		6.73E-01	1.02E-02
0		7.4995	68820	0	748.08		0.074995	35.06751592					1.245674987	0.501084394	0.744590594	2.83E+02	1.91E+02		6.74E-01	6.26E-03
0		7.5045	68705	0	748.6		0.075045	35.0089172					1.247425051	0.499411143	0.748013908	2.84E+02	1.92E+02		6.76E-01	6.58E-03
0		7.5095	68675	0	749.1		0.075095	34.99363057					1.24917435	0.498975103	0.750199247	2.84E+02	1.92E+02		6.77E-01	4.37E-03
0		7.5145	68645	0	749.62		0.075145	34.97834395					1.25092342	0.498539253	0.752384167	2.85E+02	1.93E+02		6.79E-01	4.20E-03
0		7.5195	68657	0	750.14		0.075195	34.9844586					1.252673331	0.49871357	0.753959761	2.85E+02	1.94E+02		6.80E-01	3.03E-03
0		7.5245	68711	0	750.64		0.075245	35.01197452					1.254425166	0.499498374	0.754926792	2.86E+02	1.95E+02		6.82E-01	1.93E-03
0		7.5295	68808	0	751.16		0.075295	35.06140127					1.256180554	0.500909663	0.755270891	2.86E+02	1.95E+02		6.83E-01	6.62E-04
0		7.5345	68990	0	751.68		0.075345	35.15414013					1.257940108	0.503563021	0.754377087	2.87E+02	1.96E+02		6.85E-01	-1.72E-03
0		7.5395	69135	0	752.2		0.075395	35.22802548					1.259702822	0.505681976	0.754020845	2.87E+02	1.97E+02		6.86E-01	-6.85E-04
0		7.5445	69238	0	752.7		0.075445	35.28050955					1.261467764	0.507189868	0.754277897	2.88E+02	1.98E+02		6.87E-01	5.14E-04
0		7.5495	69310	0	753.22		0.075495	35.31719745					1.263234554	0.508245261	0.754989293	2.88E+02	1.99E+02		6.89E-01	1.37E-03
0		7.5545	69383	0	753.74		0.075545	35.3543949					1.265883478	0.509316432	0.756567045	2.89E+02	1.99E+02		6.90E-01	3.03E-03
0		7.562	69244	0	754.26		0.07562	35.28356688					1.269176013	0.507277775	0.761898237	2.89E+02	2.00E+02		6.92E-01	1.03E-02
0		7.572	59988	0	754.76		0.07572	30.56713376					1.277993363	0.380724045	0.897269318	2.90E+02	2.01E+02		6.94E-01	2.71E-01
0		7.6295	200	0	755.28		0.076295	0.101910828					1.277951274	4.23E-06	1.277947042	2.90E+02	2.02E+02		6.98E-01	7.32E-01
0		7.612	744	0	755.8		0.07612	0.37910828					1.277831503	5.86E-05	1.27777294	2.90E+02	2.03E+02		7.03E-01	-3.35E-04
0		7.582	823	0	756.32		0.07582	0.419363057					1.277808841	7.17E-05	1.27773718	2.90E+02	2.05E+02		7.07E-01	-6.88E-05
0		7.577	956	0	756.82		0.07577	0.487133758					1.277829108	9.67E-05	1.277732415	2.90E+02	2.06E+02		7.12E-01	-9.53E-06
0		7.582	635	0	757.34		0.07582	0.323566879					1.277813771	4.27E-05	1.27777111	2.90E+02	2.07E+02		7.16E-01	7.44E-05
0		7.577	569	0	757.86		0.07577	0.289936306					1.277813771	3.43E-05	1.277779517	2.90E+02	2.09E+02		7.20E-01	1.62E-05
0		7.577	829	0	758.38		0.07577	0.422420382					1.277934408	7.27E-05	1.277861698	2.90E+02	2.10E+02		7.25E-01	1.58E-04
0		7.602	1065	0	758.88		0.07602	0.542675159					1.277990357	0.00012	1.277870357	2.90E+02	2.11E+02		7.29E-01	1.73E-05
0		7.612	1131	0	759.4		0.07612	0.576305732					1.278034153	0.000135334	1.277898819	2.90E+02	2.12E+02		7.34E-01	5.47E-05
0		7.6195	1161	0	759.92		0.076195	0.591592357					1.278064204	0.000142609	1.277921595	2.90E+02	2.14E+02		7.38E-01	4.38E-05
0		7.6245	1198	0	760.44		0.076245	0.61044586					1.278064204	0.000151843	1.277912361	2.90E+02	2.15E+02		7.42E-01	-1.78E-05
0		7.6245	1252	0	760.94		0.076245	0.637961783					1.278096408	0.00016584	1.277930567	2.90E+02	2.16E+02		7.47E-01	3.64E-05
0		7.6295	1276	0	761.46		0.076295	0.650191083					1.278162981	0.000172259	1.277990722	2.90E+02	2.18E+02		7.51E-01	1.16E-04
0		7.6395	1337	0	761.98		0.076395	0.681273885					1.278197656	0.000189123	1.278008533	2.90E+02	2.19E+02		7.56E-01	3.43E-05
0		7.6445	1385	0	762.5		0.076445	0.705732484					1.278197656	0.000202946	1.27799471	2.90E+02	2.20E+02		7.60E-01	-2.66E-05
0		7.6445	1434	0	763		0.076445	0.730700637					1.278272102	0.00021756	1.278054542	2.90E+02	2.21E+02		7.64E-01	1.20E-04
0		7.6545	1488	0	763.52		0.076545	0.758216561					1.278310637	0.000234254	1.278076383	2.90E+02	2.23E+02		7.69E-01	4.20E-05
0		7.6595	1537	0	764.04		0.076595	0.783184713					1.278350178	0.000249936	1.278100242	2.90E+02	2.24E+02		7.73E-01	4.59E-05
0		7.6645	1567	0	764.54		0.076645	0.798471338					1.278430484	0.000259788	1.278170696	2.90E+02	2.25E+02		7.78E-01	1.41E-04
0		7.6745	1585	0	765.06		0.076745	0.807643312					1.27847079	0.000265791	1.278204999	2.90E+02	2.26E+02		7.82E-01	6.60E-05
0		7.6795	1579	0	765.58		0.076795	0.804585987					1.278490943	0.000263782	1.27822716	2.90E+02	2.28E+02		7.87E-01	4.26E-05
0		7.682	1585	0	766.1		0.07682	0.807643312					1.278531401	0.000265791	1.27826561	2.90E+02	2.29E+02		7.91E-01	7.39E-05
0		7.687	1591	0	766.6		0.07687	0.810700637					1.278572166	0.000267807	1.278304359	2.90E+02	2.30E+02		7.95E-01	7.75E-05
0		7.692	1609	0	767.12		0.07692	0.819872611					1.278613159	0.000273901	1.278339258	2.90E+02	2.32E+02		8.00E-01	6.71E-05
0		7.697	1609	0	767.64		0.07697	0.819872611					1.278654	0.000273901	1.278380099	2.90E+02	2.33E+02		8.04E-01	7.85E-05
0		7.702	1597	0	768.16		0.07702	0.813757962					1.27869507	0.000269831	1.278425239	2.90E+02	2.34E+02		8.09E-01	8.68E-05
0		7.707	1627	0	768.66		0.07707	0.829044586					1.278736675	0.000280064	1.278456612	2.90E+02	2.35E+02		8.13E-01	6.27E-05
0		7.712	1639	0	769.18		0.07712	0.835159236					1.27877851	0.00028421	1.278494299	2.90E+02	2.37E+02		8.17E-01	7.25E-05
0		7.717	1645	0	769.7		0.07717	0.838216561					1.27877851	0.000286295	1.278492215	2.90E+02	2.38E+02		8.22E-01	-4.01E-06
0		7.717	1670	0	770.22		0.07717	0.850955414					1.278864369	0.000295063	1.278569307	2.90E+02	2.39E+02		8.26E-01	1.48E-04
0		7.727	1700	0	770.72		0.07727	0.866242038					1.278907758	0.000305759	1.278601999	2.90E+02	2.41E+02		8.31E-01	6.54E-05
0		7.732	1706	0	771.24		0.07732	0.869299363					1.278951376	0.000307921	1.278643455	2.90E+02	2.42E+02		8.35E-01	7.97E-05
0		7.737	1718	0	771.76		0.07737	0.875414013					1.278951376	0.000312268	1.278639108	2.90E+02	2.43E+02		8.39E-01	-8.36E-06
0		7.737	1718	0	772.28		0.07737	0.875414013					1.245085985	0.000312268	1.244773716	2.90E+02	2.44E+02		8.44E-01	-6.51E-02
