# Supplementary material for: Relationship between surface deformation displacement and energy evolution of red sandstone under uniaxial compression
Source: PLoS One. 2025 Aug 13;20(8):e0328999. doi: 10.1371/journal.pone.0328999 (PMC12349699; doi:10.1371/journal.pone.0328999)
Supplement: S1 Data — Data set. (ZIP) [file pone.0328999.s001.zip › Data Set/JN4-U-1-20240823.csv]

0	JN4-U-1-20240823	hsy6-2	100	1970.36	yl
id	sampleNumber	VerticalPosition	VerticalLoad	VerticalExtension	voidWaterPosition		Ӧ��	Ӧ��		E			U0	Ue	Ud	Uet	Udt	D	Kd\e	vud
0		0.0105	255	0	0.16		0.000105	0.129936306		0.03353	14.16866242		0	4.10E-06	-4.10E-06	4.10E-06	-4.10E-06		-1.00E+00
0		0.0105	285	0	0.66		0.000105	0.14522293		0.03358	14.35363057		5.41E-06	5.12E-06	2.94E-07	9.22E-06	-3.81E-06		-4.13E-01	8.79E-06
0		0.0155	140	0	1.16		0.000155	0.07133758		0.03363	14.56968153		3.01E-06	1.24E-06	1.77E-06	1.05E-05	-2.04E-06		-1.95E-01	2.95E-06
0		0.0105	49	0	1.66		0.000105	0.024968153		0.03373	14.73936306		2.54E-06	1.51E-07	2.38E-06	1.06E-05	3.44E-07		3.24E-02	1.22E-06
0		0.0055	-12	0	2.16		0.000055	-0.00611465		0.033755	14.87796178		2.99E-06	9.08E-09	2.98E-06	1.06E-05	3.32E-06		3.13E-01	1.20E-06
0		0.0005	-24	0	2.66		0.000005	-0.012229299		0.033805	14.94267516		2.99E-06	3.63E-08	2.96E-06	1.07E-05	6.28E-06		5.90E-01	-4.00E-08
0		0.0005	13	0	3.16		0.000005	0.006624204		0.033855	15.00127389		2.99E-06	1.07E-08	2.98E-06	1.07E-05	9.26E-06		8.68E-01	4.00E-08
0		0.0005	164	0	3.66		0.000005	0.083566879		0.033905	14.97987261		2.13E-05	1.70E-06	1.96E-05	1.24E-05	2.89E-05		2.33E+00	3.32E-05
0		0.0155	315	0	4.16		0.000155	0.160509554		0.033955	15.01961783		4.61E-05	6.25E-06	3.98E-05	1.86E-05	6.87E-05		3.69E+00	4.04E-05
0		0.0305	333	0	4.66		0.000305	0.169681529					4.61E-05	6.99E-06	3.91E-05	2.56E-05	1.08E-04		4.21E+00	-1.40E-06
0		0.0305	333	0	5.16		0.000305	0.169681529		3699.363			5.45E-05	6.99E-06	4.75E-05	3.26E-05	1.55E-04		4.76E+00	1.68E-05
0		0.0355	327	0	5.66		0.000355	0.166624204		4321.0192			6.28E-05	6.74E-06	5.61E-05	3.93E-05	2.11E-04		5.37E+00	1.72E-05
0		0.0405	327	0	6.16		0.000405	0.166624204		1696.8153			7.13E-05	6.74E-06	6.45E-05	4.61E-05	2.76E-04		5.99E+00	1.68E-05
0		0.0455	339	0	6.66		0.000455	0.172738854		5543.9488			7.99E-05	7.24E-06	7.27E-05	5.33E-05	3.49E-04		6.54E+00	1.64E-05
0		0.0505	339	0	7.16		0.000505	0.172738854		1294.2676			8.89E-05	7.24E-06	8.16E-05	6.06E-05	4.30E-04		7.10E+00	1.78E-05
0		0.0555	363	0	7.66		0.000555	0.184968153		1171.9746			9.80E-05	8.31E-06	8.97E-05	6.89E-05	5.20E-04		7.55E+00	1.62E-05
0		0.0605	351	0	8.16		0.000605	0.178853503		-428.0256			0.000102554	7.77E-06	9.48E-05	7.66E-05	6.15E-04		8.02E+00	1.02E-05
0		0.063	370	0	8.66		0.00063	0.188535032		794.9044			0.00011221	8.63E-06	0.000103581	8.53E-05	7.18E-04		8.42E+00	1.76E-05
0		0.068	388	0	9.16		0.00068	0.197707006		442.3389142			0.000122096	9.49E-06	0.000112606	9.48E-05	8.31E-04		8.77E+00	1.81E-05
0		0.073	388	0	9.66		0.00073	0.197707006		2059.622913			0.00013221	9.49E-06	0.000122721	1.04E-04	9.54E-04		9.15E+00	2.02E-05
0		0.078	406	0	10.16		0.00078	0.206878981					0.000142478	1.04E-05	0.000132088	1.15E-04	1.09E-03		9.47E+00	1.87E-05
0		0.083	400	0	10.66		0.00083	0.203821656					0.000152822	1.01E-05	0.000142736	1.25E-04	1.23E-03		9.85E+00	2.13E-05
0		0.088	412	0	11.16		0.00088	0.209936306					0.000163471	1.07E-05	0.000152772	1.35E-04	1.38E-03		1.02E+01	2.01E-05
0		0.093	424	0	11.66		0.00093	0.216050955					0.000174197	1.13E-05	0.000162866	1.47E-04	1.54E-03		1.05E+01	2.02E-05
0		0.098	418	0	12.16		0.00098	0.212993631					0.000195191	1.10E-05	0.000184178	1.58E-04	1.73E-03		1.10E+01	4.26E-05
0		0.108	406	0	12.66		0.00108	0.206878981					0.000205229	1.04E-05	0.000194839	1.68E-04	1.92E-03		1.14E+01	2.13E-05
0		0.113	382	0	13.16		0.00113	0.194649682					0.000214885	9.20E-06	0.000205687	1.77E-04	2.13E-03		1.20E+01	2.17E-05
0		0.118	376	0	13.68		0.00118	0.191592357					0.000224299	8.91E-06	0.000215388	1.86E-04	2.34E-03		1.26E+01	1.87E-05
0		0.123	363	0	14.18		0.00123	0.184968153					0.000228924	8.31E-06	0.000220618	1.95E-04	2.56E-03		1.32E+01	1.05E-05
0		0.1255	363	0	14.68		0.001255	0.184968153					0.000238261	8.31E-06	0.000229955	2.03E-04	2.79E-03		1.38E+01	1.87E-05
0		0.1305	370	0	15.18		0.001305	0.188535032					0.000247764	8.63E-06	0.000239135	2.12E-04	3.03E-03		1.43E+01	1.84E-05
0		0.1355	376	0	15.68		0.001355	0.191592357					0.000257178	8.91E-06	0.000248267	2.20E-04	3.28E-03		1.49E+01	1.83E-05
0		0.1405	363	0	16.18		0.001405	0.184968153					0.000266516	8.31E-06	0.00025821	2.29E-04	3.54E-03		1.55E+01	1.99E-05
0		0.1455	370	0	16.68		0.001455	0.188535032					0.000276096	8.63E-06	0.000267466	2.37E-04	3.81E-03		1.60E+01	1.85E-05
0		0.1505	382	0	17.18		0.001505	0.194649682					0.000285828	9.20E-06	0.00027663	2.47E-04	4.08E-03		1.66E+01	1.83E-05
0		0.1555	382	0	17.68		0.001555	0.194649682					0.000285828	9.20E-06	0.00027663	2.56E-04	4.36E-03		1.71E+01	0.00E+00
0		0.1555	394	0	18.18		0.001555	0.200764331					0.000305599	9.78E-06	0.000295814	2.66E-04	4.66E-03		1.75E+01	3.84E-05
0		0.1655	382	0	18.68		0.001655	0.194649682					0.000315484	9.20E-06	0.000306286	2.75E-04	4.96E-03		1.81E+01	2.09E-05
0		0.1705	394	0	19.18		0.001705	0.200764331					0.000325599	9.78E-06	0.000315814	2.85E-04	5.28E-03		1.86E+01	1.91E-05
0		0.1755	400	0	19.68		0.001755	0.203821656					0.000335713	1.01E-05	0.000325628	2.95E-04	5.60E-03		1.90E+01	1.96E-05
0		0.1805	394	0	20.18		0.001805	0.200764331					0.000345904	9.78E-06	0.00033612	3.04E-04	5.94E-03		1.95E+01	2.10E-05
0		0.1855	406	0	20.68		0.001855	0.206878981					0.000351153	1.04E-05	0.000340763	3.15E-04	6.28E-03		2.00E+01	9.29E-06
0		0.188	418	0	21.18		0.00188	0.212993631					0.000361803	1.10E-05	0.000350789	3.26E-04	6.63E-03		2.04E+01	2.01E-05
0		0.193	418	0	21.68		0.00193	0.212993631					0.000382949	1.10E-05	0.000371936	3.37E-04	7.00E-03		2.08E+01	4.23E-05
0		0.203	412	0	22.18		0.00203	0.209936306					0.000393064	1.07E-05	0.000382364	3.47E-04	7.39E-03		2.13E+01	2.09E-05
0		0.208	382	0	22.68		0.00208	0.194649682					0.000402796	9.20E-06	0.000393598	3.57E-04	7.78E-03		2.18E+01	2.25E-05
0		0.213	382	0	23.18		0.00213	0.194649682					0.000412452	9.20E-06	0.000403254	3.66E-04	8.18E-03		2.24E+01	1.93E-05
0		0.218	376	0	23.68		0.00218	0.191592357					0.000412452	8.91E-06	0.000403541	3.75E-04	8.59E-03		2.29E+01	5.74E-07
0		0.218	388	0	24.18		0.00218	0.197707006					0.000422185	9.49E-06	0.000412696	3.84E-04	9.00E-03		2.34E+01	1.83E-05
0		0.223	376	0	24.68		0.00223	0.191592357					0.000431841	8.91E-06	0.00042293	3.93E-04	9.42E-03		2.40E+01	2.05E-05
0		0.228	382	0	25.18		0.00228	0.194649682					0.000441573	9.20E-06	0.000432375	4.02E-04	9.85E-03		2.45E+01	1.89E-05
0		0.233	382	0	25.68		0.00233	0.194649682					0.000451229	9.20E-06	0.000442031	4.12E-04	1.03E-02		2.50E+01	1.93E-05
0		0.238	376	0	26.18		0.00238	0.191592357					0.000460885	8.91E-06	0.000451974	4.21E-04	1.07E-02		2.56E+01	1.99E-05
0		0.243	382	0	26.68		0.00243	0.194649682					0.000470771	9.20E-06	0.000461573	4.30E-04	1.12E-02		2.61E+01	1.92E-05
0		0.248	394	0	27.18		0.00248	0.200764331					0.00047579	9.78E-06	0.000466005	4.39E-04	1.17E-02		2.66E+01	8.86E-06
0		0.2505	394	0	27.68		0.002505	0.200764331					0.000485828	9.78E-06	0.000476043	4.49E-04	1.22E-02		2.70E+01	2.01E-05
0		0.2555	394	0	28.18		0.002555	0.200764331					0.000496019	9.78E-06	0.000486234	4.59E-04	1.26E-02		2.75E+01	2.04E-05
0		0.2605	406	0	28.68		0.002605	0.206878981					0.00051686	1.04E-05	0.00050647	4.69E-04	1.31E-02		2.80E+01	4.05E-05
0		0.2705	412	0	29.18		0.002705	0.209936306					0.00052728	1.07E-05	0.000516581	4.80E-04	1.37E-02		2.85E+01	2.02E-05
0		0.2755	406	0	29.68		0.002755	0.206878981					0.00052728	1.04E-05	0.00051689	4.91E-04	1.42E-02		2.89E+01	6.18E-07
0		0.2755	412	0	30.18		0.002755	0.209936306					0.000537777	1.07E-05	0.000527078	5.01E-04	1.47E-02		2.93E+01	2.04E-05
0		0.2805	412	0	30.68		0.002805	0.209936306					0.000558771	1.07E-05	0.000548071	5.12E-04	1.53E-02		2.98E+01	4.20E-05
0		0.2905	412	0	31.18		0.002905	0.209936306					0.000569268	1.07E-05	0.000558568	5.23E-04	1.58E-02		3.03E+01	2.10E-05
0		0.2955	412	0	31.68		0.002955	0.209936306					0.000589803	1.07E-05	0.000579103	5.33E-04	1.64E-02		3.07E+01	4.11E-05
0		0.3055	394	0	32.18		0.003055	0.200764331					0.000599764	9.78E-06	0.000589979	5.43E-04	1.70E-02		3.13E+01	2.18E-05
0		0.3105	388	0	32.68		0.003105	0.197707006					0.000599764	9.49E-06	0.000590275	5.53E-04	1.76E-02		3.18E+01	5.92E-07
0		0.3105	382	0	33.18		0.003105	0.194649682					0.000604631	9.20E-06	0.000595433	5.62E-04	1.82E-02		3.23E+01	1.03E-05
0		0.313	382	0	33.68		0.00313	0.194649682					0.00061421	9.20E-06	0.000605012	5.71E-04	1.88E-02		3.29E+01	1.92E-05
0		0.318	370	0	34.18		0.00318	0.188535032					0.000623713	8.63E-06	0.000615084	5.80E-04	1.94E-02		3.34E+01	2.01E-05
0		0.323	376	0	34.68		0.00323	0.191592357					0.000633369	8.91E-06	0.000624458	5.89E-04	2.00E-02		3.40E+01	1.87E-05
0		0.328	382	0	35.18		0.00328	0.194649682					0.000642949	9.20E-06	0.000633751	5.98E-04	2.06E-02		3.45E+01	1.86E-05
0		0.333	370	0	35.68		0.00333	0.188535032					0.000652452	8.63E-06	0.000643823	6.06E-04	2.13E-02		3.51E+01	2.01E-05
0		0.338	376	0	36.18		0.00338	0.191592357					0.000662032	8.91E-06	0.000653121	6.15E-04	2.19E-02		3.57E+01	1.86E-05
0		0.343	376	0	36.68		0.00343	0.191592357					0.000671764	8.91E-06	0.000662853	6.24E-04	2.26E-02		3.62E+01	1.95E-05
0		0.348	388	0	37.18		0.00348	0.197707006					0.000681803	9.49E-06	0.000672313	6.34E-04	2.33E-02		3.67E+01	1.89E-05
0		0.353	400	0	37.68		0.00353	0.203821656					0.000691994	1.01E-05	0.000681908	6.44E-04	2.40E-02		3.72E+01	1.92E-05
0		0.358	400	0	38.18		0.00358	0.203821656					0.000702185	1.01E-05	0.0006921	6.54E-04	2.47E-02		3.77E+01	2.04E-05
0		0.363	400	0	38.68		0.00363	0.203821656					0.000712452	1.01E-05	0.000702367	6.64E-04	2.54E-02		3.82E+01	2.05E-05
0		0.368	406	0	39.18		0.00368	0.206878981					0.000723025	1.04E-05	0.000712635	6.74E-04	2.61E-02		3.87E+01	2.05E-05
0		0.373	424	0	39.68		0.00373	0.216050955					0.000728389	1.13E-05	0.000717057	6.86E-04	2.68E-02		3.91E+01	8.84E-06
0		0.3755	418	0	40.18		0.003755	0.212993631					0.000739115	1.10E-05	0.000728101	6.97E-04	2.75E-02		3.95E+01	2.21E-05
0		0.3805	424	0	40.68		0.003805	0.216050955					0.000760414	1.13E-05	0.000749082	7.08E-04	2.83E-02		3.99E+01	4.20E-05
0		0.3905	412	0	41.18		0.003905	0.209936306					0.000770911	1.07E-05	0.000760211	7.19E-04	2.90E-02		4.04E+01	2.23E-05
0		0.3955	412	0	41.68		0.003955	0.209936306					0.000781408	1.07E-05	0.000770708	7.29E-04	2.98E-02		4.08E+01	2.10E-05
0		0.4005	412	0	42.18		0.004005	0.209936306					0.000791446	1.07E-05	0.000780747	7.40E-04	3.06E-02		4.13E+01	2.01E-05
0		0.4055	376	0	42.68		0.004055	0.191592357					0.000801102	8.91E-06	0.000792191	7.49E-04	3.14E-02		4.19E+01	2.29E-05
0		0.4105	382	0	43.18		0.004105	0.194649682					0.000810834	9.20E-06	0.000801636	7.58E-04	3.22E-02		4.24E+01	1.89E-05
0		0.4155	382	0	43.68		0.004155	0.194649682					0.000820414	9.20E-06	0.000811216	7.67E-04	3.30E-02		4.30E+01	1.92E-05
0		0.4205	370	0	44.18		0.004205	0.188535032					0.000829994	8.63E-06	0.000821365	7.76E-04	3.38E-02		4.36E+01	2.03E-05
0		0.4255	382	0	44.68		0.004255	0.194649682					0.000839803	9.20E-06	0.000830605	7.85E-04	3.46E-02		4.41E+01	1.85E-05
0		0.4305	388	0	45.18		0.004305	0.197707006					0.000849535	9.49E-06	0.000840046	7.95E-04	3.55E-02		4.46E+01	1.89E-05
0		0.4355	376	0	45.68		0.004355	0.191592357					0.000854325	8.91E-06	0.000845414	8.04E-04	3.63E-02		4.52E+01	1.07E-05
0		0.438	376	0	46.18		0.00438	0.191592357					0.000863904	8.91E-06	0.000854993	8.13E-04	3.72E-02		4.57E+01	1.92E-05
0		0.443	376	0	46.68		0.00443	0.191592357					0.000873866	8.91E-06	0.000864955	8.21E-04	3.80E-02		4.63E+01	1.99E-05
0		0.448	406	0	47.18		0.00448	0.206878981					0.00088421	1.04E-05	0.00087382	8.32E-04	3.89E-02		4.68E+01	1.77E-05
0		0.453	406	0	47.68		0.00453	0.206878981					0.000894554	1.04E-05	0.000884164	8.42E-04	3.98E-02		4.72E+01	2.07E-05
0		0.458	406	0	48.18		0.00458	0.206878981					0.000904975	1.04E-05	0.000894585	8.53E-04	4.07E-02		4.77E+01	2.08E-05
0		0.463	412	0	48.68		0.00463	0.209936306					0.000915471	1.07E-05	0.000904772	8.63E-04	4.16E-02		4.82E+01	2.04E-05
0		0.468	412	0	49.18		0.00468	0.209936306					0.000926045	1.07E-05	0.000915345	8.74E-04	4.25E-02		4.86E+01	2.11E-05
0		0.473	418	0	49.68		0.00473	0.212993631					0.000936618	1.10E-05	0.000925605	8.85E-04	4.34E-02		4.91E+01	2.05E-05
0		0.478	412	0	50.18		0.00478	0.209936306					0.00095807	1.07E-05	0.000947371	8.96E-04	4.44E-02		4.95E+01	4.35E-05
0		0.488	430	0	50.68		0.00488	0.21910828					0.000968796	1.17E-05	0.000957142	9.07E-04	4.53E-02		5.00E+01	1.95E-05
0		0.493	412	0	51.18		0.00493	0.209936306					0.000979293	1.07E-05	0.000968594	9.18E-04	4.63E-02		5.04E+01	2.29E-05
0		0.498	412	0	51.68		0.00498	0.209936306					0.000984427	1.07E-05	0.000973727	9.29E-04	4.73E-02		5.09E+01	1.03E-05
0		0.5005	394	0	52.18		0.005005	0.200764331					0.000994389	9.78E-06	0.000984604	9.39E-04	4.83E-02		5.14E+01	2.18E-05
0		0.5055	388	0	52.68		0.005055	0.197707006					0.001004121	9.49E-06	0.000994632	9.48E-04	4.93E-02		5.20E+01	2.01E-05
0		0.5105	376	0	53.18		0.005105	0.191592357					0.001013701	8.91E-06	0.001004789	9.57E-04	5.03E-02		5.25E+01	2.03E-05
0		0.5155	376	0	53.68		0.005155	0.191592357					0.001023357	8.91E-06	0.001014445	9.66E-04	5.13E-02		5.31E+01	1.93E-05
0		0.5205	382	0	54.18		0.005205	0.194649682					0.001033242	9.20E-06	0.001024044	9.75E-04	5.23E-02		5.36E+01	1.92E-05
0		0.5255	394	0	54.68		0.005255	0.200764331					0.001043051	9.78E-06	0.001033266	9.85E-04	5.33E-02		5.42E+01	1.84E-05
0		0.5305	376	0	55.18		0.005305	0.191592357					0.00105286	8.91E-06	0.001043949	9.94E-04	5.44E-02		5.47E+01	2.14E-05
0		0.5355	394	0	55.68		0.005355	0.200764331					0.001062975	9.78E-06	0.00105319	1.00E-03	5.54E-02		5.52E+01	1.85E-05
0		0.5405	400	0	56.18		0.005405	0.203821656					0.001073242	1.01E-05	0.001063157	1.01E-03	5.65E-02		5.57E+01	1.99E-05
0		0.5455	406	0	56.68		0.005455	0.206878981					0.001083739	1.04E-05	0.001073349	1.02E-03	5.76E-02		5.62E+01	2.04E-05
0		0.5505	418	0	57.18		0.005505	0.212993631					0.001094389	1.10E-05	0.001083375	1.04E-03	5.87E-02		5.67E+01	2.01E-05
0		0.5555	418	0	57.68		0.005555	0.212993631					0.001105115	1.10E-05	0.001094101	1.05E-03	5.97E-02		5.71E+01	2.15E-05
0		0.5605	424	0	58.18		0.005605	0.216050955					0.001110439	1.13E-05	0.001099108	1.06E-03	6.08E-02		5.75E+01	1.00E-05
0		0.563	412	0	58.68		0.00563	0.209936306					0.001120936	1.07E-05	0.001110237	1.07E-03	6.20E-02		5.80E+01	2.23E-05
0		0.568	412	0	59.18		0.00568	0.209936306					0.001131586	1.07E-05	0.001120887	1.08E-03	6.31E-02		5.85E+01	2.13E-05
0		0.573	424	0	59.68		0.00573	0.216050955					0.001142389	1.13E-05	0.001131057	1.09E-03	6.42E-02		5.89E+01	2.03E-05
0		0.578	424	0	60.18		0.00578	0.216050955					0.001163994	1.13E-05	0.001152662	1.10E-03	6.54E-02		5.93E+01	4.32E-05
0		0.588	424	0	60.68		0.00588	0.216050955					0.001174567	1.13E-05	0.001163235	1.11E-03	6.65E-02		5.98E+01	2.11E-05
0		0.593	406	0	61.18		0.00593	0.206878981					0.001184758	1.04E-05	0.001174368	1.12E-03	6.77E-02		6.03E+01	2.23E-05
0		0.598	394	0	61.68		0.00598	0.200764331					0.00119472	9.78E-06	0.001184935	1.13E-03	6.89E-02		6.08E+01	2.11E-05
0		0.603	388	0	62.18		0.00603	0.197707006					0.001204758	9.49E-06	0.001195269	1.14E-03	7.01E-02		6.13E+01	2.07E-05
0		0.608	400	0	62.68		0.00608	0.203821656					0.001204758	1.01E-05	0.001194673	1.15E-03	7.13E-02		6.18E+01	-1.19E-06
0		0.608	388	0	63.18		0.00608	0.197707006					0.001224529	9.49E-06	0.00121504	1.16E-03	7.25E-02		6.24E+01	4.07E-05
0		0.618	388	0	63.68		0.00618	0.197707006					0.00123449	9.49E-06	0.001225001	1.17E-03	7.37E-02		6.29E+01	1.99E-05
0		0.623	394	0	64.18		0.00623	0.200764331					0.001239471	9.78E-06	0.001229686	1.18E-03	7.49E-02		6.34E+01	9.37E-06
0		0.6255	388	0	64.68		0.006255	0.197707006					0.001239471	9.49E-06	0.001229982	1.19E-03	7.62E-02		6.40E+01	5.92E-07
0		0.6255	394	0	65.18		0.006255	0.200764331					0.00124951	9.78E-06	0.001239725	1.20E-03	7.74E-02		6.45E+01	1.95E-05
0		0.6305	394	0	65.68		0.006305	0.200764331					0.001259548	9.78E-06	0.001249763	1.21E-03	7.87E-02		6.50E+01	2.01E-05
0		0.6355	394	0	66.18		0.006355	0.200764331					0.001269815	9.78E-06	0.00126003	1.22E-03	7.99E-02		6.55E+01	2.05E-05
0		0.6405	412	0	66.68		0.006405	0.209936306					0.001290656	1.07E-05	0.001279957	1.23E-03	8.12E-02		6.60E+01	3.99E-05
0		0.6505	406	0	67.18		0.006505	0.206878981					0.001301153	1.04E-05	0.001290763	1.24E-03	8.25E-02		6.65E+01	2.16E-05
0		0.6555	418	0	67.68		0.006555	0.212993631					0.001311803	1.10E-05	0.001300789	1.25E-03	8.38E-02		6.69E+01	2.01E-05
0		0.6605	418	0	68.18		0.006605	0.212993631					0.001311803	1.10E-05	0.001300789	1.26E-03	8.51E-02		6.74E+01	0.00E+00
0		0.6605	424	0	68.68		0.006605	0.216050955					0.001333408	1.13E-05	0.001322076	1.27E-03	8.64E-02		6.78E+01	4.26E-05
0		0.6705	424	0	69.18		0.006705	0.216050955					0.001344287	1.13E-05	0.001332955	1.29E-03	8.78E-02		6.82E+01	2.18E-05
0		0.6755	430	0	69.68		0.006755	0.21910828					0.001355166	1.17E-05	0.001343511	1.30E-03	8.91E-02		6.87E+01	2.11E-05
0		0.6805	424	0	70.18		0.006805	0.216050955					0.001370911	1.13E-05	0.001359579	1.31E-03	9.05E-02		6.91E+01	3.21E-05
0		0.688	400	0	70.68		0.00688	0.203821656					0.001381025	1.01E-05	0.00137094	1.32E-03	9.18E-02		6.96E+01	2.27E-05
0		0.693	394	0	71.18		0.00693	0.200764331					0.001381025	9.78E-06	0.001371241	1.33E-03	9.32E-02		7.01E+01	6.02E-07
0		0.693	394	0	71.68		0.00693	0.200764331					0.001390911	9.78E-06	0.001381126	1.34E-03	9.46E-02		7.07E+01	1.98E-05
0		0.698	382	0	72.18		0.00698	0.194649682					0.001400643	9.20E-06	0.001391445	1.35E-03	9.60E-02		7.12E+01	2.06E-05
0		0.703	382	0	72.68		0.00703	0.194649682					0.001410299	9.20E-06	0.001401101	1.36E-03	9.74E-02		7.18E+01	1.93E-05
0		0.708	376	0	73.18		0.00708	0.191592357					0.001419879	8.91E-06	0.001410968	1.37E-03	9.88E-02		7.23E+01	1.97E-05
0		0.713	376	0	73.68		0.00713	0.191592357					0.001429535	8.91E-06	0.001420624	1.37E-03	1.00E-01		7.29E+01	1.93E-05
0		0.718	382	0	74.18		0.00718	0.194649682					0.001439344	9.20E-06	0.001430146	1.38E-03	1.02E-01		7.34E+01	1.90E-05
0		0.723	388	0	74.68		0.00723	0.197707006					0.001449229	9.49E-06	0.00143974	1.39E-03	1.03E-01		7.40E+01	1.92E-05
0		0.728	388	0	75.18		0.00728	0.197707006					0.001459191	9.49E-06	0.001449702	1.40E-03	1.05E-01		7.45E+01	1.99E-05
0		0.733	394	0	75.68		0.00733	0.200764331					0.001469459	9.78E-06	0.001459674	1.41E-03	1.06E-01		7.50E+01	1.99E-05
0		0.738	412	0	76.18		0.00738	0.209936306					0.001479803	1.07E-05	0.001469103	1.42E-03	1.07E-01		7.55E+01	1.89E-05
0		0.743	400	0	76.68		0.00743	0.203821656					0.001490146	1.01E-05	0.001480061	1.43E-03	1.09E-01		7.60E+01	2.19E-05
0		0.748	412	0	77.18		0.00748	0.209936306					0.001495395	1.07E-05	0.001484696	1.44E-03	1.10E-01		7.65E+01	9.27E-06
0		0.7505	412	0	77.68		0.007505	0.209936306					0.001505968	1.07E-05	0.001495269	1.45E-03	1.12E-01		7.69E+01	2.11E-05
0		0.7555	418	0	78.18		0.007555	0.212993631					0.001516694	1.10E-05	0.001505681	1.47E-03	1.13E-01		7.74E+01	2.08E-05
0		0.7605	424	0	78.68		0.007605	0.216050955					0.00152765	1.13E-05	0.001516318	1.48E-03	1.15E-01		7.78E+01	2.13E-05
0		0.7655	436	0	79.18		0.007655	0.222165605					0.001549408	1.20E-05	0.001537425	1.49E-03	1.16E-01		7.82E+01	4.22E-05
0		0.7755	418	0	79.68		0.007755	0.212993631					0.001570401	1.10E-05	0.001559388	1.50E-03	1.18E-01		7.87E+01	4.39E-05
0		0.7855	406	0	80.18		0.007855	0.206878981					0.001570401	1.04E-05	0.001560011	1.51E-03	1.20E-01		7.92E+01	1.25E-06
0		0.7855	406	0	80.68		0.007855	0.206878981					0.001580592	1.04E-05	0.001570202	1.52E-03	1.21E-01		7.97E+01	2.04E-05
0		0.7905	394	0	81.18		0.007905	0.200764331					0.001590554	9.78E-06	0.001580769	1.53E-03	1.23E-01		8.02E+01	2.11E-05
0		0.7955	388	0	81.68		0.007955	0.197707006					0.001600439	9.49E-06	0.00159095	1.54E-03	1.24E-01		8.07E+01	2.04E-05
0		0.8005	388	0	82.18		0.008005	0.197707006					0.001610006	9.49E-06	0.001600517	1.55E-03	1.26E-01		8.13E+01	1.91E-05
0		0.8055	363	0	82.68		0.008055	0.184968153					0.001619497	8.31E-06	0.001611191	1.56E-03	1.28E-01		8.19E+01	2.13E-05
0		0.8105	382	0	83.18		0.008105	0.194649682					0.001624363	9.20E-06	0.001615165	1.57E-03	1.29E-01		8.24E+01	7.95E-06
0		0.813	382	0	83.68		0.00813	0.194649682					0.001634019	9.20E-06	0.001624821	1.58E-03	1.31E-01		8.30E+01	1.93E-05
0		0.818	376	0	84.18		0.00818	0.191592357					0.001643675	8.91E-06	0.001634764	1.59E-03	1.32E-01		8.35E+01	1.99E-05
0		0.823	382	0	84.68		0.00823	0.194649682					0.001653637	9.20E-06	0.001644439	1.59E-03	1.34E-01		8.41E+01	1.94E-05
0		0.828	400	0	85.18		0.00828	0.203821656					0.001663828	1.01E-05	0.001653743	1.60E-03	1.36E-01		8.46E+01	1.86E-05
0		0.833	400	0	85.68		0.00833	0.203821656					0.001674096	1.01E-05	0.00166401	1.61E-03	1.37E-01		8.51E+01	2.05E-05
0		0.838	406	0	86.18		0.00838	0.206878981					0.001684439	1.04E-05	0.00167405	1.63E-03	1.39E-01		8.56E+01	2.01E-05
0		0.843	406	0	86.68		0.00843	0.206878981					0.00169486	1.04E-05	0.00168447	1.64E-03	1.41E-01		8.61E+01	2.08E-05
0		0.848	412	0	87.18		0.00848	0.209936306					0.001705357	1.07E-05	0.001694657	1.65E-03	1.42E-01		8.65E+01	2.04E-05
0		0.853	412	0	87.68		0.00853	0.209936306					0.00171593	1.07E-05	0.001705231	1.66E-03	1.44E-01		8.70E+01	2.11E-05
0		0.858	418	0	88.18		0.00858	0.212993631					0.001726732	1.10E-05	0.001715719	1.67E-03	1.46E-01		8.74E+01	2.10E-05
0		0.863	430	0	88.68		0.00863	0.21910828					0.00174849	1.17E-05	0.001736836	1.68E-03	1.48E-01		8.79E+01	4.22E-05
0		0.873	424	0	89.18		0.00873	0.216050955					0.001753815	1.13E-05	0.001742484	1.69E-03	1.49E-01		8.83E+01	1.13E-05
0		0.8755	412	0	89.68		0.008755	0.209936306					0.001764312	1.07E-05	0.001753613	1.70E-03	1.51E-01		8.88E+01	2.23E-05
0		0.8805	412	0	90.18		0.008805	0.209936306					0.001774656	1.07E-05	0.001763957	1.71E-03	1.53E-01		8.93E+01	2.07E-05
0		0.8855	400	0	90.68		0.008855	0.203821656					0.001784618	1.01E-05	0.001774533	1.72E-03	1.55E-01		8.98E+01	2.12E-05
0		0.8905	382	0	91.18		0.008905	0.194649682					0.001794274	9.20E-06	0.001785076	1.73E-03	1.56E-01		9.03E+01	2.11E-05
0		0.8955	376	0	91.68		0.008955	0.191592357					0.00180393	8.91E-06	0.001795019	1.74E-03	1.58E-01		9.09E+01	1.99E-05
0		0.9005	382	0	92.18		0.009005	0.194649682					0.001813662	9.20E-06	0.001804465	1.75E-03	1.60E-01		9.14E+01	1.89E-05
0		0.9055	382	0	92.68		0.009055	0.194649682					0.001823395	9.20E-06	0.001814197	1.76E-03	1.62E-01		9.20E+01	1.95E-05
0		0.9105	382	0	93.18		0.009105	0.194649682					0.001833051	9.20E-06	0.001823853	1.77E-03	1.64E-01		9.26E+01	1.93E-05
0		0.9155	376	0	93.68		0.009155	0.191592357					0.001842783	8.91E-06	0.001833872	1.78E-03	1.65E-01		9.31E+01	2.00E-05
0		0.9205	388	0	94.18		0.009205	0.197707006					0.001852669	9.49E-06	0.00184318	1.79E-03	1.67E-01		9.37E+01	1.86E-05
0		0.9255	388	0	94.68		0.009255	0.197707006					0.001862707	9.49E-06	0.001853218	1.80E-03	1.69E-01		9.42E+01	2.01E-05
0		0.9305	400	0	95.18		0.009305	0.203821656					0.001872975	1.01E-05	0.001862889	1.81E-03	1.71E-01		9.47E+01	1.93E-05
0		0.9355	406	0	95.68		0.009355	0.206878981					0.001878223	1.04E-05	0.001867833	1.82E-03	1.73E-01		9.52E+01	9.89E-06
0		0.938	418	0	96.18		0.00938	0.212993631					0.001888796	1.10E-05	0.001877783	1.83E-03	1.75E-01		9.56E+01	1.99E-05
0		0.943	412	0	96.68		0.00943	0.209936306					0.001899293	1.07E-05	0.001888594	1.84E-03	1.77E-01		9.61E+01	2.16E-05
0		0.948	412	0	97.18		0.00948	0.209936306					0.001909943	1.07E-05	0.001899243	1.85E-03	1.79E-01		9.66E+01	2.13E-05
0		0.953	424	0	97.68		0.00953	0.216050955					0.001920745	1.13E-05	0.001909414	1.86E-03	1.80E-01		9.70E+01	2.03E-05
0		0.958	424	0	98.18		0.00958	0.216050955					0.001931624	1.13E-05	0.001920293	1.87E-03	1.82E-01		9.75E+01	2.18E-05
0		0.963	430	0	98.68		0.00963	0.21910828					0.001953229	1.17E-05	0.001941575	1.88E-03	1.84E-01		9.79E+01	4.26E-05
0		0.973	418	0	99.18		0.00973	0.212993631					0.001963497	1.10E-05	0.001952484	1.89E-03	1.86E-01		9.84E+01	2.18E-05
0		0.978	388	0	99.68		0.00978	0.197707006					0.001973306	9.49E-06	0.001963817	1.90E-03	1.88E-01		9.89E+01	2.27E-05
0		0.983	382	0	100.18		0.00983	0.194649682					0.001982885	9.20E-06	0.001973687	1.91E-03	1.90E-01		9.94E+01	1.97E-05
0		0.988	370	0	100.68		0.00988	0.188535032					0.001992541	8.63E-06	0.001983912	1.92E-03	1.92E-01		1.00E+02	2.05E-05
0		0.993	388	0	101.18		0.00993	0.197707006					0.002002427	9.49E-06	0.001992938	1.93E-03	1.94E-01		1.01E+02	1.81E-05
0		0.998	388	0	101.68		0.00998	0.197707006					0.002007369	9.49E-06	0.00199788	1.94E-03	1.96E-01		1.01E+02	9.88E-06
0		1.0005	388	0	102.18		0.010005	0.197707006					0.002017331	9.49E-06	0.002007842	1.95E-03	1.98E-01		1.02E+02	1.99E-05
0		1.0055	394	0	102.68		0.010055	0.200764331					0.002027293	9.78E-06	0.002017508	1.96E-03	2.00E-01		1.02E+02	1.93E-05
0		1.0105	388	0	103.18		0.010105	0.197707006					0.002027293	9.49E-06	0.002017804	1.97E-03	2.02E-01		1.03E+02	5.92E-07
0		1.0105	394	0	103.68		0.010105	0.200764331					0.002047522	9.78E-06	0.002037737	1.98E-03	2.04E-01		1.03E+02	3.99E-05
0		1.0205	400	0	104.18		0.010205	0.203821656					0.002047522	1.01E-05	0.002037437	1.99E-03	2.06E-01		1.04E+02	-6.00E-07
0		1.0205	406	0	104.68		0.010205	0.206878981					0.00206821	1.04E-05	0.00205782	2.00E-03	2.08E-01		1.04E+02	4.08E-05
0		1.0305	406	0	105.18		0.010305	0.206878981					0.002078631	1.04E-05	0.002068241	2.01E-03	2.10E-01		1.05E+02	2.08E-05
0		1.0355	412	0	105.68		0.010355	0.209936306					0.002089127	1.07E-05	0.002078428	2.02E-03	2.13E-01		1.05E+02	2.04E-05
0		1.0405	412	0	106.18		0.010405	0.209936306					0.002099548	1.07E-05	0.002088848	2.03E-03	2.15E-01		1.06E+02	2.08E-05
0		1.0455	406	0	106.68		0.010455	0.206878981					0.002110121	1.04E-05	0.002099731	2.04E-03	2.17E-01		1.06E+02	2.18E-05
0		1.0505	424	0	107.18		0.010505	0.216050955					0.002120924	1.13E-05	0.002109592	2.05E-03	2.19E-01		1.07E+02	1.97E-05
0		1.0555	424	0	107.68		0.010555	0.216050955					0.002131803	1.13E-05	0.002120471	2.06E-03	2.21E-01		1.07E+02	2.18E-05
0		1.0605	430	0	108.18		0.010605	0.21910828					0.002137204	1.17E-05	0.002125549	2.08E-03	2.23E-01		1.07E+02	1.02E-05
0		1.063	418	0	108.68		0.01063	0.212993631					0.002157892	1.10E-05	0.002146878	2.09E-03	2.25E-01		1.08E+02	4.27E-05
0		1.073	394	0	109.18		0.01073	0.200764331					0.002167854	9.78E-06	0.002158069	2.10E-03	2.27E-01		1.08E+02	2.24E-05
0		1.078	388	0	109.68		0.01078	0.197707006					0.002177739	9.49E-06	0.00216825	2.11E-03	2.30E-01		1.09E+02	2.04E-05
0		1.083	388	0	110.18		0.01083	0.197707006					0.002177739	9.49E-06	0.00216825	2.12E-03	2.32E-01		1.10E+02	0.00E+00
0		1.083	382	0	110.68		0.01083	0.194649682					0.002187318	9.20E-06	0.002178121	2.13E-03	2.34E-01		1.10E+02	1.97E-05
0		1.088	370	0	111.18		0.01088	0.188535032					0.002196745	8.63E-06	0.002188116	2.13E-03	2.36E-01		1.11E+02	2.00E-05
0		1.093	370	0	111.68		0.01093	0.188535032					0.002206325	8.63E-06	0.002197696	2.14E-03	2.38E-01		1.11E+02	1.92E-05
0		1.098	382	0	112.18		0.01098	0.194649682					0.002216057	9.20E-06	0.002206859	2.15E-03	2.40E-01		1.12E+02	1.83E-05
0		1.103	382	0	112.68		0.01103	0.194649682					0.002225866	9.20E-06	0.002216668	2.16E-03	2.43E-01		1.12E+02	1.96E-05
0		1.108	388	0	113.18		0.01108	0.197707006					0.002235752	9.49E-06	0.002226262	2.17E-03	2.45E-01		1.13E+02	1.92E-05
0		1.113	388	0	113.68		0.01113	0.197707006					0.002245713	9.49E-06	0.002236224	2.18E-03	2.47E-01		1.13E+02	1.99E-05
0		1.118	394	0	114.18		0.01118	0.200764331					0.002255828	9.78E-06	0.002246043	2.19E-03	2.49E-01		1.14E+02	1.96E-05
0		1.123	400	0	114.68		0.01123	0.203821656					0.002261	1.01E-05	0.002250915	2.20E-03	2.52E-01		1.14E+02	9.74E-06
0		1.1255	412	0	115.18		0.011255	0.209936306					0.002271573	1.07E-05	0.002260874	2.21E-03	2.54E-01		1.15E+02	1.99E-05
0		1.1305	418	0	115.68		0.011305	0.212993631					0.00229272	1.10E-05	0.002281706	2.22E-03	2.56E-01		1.15E+02	4.17E-05
0		1.1405	412	0	116.18		0.011405	0.209936306					0.00229272	1.07E-05	0.00228202	2.23E-03	2.58E-01		1.16E+02	6.28E-07
0		1.1405	418	0	116.68		0.011405	0.212993631					0.002303522	1.10E-05	0.002292509	2.24E-03	2.61E-01		1.16E+02	2.10E-05
0		1.1455	430	0	117.18		0.011455	0.21910828					0.002325127	1.17E-05	0.002313473	2.25E-03	2.63E-01		1.17E+02	4.19E-05
0		1.1555	418	0	117.68		0.011555	0.212993631					0.002335701	1.10E-05	0.002324687	2.27E-03	2.65E-01		1.17E+02	2.24E-05
0		1.1605	412	0	118.18		0.011605	0.209936306					0.002356541	1.07E-05	0.002345842	2.28E-03	2.68E-01		1.18E+02	4.23E-05
0		1.1705	406	0	118.68		0.011705	0.206878981					0.002366885	1.04E-05	0.002356495	2.29E-03	2.70E-01		1.18E+02	2.13E-05
0		1.1755	406	0	119.18		0.011755	0.206878981					0.002366885	1.04E-05	0.002356495	2.30E-03	2.72E-01		1.19E+02	0.00E+00
0		1.1755	382	0	119.68		0.011755	0.194649682					0.002376618	9.20E-06	0.00236742	2.31E-03	2.75E-01		1.19E+02	2.18E-05
0		1.1805	382	0	120.18		0.011805	0.194649682					0.002386274	9.20E-06	0.002377076	2.32E-03	2.77E-01		1.20E+02	1.93E-05
0		1.1855	376	0	120.68		0.011855	0.191592357					0.002391064	8.91E-06	0.002382152	2.32E-03	2.80E-01		1.20E+02	1.02E-05
0		1.188	376	0	121.18		0.01188	0.191592357					0.00240072	8.91E-06	0.002391808	2.33E-03	2.82E-01		1.21E+02	1.93E-05
0		1.193	382	0	121.68		0.01193	0.194649682					0.002410376	9.20E-06	0.002401178	2.34E-03	2.84E-01		1.21E+02	1.87E-05
0		1.198	376	0	122.18		0.01198	0.191592357					0.002420032	8.91E-06	0.002411121	2.35E-03	2.87E-01		1.22E+02	1.99E-05
0		1.203	382	0	122.68		0.01203	0.194649682					0.002429764	9.20E-06	0.002420566	2.36E-03	2.89E-01		1.23E+02	1.89E-05
0		1.208	382	0	123.18		0.01208	0.194649682					0.002439573	9.20E-06	0.002430375	2.37E-03	2.92E-01		1.23E+02	1.96E-05
0		1.213	388	0	123.68		0.01213	0.197707006					0.002449611	9.49E-06	0.002440122	2.38E-03	2.94E-01		1.24E+02	1.95E-05
0		1.218	400	0	124.18		0.01218	0.203821656					0.002459879	1.01E-05	0.002449794	2.39E-03	2.97E-01		1.24E+02	1.93E-05
0		1.223	406	0	124.68		0.01223	0.206878981					0.002470223	1.04E-05	0.002459833	2.40E-03	2.99E-01		1.25E+02	2.01E-05
0		1.228	406	0	125.18		0.01228	0.206878981					0.002480567	1.04E-05	0.002470177	2.41E-03	3.01E-01		1.25E+02	2.07E-05
0		1.233	406	0	125.68		0.01233	0.206878981					0.002490987	1.04E-05	0.002480597	2.42E-03	3.04E-01		1.26E+02	2.08E-05
0		1.238	412	0	126.18		0.01238	0.209936306					0.002501561	1.07E-05	0.002490861	2.43E-03	3.06E-01		1.26E+02	2.05E-05
0		1.243	418	0	126.68		0.01243	0.212993631					0.002512439	1.10E-05	0.002501426	2.44E-03	3.09E-01		1.26E+02	2.11E-05
0		1.248	436	0	127.18		0.01248	0.222165605					0.002528529	1.20E-05	0.002516546	2.45E-03	3.11E-01		1.27E+02	3.02E-05
0		1.2555	406	0	127.68		0.012555	0.206878981					0.002539102	1.04E-05	0.002528712	2.46E-03	3.14E-01		1.27E+02	2.43E-05
0		1.2605	424	0	128.18		0.012605	0.216050955					0.002549675	1.13E-05	0.002538343	2.48E-03	3.17E-01		1.28E+02	1.93E-05
0		1.2655	406	0	128.68		0.012655	0.206878981					0.00255979	1.04E-05	0.0025494	2.49E-03	3.19E-01		1.28E+02	2.21E-05
0		1.2705	388	0	129.18		0.012705	0.197707006					0.002569599	9.49E-06	0.00256011	2.50E-03	3.22E-01		1.29E+02	2.14E-05
0		1.2755	382	0	129.68		0.012755	0.194649682					0.002579255	9.20E-06	0.002570057	2.51E-03	3.24E-01		1.29E+02	1.99E-05
0		1.2805	376	0	130.18		0.012805	0.191592357					0.002588834	8.91E-06	0.002579923	2.51E-03	3.27E-01		1.30E+02	1.97E-05
0		1.2855	376	0	130.68		0.012855	0.191592357					0.002598567	8.91E-06	0.002589656	2.52E-03	3.29E-01		1.31E+02	1.95E-05
0		1.2905	388	0	131.18		0.012905	0.197707006					0.002608452	9.49E-06	0.002598963	2.53E-03	3.32E-01		1.31E+02	1.86E-05
0		1.2955	388	0	131.68		0.012955	0.197707006					0.002618261	9.49E-06	0.002608772	2.54E-03	3.35E-01		1.32E+02	1.96E-05
0		1.3005	382	0	132.18		0.013005	0.194649682					0.00262807	9.20E-06	0.002618872	2.55E-03	3.37E-01		1.32E+02	2.02E-05
0		1.3055	388	0	132.68		0.013055	0.197707006					0.002637803	9.49E-06	0.002628313	2.56E-03	3.40E-01		1.33E+02	1.89E-05
0		1.3105	376	0	133.18		0.013105	0.191592357					0.002642783	8.91E-06	0.002633872	2.57E-03	3.42E-01		1.33E+02	1.11E-05
0		1.313	406	0	133.68		0.01313	0.206878981					0.002653051	1.04E-05	0.002642661	2.58E-03	3.45E-01		1.34E+02	1.76E-05
0		1.318	400	0	134.18		0.01318	0.203821656					0.002663471	1.01E-05	0.002653386	2.59E-03	3.48E-01		1.34E+02	2.15E-05
0		1.323	418	0	134.68		0.01323	0.212993631					0.002674121	1.10E-05	0.002663108	2.60E-03	3.50E-01		1.35E+02	1.94E-05
0		1.328	418	0	135.18		0.01328	0.212993631					0.002684771	1.10E-05	0.002673757	2.61E-03	3.53E-01		1.35E+02	2.13E-05
0		1.333	418	0	135.68		0.01333	0.212993631					0.002695573	1.10E-05	0.00268456	2.62E-03	3.56E-01		1.36E+02	2.16E-05
0		1.338	430	0	136.18		0.01338	0.21910828					0.002706682	1.17E-05	0.002695027	2.63E-03	3.58E-01		1.36E+02	2.09E-05
0		1.343	442	0	136.68		0.01343	0.22522293					0.002717943	1.23E-05	0.002705628	2.65E-03	3.61E-01		1.36E+02	2.12E-05
0		1.348	442	0	137.18		0.01348	0.22522293					0.002740465	1.23E-05	0.002728151	2.66E-03	3.64E-01		1.37E+02	4.50E-05
0		1.358	442	0	137.68		0.01358	0.22522293					0.00275142	1.23E-05	0.002739106	2.67E-03	3.67E-01		1.37E+02	2.19E-05
0		1.363	418	0	138.18		0.01363	0.212993631					0.002761994	1.10E-05	0.00275098	2.68E-03	3.69E-01		1.38E+02	2.37E-05
0		1.368	412	0	138.68		0.01368	0.209936306					0.002772414	1.07E-05	0.002761715	2.69E-03	3.72E-01		1.38E+02	2.15E-05
0		1.373	406	0	139.18		0.01373	0.206878981					0.002777624	1.04E-05	0.002767234	2.70E-03	3.75E-01		1.39E+02	1.10E-05
0		1.3755	412	0	139.68		0.013755	0.209936306					0.002788121	1.07E-05	0.002777422	2.71E-03	3.78E-01		1.39E+02	2.04E-05
0		1.3805	412	0	140.18		0.013805	0.209936306					0.002798694	1.07E-05	0.002787995	2.73E-03	3.81E-01		1.40E+02	2.11E-05
0		1.3855	418	0	140.68		0.013855	0.212993631					0.002809268	1.10E-05	0.002798254	2.74E-03	3.83E-01		1.40E+02	2.05E-05
0		1.3905	412	0	141.18		0.013905	0.209936306					0.002819917	1.07E-05	0.002809218	2.75E-03	3.86E-01		1.41E+02	2.19E-05
0		1.3955	424	0	141.68		0.013955	0.216050955					0.002830643	1.13E-05	0.002819312	2.76E-03	3.89E-01		1.41E+02	2.02E-05
0		1.4005	418	0	142.18		0.014005	0.212993631					0.002841446	1.10E-05	0.002830433	2.77E-03	3.92E-01		1.41E+02	2.22E-05
0		1.4055	430	0	142.68		0.014055	0.21910828					0.002841446	1.17E-05	0.002829791	2.78E-03	3.95E-01		1.42E+02	-1.28E-06
0		1.4055	436	0	143.18		0.014055	0.222165605					0.002863662	1.20E-05	0.00285168	2.79E-03	3.97E-01		1.42E+02	4.38E-05
0		1.4155	436	0	143.68		0.014155	0.222165605					0.002874924	1.20E-05	0.002862941	2.80E-03	4.00E-01		1.43E+02	2.25E-05
0		1.4205	448	0	144.18		0.014205	0.228280255					0.002886414	1.27E-05	0.002873763	2.82E-03	4.03E-01		1.43E+02	2.16E-05
0		1.4255	454	0	144.68		0.014255	0.23133758					0.002898057	1.30E-05	0.002885065	2.83E-03	4.06E-01		1.43E+02	2.26E-05
0		1.4305	460	0	145.18		0.014305	0.234394904					0.00290993	1.33E-05	0.002896592	2.84E-03	4.09E-01		1.44E+02	2.31E-05
0		1.4355	472	0	145.68		0.014355	0.240509554					0.002915981	1.40E-05	0.002901938	2.86E-03	4.12E-01		1.44E+02	1.07E-05
0		1.438	478	0	146.18		0.01438	0.243566879					0.002928325	1.44E-05	0.002913923	2.87E-03	4.15E-01		1.44E+02	2.40E-05
0		1.443	491	0	146.68		0.01443	0.250191083					0.00295286	1.52E-05	0.002937664	2.89E-03	4.18E-01		1.45E+02	4.75E-05
0		1.453	472	0	147.18		0.01453	0.240509554					0.002964656	1.40E-05	0.002950613	2.90E-03	4.21E-01		1.45E+02	2.59E-05
0		1.458	454	0	147.68		0.01458	0.23133758					0.002976223	1.30E-05	0.002963231	2.91E-03	4.24E-01		1.45E+02	2.52E-05
0		1.463	454	0	148.18		0.01463	0.23133758					0.00298779	1.30E-05	0.002974798	2.93E-03	4.27E-01		1.46E+02	2.31E-05
0		1.468	454	0	148.68		0.01468	0.23133758					0.00298779	1.30E-05	0.002974798	2.94E-03	4.30E-01		1.46E+02	0.00E+00
0		1.468	448	0	149.18		0.01468	0.228280255					0.003010618	1.27E-05	0.002997967	2.95E-03	4.33E-01		1.46E+02	4.63E-05
0		1.478	448	0	149.68		0.01478	0.228280255					0.003010618	1.27E-05	0.002997967	2.97E-03	4.36E-01		1.47E+02	0.00E+00
0		1.478	448	0	150.18		0.01478	0.228280255					0.003022108	1.27E-05	0.003009457	2.98E-03	4.39E-01		1.47E+02	2.30E-05
0		1.483	454	0	150.68		0.01483	0.23133758					0.003033752	1.30E-05	0.00302076	2.99E-03	4.42E-01		1.48E+02	2.26E-05
0		1.488	460	0	151.18		0.01488	0.234394904					0.003045395	1.33E-05	0.003032057	3.00E-03	4.45E-01		1.48E+02	2.26E-05
0		1.493	454	0	151.68		0.01493	0.23133758					0.003056962	1.30E-05	0.00304397	3.02E-03	4.48E-01		1.48E+02	2.38E-05
0		1.498	454	0	152.18		0.01498	0.23133758					0.003062898	1.30E-05	0.003049906	3.03E-03	4.51E-01		1.49E+02	1.19E-05
0		1.5005	478	0	152.68		0.015005	0.243566879					0.003075153	1.44E-05	0.003060751	3.05E-03	4.54E-01		1.49E+02	2.17E-05
0		1.5055	484	0	153.18		0.015055	0.246624204					0.003087573	1.48E-05	0.003072808	3.06E-03	4.57E-01		1.49E+02	2.41E-05
0		1.5105	491	0	153.68		0.015105	0.250191083					0.003113051	1.52E-05	0.003097855	3.08E-03	4.60E-01		1.50E+02	5.01E-05
0		1.5205	509	0	154.18		0.015205	0.259363057					0.003125866	1.63E-05	0.003109536	3.09E-03	4.63E-01		1.50E+02	2.34E-05
0		1.5255	497	0	154.68		0.015255	0.253248408					0.003125866	1.56E-05	0.003110297	3.11E-03	4.66E-01		1.50E+02	1.52E-06
0		1.5255	515	0	155.18		0.015255	0.262420382					0.003139064	1.67E-05	0.003122346	3.12E-03	4.69E-01		1.50E+02	2.41E-05
0		1.5305	521	0	155.68		0.015305	0.265477707					0.003165764	1.71E-05	0.003148655	3.14E-03	4.72E-01		1.50E+02	5.26E-05
0		1.5405	527	0	156.18		0.015405	0.268535032					0.003179191	1.75E-05	0.003161685	3.16E-03	4.76E-01		1.51E+02	2.61E-05
0		1.5455	527	0	156.68		0.015455	0.268535032					0.003205892	1.75E-05	0.003188386	3.18E-03	4.79E-01		1.51E+02	5.34E-05
0		1.5555	521	0	157.18		0.015555	0.265477707					0.003219242	1.71E-05	0.003202132	3.19E-03	4.82E-01		1.51E+02	2.75E-05
0		1.5605	527	0	157.68		0.015605	0.268535032					0.003219242	1.75E-05	0.003201736	3.21E-03	4.85E-01		1.51E+02	-7.92E-07
0		1.5605	509	0	158.18		0.015605	0.259363057					0.003225688	1.63E-05	0.003209357	3.23E-03	4.88E-01		1.51E+02	1.52E-05
0		1.563	503	0	158.68		0.01563	0.256305732					0.003238503	1.59E-05	0.003222555	3.24E-03	4.92E-01		1.52E+02	2.64E-05
0		1.568	503	0	159.18		0.01568	0.256305732					0.003251318	1.59E-05	0.003235371	3.26E-03	4.95E-01		1.52E+02	2.56E-05
0		1.573	503	0	159.68		0.01573	0.256305732					0.003264134	1.59E-05	0.003248186	3.27E-03	4.98E-01		1.52E+02	2.56E-05
0		1.578	503	0	160.18		0.01578	0.256305732					0.003277025	1.59E-05	0.003261078	3.29E-03	5.01E-01		1.52E+02	2.58E-05
0		1.583	509	0	160.68		0.01583	0.259363057					0.003290146	1.63E-05	0.003273816	3.31E-03	5.05E-01		1.53E+02	2.55E-05
0		1.588	521	0	161.18		0.01588	0.265477707					0.003303573	1.71E-05	0.003286464	3.32E-03	5.08E-01		1.53E+02	2.53E-05
0		1.593	533	0	161.68		0.01593	0.271592357					0.003317382	1.79E-05	0.003299475	3.34E-03	5.11E-01		1.53E+02	2.60E-05
0		1.598	551	0	162.18		0.01598	0.280764331					0.003331573	1.91E-05	0.003312437	3.36E-03	5.15E-01		1.53E+02	2.59E-05
0		1.603	563	0	162.68		0.01603	0.286878981					0.003345917	2.00E-05	0.003325938	3.38E-03	5.18E-01		1.53E+02	2.70E-05
0		1.608	563	0	163.18		0.01608	0.286878981					0.003360338	2.00E-05	0.003340358	3.40E-03	5.21E-01		1.53E+02	2.88E-05
0		1.613	569	0	163.68		0.01613	0.289936306					0.003375064	2.04E-05	0.003354656	3.42E-03	5.25E-01		1.53E+02	2.86E-05
0		1.618	587	0	164.18		0.01618	0.29910828					0.003390096	2.17E-05	0.003368377	3.44E-03	5.28E-01		1.53E+02	2.74E-05
0		1.623	593	0	164.68		0.01623	0.302165605					0.003397885	2.22E-05	0.00337572	3.47E-03	5.31E-01		1.53E+02	1.47E-05
0		1.6255	630	0	165.18		0.016255	0.321019108					0.00341386	2.50E-05	0.003388842	3.49E-03	5.35E-01		1.53E+02	2.62E-05
0		1.6305	624	0	165.68		0.016305	0.317961783					0.003445962	2.45E-05	0.003421419	3.51E-03	5.38E-01		1.53E+02	6.52E-05
0		1.6405	636	0	166.18		0.016405	0.324076433					0.003462089	2.55E-05	0.003436593	3.54E-03	5.42E-01		1.53E+02	3.03E-05
0		1.6455	630	0	166.68		0.016455	0.321019108					0.003478064	2.50E-05	0.003453046	3.57E-03	5.45E-01		1.53E+02	3.29E-05
0		1.6505	624	0	167.18		0.016505	0.317961783					0.003493809	2.45E-05	0.003469266	3.59E-03	5.48E-01		1.53E+02	3.24E-05
0		1.6555	612	0	167.68		0.016555	0.311847134					0.003509478	2.36E-05	0.003485869	3.61E-03	5.52E-01		1.53E+02	3.32E-05
0		1.6605	618	0	168.18		0.016605	0.314904459					0.003525299	2.41E-05	0.003501226	3.64E-03	5.55E-01		1.53E+02	3.07E-05
0		1.6655	624	0	168.68		0.016655	0.317961783					0.003541197	2.45E-05	0.003516654	3.66E-03	5.59E-01		1.53E+02	3.09E-05
0		1.6705	624	0	169.18		0.016705	0.317961783					0.003557172	2.45E-05	0.003532629	3.69E-03	5.63E-01		1.53E+02	3.19E-05
0		1.6755	630	0	169.68		0.016755	0.321019108					0.003573223	2.50E-05	0.003548205	3.71E-03	5.66E-01		1.53E+02	3.12E-05
0		1.6805	630	0	170.18		0.016805	0.321019108					0.003589427	2.50E-05	0.003564409	3.74E-03	5.70E-01		1.52E+02	3.24E-05
0		1.6855	642	0	170.68		0.016855	0.327133758					0.003597682	2.60E-05	0.003571702	3.76E-03	5.73E-01		1.52E+02	1.46E-05
0		1.688	654	0	171.18		0.01688	0.333248408					0.003614344	2.70E-05	0.003587384	3.79E-03	5.77E-01		1.52E+02	3.14E-05
0		1.693	654	0	171.68		0.01693	0.333248408					0.003631389	2.70E-05	0.003604429	3.82E-03	5.80E-01		1.52E+02	3.41E-05
0		1.698	684	0	172.18		0.01698	0.348535032					0.003649045	2.95E-05	0.003619555	3.85E-03	5.84E-01		1.52E+02	3.03E-05
0		1.703	702	0	172.68		0.01703	0.357707006					0.003667006	3.11E-05	0.003635944	3.88E-03	5.88E-01		1.52E+02	3.28E-05
0		1.708	708	0	173.18		0.01708	0.360764331					0.003685274	3.16E-05	0.003653678	3.91E-03	5.91E-01		1.51E+02	3.55E-05
0		1.713	726	0	173.68		0.01713	0.369936306					0.00370386	3.32E-05	0.003670637	3.94E-03	5.95E-01		1.51E+02	3.39E-05
0		1.718	733	0	174.18		0.01718	0.373503185					0.003722841	3.39E-05	0.003688974	3.98E-03	5.99E-01		1.51E+02	3.67E-05
0		1.723	757	0	174.68		0.01723	0.385732484					0.003742357	3.61E-05	0.003706236	4.01E-03	6.02E-01		1.50E+02	3.45E-05
0		1.728	775	0	175.18		0.01728	0.394904459					0.003782306	3.79E-05	0.003744447	4.05E-03	6.06E-01		1.50E+02	7.64E-05
0		1.738	793	0	175.68		0.01738	0.404076433					0.00380251	3.96E-05	0.003762872	4.09E-03	6.10E-01		1.49E+02	3.68E-05
0		1.743	793	0	176.18		0.01743	0.404076433					0.003822484	3.96E-05	0.003782846	4.13E-03	6.14E-01		1.49E+02	3.99E-05
0		1.748	775	0	176.68		0.01748	0.394904459					0.00383228	3.79E-05	0.003794421	4.17E-03	6.17E-01		1.48E+02	2.32E-05
0		1.7505	763	0	177.18		0.017505	0.388789809					0.003851873	3.67E-05	0.003815177	4.20E-03	6.21E-01		1.48E+02	4.15E-05
0		1.7555	775	0	177.68		0.017555	0.394904459					0.003871618	3.79E-05	0.003833759	4.24E-03	6.25E-01		1.47E+02	3.72E-05
0		1.7605	775	0	178.18		0.017605	0.394904459					0.003891363	3.79E-05	0.003853504	4.28E-03	6.29E-01		1.47E+02	3.95E-05
0		1.7655	775	0	178.68		0.017655	0.394904459					0.003911108	3.79E-05	0.00387325	4.32E-03	6.33E-01		1.47E+02	3.95E-05
0		1.7705	775	0	179.18		0.017705	0.394904459					0.003931083	3.79E-05	0.003893224	4.36E-03	6.37E-01		1.46E+02	3.99E-05
0		1.7755	793	0	179.68		0.017755	0.404076433					0.003951287	3.96E-05	0.003911649	4.39E-03	6.41E-01		1.46E+02	3.68E-05
0		1.7805	793	0	180.18		0.017805	0.404076433					0.00397172	3.96E-05	0.003932082	4.43E-03	6.45E-01		1.45E+02	4.09E-05
0		1.7855	811	0	180.68		0.017855	0.413248408					0.003992459	4.15E-05	0.003951001	4.48E-03	6.49E-01		1.45E+02	3.78E-05
0		1.7905	817	0	181.18		0.017905	0.416305732					0.004013656	4.21E-05	0.003971583	4.52E-03	6.52E-01		1.44E+02	4.12E-05
0		1.7955	847	0	181.68		0.017955	0.431592357					0.004035478	4.52E-05	0.003990258	4.56E-03	6.56E-01		1.44E+02	3.74E-05
0		1.8005	866	0	182.18		0.018005	0.441273885					0.004057771	4.73E-05	0.004010499	4.61E-03	6.60E-01		1.43E+02	4.05E-05
0		1.8055	884	0	182.68		0.018055	0.45044586					0.004080599	4.93E-05	0.004031342	4.66E-03	6.65E-01		1.43E+02	4.17E-05
0		1.8105	908	0	183.18		0.018105	0.462675159					0.004092204	5.20E-05	0.004040236	4.71E-03	6.69E-01		1.42E+02	1.78E-05
0		1.813	914	0	183.68		0.01813	0.465732484					0.004115796	5.27E-05	0.004063139	4.76E-03	6.73E-01		1.41E+02	4.58E-05
0		1.818	938	0	184.18		0.01818	0.477961783					0.00414	5.55E-05	0.004084541	4.82E-03	6.77E-01		1.40E+02	4.28E-05
0		1.823	962	0	184.68		0.01823	0.490191083					0.004164981	5.83E-05	0.004106648	4.88E-03	6.81E-01		1.40E+02	4.42E-05
0		1.828	999	0	185.18		0.01828	0.509044586					0.004215732	6.29E-05	0.004152826	4.94E-03	6.85E-01		1.39E+02	9.24E-05
0		1.838	993	0	185.68		0.01838	0.505987261					0.004240637	6.22E-05	0.004178484	5.00E-03	6.89E-01		1.38E+02	5.13E-05
0		1.843	962	0	186.18		0.01843	0.490191083					0.004265312	5.83E-05	0.004206979	5.06E-03	6.93E-01		1.37E+02	5.70E-05
0		1.848	975	0	186.68		0.01848	0.496815287					0.004290153	5.99E-05	0.004230233	5.12E-03	6.98E-01		1.36E+02	4.65E-05
0		1.853	975	0	187.18		0.01853	0.496815287					0.00431507	5.99E-05	0.00425515	5.18E-03	7.02E-01		1.35E+02	4.98E-05
0		1.858	981	0	187.68		0.01858	0.499872611					0.004340293	6.07E-05	0.004279633	5.24E-03	7.06E-01		1.35E+02	4.90E-05
0		1.863	999	0	188.18		0.01863	0.509044586					0.004365745	6.29E-05	0.004302839	5.30E-03	7.10E-01		1.34E+02	4.64E-05
0		1.868	999	0	188.68		0.01868	0.509044586					0.00439135	6.29E-05	0.004328444	5.37E-03	7.15E-01		1.33E+02	5.12E-05
0		1.873	1011	0	189.18		0.01873	0.515159236					0.004404191	6.44E-05	0.004339764	5.43E-03	7.19E-01		1.32E+02	2.26E-05
0		1.8755	1005	0	189.68		0.018755	0.512101911					0.004404191	6.37E-05	0.004340527	5.50E-03	7.23E-01		1.32E+02	1.53E-06
0		1.8755	1029	0	190.18		0.018755	0.52433121					0.004430637	6.67E-05	0.004363896	5.56E-03	7.28E-01		1.31E+02	4.67E-05
0		1.8805	1047	0	190.68		0.018805	0.533503185					0.004457465	6.91E-05	0.004388368	5.63E-03	7.32E-01		1.30E+02	4.89E-05
0		1.8855	1059	0	191.18		0.018855	0.539617834					0.004484675	7.07E-05	0.004413986	5.70E-03	7.37E-01		1.29E+02	5.12E-05
0		1.8905	1077	0	191.68		0.018905	0.548789809					0.004540344	7.31E-05	0.004467231	5.78E-03	7.41E-01		1.28E+02	1.06E-04
0		1.9005	1108	0	192.18		0.019005	0.564585987					0.004568879	7.74E-05	0.004491497	5.85E-03	7.46E-01		1.27E+02	4.85E-05
0		1.9055	1132	0	192.68		0.019055	0.576815287					0.004597796	8.08E-05	0.004517025	5.93E-03	7.50E-01		1.26E+02	5.11E-05
0		1.9105	1138	0	193.18		0.019105	0.579872611					0.004597796	8.16E-05	0.004516167	6.02E-03	7.55E-01		1.25E+02	-1.72E-06
0		1.9105	1180	0	193.68		0.019105	0.601273885					0.004658688	8.78E-05	0.004570922	6.10E-03	7.59E-01		1.24E+02	1.10E-04
0		1.9205	1210	0	194.18		0.019205	0.61656051					0.004689682	9.23E-05	0.004597396	6.20E-03	7.64E-01		1.23E+02	5.29E-05
0		1.9255	1223	0	194.68		0.019255	0.623184713					0.00472107	9.43E-05	0.004626791	6.29E-03	7.68E-01		1.22E+02	5.88E-05
0		1.9305	1241	0	195.18		0.019305	0.632356688					0.004768726	9.71E-05	0.004671651	6.39E-03	7.73E-01		1.21E+02	8.97E-05
0		1.938	1253	0	195.68		0.01938	0.638471338					0.00480065	9.90E-05	0.004701688	6.49E-03	7.78E-01		1.20E+02	6.01E-05
0		1.943	1253	0	196.18		0.01943	0.638471338					0.00480065	9.90E-05	0.004701688	6.58E-03	7.82E-01		1.19E+02	0.00E+00
0		1.943	1247	0	196.68		0.01943	0.635414013					0.004832268	9.80E-05	0.004734252	6.68E-03	7.87E-01		1.18E+02	6.51E-05
0		1.948	1235	0	197.18		0.01948	0.629299363					0.004863732	9.61E-05	0.004767594	6.78E-03	7.92E-01		1.17E+02	6.67E-05
0		1.953	1235	0	197.68		0.01953	0.629299363					0.004895427	9.61E-05	0.004799288	6.88E-03	7.97E-01		1.16E+02	6.34E-05
0		1.958	1253	0	198.18		0.01958	0.638471338					0.00492735	9.90E-05	0.004828389	6.97E-03	8.02E-01		1.15E+02	5.82E-05
0		1.963	1253	0	198.68		0.01963	0.638471338					0.00495958	9.90E-05	0.004860618	7.07E-03	8.06E-01		1.14E+02	6.45E-05
0		1.968	1277	0	199.18		0.01968	0.650700637					0.004992115	0.000102789	0.004889326	7.18E-03	8.11E-01		1.13E+02	5.74E-05
0		1.973	1277	0	199.68		0.01973	0.650700637					0.005025032	0.000102789	0.004922243	7.28E-03	8.16E-01		1.12E+02	6.58E-05
0		1.978	1307	0	200.18		0.01978	0.665987261					0.005058484	0.000107675	0.004950809	7.39E-03	8.21E-01		1.11E+02	5.71E-05
0		1.983	1319	0	200.68		0.01983	0.672101911					0.005092637	0.000109661	0.004982976	7.50E-03	8.26E-01		1.10E+02	6.43E-05
0		1.988	1362	0	201.18		0.01988	0.694012739					0.005127567	0.000116928	0.005010639	7.61E-03	8.31E-01		1.09E+02	5.53E-05
0		1.993	1380	0	201.68		0.01993	0.703184713					0.005162955	0.000120039	0.005042917	7.73E-03	8.36E-01		1.08E+02	6.46E-05
0		1.998	1398	0	202.18		0.01998	0.712356688					0.005181108	0.000123191	0.005057918	7.86E-03	8.41E-01		1.07E+02	3.00E-05
0		2.0005	1452	0	202.68		0.020005	0.739872611					0.005218268	0.000132891	0.005085376	7.99E-03	8.46E-01		1.06E+02	5.49E-05
0		2.0055	1465	0	203.18		0.020055	0.746496815					0.005256204	0.000135281	0.005120922	8.12E-03	8.52E-01		1.05E+02	7.11E-05
0		2.0105	1513	0	203.68		0.020105	0.770955414					0.005334217	0.000144292	0.005189925	8.27E-03	8.57E-01		1.04E+02	1.38E-04
0		2.0205	1549	0	204.18		0.020205	0.789299363					0.005373758	0.00015124	0.005222518	8.42E-03	8.62E-01		1.02E+02	6.52E-05
0		2.0255	1555	0	204.68		0.020255	0.792356688					0.005453631	0.000152414	0.005301217	8.57E-03	8.67E-01		1.01E+02	1.57E-04
0		2.0355	1580	0	205.18		0.020355	0.805095541					0.005453631	0.000157354	0.005296277	8.73E-03	8.73E-01		1.00E+02	-9.88E-06
0		2.0355	1567	0	205.68		0.020355	0.798471338					0.005493325	0.000154775	0.00533855	8.88E-03	8.78E-01		9.88E+01	8.45E-05
0		2.0405	1549	0	206.18		0.020405	0.789299363					0.005532943	0.00015124	0.005381703	9.04E-03	8.83E-01		9.78E+01	8.63E-05
0		2.0455	1561	0	206.68		0.020455	0.795414013					0.00557279	0.000153592	0.005419198	9.19E-03	8.89E-01		9.67E+01	7.50E-05
0		2.0505	1567	0	207.18		0.020505	0.798471338					0.005612955	0.000154775	0.00545818	9.34E-03	8.94E-01		9.57E+01	7.80E-05
0		2.0555	1586	0	207.68		0.020555	0.808152866					0.005653516	0.000158551	0.005494965	9.50E-03	9.00E-01		9.47E+01	7.36E-05
0		2.0605	1598	0	208.18		0.020605	0.814267516					0.005673911	0.000160959	0.005512951	9.66E-03	9.05E-01		9.37E+01	3.60E-05
0		2.063	1604	0	208.68		0.02063	0.817324841					0.00571493	0.00016217	0.00555276	9.83E-03	9.11E-01		9.27E+01	7.96E-05
0		2.068	1616	0	209.18		0.02068	0.82343949					0.005756331	0.000164606	0.005591725	9.99E-03	9.16E-01		9.17E+01	7.79E-05
0		2.073	1634	0	209.68		0.02073	0.832611465					0.005798344	0.000168293	0.005630051	1.02E-02	9.22E-01		9.08E+01	7.67E-05
0		2.078	1664	0	210.18		0.02078	0.847898089					0.005841287	0.00017453	0.005666757	1.03E-02	9.28E-01		8.98E+01	7.34E-05
0		2.083	1707	0	210.68		0.02083	0.869808917					0.005885236	0.000183667	0.005701569	1.05E-02	9.33E-01		8.87E+01	6.96E-05
0		2.088	1743	0	211.18		0.02088	0.888152866					0.005929949	0.000191495	0.005738454	1.07E-02	9.39E-01		8.77E+01	7.38E-05
0		2.093	1767	0	211.68		0.02093	0.900382166					0.005975274	0.000196805	0.005778469	1.09E-02	9.45E-01		8.66E+01	8.00E-05
0		2.098	1791	0	212.18		0.02098	0.912611465					0.006021452	0.000202187	0.005819265	1.11E-02	9.51E-01		8.56E+01	8.16E-05
0		2.103	1834	0	212.68		0.02103	0.934522293					0.006068943	0.000212013	0.00585693	1.13E-02	9.56E-01		8.45E+01	7.53E-05
0		2.108	1894	0	213.18		0.02108	0.965095541					0.006117975	0.000226112	0.005891863	1.15E-02	9.62E-01		8.34E+01	6.99E-05
0		2.113	1955	0	213.68		0.02113	0.996178344					0.006218051	0.000240911	0.00597714	1.18E-02	9.68E-01		8.22E+01	1.71E-04
0		2.123	1973	0	214.18		0.02123	1.005350318					0.006243414	0.000245368	0.005998046	1.20E-02	9.74E-01		8.10E+01	4.18E-05
0		2.1255	2009	0	214.68		0.021255	1.023694268					0.006294369	0.000254403	0.006039966	1.23E-02	9.80E-01		7.98E+01	8.38E-05
0		2.1305	1991	0	215.18		0.021305	1.014522293					0.006345019	0.000249865	0.006095154	1.25E-02	9.86E-01		7.87E+01	1.10E-04
0		2.1355	1985	0	215.68		0.021355	1.011464968					0.006395822	0.000248361	0.00614746	1.28E-02	9.93E-01		7.76E+01	1.05E-04
0		2.1405	2003	0	216.18		0.021405	1.020636943					0.006447083	0.000252886	0.006194197	1.30E-02	9.99E-01		7.66E+01	9.35E-05
0		2.1455	2021	0	216.68		0.021455	1.029808917					0.006498726	0.000257452	0.006241275	1.33E-02	1.01E+00		7.56E+01	9.42E-05
0		2.1505	2033	0	217.18		0.021505	1.035923567					0.006550675	0.000260518	0.006290157	1.36E-02	1.01E+00		7.46E+01	9.78E-05
0		2.1555	2045	0	217.68		0.021555	1.042038217					0.00660293	0.000263603	0.006339327	1.38E-02	1.02E+00		7.36E+01	9.83E-05
0		2.1605	2057	0	218.18		0.021605	1.048152866					0.00665558	0.000266705	0.006388874	1.41E-02	1.02E+00		7.27E+01	9.91E-05
0		2.1655	2076	0	218.68		0.021655	1.057834395					0.006708701	0.000271655	0.006437046	1.44E-02	1.03E+00		7.18E+01	9.63E-05
0		2.1705	2094	0	219.18		0.021705	1.067006369					0.00676251	0.000276386	0.006486123	1.46E-02	1.04E+00		7.09E+01	9.82E-05
0		2.1755	2130	0	219.68		0.021755	1.085350318					0.006817554	0.000285971	0.006531583	1.49E-02	1.04E+00		6.99E+01	9.09E-05
0		2.1805	2191	0	220.18		0.021805	1.116433121					0.006873758	0.000302585	0.006571173	1.52E-02	1.05E+00		6.90E+01	7.92E-05
0		2.1855	2221	0	220.68		0.021855	1.131719745					0.00690228	0.000310928	0.006591352	1.55E-02	1.06E+00		6.80E+01	4.04E-05
0		2.188	2257	0	221.18		0.02188	1.150063694					0.006960318	0.000321089	0.006639229	1.59E-02	1.06E+00		6.71E+01	9.58E-05
0		2.193	2299	0	221.68		0.02193	1.171464968					0.007019592	0.000333151	0.006686442	1.62E-02	1.07E+00		6.61E+01	9.44E-05
0		2.198	2354	0	222.18		0.02198	1.199490446					0.007080255	0.000349282	0.006730973	1.65E-02	1.08E+00		6.51E+01	8.91E-05
0		2.203	2408	0	222.68		0.02203	1.227006369					0.007142535	0.00036549	0.006777045	1.69E-02	1.08E+00		6.41E+01	9.21E-05
0		2.208	2481	0	223.18		0.02208	1.264203822					0.007206599	0.000387986	0.006818612	1.73E-02	1.09E+00		6.31E+01	8.31E-05
0		2.213	2548	0	223.68		0.02213	1.298343949					0.007337045	0.000409225	0.00692782	1.77E-02	1.10E+00		6.20E+01	2.18E-04
0		2.223	2572	0	224.18		0.02223	1.310573248					0.007402344	0.00041697	0.006985374	1.81E-02	1.10E+00		6.10E+01	1.15E-04
0		2.228	2554	0	224.68		0.02228	1.301401274					0.00746772	0.000411154	0.007056566	1.85E-02	1.11E+00		6.00E+01	1.42E-04
0		2.233	2578	0	225.18		0.02233	1.313630573					0.007533631	0.000418918	0.007114713	1.89E-02	1.12E+00		5.90E+01	1.16E-04
0		2.238	2596	0	225.68		0.02238	1.322802548					0.0076	0.000424788	0.007175212	1.94E-02	1.13E+00		5.81E+01	1.21E-04
0		2.243	2614	0	226.18		0.02243	1.331974522					0.007666904	0.000430699	0.007236205	1.98E-02	1.13E+00		5.72E+01	1.22E-04
0		2.248	2638	0	226.68		0.02248	1.344203822					0.007700586	0.000438644	0.007261942	2.02E-02	1.14E+00		5.63E+01	5.15E-05
0		2.2505	2650	0	227.18		0.022505	1.350318471					0.007768573	0.000442644	0.007325929	2.07E-02	1.15E+00		5.55E+01	1.28E-04
0		2.2555	2687	0	227.68		0.022555	1.369171975					0.007837185	0.000455091	0.007382094	2.11E-02	1.15E+00		5.46E+01	1.12E-04
0		2.2605	2699	0	228.18		0.022605	1.375286624					0.007906331	0.000459165	0.007447166	2.16E-02	1.16E+00		5.38E+01	1.30E-04
0		2.2655	2729	0	228.68		0.022655	1.390573248					0.007906331	0.000469429	0.007436902	2.21E-02	1.17E+00		5.30E+01	-2.05E-05
0		2.2655	2771	0	229.18		0.022655	1.411974522					0.007977478	0.00048399	0.007493488	2.26E-02	1.18E+00		5.22E+01	1.13E-04
0		2.2705	2814	0	229.68		0.022705	1.43388535					0.008049936	0.000499127	0.007550809	2.30E-02	1.18E+00		5.14E+01	1.15E-04
0		2.2755	2874	0	230.18		0.022755	1.464458599					0.008197783	0.000520639	0.007677145	2.36E-02	1.19E+00		5.06E+01	2.53E-04
0		2.2855	2929	0	230.68		0.022855	1.492484076					0.008273096	0.000540756	0.007732339	2.41E-02	1.20E+00		4.98E+01	1.10E-04
0		2.2905	2983	0	231.18		0.022905	1.52					0.00834972	0.000560879	0.00778884	2.47E-02	1.21E+00		4.90E+01	1.13E-04
0		2.2955	3032	0	231.68		0.022955	1.544968153					0.00834972	0.000579457	0.007770263	2.53E-02	1.22E+00		4.81E+01	-3.72E-05
0		2.2955	3122	0	232.18		0.022955	1.590828025					0.008511274	0.000614368	0.007896906	2.59E-02	1.22E+00		4.73E+01	2.53E-04
0		2.3055	3219	0	232.68		0.023055	1.640254777					0.008594522	0.000653138	0.007941384	2.65E-02	1.23E+00		4.64E+01	8.90E-05
0		2.3105	3316	0	233.18		0.023105	1.689681529					0.008637108	0.000693094	0.007944014	2.72E-02	1.24E+00		4.55E+01	5.26E-06
0		2.313	3370	0	233.68		0.02313	1.717197452					0.008808522	0.000715851	0.008092671	2.79E-02	1.25E+00		4.47E+01	2.97E-04
0		2.323	3358	0	234.18		0.02323	1.711082803					0.008894459	0.000710762	0.008183696	2.86E-02	1.26E+00		4.38E+01	1.82E-04
0		2.328	3388	0	234.68		0.02328	1.726369427					0.008981172	0.000723519	0.008257653	2.94E-02	1.26E+00		4.30E+01	1.48E-04
0		2.333	3419	0	235.18		0.02333	1.742165605					0.008981172	0.00073682	0.008244352	3.01E-02	1.27E+00		4.23E+01	-2.66E-05
0		2.333	3443	0	235.68		0.02333	1.754394904					0.009069045	0.0007472	0.008321844	3.08E-02	1.28E+00		4.15E+01	1.55E-04
0		2.338	3455	0	236.18		0.02338	1.760509554					0.009157529	0.000752418	0.008405111	3.16E-02	1.29E+00		4.08E+01	1.67E-04
0		2.343	3491	0	236.68		0.02343	1.778853503					0.009246701	0.000768179	0.008478521	3.24E-02	1.30E+00		4.01E+01	1.47E-04
0		2.348	3509	0	237.18		0.02348	1.788025478					0.00933665	0.000776121	0.008560528	3.31E-02	1.31E+00		3.94E+01	1.64E-04
0		2.353	3552	0	237.68		0.02353	1.809936306					0.009427452	0.00079526	0.008632193	3.39E-02	1.31E+00		3.87E+01	1.43E-04
0		2.358	3576	0	238.18		0.02358	1.822165605					0.009519338	0.000806043	0.008713295	3.47E-02	1.32E+00		3.81E+01	1.62E-04
0		2.363	3637	0	238.68		0.02363	1.853248408					0.009612535	0.000833776	0.008778759	3.56E-02	1.33E+00		3.74E+01	1.31E-04
0		2.368	3679	0	239.18		0.02368	1.874649682					0.00970735	0.000853144	0.008854206	3.64E-02	1.34E+00		3.68E+01	1.51E-04
0		2.373	3764	0	239.68		0.02373	1.917961783					0.009755796	0.000893022	0.008862774	3.73E-02	1.35E+00		3.62E+01	1.71E-05
0		2.3755	3842	0	240.18		0.023755	1.957707006					0.009854688	0.000930417	0.008924271	3.83E-02	1.36E+00		3.55E+01	1.23E-04
0		2.3805	3921	0	240.68		0.023805	1.997961783					0.010056803	0.000969073	0.009087729	3.92E-02	1.37E+00		3.49E+01	3.27E-04
0		2.3905	4012	0	241.18		0.023905	2.04433121					0.010056803	0.001014577	0.009042226	4.02E-02	1.38E+00		3.42E+01	-9.10E-05
0		2.3905	4096	0	241.68		0.023905	2.087133758					0.010162624	0.001057506	0.009105118	4.13E-02	1.39E+00		3.36E+01	1.26E-04
0		2.3955	4211	0	242.18		0.023955	2.145732484					0.01038028	0.001117721	0.009262559	4.24E-02	1.40E+00		3.29E+01	3.15E-04
0		2.4055	4332	0	242.68		0.024055	2.207388535					0.010491503	0.001182878	0.009308625	4.36E-02	1.40E+00		3.22E+01	9.21E-05
0		2.4105	4399	0	243.18		0.024105	2.241528662					0.01071749	0.00121975	0.00949774	4.48E-02	1.41E+00		3.16E+01	3.78E-04
0		2.4205	4471	0	243.68		0.024205	2.278216561					0.010831643	0.001260005	0.009571638	4.61E-02	1.42E+00		3.09E+01	1.48E-04
0		2.4255	4490	0	244.18		0.024255	2.287898089					0.010831643	0.001270737	0.009560906	4.73E-02	1.43E+00		3.03E+01	-2.15E-05
0		2.4255	4496	0	244.68		0.024255	2.290955414					0.010946191	0.001274135	0.009672056	4.86E-02	1.44E+00		2.97E+01	2.22E-04
0		2.4305	4496	0	245.18		0.024305	2.290955414					0.011061121	0.001274135	0.009786986	4.99E-02	1.45E+00		2.91E+01	2.30E-04
0		2.4355	4526	0	245.68		0.024355	2.306242038					0.011118968	0.001291196	0.009827772	5.12E-02	1.46E+00		2.86E+01	8.16E-05
0		2.438	4556	0	246.18		0.02438	2.321528662					0.011235669	0.001308369	0.009927299	5.25E-02	1.47E+00		2.80E+01	1.99E-04
0		2.443	4605	0	246.7		0.02443	2.346496815					0.011353452	0.001336664	0.010016788	5.38E-02	1.48E+00		2.75E+01	1.72E-04
0		2.448	4641	0	247.2		0.02448	2.364840764					0.011472459	0.001357645	0.010114814	5.52E-02	1.49E+00		2.70E+01	1.96E-04
0		2.453	4701	0	247.7		0.02453	2.395414013					0.011593159	0.001392975	0.010200184	5.66E-02	1.50E+00		2.66E+01	1.71E-04
0		2.458	4774	0	248.2		0.02458	2.432611465					0.011715631	0.001436573	0.010279057	5.80E-02	1.51E+00		2.61E+01	1.58E-04
0		2.463	4840	0	248.7		0.02463	2.466242038					0.011839873	0.001476569	0.010363304	5.95E-02	1.52E+00		2.56E+01	1.68E-04
0		2.468	4913	0	249.2		0.02468	2.50343949					0.011966127	0.001521446	0.010444682	6.10E-02	1.53E+00		2.51E+01	1.63E-04
0		2.473	4998	0	249.7		0.02473	2.546751592					0.012094854	0.001574546	0.010520307	6.26E-02	1.54E+00		2.47E+01	1.51E-04
0		2.478	5107	0	250.2		0.02478	2.602292994					0.012226191	0.001643973	0.010582218	6.42E-02	1.55E+00		2.42E+01	1.24E-04
0		2.483	5203	0	250.7		0.02483	2.651210191					0.012360064	0.00170636	0.010653704	6.59E-02	1.57E+00		2.37E+01	1.43E-04
0		2.488	5306	0	251.2		0.02488	2.703694268					0.012497108	0.001774588	0.010722521	6.77E-02	1.58E+00		2.33E+01	1.38E-04
0		2.493	5452	0	251.7		0.02493	2.778089172					0.012637783	0.00187359	0.010764193	6.96E-02	1.59E+00		2.28E+01	8.33E-05
0		2.498	5591	0	252.2		0.02498	2.848917197					0.012853764	0.001970343	0.010883421	7.16E-02	1.60E+00		2.23E+01	2.38E-04
0		2.5055	5712	0	252.7		0.025055	2.910573248					0.013000287	0.00205655	0.010943736	7.36E-02	1.61E+00		2.19E+01	1.21E-04
0		2.5105	5790	0	253.2		0.025105	2.950318471					0.013148427	0.0021131	0.011035327	7.57E-02	1.62E+00		2.14E+01	1.83E-04
0		2.5155	5839	0	253.7		0.025155	2.975286624					0.013296643	0.002149017	0.011147626	7.79E-02	1.63E+00		2.09E+01	2.25E-04
0		2.5205	5796	0	254.2		0.025205	2.953375796					0.013444783	0.002117482	0.011327302	8.00E-02	1.64E+00		2.05E+01	3.59E-04
0		2.5255	5833	0	254.7		0.025255	2.972229299					0.013593854	0.002144603	0.01144925	8.21E-02	1.65E+00		2.01E+01	2.44E-04
0		2.5305	5869	0	255.2		0.025305	2.990573248					0.01374407	0.002171157	0.011572913	8.43E-02	1.67E+00		1.98E+01	2.47E-04
0		2.5355	5923	0	255.7		0.025355	3.018089172					0.013895293	0.002211294	0.011683999	8.65E-02	1.68E+00		1.94E+01	2.22E-04
0		2.5405	5948	0	256.2		0.025405	3.030828025					0.014047369	0.00223	0.011817369	8.88E-02	1.69E+00		1.90E+01	2.67E-04
0		2.5455	5990	0	256.7		0.025455	3.052229299					0.014200669	0.002261604	0.011939065	9.10E-02	1.70E+00		1.87E+01	2.43E-04
0		2.5505	6044	0	257.2		0.025505	3.079745223					0.014355662	0.002302565	0.012053098	9.33E-02	1.71E+00		1.84E+01	2.28E-04
0		2.5555	6123	0	257.7		0.025555	3.12					0.014512898	0.002363151	0.012149747	9.57E-02	1.73E+00		1.80E+01	1.93E-04
0		2.5605	6220	0	258.2		0.025605	3.169426752					0.01459279	0.002438618	0.012154172	9.81E-02	1.74E+00		1.77E+01	8.85E-06
0		2.563	6323	0	258.7		0.02563	3.221910828					0.014755121	0.002520051	0.01223507	1.01E-01	1.75E+00		1.74E+01	1.62E-04
0		2.568	6420	0	259.2		0.02568	3.27133758					0.014919911	0.002597963	0.012321948	1.03E-01	1.76E+00		1.71E+01	1.74E-04
0		2.573	6516	0	259.7		0.02573	3.320254777					0.015087389	0.00267624	0.012411148	1.06E-01	1.77E+00		1.68E+01	1.78E-04
0		2.578	6631	0	260.2		0.02578	3.378853503					0.015258102	0.002771539	0.012486563	1.09E-01	1.79E+00		1.64E+01	1.51E-04
0		2.583	6770	0	260.7		0.02583	3.449681529					0.015432752	0.002888952	0.0125438	1.12E-01	1.80E+00		1.61E+01	1.14E-04
0		2.588	6940	0	261.2		0.02588	3.536305732					0.015611643	0.003035861	0.012575782	1.15E-01	1.81E+00		1.58E+01	6.40E-05
0		2.593	7103	0	261.7		0.02593	3.619363057					0.015794611	0.003180143	0.012614469	1.18E-01	1.82E+00		1.55E+01	7.74E-05
0		2.598	7260	0	262.2		0.02598	3.699363057					0.016167019	0.00332228	0.012844739	1.21E-01	1.84E+00		1.52E+01	4.61E-04
0		2.608	7357	0	262.7		0.02608	3.748789809					0.016355312	0.00341165	0.012943662	1.25E-01	1.85E+00		1.49E+01	1.98E-04
0		2.613	7424	0	263.2		0.02613	3.782929936					0.016543834	0.003474073	0.013069762	1.28E-01	1.86E+00		1.46E+01	2.52E-04
0		2.618	7375	0	263.7		0.02618	3.757961783					0.01673228	0.003428365	0.013303916	1.31E-01	1.88E+00		1.43E+01	4.68E-04
0		2.623	7418	0	264.2		0.02623	3.779872611					0.016827236	0.003468459	0.013358776	1.35E-01	1.89E+00		1.40E+01	1.10E-04
0		2.6255	7490	0	264.7		0.026255	3.81656051					0.017018764	0.003536117	0.013482648	1.38E-01	1.90E+00		1.38E+01	2.48E-04
0		2.6305	7545	0	265.2		0.026305	3.844585987					0.017211452	0.00358824	0.013623213	1.42E-01	1.92E+00		1.35E+01	2.81E-04
0		2.6355	7581	0	265.7		0.026355	3.862929936					0.017405299	0.003622563	0.013782736	1.46E-01	1.93E+00		1.33E+01	3.19E-04
0		2.6405	7636	0	266.2		0.026405	3.890955414					0.017600459	0.003675317	0.013925142	1.49E-01	1.94E+00		1.30E+01	2.85E-04
0		2.6455	7684	0	266.7		0.026455	3.915414013					0.017797389	0.003721668	0.01407572	1.53E-01	1.96E+00		1.28E+01	3.01E-04
0		2.6505	7775	0	267.2		0.026505	3.961783439					0.01799679	0.00381034	0.01418645	1.57E-01	1.97E+00		1.26E+01	2.21E-04
0		2.6555	7878	0	267.7		0.026555	4.014267516					0.018198879	0.003911965	0.014286914	1.61E-01	1.99E+00		1.24E+01	2.01E-04
0		2.6605	7986	0	268.2		0.026605	4.069299363					0.018403809	0.004019959	0.01438385	1.65E-01	2.00E+00		1.21E+01	1.94E-04
0		2.6655	8101	0	268.7		0.026655	4.127898089					0.018611745	0.004136569	0.014475177	1.69E-01	2.02E+00		1.19E+01	1.83E-04
0		2.6705	8222	0	269.2		0.026705	4.18955414					0.018822841	0.004261062	0.014561778	1.73E-01	2.03E+00		1.17E+01	1.73E-04
0		2.6755	8349	0	269.7		0.026755	4.254267516					0.019037185	0.004393715	0.01464347	1.78E-01	2.05E+00		1.15E+01	1.63E-04
0		2.6805	8477	0	270.2		0.026805	4.319490446					0.019255771	0.004529469	0.014726301	1.82E-01	2.06E+00		1.13E+01	1.66E-04
0		2.6855	8682	0	270.7		0.026855	4.423949045					0.019367567	0.004751191	0.014616376	1.87E-01	2.07E+00		1.11E+01	-2.20E-04
0		2.688	8870	0	271.2		0.02688	4.519745223					0.019595936	0.004959184	0.014636753	1.92E-01	2.09E+00		1.09E+01	4.08E-05
0		2.693	9057	0	271.7		0.02693	4.615031847					0.020061159	0.00517049	0.014890669	1.97E-01	2.10E+00		1.07E+01	5.08E-04
0		2.703	9203	0	272.2		0.02703	4.689426752					0.020296471	0.005338531	0.01495794	2.02E-01	2.12E+00		1.05E+01	1.35E-04
0		2.708	9269	0	272.7		0.02708	4.723057325					0.020532395	0.005415377	0.015117018	2.08E-01	2.13E+00		1.03E+01	3.18E-04
0		2.713	9251	0	273.2		0.02713	4.71388535					0.020768777	0.005394365	0.015374412	2.13E-01	2.15E+00		1.01E+01	5.15E-04
0		2.718	9305	0	273.7		0.02718	4.741401274					0.020768777	0.005457525	0.015311252	2.19E-01	2.17E+00		9.90E+00	-1.26E-04
0		2.718	9354	0	274.2		0.02718	4.766369427					0.021008089	0.005515155	0.015492935	2.24E-01	2.18E+00		9.73E+00	3.63E-04
0		2.723	9432	0	274.7		0.02723	4.80611465					0.021249172	0.005607516	0.015641656	2.30E-01	2.20E+00		9.56E+00	2.97E-04
0		2.728	9493	0	275.2		0.02728	4.837197452					0.02149172	0.005680282	0.015811437	2.35E-01	2.21E+00		9.40E+00	3.40E-04
0		2.733	9547	0	275.7		0.02733	4.864713376					0.021735809	0.00574509	0.015990719	2.41E-01	2.23E+00		9.24E+00	3.59E-04
0		2.738	9614	0	276.2		0.02738	4.898853503					0.021981682	0.00582601	0.016155672	2.47E-01	2.24E+00		9.09E+00	3.30E-04
0		2.743	9687	0	276.7		0.02743	4.936050955					0.022229783	0.00591482	0.016314963	2.53E-01	2.26E+00		8.94E+00	3.19E-04
0		2.748	9789	0	277.2		0.02748	4.988025478					0.022355293	0.006040037	0.016315256	2.59E-01	2.28E+00		8.79E+00	5.86E-07
0		2.7505	9916	0	277.7		0.027505	5.052738854					0.022609548	0.006197778	0.01641177	2.65E-01	2.29E+00		8.65E+00	1.93E-04
0		2.7555	10043	0	278.2		0.027555	5.117452229					0.02286728	0.006357551	0.016509729	2.71E-01	2.31E+00		8.51E+00	1.96E-04
0		2.7605	10189	0	278.7		0.027605	5.191847134					0.023390006	0.006543741	0.016846266	2.78E-01	2.33E+00		8.37E+00	6.73E-04
0		2.7705	10328	0	279.2		0.027705	5.262675159					0.023654911	0.0067235	0.016931411	2.85E-01	2.34E+00		8.23E+00	1.70E-04
0		2.7755	10467	0	279.7		0.027755	5.333503185					0.023654911	0.006905695	0.016749216	2.92E-01	2.36E+00		8.09E+00	-3.64E-04
0		2.7755	10649	0	280.2		0.027755	5.426242038					0.023929217	0.007147935	0.016781281	2.99E-01	2.38E+00		7.96E+00	6.41E-05
0		2.7805	10884	0	280.7		0.027805	5.545987261					0.024488911	0.007466895	0.017022016	3.06E-01	2.39E+00		7.82E+00	4.81E-04
0		2.7905	11084	0	281.2		0.027905	5.647898089					0.024773548	0.007743833	0.017029715	3.14E-01	2.41E+00		7.68E+00	1.54E-05
0		2.7955	11260	0	281.7		0.027955	5.737579618					0.025349599	0.00799171	0.017357888	3.22E-01	2.43E+00		7.54E+00	6.56E-04
0		2.8055	11350	0	282.2		0.028055	5.78343949					0.025639089	0.008119975	0.017519114	3.30E-01	2.45E+00		7.41E+00	3.22E-04
0		2.8105	11375	0	282.7		0.028105	5.796178344					0.025784376	0.008155785	0.017628591	3.38E-01	2.46E+00		7.28E+00	2.19E-04
0		2.813	11435	0	283.2		0.02813	5.826751592					0.025784376	0.008242051	0.017542325	3.47E-01	2.48E+00		7.16E+00	-1.73E-04
0		2.813	11441	0	283.7		0.02813	5.829808917					0.026076873	0.008250703	0.01782617	3.55E-01	2.50E+00		7.04E+00	5.68E-04
0		2.818	11520	0	284.2		0.02818	5.870063694					0.026371293	0.008365038	0.018006255	3.63E-01	2.52E+00		6.93E+00	3.60E-04
0		2.823	11592	0	284.7		0.02823	5.906751592					0.026667408	0.008469928	0.01819748	3.72E-01	2.54E+00		6.82E+00	3.82E-04
0		2.828	11653	0	285.2		0.02828	5.937834395					0.026965217	0.008559304	0.018405913	3.80E-01	2.55E+00		6.72E+00	4.17E-04
0		2.833	11725	0	285.7		0.02833	5.974522293					0.027264796	0.008665401	0.018599395	3.89E-01	2.57E+00		6.62E+00	3.87E-04
0		2.838	11792	0	286.2		0.02838	6.00866242					0.027566541	0.008764717	0.018801824	3.98E-01	2.59E+00		6.52E+00	4.05E-04
0		2.843	11895	0	286.7		0.02843	6.061146497					0.027870911	0.008918501	0.01895241	4.07E-01	2.61E+00		6.42E+00	3.01E-04
0		2.848	11998	0	287.2		0.02848	6.113630573					0.028178592	0.009073622	0.019104971	4.16E-01	2.63E+00		6.33E+00	3.05E-04
0		2.853	12155	0	287.7		0.02853	6.193630573					0.02849035	0.009312642	0.019177709	4.25E-01	2.65E+00		6.23E+00	1.45E-04
0		2.858	12318	0	288.2		0.02858	6.276687898					0.02880635	0.009564083	0.019242267	4.34E-01	2.67E+00		6.14E+00	1.29E-04
0		2.863	12488	0	288.7		0.02863	6.363312102					0.029126898	0.009829892	0.019297006	4.44E-01	2.69E+00		6.05E+00	1.09E-04
0		2.868	12675	0	289.2		0.02868	6.458598726					0.029451841	0.010126489	0.019325352	4.54E-01	2.71E+00		5.95E+00	5.67E-05
0		2.873	12833	0	289.7		0.02873	6.53910828					0.02961686	0.010380526	0.019236334	4.65E-01	2.73E+00		5.86E+00	-1.78E-04
0		2.8755	13075	0	290.2		0.028755	6.662420382					0.029953217	0.010775721	0.019177495	4.76E-01	2.74E+00		5.77E+00	-1.18E-04
0		2.8805	13329	0	290.7		0.028805	6.791847134					0.03063686	0.011198455	0.019438405	4.87E-01	2.76E+00		5.68E+00	5.22E-04
0		2.8905	13504	0	291.2		0.028905	6.881019108					0.030982758	0.01149444	0.019488318	4.98E-01	2.78E+00		5.59E+00	9.98E-05
0		2.8955	13649	0	291.7		0.028955	6.954904459					0.031330975	0.01174261	0.019588365	5.10E-01	2.80E+00		5.50E+00	2.00E-04
0		2.9005	13686	0	292.2		0.029005	6.973757962					0.03168035	0.01180636	0.01987399	5.22E-01	2.82E+00		5.41E+00	5.71E-04
0		2.9055	13740	0	292.7		0.029055	7.001273885					0.032030185	0.011899711	0.020130473	5.34E-01	2.84E+00		5.33E+00	5.13E-04
0		2.9105	13722	0	293.2		0.029105	6.992101911					0.032380873	0.011868553	0.020512319	5.46E-01	2.86E+00		5.25E+00	7.64E-04
0		2.9155	13807	0	293.7		0.029155	7.035414013					0.032733561	0.012016047	0.020717514	5.58E-01	2.88E+00		5.17E+00	4.10E-04
0		2.9205	13879	0	294.2		0.029205	7.072101911					0.03308779	0.012141695	0.020946095	5.70E-01	2.91E+00		5.10E+00	4.57E-04
0		2.9255	13928	0	294.7		0.029255	7.097070064					0.03344379	0.012227579	0.021216211	5.82E-01	2.93E+00		5.03E+00	5.40E-04
0		2.9305	14018	0	295.2		0.029305	7.142929936					0.033802096	0.012386114	0.021415982	5.94E-01	2.95E+00		4.96E+00	4.00E-04
0		2.9355	14109	0	295.7		0.029355	7.189299363					0.033982446	0.012547449	0.021434997	6.07E-01	2.97E+00		4.89E+00	3.80E-05
0		2.938	14206	0	296.2		0.02938	7.238726115					0.034345694	0.01272057	0.021625124	6.20E-01	2.99E+00		4.83E+00	3.80E-04
0		2.943	14309	0	296.7		0.02943	7.291210191					0.034711949	0.012905699	0.02180625	6.33E-01	3.01E+00		4.76E+00	3.62E-04
0		2.948	14442	0	297.2		0.02948	7.358980892					0.035082357	0.013146727	0.02193563	6.46E-01	3.03E+00		4.70E+00	2.59E-04
0		2.953	14635	0	297.7		0.02953	7.457324841					0.035457694	0.013500455	0.021957239	6.59E-01	3.06E+00		4.64E+00	4.32E-05
0		2.958	14829	0	298.2		0.02958	7.556178344					0.035838051	0.013860749	0.021977302	6.73E-01	3.08E+00		4.57E+00	4.01E-05
0		2.963	15029	0	298.7		0.02963	7.658089172					0.036223414	0.014237152	0.021986262	6.87E-01	3.10E+00		4.51E+00	1.79E-05
0		2.968	15222	0	299.2		0.02968	7.756433121					0.036614242	0.014605163	0.02200908	7.02E-01	3.12E+00		4.45E+00	4.56E-05
0		2.973	15458	0	299.7		0.02973	7.876687898					0.037011554	0.015061546	0.021950008	7.17E-01	3.14E+00		4.39E+00	-1.18E-04
0		2.978	15731	0	300.2		0.02978	8.015796178					0.037819299	0.015598241	0.022221059	7.33E-01	3.17E+00		4.32E+00	5.42E-04
0		2.988	15973	0	300.7		0.02988	8.13910828					0.038228102	0.016081848	0.022146254	7.49E-01	3.19E+00		4.26E+00	-1.50E-04
0		2.993	16118	0	301.2		0.02993	8.212993631					0.038639592	0.016375149	0.022264443	7.65E-01	3.21E+00		4.20E+00	2.36E-04
0		2.998	16184	0	301.7		0.02998	8.246624204					0.038846185	0.01650953	0.022336655	7.82E-01	3.23E+00		4.14E+00	1.44E-04
0		3.0005	16251	0	302.2		0.030005	8.280764331					0.039260376	0.016646508	0.022613868	7.98E-01	3.26E+00		4.08E+00	5.54E-04
0		3.0055	16263	0	302.7		0.030055	8.286878981					0.039675726	0.016671101	0.023004625	8.15E-01	3.28E+00		4.02E+00	7.82E-04
0		3.0105	16342	0	303.2		0.030105	8.327133758					0.040093	0.016833459	0.023259541	8.32E-01	3.30E+00		3.97E+00	5.10E-04
0		3.0155	16414	0	303.7		0.030155	8.363821656					0.040511968	0.016982117	0.023529852	8.49E-01	3.33E+00		3.92E+00	5.41E-04
0		3.0205	16475	0	304.2		0.030205	8.394904459					0.040932707	0.017108574	0.023824133	8.66E-01	3.35E+00		3.87E+00	5.89E-04
0		3.0255	16553	0	304.7		0.030255	8.434649682					0.041355599	0.017270956	0.024084642	8.83E-01	3.37E+00		3.82E+00	5.21E-04
0		3.0305	16644	0	305.2		0.030305	8.481019108					0.041780885	0.017461372	0.024319513	9.00E-01	3.40E+00		3.77E+00	4.70E-04
0		3.0355	16741	0	305.7		0.030355	8.53044586					0.042208873	0.017665493	0.02454338	9.18E-01	3.42E+00		3.73E+00	4.48E-04
0		3.0405	16856	0	306.2		0.030405	8.589044586					0.042640248	0.017909028	0.024731221	9.36E-01	3.45E+00		3.68E+00	3.76E-04
0		3.0455	17007	0	306.7		0.030455	8.665987261					0.043075943	0.018231331	0.024844611	9.54E-01	3.47E+00		3.64E+00	2.27E-04
0		3.0505	17195	0	307.2		0.030505	8.761783439					0.04351672	0.018636627	0.024880092	9.73E-01	3.50E+00		3.59E+00	7.10E-05
0		3.0555	17406	0	307.7		0.030555	8.869299363					0.043962732	0.019096814	0.024865919	9.92E-01	3.52E+00		3.55E+00	-2.83E-05
0		3.0605	17606	0	308.2		0.030605	8.971210191					0.044188439	0.019538191	0.024650248	1.01E+00	3.55E+00		3.51E+00	-4.31E-04
0		3.063	17830	0	308.7		0.03063	9.085350318					0.04464579	0.02003852	0.02460727	1.03E+00	3.57E+00		3.46E+00	-8.60E-05
0		3.068	18072	0	309.2		0.03068	9.20866242					0.045110146	0.020586162	0.024523984	1.05E+00	3.60E+00		3.42E+00	-1.67E-04
0		3.073	18380	0	309.7		0.03073	9.365605096					0.045581904	0.021293839	0.024288065	1.07E+00	3.62E+00		3.37E+00	-4.72E-04
0		3.078	18653	0	310.2		0.03078	9.504713376					0.046537293	0.021931096	0.024606197	1.10E+00	3.64E+00		3.33E+00	6.36E-04
0		3.088	18846	0	310.7		0.03088	9.603057325					0.047018146	0.02238728	0.024630866	1.12E+00	3.67E+00		3.28E+00	4.93E-05
0		3.093	18901	0	311.2		0.03093	9.631082803					0.047500694	0.02251814	0.024982554	1.14E+00	3.69E+00		3.24E+00	7.03E-04
0		3.098	18979	0	311.7		0.03098	9.670828025					0.047985089	0.022704378	0.025280711	1.16E+00	3.72E+00		3.20E+00	5.96E-04
0		3.103	19046	0	312.2		0.03103	9.704968153					0.048471178	0.022864964	0.025606215	1.19E+00	3.75E+00		3.16E+00	6.51E-04
0		3.108	19112	0	312.7		0.03108	9.738598726					0.048959038	0.023023706	0.025935332	1.21E+00	3.77E+00		3.12E+00	6.58E-04
0		3.113	19185	0	313.2		0.03113	9.775796178					0.049448834	0.023199924	0.02624891	1.23E+00	3.80E+00		3.08E+00	6.27E-04
0		3.118	19264	0	313.7		0.03118	9.816050955					0.049940707	0.023391383	0.026549324	1.26E+00	3.82E+00		3.05E+00	6.01E-04
0		3.123	19348	0	314.2		0.03123	9.858853503					0.050187682	0.023595822	0.026591859	1.28E+00	3.85E+00		3.01E+00	8.51E-05
0		3.1255	19427	0	314.7		0.031255	9.89910828					0.050187682	0.023788904	0.026398777	1.30E+00	3.88E+00		2.98E+00	-3.86E-04
0		3.1255	19536	0	315.2		0.031255	9.954649682					0.050687032	0.0240566	0.026630432	1.33E+00	3.90E+00		2.94E+00	4.63E-04
0		3.1305	19663	0	315.7		0.031305	10.01936306					0.051189618	0.024370392	0.026819226	1.35E+00	3.93E+00		2.91E+00	3.78E-04
0		3.1355	19790	0	316.2		0.031355	10.08407643					0.051696599	0.024686217	0.027010381	1.38E+00	3.96E+00		2.88E+00	3.82E-04
0		3.1405	20008	0	316.7		0.031405	10.19515924					0.052209516	0.025233083	0.026976433	1.40E+00	3.98E+00		2.84E+00	-6.79E-05
0		3.1455	20256	0	317.2		0.031455	10.32152866					0.053247223	0.02586249	0.027384733	1.43E+00	4.01E+00		2.81E+00	8.17E-04
0		3.1555	20474	0	317.7		0.031555	10.43261146					0.053771707	0.026422162	0.027349545	1.45E+00	4.04E+00		2.78E+00	-7.04E-05
0		3.1605	20698	0	318.2		0.031605	10.54675159					0.053771707	0.027003479	0.026768228	1.48E+00	4.07E+00		2.75E+00	-1.16E-03
0		3.1605	20988	0	318.7		0.031605	10.69452229					0.054849796	0.027765473	0.027084324	1.51E+00	4.09E+00		2.71E+00	6.32E-04
0		3.1705	21327	0	319.2		0.031705	10.86726115					0.05539693	0.028669657	0.026727273	1.54E+00	4.12E+00		2.68E+00	-7.14E-04
0		3.1755	21623	0	319.7		0.031755	11.01808917					0.055951389	0.029470999	0.02648039	1.57E+00	4.15E+00		2.65E+00	-4.94E-04
0		3.1805	21902	0	320.2		0.031805	11.16025478					0.056791064	0.03023643	0.026554634	1.60E+00	4.17E+00		2.61E+00	1.48E-04
0		3.188	22041	0	320.7		0.03188	11.2310828					0.057353382	0.030621436	0.026731947	1.63E+00	4.20E+00		2.58E+00	3.55E-04
0		3.193	22101	0	321.2		0.03193	11.26165605					0.057917318	0.030788378	0.027128941	1.66E+00	4.23E+00		2.55E+00	7.94E-04
0		3.198	22168	0	321.7		0.03198	11.29579618					0.057917318	0.030975333	0.026941985	1.69E+00	4.25E+00		2.52E+00	-3.74E-04
0		3.198	22252	0	322.2		0.03198	11.33859873					0.058484796	0.031210524	0.027274272	1.72E+00	4.28E+00		2.49E+00	6.65E-04
0		3.203	22295	0	322.7		0.03203	11.36050955					0.059053981	0.031331264	0.027722717	1.75E+00	4.31E+00		2.46E+00	8.97E-04
0		3.208	22386	0	323.2		0.03208	11.40687898					0.059625471	0.031587551	0.02803792	1.78E+00	4.34E+00		2.43E+00	6.30E-04
0		3.213	22476	0	323.7		0.03213	11.45273885					0.060199573	0.031842049	0.028357524	1.82E+00	4.36E+00		2.40E+00	6.39E-04
0		3.218	22591	0	324.2		0.03218	11.51133758					0.060776682	0.032168727	0.028607955	1.85E+00	4.39E+00		2.38E+00	5.01E-04
0		3.223	22712	0	324.7		0.03223	11.57299363					0.061356949	0.032514248	0.028842701	1.88E+00	4.42E+00		2.35E+00	4.69E-04
0		3.228	22839	0	325.2		0.03228	11.63770701					0.061940847	0.032878889	0.029061959	1.91E+00	4.45E+00		2.33E+00	4.39E-04
0		3.233	22997	0	325.7		0.03233	11.71821656					0.062529522	0.033335374	0.029194148	1.95E+00	4.48E+00		2.30E+00	2.64E-04
0		3.238	23214	0	326.2		0.03238	11.82878981					0.063124121	0.033967448	0.029156673	1.98E+00	4.51E+00		2.28E+00	-7.49E-05
0		3.243	23462	0	326.7		0.03243	11.95515924					0.063725127	0.034697087	0.02902804	2.01E+00	4.54E+00		2.25E+00	-2.57E-04
0		3.248	23717	0	327.2		0.03248	12.08509554					0.064028873	0.035455406	0.028573466	2.05E+00	4.57E+00		2.23E+00	-9.09E-04
0		3.2505	23971	0	327.7		0.032505	12.21452229					0.064643064	0.036218901	0.028424163	2.09E+00	4.60E+00		2.20E+00	-2.99E-04
0		3.2555	24243	0	328.2		0.032555	12.35312102					0.065265268	0.037045519	0.028219749	2.12E+00	4.62E+00		2.18E+00	-4.09E-04
0		3.2605	24600	0	328.7		0.032605	12.53503185					0.066527866	0.03814461	0.028383257	2.16E+00	4.65E+00		2.15E+00	3.27E-04
0		3.2705	24957	0	329.2		0.032705	12.71694268					0.067167637	0.039259767	0.02790787	2.20E+00	4.68E+00		2.13E+00	-9.51E-04
0		3.2755	25265	0	329.7		0.032755	12.87388535					0.067813803	0.040234774	0.027579029	2.24E+00	4.71E+00		2.10E+00	-6.58E-04
0		3.2805	25459	0	330.2		0.032805	12.97273885					0.069113701	0.04085504	0.028258661	2.28E+00	4.74E+00		2.08E+00	1.36E-03
0		3.2905	25562	0	330.7		0.032905	13.02522293					0.069766045	0.041186285	0.02857976	2.32E+00	4.76E+00		2.05E+00	6.42E-04
0		3.2955	25647	0	331.2		0.032955	13.06853503					0.069766045	0.04146065	0.028305395	2.36E+00	4.79E+00		2.03E+00	-5.49E-04
0		3.2955	25628	0	331.7		0.032955	13.0588535					0.070419917	0.041399242	0.029020675	2.41E+00	4.82E+00		2.00E+00	1.43E-03
0		3.3005	25701	0	332.2		0.033005	13.09605096					0.071075879	0.041635425	0.029440454	2.45E+00	4.85E+00		1.98E+00	8.40E-04
0		3.3055	25792	0	332.7		0.033055	13.14242038					0.071734312	0.041930786	0.029803527	2.49E+00	4.88E+00		1.96E+00	7.26E-04
0		3.3105	25895	0	333.2		0.033105	13.19490446					0.07206507	0.042266354	0.029798716	2.53E+00	4.91E+00		1.94E+00	-9.62E-06
0		3.313	26034	0	333.7		0.03313	13.26573248					0.072729822	0.04272133	0.030008492	2.57E+00	4.94E+00		1.92E+00	4.20E-04
0		3.318	26149	0	334.2		0.03318	13.32433121					0.073397962	0.043099589	0.030298373	2.62E+00	4.97E+00		1.90E+00	5.80E-04
0		3.323	26300	0	334.7		0.03323	13.40127389					0.074070408	0.043598792	0.030471616	2.66E+00	5.00E+00		1.88E+00	3.46E-04
0		3.328	26487	0	335.2		0.03328	13.49656051					0.07474786	0.044220994	0.030526866	2.71E+00	5.03E+00		1.86E+00	1.10E-04
0		3.333	26693	0	335.7		0.03333	13.60152866					0.075431172	0.044911518	0.030519654	2.75E+00	5.06E+00		1.84E+00	-1.44E-05
0		3.338	26947	0	336.2		0.03338	13.73095541					0.076121274	0.045770305	0.030350969	2.80E+00	5.09E+00		1.82E+00	-3.37E-04
0		3.343	27226	0	336.7		0.03343	13.87312102					0.076818471	0.046722991	0.03009548	2.84E+00	5.12E+00		1.80E+00	-5.11E-04
0		3.348	27504	0	337.2		0.03348	14.01477707					0.077523057	0.047682024	0.029841034	2.89E+00	5.15E+00		1.78E+00	-5.09E-04
0		3.353	27806	0	337.7		0.03353	14.16866242					0.078236115	0.048734891	0.029501224	2.94E+00	5.18E+00		1.76E+00	-6.80E-04
0		3.358	28169	0	338.2		0.03358	14.35363057					0.078959197	0.050015639	0.028943559	2.99E+00	5.21E+00		1.74E+00	-1.12E-03
0		3.363	28593	0	338.7		0.03363	14.56968153					0.08042465	0.051532642	0.028892008	3.04E+00	5.24E+00		1.72E+00	-1.03E-04
0		3.373	28926	0	339.2		0.03373	14.73936306					0.080794866	0.052739951	0.028054915	3.09E+00	5.27E+00		1.70E+00	-1.67E-03
0		3.3755	29198	0	339.7		0.033755	14.87796178					0.081540382	0.053736474	0.027803908	3.15E+00	5.30E+00		1.68E+00	-5.02E-04
0		3.3805	29325	0	340.2		0.033805	14.94267516					0.082288981	0.054204957	0.028084024	3.20E+00	5.32E+00		1.66E+00	5.60E-04
0		3.3855	29440	0	340.7		0.033855	15.00127389					0.08303851	0.054630927	0.028407582	3.26E+00	5.35E+00		1.64E+00	6.47E-04
0		3.3905	29398	0	341.2		0.033905	14.97987261					0.083788497	0.054475162	0.029313335	3.31E+00	5.38E+00		1.63E+00	1.81E-03
0		3.3955	29476	0	341.7		0.033955	15.01961783					0.084540943	0.054764617	0.029776326	3.37E+00	5.41E+00		1.61E+00	9.26E-04
0		3.4005	29591	0	342.2		0.034005	15.07821656					0.08529586	0.055192777	0.030103083	3.42E+00	5.44E+00		1.59E+00	6.54E-04
0		3.4055	29670	0	342.7		0.034055	15.11847134					0.08605386	0.05548787	0.03056599	3.48E+00	5.47E+00		1.57E+00	9.26E-04
0		3.4105	29833	0	343.2		0.034105	15.20152866					0.086815096	0.056099219	0.030715877	3.53E+00	5.50E+00		1.56E+00	3.00E-04
0		3.4155	29924	0	343.7		0.034155	15.24789809					0.087580038	0.056441981	0.031138057	3.59E+00	5.53E+00		1.54E+00	8.44E-04
0		3.4205	30124	0	344.2		0.034205	15.34980892					0.088349834	0.057198974	0.031150861	3.65E+00	5.57E+00		1.53E+00	2.56E-05
0		3.4255	30305	0	344.7		0.034255	15.44203822					0.089124713	0.057888399	0.031236315	3.70E+00	5.60E+00		1.51E+00	1.71E-04
0		3.4305	30523	0	345.2		0.034305	15.55312102					0.089905682	0.058724238	0.031181443	3.76E+00	5.63E+00		1.50E+00	-1.10E-04
0		3.4355	30783	0	345.7		0.034355	15.6856051					0.090299904	0.059728945	0.030570959	3.82E+00	5.66E+00		1.48E+00	-1.22E-03
0		3.438	31110	0	346.2		0.03438	15.8522293					0.091096516	0.061004656	0.03009186	3.88E+00	5.69E+00		1.47E+00	-9.58E-04
0		3.443	31424	0	346.7		0.03443	16.0122293					0.091901064	0.062242337	0.029658727	3.95E+00	5.72E+00		1.45E+00	-8.66E-04
0		3.448	31733	0	347.2		0.03448	16.16968153					0.092714325	0.063472444	0.029241881	4.01E+00	5.75E+00		1.43E+00	-8.34E-04
0		3.453	32108	0	347.7		0.03453	16.36076433					0.093537675	0.06498146	0.028556215	4.07E+00	5.78E+00		1.42E+00	-1.37E-03
0		3.458	32525	0	348.2		0.03458	16.57324841					0.09437128	0.066680304	0.027690977	4.14E+00	5.80E+00		1.40E+00	-1.73E-03
0		3.463	32913	0	348.7		0.03463	16.77095541					0.096055611	0.06828069	0.027774922	4.21E+00	5.83E+00		1.39E+00	1.68E-04
0		3.473	33197	0	349.2		0.03473	16.91566879					0.096902936	0.069464136	0.027438801	4.28E+00	5.86E+00		1.37E+00	-6.72E-04
0		3.478	33318	0	349.7		0.03478	16.97732484					0.09775365	0.069971439	0.027782211	4.35E+00	5.89E+00		1.35E+00	6.87E-04
0		3.483	33463	0	350.2		0.03483	17.05121019					0.098606439	0.070581796	0.028024643	4.42E+00	5.91E+00		1.34E+00	4.85E-04
0		3.488	33481	0	350.7		0.03488	17.06038217					0.099460312	0.07065775	0.028802563	4.49E+00	5.94E+00		1.32E+00	1.56E-03
0		3.493	33548	0	351.2		0.03493	17.09452229					0.100316197	0.070940824	0.029375374	4.56E+00	5.97E+00		1.31E+00	1.15E-03
0		3.498	33639	0	351.7		0.03498	17.14089172					0.100745408	0.071326204	0.029419203	4.63E+00	6.00E+00		1.30E+00	8.77E-05
0		3.5005	33747	0	352.2		0.035005	17.19592357					0.101607064	0.071784933	0.02982213	4.70E+00	6.03E+00		1.28E+00	8.06E-04
0		3.5055	33893	0	352.7		0.035055	17.27031847					0.102471968	0.072407405	0.030064563	4.78E+00	6.06E+00		1.27E+00	4.85E-04
0		3.5105	34002	0	353.2		0.035105	17.32585987					0.10334049	0.072873879	0.030466612	4.85E+00	6.09E+00		1.26E+00	8.04E-04
0		3.5155	34177	0	353.7		0.035155	17.41503185					0.104213471	0.073625937	0.030587534	4.92E+00	6.12E+00		1.24E+00	2.42E-04
0		3.5205	34352	0	354.2		0.035205	17.50420382					0.104213471	0.074381856	0.029831615	5.00E+00	6.15E+00		1.23E+00	-1.51E-03
0		3.5205	34546	0	354.7		0.035205	17.60305732					0.105097013	0.075224359	0.029872654	5.07E+00	6.18E+00		1.22E+00	8.21E-05
0		3.5255	34812	0	355.2		0.035255	17.73859873					0.105987955	0.076387256	0.0296007	5.15E+00	6.21E+00		1.21E+00	-5.44E-04
0		3.5305	35127	0	355.7		0.035305	17.89910828					0.107785713	0.077775906	0.030009807	5.23E+00	6.24E+00		1.19E+00	8.18E-04
0		3.5405	35435	0	356.2		0.035405	18.05605096					0.108692376	0.079145793	0.029546583	5.31E+00	6.27E+00		1.18E+00	-9.26E-04
0		3.5455	35738	0	356.7		0.035455	18.21044586					0.109608057	0.08050511	0.029102947	5.39E+00	6.30E+00		1.17E+00	-8.87E-04
0		3.5505	36143	0	357.2		0.035505	18.41681529					0.110533994	0.082340093	0.0281939	5.47E+00	6.33E+00		1.16E+00	-1.82E-03
0		3.5555	36543	0	357.7		0.035555	18.62063694					0.111470032	0.084172719	0.027297313	5.55E+00	6.36E+00		1.14E+00	-1.79E-03
0		3.5605	36936	0	358.2		0.035605	18.82089172					0.111942554	0.085992917	0.025949637	5.64E+00	6.38E+00		1.13E+00	-2.70E-03
0		3.563	37250	0	358.7		0.03563	18.98089172					0.113844669	0.087461216	0.026383452	5.73E+00	6.41E+00		1.12E+00	8.68E-04
0		3.573	37408	0	359.2		0.03573	19.06140127					0.114798732	0.088204743	0.02659399	5.81E+00	6.44E+00		1.11E+00	4.21E-04
0		3.578	37486	0	359.7		0.03578	19.1011465					0.115754261	0.08857296	0.027181301	5.90E+00	6.46E+00		1.09E+00	1.17E-03
0		3.583	37523	0	360.2		0.03583	19.12					0.116710108	0.088747896	0.027962212	5.99E+00	6.49E+00		1.08E+00	1.56E-03
0		3.588	37511	0	360.7		0.03588	19.11388535					0.116710108	0.088691141	0.028018967	6.08E+00	6.52E+00		1.07E+00	1.14E-04
0		3.588	37492	0	361.2		0.03588	19.10420382					0.117665408	0.088601317	0.029064091	6.17E+00	6.55E+00		1.06E+00	2.09E-03
0		3.593	37499	0	361.7		0.03593	19.1077707					0.118621025	0.088634405	0.029986621	6.26E+00	6.58E+00		1.05E+00	1.85E-03
0		3.598	37517	0	362.2		0.03598	19.11694268					0.119577713	0.088719516	0.030858197	6.35E+00	6.61E+00		1.04E+00	1.74E-03
0		3.603	37583	0	362.7		0.03603	19.15057325					0.120536783	0.089031942	0.031504841	6.43E+00	6.64E+00		1.03E+00	1.29E-03
0		3.608	37704	0	363.2		0.03608	19.2122293					0.121499561	0.089606149	0.031893412	6.52E+00	6.67E+00		1.02E+00	7.77E-04
0		3.613	37874	0	363.7		0.03613	19.2988535					0.122466732	0.090416004	0.032050729	6.61E+00	6.70E+00		1.01E+00	3.15E-04
0		3.618	38049	0	364.2		0.03618	19.38802548					0.123439599	0.091253484	0.032186115	6.71E+00	6.74E+00		1.00E+00	2.71E-04
0		3.623	38321	0	364.7		0.03623	19.5266242					0.12392958	0.09256283	0.031366749	6.80E+00	6.77E+00		9.95E-01	-1.64E-03
0		3.6255	38606	0	365.2		0.036255	19.67184713					0.124917643	0.093944762	0.030972881	6.89E+00	6.80E+00		9.86E-01	-7.88E-04
0		3.6305	38957	0	365.7		0.036305	19.85070064					0.125914178	0.095660791	0.030253387	6.99E+00	6.83E+00		9.77E-01	-1.44E-03
0		3.6355	39271	0	366.2		0.036355	20.01070064					0.126918803	0.09720909	0.029709712	7.09E+00	6.86E+00		9.68E-01	-1.09E-03
0		3.6405	39592	0	366.7		0.036405	20.17426752					0.127932675	0.098804754	0.029127921	7.18E+00	6.89E+00		9.59E-01	-1.16E-03
0		3.6455	39997	0	367.2		0.036455	20.38063694					0.129982306	0.100836507	0.029145798	7.29E+00	6.92E+00		9.49E-01	3.58E-05
0		3.6555	40451	0	367.7		0.036555	20.61197452					0.131016917	0.10313866	0.027878257	7.39E+00	6.94E+00		9.40E-01	-2.54E-03
0		3.6605	40766	0	368.2		0.036605	20.77248408					0.132058701	0.104751237	0.027307464	7.49E+00	6.97E+00		9.30E-01	-1.14E-03
0		3.6655	41014	0	368.7		0.036655	20.8988535					0.133105643	0.106029622	0.027076021	7.60E+00	7.00E+00		9.21E-01	-4.63E-04
0		3.6705	41171	0	369.2		0.036705	20.9788535					0.134155274	0.10684293	0.027312344	7.71E+00	7.03E+00		9.12E-01	4.73E-04
0		3.6755	41225	0	369.7		0.036755	21.00636943					0.135206446	0.107123385	0.028083061	7.81E+00	7.05E+00		9.03E-01	1.54E-03
0		3.6805	41292	0	370.2		0.036805	21.04050955					0.136259478	0.107471868	0.02878761	7.92E+00	7.08E+00		8.94E-01	1.41E-03
0		3.6855	41371	0	370.7		0.036855	21.08076433					0.136787185	0.107883492	0.028903693	8.03E+00	7.11E+00		8.86E-01	2.32E-04
0		3.688	41479	0	371.2		0.03688	21.13579618					0.137845363	0.108447492	0.029397871	8.14E+00	7.14E+00		8.78E-01	9.88E-04
0		3.693	41588	0	371.7		0.03693	21.19133758					0.138906318	0.109018206	0.029888113	8.25E+00	7.17E+00		8.70E-01	9.80E-04
0		3.698	41697	0	372.2		0.03698	21.24687898					0.139970204	0.109590417	0.030379787	8.36E+00	7.20E+00		8.62E-01	9.83E-04
0		3.703	41818	0	372.7		0.03703	21.30853503					0.141037401	0.110227378	0.030810024	8.47E+00	7.23E+00		8.54E-01	8.60E-04
0		3.708	41957	0	373.2		0.03708	21.37936306					0.142108994	0.110961371	0.031147622	8.58E+00	7.26E+00		8.47E-01	6.75E-04
0		3.713	42163	0	373.7		0.03713	21.48433121					0.143186828	0.11205364	0.031133188	8.69E+00	7.30E+00		8.40E-01	-2.89E-05
0		3.718	42447	0	374.2		0.03718	21.62904459					0.144271682	0.113568257	0.030703424	8.80E+00	7.33E+00		8.32E-01	-8.60E-04
0		3.723	42714	0	374.7		0.03723	21.76509554					0.145363554	0.115001484	0.03036207	8.92E+00	7.36E+00		8.25E-01	-6.83E-04
0		3.728	42998	0	375.2		0.03728	21.90980892					0.146462981	0.116535829	0.029927152	9.03E+00	7.39E+00		8.18E-01	-8.70E-04
0		3.733	43307	0	375.7		0.03733	22.06726115					0.147569261	0.118216789	0.029352472	9.15E+00	7.42E+00		8.10E-01	-1.15E-03
0		3.738	43536	0	376.2		0.03738	22.18394904					0.148683783	0.119470315	0.029213469	9.27E+00	7.44E+00		8.03E-01	-2.78E-04
0		3.743	43954	0	376.7		0.03743	22.39694268					0.148683783	0.121775457	0.026908327	9.39E+00	7.47E+00		7.95E-01	-4.61E-03
0		3.743	44311	0	377.2		0.03743	22.5788535					0.150383675	0.123761642	0.026622034	9.52E+00	7.50E+00		7.88E-01	-5.73E-04
0		3.7505	44650	0	377.7		0.037505	22.75159236					0.151524873	0.125662555	0.025862318	9.64E+00	7.52E+00		7.80E-01	-1.52E-03
0		3.7555	44934	0	378.2		0.037555	22.89630573					0.152672465	0.127266213	0.025406252	9.77E+00	7.55E+00		7.73E-01	-9.12E-04
0		3.7605	45152	0	378.7		0.037605	23.00738854					0.153825917	0.128504088	0.025321829	9.90E+00	7.57E+00		7.65E-01	-1.69E-04
0		3.7655	45394	0	379.2		0.037655	23.13070064					0.154983994	0.129885259	0.025098734	1.00E+01	7.60E+00		7.58E-01	-4.46E-04
0		3.7705	45515	0	379.7		0.037705	23.19235669					0.156144682	0.130578614	0.025566068	1.02E+01	7.63E+00		7.51E-01	9.35E-04
0		3.7755	45599	0	380.2		0.037755	23.23515924					0.158472834	0.131061036	0.027411799	1.03E+01	7.65E+00		7.44E-01	3.69E-03
0		3.7855	45781	0	380.7		0.037855	23.32789809					0.159639917	0.132109336	0.027530582	1.04E+01	7.68E+00		7.37E-01	2.38E-04
0		3.7905	45835	0	381.2		0.037905	23.35541401					0.160808618	0.132421173	0.028387445	1.06E+01	7.71E+00		7.30E-01	1.71E-03
0		3.7955	45908	0	381.7		0.037955	23.39261146					0.161979255	0.132843315	0.02913594	1.07E+01	7.74E+00		7.24E-01	1.50E-03
0		3.8005	45987	0	382.2		0.038005	23.43286624					0.163153433	0.133300911	0.029852522	1.08E+01	7.77E+00		7.18E-01	1.43E-03
0		3.8055	46186	0	382.7		0.038055	23.53426752					0.164333	0.134457076	0.029875924	1.10E+01	7.80E+00		7.12E-01	4.68E-05
0		3.8105	46410	0	383.2		0.038105	23.64840764					0.164925369	0.13576446	0.02916091	1.11E+01	7.83E+00		7.06E-01	-1.43E-03
0		3.813	46592	0	383.7		0.03813	23.7411465					0.166116197	0.136831367	0.02928483	1.12E+01	7.86E+00		7.00E-01	2.48E-04
0		3.818	46888	0	384.2		0.03818	23.89197452					0.167312643	0.138575475	0.028737168	1.14E+01	7.88E+00		6.94E-01	-1.10E-03
0		3.823	47033	0	384.7		0.03823	23.96585987					0.167312643	0.139433883	0.027878761	1.15E+01	7.91E+00		6.88E-01	-1.72E-03
0		3.823	46380	0	385.2		0.03823	23.63312102					0.167312643	0.135588997	0.031723646	1.16E+01	7.94E+00		6.82E-01	7.69E-03
0		3.823	47354	0	385.7		0.03823	24.12942675					0.170983611	0.141343649	0.029639963	1.18E+01	7.97E+00		6.77E-01	-4.17E-03
0		3.838	48703	0	386.2		0.03838	24.81681529					0.174737815	0.149511427	0.025226388	1.19E+01	8.00E+00		6.70E-01	-8.83E-03
0		3.853	49532	0	386.7		0.03853	25.23923567					0.178533178	0.154644574	0.023888604	1.21E+01	8.02E+00		6.64E-01	-2.68E-03
0		3.868	49780	0	387.2		0.03868	25.3656051					0.179799841	0.15619702	0.023602821	1.22E+01	8.05E+00		6.57E-01	-5.72E-04
0		3.873	49653	0	387.7		0.03873	25.30089172					0.179799841	0.155401049	0.024398792	1.24E+01	8.07E+00		6.51E-01	1.59E-03
0		3.873	49768	0	388.2		0.03873	25.35949045					0.180433904	0.156121723	0.024312181	1.26E+01	8.10E+00		6.45E-01	-1.73E-04
0		3.8755	49780	0	388.7		0.038755	25.3656051					0.180433904	0.15619702	0.024236885	1.27E+01	8.12E+00		6.39E-01	-1.51E-04
0		3.8755	49816	0	389.2		0.038755	25.38394904					0.181700096	0.156423019	0.025277076	1.29E+01	8.15E+00		6.33E-01	2.08E-03
0		3.8805	49580	0	389.7		0.038805	25.26369427					0.181700096	0.154944443	0.026755653	1.30E+01	8.17E+00		6.28E-01	2.96E-03
0		3.8805	49326	0	390.2		0.038805	25.13426752					0.181700096	0.153360938	0.028339158	1.32E+01	8.20E+00		6.22E-01	3.17E-03
0		3.8805	49175	0	390.7		0.038805	25.05732484					0.181700096	0.152423418	0.029276678	1.33E+01	8.23E+00		6.17E-01	1.88E-03
0		3.8805	49544	0	391.2		0.038805	25.24535032					0.184233115	0.154719514	0.0295136	1.35E+01	8.26E+00		6.13E-01	4.74E-04
0		3.8905	49877	0	391.7		0.038905	25.41503185					0.186780325	0.156806336	0.029973989	1.36E+01	8.29E+00		6.08E-01	9.21E-04
0		3.9005	50101	0	392.2		0.039005	25.52917197					0.188059089	0.158217948	0.029841141	1.38E+01	8.32E+00		6.03E-01	-2.66E-04
0		3.9055	50282	0	392.7		0.039055	25.62140127					0.189344478	0.159363202	0.029981276	1.40E+01	8.35E+00		5.98E-01	2.80E-04
0		3.9105	50621	0	393.2		0.039105	25.79414013					0.19063742	0.161519291	0.029118129	1.41E+01	8.38E+00		5.93E-01	-1.73E-03
0		3.9155	50875	0	393.7		0.039155	25.92356688					0.191937459	0.163144262	0.028793197	1.43E+01	8.41E+00		5.89E-01	-6.50E-04
0		3.9205	51178	0	394.2		0.039205	26.07796178					0.193244822	0.165093349	0.028151472	1.44E+01	8.43E+00		5.84E-01	-1.28E-03
0		3.9255	51450	0	394.7		0.039255	26.21656051					0.194558732	0.166852884	0.027705849	1.46E+01	8.46E+00		5.79E-01	-8.91E-04
0		3.9305	51692	0	395.2		0.039305	26.33987261					0.195880121	0.168426192	0.027453929	1.48E+01	8.49E+00		5.74E-01	-5.04E-04
0		3.9355	52037	0	395.7		0.039355	26.51566879					0.196545127	0.170681897	0.02586323	1.50E+01	8.52E+00		5.70E-01	-3.18E-03
0		3.938	52369	0	396.2		0.03938	26.68484076					0.197882452	0.172866771	0.025015681	1.51E+01	8.54E+00		5.65E-01	-1.70E-03
0		3.943	52611	0	396.7		0.03943	26.80815287					0.200564516	0.174468116	0.026096399	1.53E+01	8.57E+00		5.60E-01	2.16E-03
0		3.953	52660	0	397.2		0.03953	26.83312102					0.201902554	0.174793254	0.0271093	1.55E+01	8.59E+00		5.55E-01	2.03E-03
0		3.958	52376	0	397.7		0.03958	26.68840764					0.203234885	0.172912988	0.030321898	1.56E+01	8.62E+00		5.51E-01	6.43E-03
0		3.963	52212	0	398.2		0.03963	26.60484076					0.204564822	0.171831831	0.032732991	1.58E+01	8.66E+00		5.47E-01	4.82E-03
0		3.968	52188	0	398.7		0.03968	26.59261146					0.204564822	0.171673897	0.032890924	1.60E+01	8.69E+00		5.43E-01	3.16E-04
0		3.968	52267	0	399.2		0.03968	26.63286624					0.205897229	0.172194036	0.033703193	1.62E+01	8.72E+00		5.40E-01	1.62E-03
0		3.973	52327	0	399.7		0.03973	26.66343949					0.207231561	0.172589604	0.034641957	1.63E+01	8.76E+00		5.36E-01	1.88E-03
0		3.978	52418	0	400.2		0.03978	26.70980892					0.208568134	0.173190415	0.035377719	1.65E+01	8.79E+00		5.33E-01	1.47E-03
0		3.983	52503	0	400.7		0.03983	26.75312102					0.211246197	0.173752554	0.037493643	1.67E+01	8.83E+00		5.29E-01	4.23E-03
0		3.993	52611	0	401.2		0.03993	26.80815287					0.211246197	0.174468116	0.036778081	1.69E+01	8.87E+00		5.26E-01	-1.43E-03
0		3.993	52702	0	401.7		0.03993	26.85452229					0.212589701	0.175072185	0.037517516	1.70E+01	8.91E+00		5.23E-01	1.48E-03
0		3.998	52763	0	402.2		0.03998	26.8856051					0.213262261	0.175477695	0.037784566	1.72E+01	8.94E+00		5.20E-01	5.34E-04
0		4.0005	52829	0	402.7		0.040005	26.91923567					0.214610236	0.175916971	0.038693265	1.74E+01	8.98E+00		5.17E-01	1.82E-03
0		4.0055	52987	0	403.2		0.040055	26.99974522					0.215962299	0.176970803	0.038991496	1.76E+01	9.02E+00		5.14E-01	5.96E-04
0		4.0105	53150	0	403.7		0.040105	27.08280255					0.21731914	0.178061282	0.039257858	1.77E+01	9.06E+00		5.11E-01	5.33E-04
0		4.0155	53362	0	404.2		0.040155	27.19082803					0.220044847	0.179484585	0.040560262	1.79E+01	9.10E+00		5.08E-01	2.60E-03
0		4.0255	53622	0	404.7		0.040255	27.3233121					0.220044847	0.181237881	0.038806966	1.81E+01	9.14E+00		5.05E-01	-3.51E-03
0		4.0255	53924	0	405.2		0.040255	27.47719745					0.222803675	0.183285099	0.039518576	1.83E+01	9.18E+00		5.02E-01	1.42E-03
0		4.0355	54360	0	405.7		0.040355	27.69936306					0.224192962	0.186260968	0.037931994	1.85E+01	9.22E+00		4.99E-01	-3.17E-03
0		4.0405	54699	0	406.2		0.040405	27.87210191					0.22559049	0.188591334	0.036999157	1.87E+01	9.25E+00		4.96E-01	-1.87E-03
0		4.0455	55007	0	406.7		0.040455	28.02904459					0.228396478	0.19072116	0.037675318	1.88E+01	9.29E+00		4.93E-01	1.35E-03
0		4.0555	55128	0	407.2		0.040555	28.09070064					0.229801484	0.191561149	0.038240335	1.90E+01	9.33E+00		4.90E-01	1.13E-03
0		4.0605	55165	0	407.7		0.040605	28.10955414					0.230504529	0.191818373	0.038686155	1.92E+01	9.37E+00		4.87E-01	8.92E-04
0		4.063	55213	0	408.2		0.04063	28.13401274					0.230504529	0.192152327	0.038352201	1.94E+01	9.41E+00		4.84E-01	-6.68E-04
0		4.063	55243	0	408.7		0.04063	28.14929936					0.231912376	0.192361196	0.03955118	1.96E+01	9.45E+00		4.82E-01	2.40E-03
0		4.068	55273	0	409.2		0.04068	28.16458599					0.233322147	0.192570179	0.040751968	1.98E+01	9.49E+00		4.79E-01	2.40E-03
0		4.073	55394	0	409.7		0.04073	28.22624204					0.234735089	0.193414225	0.041320864	2.00E+01	9.53E+00		4.76E-01	1.14E-03
0		4.078	55522	0	410.2		0.04078	28.29146497					0.23615128	0.19430911	0.04184217	2.02E+01	9.57E+00		4.74E-01	1.04E-03
0		4.083	55649	0	410.7		0.04083	28.35617834					0.237571089	0.195199045	0.042372044	2.04E+01	9.61E+00		4.71E-01	1.06E-03
0		4.088	55806	0	411.2		0.04088	28.43617834					0.23899528	0.196302011	0.042693269	2.06E+01	9.66E+00		4.69E-01	6.42E-04
0		4.093	55993	0	411.7		0.04093	28.53146497					0.24042486	0.19761979	0.04280507	2.08E+01	9.70E+00		4.67E-01	2.24E-04
0		4.098	56229	0	412.2		0.04098	28.65171975					0.241861306	0.199289161	0.042572145	2.10E+01	9.74E+00		4.64E-01	-4.66E-04
0		4.103	56532	0	412.7		0.04103	28.80611465					0.243306083	0.201442758	0.041863324	2.12E+01	9.78E+00		4.62E-01	-1.42E-03
0		4.108	56883	0	413.2		0.04108	28.98496815					0.24475965	0.203951989	0.040807661	2.14E+01	9.82E+00		4.59E-01	-2.11E-03
0		4.113	57222	0	413.7		0.04113	29.15770701					0.246222312	0.206390178	0.039832134	2.16E+01	9.86E+00		4.57E-01	-1.95E-03
0		4.118	57597	0	414.2		0.04118	29.34878981					0.247694834	0.209104166	0.038590668	2.18E+01	9.90E+00		4.54E-01	-2.48E-03
0		4.123	57996	0	414.7		0.04123	29.55210191					0.248436911	0.212011316	0.036425595	2.20E+01	9.94E+00		4.51E-01	-4.33E-03
0		4.1255	58510	0	415.2		0.041255	29.81401274					0.249933548	0.215785946	0.034147602	2.22E+01	9.97E+00		4.49E-01	-4.56E-03
0		4.1305	58976	0	415.7		0.041305	30.05146497					0.252948096	0.219236866	0.033711229	2.25E+01	1.00E+01		4.46E-01	-8.73E-04
0		4.1405	59345	0	416.2		0.041405	30.23949045					0.25446393	0.221988884	0.032475046	2.27E+01	1.00E+01		4.43E-01	-2.47E-03
0		4.1455	59648	0	416.7		0.041455	30.39388535					0.255984541	0.224261505	0.031723037	2.29E+01	1.01E+01		4.40E-01	-1.50E-03
0		4.1505	59720	0	417.2		0.041505	30.43057325					0.257507459	0.224803235	0.032704223	2.31E+01	1.01E+01		4.37E-01	1.96E-03
0		4.1555	59829	0	417.7		0.041555	30.48611465					0.259032147	0.225624599	0.033407548	2.33E+01	1.01E+01		4.34E-01	1.41E-03
0		4.1605	59859	0	418.2		0.041605	30.50140127					0.260557994	0.225850925	0.034707069	2.36E+01	1.02E+01		4.31E-01	2.60E-03
0		4.1655	59920	0	418.7		0.041655	30.53248408					0.262086083	0.226311471	0.035774611	2.38E+01	1.02E+01		4.29E-01	2.14E-03
0		4.1705	60035	0	419.2		0.041705	30.5910828					0.263616631	0.227180991	0.03643564	2.40E+01	1.02E+01		4.26E-01	1.32E-03
0		4.1755	60113	0	419.7		0.041755	30.63082803					0.265150185	0.2277717	0.037378484	2.43E+01	1.03E+01		4.24E-01	1.89E-03
0		4.1805	60271	0	420.2		0.041805	30.71133758					0.266687522	0.228970616	0.037716906	2.45E+01	1.03E+01		4.21E-01	6.77E-04
0		4.1855	60410	0	420.7		0.041855	30.78216561					0.267458191	0.230027961	0.03743023	2.47E+01	1.04E+01		4.19E-01	-5.73E-04
0		4.188	60585	0	421.2		0.04188	30.87133758					0.269004459	0.231362615	0.037641844	2.49E+01	1.04E+01		4.17E-01	4.23E-04
0		4.193	60797	0	421.7		0.04193	30.97936306					0.270556815	0.232984623	0.037572192	2.52E+01	1.04E+01		4.14E-01	-1.39E-04
0		4.198	61063	0	422.2		0.04198	31.11490446					0.272117503	0.235027799	0.037089704	2.54E+01	1.05E+01		4.12E-01	-9.65E-04
0		4.203	61451	0	422.7		0.04203	31.31261146					0.273687758	0.238024065	0.035663693	2.57E+01	1.05E+01		4.09E-01	-2.85E-03
0		4.208	61814	0	423.2		0.04208	31.49757962					0.27526749	0.240844456	0.034423034	2.59E+01	1.05E+01		4.07E-01	-2.48E-03
0		4.213	62195	0	423.7		0.04213	31.69171975					0.276857159	0.243822569	0.03303459	2.61E+01	1.06E+01		4.04E-01	-2.78E-03
0		4.218	62594	0	424.2		0.04218	31.89503185					0.278458153	0.246960997	0.031497156	2.64E+01	1.06E+01		4.02E-01	-3.07E-03
0		4.223	63084	0	424.7		0.04223	32.14471338					0.280071096	0.250842664	0.029228431	2.66E+01	1.06E+01		3.99E-01	-4.54E-03
0		4.228	63532	0	425.2		0.04228	32.37299363					0.283318866	0.254418105	0.028900761	2.69E+01	1.07E+01		3.96E-01	-6.55E-04
0		4.238	63943	0	425.7		0.04238	32.58242038					0.284951223	0.257720506	0.027230717	2.71E+01	1.07E+01		3.94E-01	-3.34E-03
0		4.243	64197	0	426.2		0.04243	32.71184713					0.286587516	0.259772052	0.026815463	2.74E+01	1.07E+01		3.91E-01	-8.31E-04
0		4.248	64252	0	426.7		0.04248	32.73987261					0.287406433	0.260217356	0.027189077	2.77E+01	1.07E+01		3.88E-01	7.47E-04
0		4.2505	64318	0	427.2		0.042505	32.77350318					0.289044955	0.260752224	0.028292731	2.79E+01	1.08E+01		3.86E-01	2.21E-03
0		4.2555	64306	0	427.7		0.042555	32.76738854					0.290682943	0.260654935	0.030028008	2.82E+01	1.08E+01		3.83E-01	3.47E-03
0		4.2605	64276	0	428.2		0.042605	32.75210191					0.292319541	0.26041179	0.031907751	2.84E+01	1.08E+01		3.81E-01	3.76E-03
0		4.2655	64197	0	428.7		0.042655	32.71184713					0.293950815	0.259772052	0.034178763	2.87E+01	1.09E+01		3.79E-01	4.54E-03
0		4.2705	63858	0	429.2		0.042705	32.53910828					0.298601427	0.257035781	0.041565646	2.90E+01	1.09E+01		3.77E-01	1.48E-02
0		4.2855	57833	0	429.7		0.042855	29.46904459					0.298601427	0.210821259	0.087780168	2.92E+01	1.10E+01		3.77E-01	9.24E-02
0		4.2855	55945	0	430.2		0.042855	28.50700637					0.298601427	0.197281116	0.101320311	2.94E+01	1.11E+01		3.78E-01	2.71E-02
0		4.2855	55546	0	430.7		0.042855	28.30369427					0.298601427	0.194477131	0.104124296	2.96E+01	1.12E+01		3.79E-01	5.61E-03
0		4.2855	55443	0	431.2		0.042855	28.25121019					0.298601427	0.193756554	0.104844873	2.98E+01	1.13E+01		3.80E-01	1.44E-03
0		4.2855	55618	0	431.7		0.042855	28.34038217					0.301446879	0.194981629	0.10646525	3.00E+01	1.14E+01		3.81E-01	3.24E-03
0		4.2955	56066	0	432.2		0.042955	28.56866242					0.304315312	0.198135413	0.106179899	3.02E+01	1.15E+01		3.82E-01	-5.71E-04
0		4.3055	56520	0	432.7		0.043055	28.8					0.305759159	0.201357247	0.104401912	3.04E+01	1.16E+01		3.83E-01	-3.56E-03
0		4.3105	56822	0	433.2		0.043105	28.95388535					0.306484898	0.203514797	0.102970101	3.06E+01	1.17E+01		3.84E-01	-2.86E-03
0		4.313	57119	0	433.7		0.04313	29.10522293					0.307944389	0.205647839	0.10229655	3.08E+01	1.18E+01		3.84E-01	-1.35E-03
0		4.318	57451	0	434.2		0.04318	29.2743949					0.30941258	0.208045412	0.101367167	3.10E+01	1.19E+01		3.85E-01	-1.86E-03
0		4.323	57802	0	434.7		0.04323	29.45324841					0.310889102	0.210595308	0.100293794	3.12E+01	1.20E+01		3.86E-01	-2.15E-03
0		4.328	58105	0	435.2		0.04328	29.60764331					0.313854325	0.21280899	0.101045335	3.14E+01	1.21E+01		3.86E-01	1.50E-03
0		4.338	58280	0	435.7		0.04338	29.69681529					0.315339713	0.214092792	0.101246922	3.16E+01	1.22E+01		3.87E-01	4.03E-04
0		4.343	58323	0	436.2		0.04343	29.71872611					0.316825025	0.214408831	0.102416195	3.18E+01	1.23E+01		3.88E-01	2.34E-03
0		4.348	58274	0	436.7		0.04348	29.69375796					0.318308796	0.214048712	0.104260085	3.20E+01	1.24E+01		3.88E-01	3.69E-03
0		4.353	58202	0	437.2		0.04353	29.65707006					0.319791573	0.213520106	0.106271467	3.23E+01	1.25E+01		3.89E-01	4.02E-03
0		4.358	58196	0	437.7		0.04358	29.65401274					0.319791573	0.213476085	0.106315488	3.25E+01	1.27E+01		3.90E-01	8.80E-05
0		4.358	58244	0	438.2		0.04358	29.67847134					0.322760975	0.21382838	0.108932595	3.27E+01	1.28E+01		3.90E-01	5.23E-03
0		4.368	58305	0	438.7		0.04368	29.70955414					0.324247446	0.214276507	0.109970939	3.29E+01	1.29E+01		3.91E-01	2.08E-03
0		4.373	58383	0	439.2		0.04373	29.74929936					0.324991643	0.214850206	0.110141438	3.31E+01	1.30E+01		3.92E-01	3.41E-04
0		4.3755	58456	0	439.7		0.043755	29.78649682					0.324991643	0.215387824	0.10960382	3.33E+01	1.31E+01		3.93E-01	-1.08E-03
0		4.3755	58595	0	440.2		0.043755	29.85732484					0.326487134	0.216413364	0.11007377	3.35E+01	1.32E+01		3.94E-01	9.40E-04
0		4.3805	58801	0	440.7		0.043805	29.96229299					0.327988637	0.21793771	0.110050927	3.38E+01	1.33E+01		3.94E-01	-4.57E-05
0		4.3855	59067	0	441.2		0.043855	30.09783439					0.329496841	0.219913954	0.109582887	3.40E+01	1.34E+01		3.95E-01	-9.36E-04
0		4.3905	59327	0	441.7		0.043905	30.23031847					0.331012051	0.221854241	0.10915781	3.42E+01	1.35E+01		3.96E-01	-8.50E-04
0		4.3955	59617	0	442.2		0.043955	30.37808917					0.332534892	0.224028461	0.108506431	3.44E+01	1.36E+01		3.96E-01	-1.30E-03
0		4.4005	59926	0	442.7		0.044005	30.5355414					0.335596293	0.226356796	0.109239497	3.47E+01	1.37E+01		3.97E-01	1.47E-03
0		4.4105	60234	0	443.2		0.044105	30.69248408					0.337135236	0.228689575	0.10844566	3.49E+01	1.39E+01		3.97E-01	-1.59E-03
0		4.4155	60573	0	443.7		0.044155	30.86522293					0.338682586	0.231270972	0.107411614	3.51E+01	1.40E+01		3.98E-01	-2.07E-03
0		4.4205	60894	0	444.2		0.044205	31.02878981					0.340235032	0.233728658	0.106506374	3.53E+01	1.41E+01		3.98E-01	-1.81E-03
0		4.4255	60973	0	444.7		0.044255	31.06904459					0.34179079	0.2343355	0.107455289	3.56E+01	1.42E+01		3.98E-01	1.90E-03
0		4.4305	61154	0	445.2		0.044305	31.16127389					0.344127771	0.235728828	0.108398943	3.58E+01	1.43E+01		3.99E-01	1.89E-03
0		4.438	61148	0	445.7		0.04438	31.15821656					0.345684752	0.235682574	0.110002178	3.61E+01	1.44E+01		3.99E-01	3.21E-03
0		4.443	61075	0	446.2		0.04443	31.12101911					0.347239338	0.235120183	0.112119155	3.63E+01	1.45E+01		4.00E-01	4.23E-03
0		4.448	60960	0	446.7		0.04448	31.06242038					0.347239338	0.234235586	0.113003752	3.65E+01	1.46E+01		4.00E-01	1.77E-03
0		4.448	60924	0	447.2		0.04448	31.04407643					0.348791847	0.233959011	0.114832836	3.68E+01	1.47E+01		4.01E-01	3.66E-03
0		4.453	60948	0	447.7		0.04453	31.05630573					0.350345287	0.234143376	0.11620191	3.70E+01	1.49E+01		4.02E-01	2.74E-03
0		4.458	60997	0	448.2		0.04458	31.08127389					0.351900038	0.234520014	0.117380025	3.72E+01	1.50E+01		4.02E-01	2.36E-03
0		4.463	61051	0	448.7		0.04463	31.10878981					0.353456561	0.234935433	0.118521127	3.75E+01	1.51E+01		4.03E-01	2.28E-03
0		4.468	61136	0	449.2		0.04468	31.15210191					0.355015172	0.23559008	0.119425092	3.77E+01	1.52E+01		4.03E-01	1.81E-03
0		4.473	61215	0	449.7		0.04473	31.19235669					0.356576713	0.236199333	0.120377381	3.79E+01	1.53E+01		4.04E-01	1.90E-03
0		4.478	61366	0	450.2		0.04478	31.26929936					0.358142408	0.237366043	0.120776364	3.82E+01	1.54E+01		4.05E-01	7.98E-04
0		4.483	61541	0	450.7		0.04483	31.35847134					0.359713809	0.238721787	0.120992022	3.84E+01	1.56E+01		4.05E-01	4.31E-04
0		4.488	61814	0	451.2		0.04488	31.49757962					0.361291771	0.240844456	0.120447314	3.86E+01	1.57E+01		4.06E-01	-1.09E-03
0		4.493	62056	0	451.7		0.04493	31.62089172					0.36287651	0.242733946	0.120142564	3.89E+01	1.58E+01		4.07E-01	-6.10E-04
0		4.498	62346	0	452.2		0.04498	31.76866242					0.363672344	0.245007935	0.118664409	3.91E+01	1.59E+01		4.07E-01	-2.96E-03
0		4.5005	62600	0	452.7		0.045005	31.89808917					0.365269796	0.247008345	0.118261451	3.94E+01	1.60E+01		4.07E-01	-8.06E-04
0		4.5055	62800	0	453.2		0.045055	32					0.366870943	0.248589194	0.118281749	3.96E+01	1.62E+01		4.08E-01	4.06E-05
0		4.5105	62890	0	453.7		0.045105	32.04585987					0.370077389	0.249302221	0.120775167	3.99E+01	1.63E+01		4.08E-01	4.99E-03
0		4.5205	62963	0	454.2		0.045205	32.08305732					0.371678611	0.249881316	0.121797296	4.01E+01	1.64E+01		4.09E-01	2.04E-03
0		4.5255	62733	0	454.7		0.045255	31.96585987					0.374867019	0.248059048	0.126807971	4.04E+01	1.65E+01		4.09E-01	1.00E-02
0		4.5355	62412	0	455.2		0.045355	31.80229299					0.376450127	0.245526944	0.130923183	4.06E+01	1.67E+01		4.10E-01	8.23E-03
0		4.5405	61862	0	455.7		0.045405	31.52203822					0.378019605	0.241218644	0.136800961	4.09E+01	1.68E+01		4.11E-01	1.18E-02
0		4.5455	61342	0	456.2		0.045455	31.25707006					0.378019605	0.237180414	0.140839191	4.11E+01	1.69E+01		4.12E-01	8.08E-03
0		4.5455	60870	0	456.7		0.045455	31.01656051					0.379566803	0.233544456	0.146022346	4.13E+01	1.71E+01		4.13E-01	1.04E-02
0		4.5505	60585	0	457.2		0.045505	30.87133758					0.381109223	0.231362615	0.149746608	4.16E+01	1.72E+01		4.15E-01	7.45E-03
0		4.5555	60495	0	457.7		0.045555	30.82547771					0.382649873	0.230675739	0.151974133	4.18E+01	1.74E+01		4.16E-01	4.46E-03
0		4.5605	60446	0	458.2		0.045605	30.80050955					0.38342035	0.230302203	0.153118147	4.20E+01	1.75E+01		4.17E-01	2.29E-03
0		4.563	60519	0	458.7		0.04563	30.83770701					0.384963076	0.230858806	0.15410427	4.23E+01	1.77E+01		4.19E-01	1.97E-03
0		4.568	60585	0	459.2		0.04568	30.87133758					0.386508503	0.231362615	0.155145889	4.25E+01	1.79E+01		4.20E-01	2.08E-03
0		4.573	60731	0	459.7		0.04573	30.94573248					0.388057943	0.232479051	0.155578892	4.27E+01	1.80E+01		4.22E-01	8.66E-04
0		4.578	60900	0	460.2		0.04578	31.03184713					0.389612694	0.233774719	0.155837975	4.30E+01	1.82E+01		4.23E-01	5.18E-04
0		4.583	61148	0	460.7		0.04583	31.15821656					0.391174924	0.235682574	0.15549235	4.32E+01	1.83E+01		4.24E-01	-6.91E-04
0		4.588	61487	0	461.2		0.04588	31.33095541					0.39274579	0.238303031	0.154442759	4.34E+01	1.85E+01		4.25E-01	-2.10E-03
0		4.593	61826	0	461.7		0.04593	31.50369427					0.39432528	0.240937976	0.153387304	4.37E+01	1.86E+01		4.27E-01	-2.11E-03
0		4.598	62164	0	462.2		0.04598	31.67592357					0.395913866	0.243579572	0.152334295	4.39E+01	1.88E+01		4.28E-01	-2.11E-03
0		4.603	62540	0	462.7		0.04603	31.86751592					0.39751286	0.246535073	0.150977787	4.42E+01	1.89E+01		4.29E-01	-2.71E-03
0		4.608	62981	0	463.2		0.04608	32.0922293					0.399122949	0.25002421	0.149098739	4.44E+01	1.91E+01		4.30E-01	-3.76E-03
0		4.613	63411	0	463.7		0.04613	32.31133758					0.402362873	0.253449923	0.14891295	4.47E+01	1.92E+01		4.31E-01	-3.72E-04
0		4.623	63756	0	464.2		0.04623	32.48713376					0.403176318	0.256215313	0.146961005	4.49E+01	1.94E+01		4.31E-01	-3.90E-03
0		4.6255	63955	0	464.7		0.046255	32.58853503					0.404805363	0.257817246	0.146988117	4.52E+01	1.95E+01		4.32E-01	5.42E-05
0		4.6305	63925	0	465.2		0.046305	32.57324841					0.406433873	0.257575429	0.148858443	4.54E+01	1.97E+01		4.33E-01	3.74E-03
0		4.6355	63913	0	465.7		0.046355	32.56713376					0.408060764	0.257478734	0.15058203	4.57E+01	1.98E+01		4.34E-01	3.45E-03
0		4.6405	63798	0	466.2		0.046405	32.50853503					0.409685338	0.256552994	0.153132344	4.60E+01	2.00E+01		4.35E-01	5.10E-03
0		4.6455	63731	0	466.7		0.046455	32.4743949					0.411309452	0.256014418	0.155295034	4.62E+01	2.01E+01		4.36E-01	4.33E-03
0		4.6505	63762	0	467.2		0.046505	32.49019108					0.412934038	0.25626354	0.156670498	4.65E+01	2.03E+01		4.37E-01	2.75E-03
0		4.6555	63768	0	467.7		0.046555	32.49324841					0.414560318	0.256311771	0.158248548	4.67E+01	2.04E+01		4.38E-01	3.16E-03
0		4.6605	63895	0	468.2		0.046605	32.55796178					0.416189605	0.257333726	0.158855879	4.70E+01	2.06E+01		4.39E-01	1.21E-03
0		4.6655	64004	0	468.7		0.046655	32.61350318					0.417822051	0.258212458	0.159609593	4.72E+01	2.08E+01		4.40E-01	1.51E-03
0		4.6705	64143	0	469.2		0.046705	32.68433121					0.419458573	0.259335216	0.160123357	4.75E+01	2.09E+01		4.41E-01	1.03E-03
0		4.6755	64324	0	469.7		0.046755	32.77656051					0.421100255	0.260800876	0.160299379	4.78E+01	2.11E+01		4.42E-01	3.52E-04
0		4.6805	64548	0	470.2		0.046805	32.89070064					0.422749032	0.262620449	0.160128583	4.80E+01	2.12E+01		4.42E-01	-3.42E-04
0		4.6855	64881	0	470.7		0.046855	33.06038217					0.42357793	0.265337131	0.158240799	4.83E+01	2.14E+01		4.43E-01	-3.78E-03
0		4.688	65256	0	471.2		0.04688	33.25146497					0.425244975	0.268413192	0.156831782	4.86E+01	2.16E+01		4.44E-01	-2.82E-03
0		4.693	65607	0	471.7		0.04693	33.43031847					0.426920809	0.271308448	0.155612361	4.88E+01	2.17E+01		4.45E-01	-2.44E-03
0		4.698	65946	0	472.2		0.04698	33.60305732					0.428606121	0.274119465	0.154486656	4.91E+01	2.19E+01		4.45E-01	-2.25E-03
0		4.703	66351	0	472.7		0.04703	33.80942675					0.430302223	0.277496752	0.152805471	4.94E+01	2.20E+01		4.46E-01	-3.36E-03
0		4.708	66793	0	473.2		0.04708	34.03464968					0.432008503	0.281206179	0.150802324	4.97E+01	2.22E+01		4.47E-01	-4.01E-03
0		4.713	67150	0	473.7		0.04713	34.21656051					0.435435535	0.284220234	0.151215301	4.99E+01	2.23E+01		4.47E-01	8.26E-04
0		4.723	67361	0	474.2		0.04723	34.32407643					0.437151127	0.286009205	0.151141923	5.02E+01	2.25E+01		4.47E-01	-1.47E-04
0		4.728	67313	0	474.7		0.04728	34.29961783					0.43886542	0.285601742	0.153263678	5.05E+01	2.26E+01		4.48E-01	4.24E-03
0		4.733	67259	0	475.2		0.04733	34.27210191					0.440576707	0.285143694	0.155433013	5.08E+01	2.28E+01		4.49E-01	4.34E-03
0		4.738	67077	0	475.7		0.04738	34.17936306					0.442281828	0.283602608	0.15867922	5.11E+01	2.29E+01		4.49E-01	6.49E-03
0		4.743	66775	0	476.2		0.04743	34.02547771					0.443981242	0.281054635	0.162926607	5.14E+01	2.31E+01		4.50E-01	8.49E-03
0		4.748	66629	0	476.7		0.04748	33.9510828					0.444829369	0.279826957	0.165002413	5.16E+01	2.33E+01		4.51E-01	4.15E-03
0		4.7505	66527	0	477.2		0.047505	33.89910828					0.446524401	0.278970858	0.167553543	5.19E+01	2.34E+01		4.51E-01	5.10E-03
0		4.7555	66533	0	477.7		0.047555	33.90216561					0.448219815	0.279021181	0.169198635	5.22E+01	2.36E+01		4.52E-01	3.29E-03
0		4.7605	66557	0	478.2		0.047605	33.9143949					0.449916605	0.279222516	0.17069409	5.25E+01	2.38E+01		4.53E-01	2.99E-03
0		4.7655	66641	0	478.7		0.047655	33.95719745					0.451615777	0.27992776	0.171688017	5.28E+01	2.40E+01		4.54E-01	1.99E-03
0		4.7705	66744	0	479.2		0.047705	34.00968153					0.451615777	0.280793739	0.170822038	5.30E+01	2.41E+01		4.55E-01	-1.73E-03
0		4.7705	66896	0	479.7		0.047705	34.08713376					0.453323369	0.282074131	0.171249238	5.33E+01	2.43E+01		4.56E-01	8.54E-04
0		4.7755	67150	0	480.2		0.047755	34.21656051					0.456753637	0.284220234	0.172533403	5.36E+01	2.45E+01		4.56E-01	2.57E-03
0		4.7855	67488	0	480.7		0.047855	34.38878981					0.458476707	0.287088684	0.171388023	5.39E+01	2.46E+01		4.57E-01	-2.29E-03
0		4.7905	67773	0	481.2		0.047905	34.53401274					0.460207178	0.28951854	0.170688639	5.42E+01	2.48E+01		4.58E-01	-1.40E-03
0		4.7955	68069	0	481.7		0.047955	34.68484076					0.461945892	0.292053019	0.169892873	5.45E+01	2.50E+01		4.59E-01	-1.59E-03
0		4.8005	68420	0	482.2		0.048005	34.86369427					0.46369393	0.295072746	0.168621184	5.48E+01	2.51E+01		4.59E-01	-2.54E-03
0		4.8055	68801	0	482.7		0.048055	35.05783439					0.465451369	0.298368149	0.16708322	5.51E+01	2.53E+01		4.60E-01	-3.08E-03
0		4.8105	69158	0	483.2		0.048105	35.23974522					0.466333943	0.301472574	0.164861368	5.54E+01	2.55E+01		4.60E-01	-4.44E-03
0		4.813	69406	0	483.7		0.04813	35.36611465					0.469873178	0.303638607	0.166234571	5.57E+01	2.56E+01		4.61E-01	2.75E-03
0		4.823	69509	0	484.2		0.04823	35.41859873					0.471644656	0.304540489	0.167104168	5.60E+01	2.58E+01		4.61E-01	1.74E-03
0		4.828	69552	0	484.7		0.04828	35.44050955					0.473416834	0.304917398	0.168499437	5.63E+01	2.60E+01		4.62E-01	2.79E-03
0		4.833	69564	0	485.2		0.04833	35.4466242					0.475190312	0.305022623	0.170167689	5.66E+01	2.61E+01		4.62E-01	3.34E-03
0		4.838	69654	0	485.7		0.04838	35.49248408					0.475190312	0.305812394	0.169377918	5.69E+01	2.63E+01		4.63E-01	-1.58E-03
0		4.838	69654	0	486.2		0.04838	35.49248408					0.47696579	0.305812394	0.171153396	5.72E+01	2.65E+01		4.63E-01	3.55E-03
0		4.843	69721	0	486.7		0.04843	35.5266242					0.47874328	0.306400997	0.172342283	5.75E+01	2.67E+01		4.64E-01	2.38E-03
0		4.848	69812	0	487.2		0.04848	35.57299363					0.480524083	0.307201349	0.173322733	5.78E+01	2.68E+01		4.64E-01	1.96E-03
0		4.853	69981	0	487.7		0.04853	35.65910828					0.482308656	0.308690488	0.173618168	5.81E+01	2.70E+01		4.65E-01	5.91E-04
0		4.858	70108	0	488.2		0.04858	35.72382166					0.484097318	0.309811914	0.174285404	5.84E+01	2.72E+01		4.65E-01	1.33E-03
0		4.863	70302	0	488.7		0.04863	35.82267516					0.485891459	0.311528884	0.174362574	5.87E+01	2.74E+01		4.66E-01	1.54E-04
0		4.868	70538	0	489.2		0.04868	35.94292994					0.487692682	0.313623966	0.174068716	5.91E+01	2.75E+01		4.66E-01	-5.88E-04
0		4.873	70858	0	489.7		0.04873	36.10598726					0.488597529	0.316475969	0.172121559	5.94E+01	2.77E+01		4.67E-01	-3.89E-03
0		4.8755	71203	0	490.2		0.048755	36.28178344					0.490417096	0.319565247	0.170851849	5.97E+01	2.79E+01		4.67E-01	-2.54E-03
0		4.8805	71633	0	490.7		0.048805	36.50089172					0.492247147	0.323436656	0.16881049	6.00E+01	2.80E+01		4.67E-01	-4.08E-03
0		4.8855	72026	0	491.2		0.048855	36.7011465					0.494087592	0.326995332	0.167092261	6.03E+01	2.82E+01		4.68E-01	-3.44E-03
0		4.8905	72449	0	491.72		0.048905	36.9166879					0.497790369	0.330847418	0.166942951	6.07E+01	2.84E+01		4.68E-01	-2.87E-04
0		4.9005	72885	0	492.22		0.049005	37.1388535					0.499652471	0.334841497	0.164810974	6.10E+01	2.85E+01		4.68E-01	-4.26E-03
0		4.9055	73290	0	492.72		0.049055	37.34522293					0.501524051	0.338573063	0.162950988	6.13E+01	2.87E+01		4.68E-01	-3.72E-03
0		4.9105	73629	0	493.22		0.049105	37.51796178					0.50340265	0.341712419	0.161690231	6.17E+01	2.89E+01		4.68E-01	-2.52E-03
0		4.9155	73841	0	493.72		0.049155	37.62598726					0.507166624	0.343683037	0.163483587	6.20E+01	2.90E+01		4.68E-01	3.59E-03
0		4.9255	73895	0	494.22		0.049255	37.65350318					0.509049376	0.344185893	0.164863483	6.24E+01	2.92E+01		4.68E-01	2.76E-03
0		4.9305	73901	0	494.72		0.049305	37.65656051					0.509049376	0.344241788	0.164807587	6.27E+01	2.94E+01		4.68E-01	-1.12E-04
0		4.9305	73526	0	495.22		0.049305	37.46547771					0.510920726	0.340757041	0.170163685	6.31E+01	2.95E+01		4.68E-01	1.07E-02
0		4.9355	73375	0	495.72		0.049355	37.38853503					0.511855096	0.339358856	0.172496239	6.34E+01	2.97E+01		4.69E-01	4.67E-03
0		4.938	73321	0	496.22		0.04938	37.36101911					0.513723146	0.338859541	0.174863606	6.37E+01	2.99E+01		4.69E-01	4.73E-03
0		4.943	73321	0	496.72		0.04943	37.36101911					0.515591427	0.338859541	0.176731886	6.41E+01	3.01E+01		4.69E-01	3.74E-03
0		4.948	73339	0	497.22		0.04948	37.37019108					0.517461096	0.339025938	0.178435157	6.44E+01	3.02E+01		4.69E-01	3.41E-03
0		4.953	73430	0	497.72		0.04953	37.41656051					0.519333618	0.339867796	0.179465822	6.48E+01	3.04E+01		4.70E-01	2.06E-03
0		4.958	73563	0	498.22		0.04958	37.48433121					0.521211299	0.341100081	0.180111218	6.51E+01	3.06E+01		4.70E-01	1.29E-03
0		4.963	73835	0	498.72		0.04963	37.62292994					0.523096293	0.343627187	0.179469106	6.54E+01	3.08E+01		4.70E-01	-1.28E-03
0		4.968	74137	0	499.22		0.04968	37.77681529					0.524989376	0.346443945	0.178545431	6.58E+01	3.10E+01		4.70E-01	-1.85E-03
0		4.973	74470	0	499.72		0.04973	37.94649682					0.526891401	0.349563168	0.177328233	6.61E+01	3.11E+01		4.71E-01	-2.43E-03
0		4.978	74839	0	500.22		0.04978	38.13452229					0.528803134	0.353035932	0.175767201	6.65E+01	3.13E+01		4.71E-01	-3.12E-03
0		4.983	75232	0	500.72		0.04983	38.33477707					0.530724268	0.356753444	0.173970824	6.68E+01	3.15E+01		4.71E-01	-3.59E-03
0		4.988	75577	0	501.22		0.04988	38.51057325					0.532655274	0.360032956	0.172622318	6.72E+01	3.17E+01		4.71E-01	-2.70E-03
0		4.993	76007	0	501.72		0.04993	38.72968153					0.534596688	0.36414147	0.170455218	6.76E+01	3.18E+01		4.71E-01	-4.33E-03
0		4.998	76394	0	502.22		0.04998	38.92687898					0.537521401	0.367859062	0.169662339	6.79E+01	3.20E+01		4.71E-01	-1.59E-03
0		5.0055	76666	0	502.72		0.050055	39.06547771					0.539476611	0.370483242	0.168993369	6.83E+01	3.22E+01		4.71E-01	-1.34E-03
0		5.0105	76818	0	503.22		0.050105	39.14292994					0.541434369	0.371953758	0.169480612	6.87E+01	3.23E+01		4.71E-01	9.74E-04
0		5.0155	76866	0	503.72		0.050155	39.16738854					0.543390038	0.372418736	0.170971302	6.91E+01	3.25E+01		4.71E-01	2.98E-03
0		5.0205	76654	0	504.22		0.050205	39.05936306					0.545340395	0.370367273	0.174973122	6.94E+01	3.27E+01		4.71E-01	8.00E-03
0		5.0255	76449	0	504.72		0.050255	38.95490446					0.547286981	0.368388935	0.178898046	6.98E+01	3.29E+01		4.71E-01	7.85E-03
0		5.0305	76358	0	505.22		0.050305	38.90853503					0.549232561	0.367512443	0.181720117	7.02E+01	3.30E+01		4.71E-01	5.64E-03
0		5.0355	76370	0	505.72		0.050355	38.91464968					0.551178599	0.367627965	0.183550634	7.05E+01	3.32E+01		4.71E-01	3.66E-03
0		5.0405	76394	0	506.22		0.050405	38.92687898					0.553125796	0.367859062	0.185266734	7.09E+01	3.34E+01		4.71E-01	3.43E-03
0		5.0455	76461	0	506.72		0.050455	38.96101911					0.555074076	0.368504594	0.186569483	7.13E+01	3.36E+01		4.71E-01	2.61E-03
0		5.0505	76479	0	507.22		0.050505	38.97019108					0.557023669	0.368678117	0.188345552	7.16E+01	3.38E+01		4.72E-01	3.55E-03
0		5.0555	76564	0	507.72		0.050555	39.01350318					0.558977108	0.369498082	0.189479027	7.20E+01	3.40E+01		4.72E-01	2.27E-03
0		5.0605	76781	0	508.22		0.050605	39.12407643					0.559956949	0.371595535	0.188361414	7.24E+01	3.42E+01		4.72E-01	-2.24E-03
0		5.063	77054	0	508.72		0.05063	39.26318471					0.561923803	0.374242699	0.187681104	7.27E+01	3.43E+01		4.72E-01	-1.36E-03
0		5.068	77344	0	509.22		0.05068	39.41095541					0.563898287	0.377064995	0.186833292	7.31E+01	3.45E+01		4.72E-01	-1.70E-03
0		5.073	77653	0	509.72		0.05073	39.56840764					0.56588086	0.380083867	0.185796993	7.35E+01	3.47E+01		4.72E-01	-2.07E-03
0		5.078	77979	0	510.22		0.05078	39.73452229					0.567871752	0.383281875	0.184589877	7.39E+01	3.49E+01		4.72E-01	-2.41E-03
0		5.083	78306	0	510.72		0.05083	39.9011465					0.569871815	0.386503151	0.183368664	7.43E+01	3.51E+01		4.72E-01	-2.44E-03
0		5.088	78699	0	511.22		0.05088	40.10140127					0.571881357	0.390392429	0.181488928	7.47E+01	3.53E+01		4.72E-01	-3.76E-03
0		5.093	79050	0	511.72		0.05093	40.28025478					0.573899535	0.39388252	0.180017015	7.51E+01	3.54E+01		4.72E-01	-2.94E-03
0		5.098	79377	0	512.22		0.05098	40.44687898					0.577947153	0.397147946	0.180799207	7.55E+01	3.56E+01		4.72E-01	1.56E-03
0		5.108	79492	0	512.72		0.05108	40.50547771					0.579972503	0.398299542	0.181672961	7.59E+01	3.58E+01		4.72E-01	1.75E-03
0		5.113	79498	0	513.22		0.05113	40.50853503					0.581995611	0.398359671	0.183635941	7.63E+01	3.60E+01		4.72E-01	3.93E-03
0		5.118	79316	0	513.72		0.05118	40.41579618					0.584013713	0.396537777	0.187475937	7.66E+01	3.62E+01		4.72E-01	7.68E-03
0		5.123	79105	0	514.22		0.05123	40.30828025					0.585020108	0.394430807	0.190589301	7.70E+01	3.64E+01		4.72E-01	6.23E-03
0		5.1255	78899	0	514.72		0.051255	40.2033121					0.587028427	0.392379181	0.194649246	7.74E+01	3.66E+01		4.72E-01	8.12E-03
0		5.1305	78754	0	515.22		0.051305	40.12942675					0.589033115	0.390938283	0.198094831	7.78E+01	3.68E+01		4.72E-01	6.89E-03
0		5.1355	78614	0	515.72		0.051355	40.05808917					0.591034873	0.389549586	0.201485286	7.82E+01	3.70E+01		4.73E-01	6.78E-03
0		5.1405	78524	0	516.22		0.051405	40.0122293					0.593034478	0.388658158	0.20437632	7.86E+01	3.72E+01		4.73E-01	5.78E-03
0		5.1455	78445	0	516.72		0.051455	39.97197452					0.595033688	0.387876523	0.207157165	7.90E+01	3.74E+01		4.73E-01	5.56E-03
0		5.1505	78493	0	517.22		0.051505	39.99643312					0.597034975	0.388351346	0.208683628	7.94E+01	3.76E+01		4.73E-01	3.05E-03
0		5.1555	78608	0	517.72		0.051555	40.05503185					0.597034975	0.389490126	0.207544848	7.98E+01	3.78E+01		4.74E-01	-2.28E-03
0		5.1555	78856	0	518.22		0.051555	40.18140127					0.601060376	0.391951604	0.209108772	8.02E+01	3.80E+01		4.74E-01	3.13E-03
0		5.1655	79141	0	518.72		0.051655	40.3266242					0.603079943	0.394789893	0.208290049	8.06E+01	3.82E+01		4.74E-01	-1.64E-03
0		5.1705	79395	0	519.22		0.051705	40.45605096					0.605105981	0.397328086	0.207777895	8.10E+01	3.84E+01		4.75E-01	-1.02E-03
0		5.1755	79649	0	519.72		0.051755	40.58547771					0.607138261	0.399874412	0.207263849	8.14E+01	3.86E+01		4.75E-01	-1.03E-03
0		5.1805	79885	0	520.22		0.051805	40.70573248					0.609178019	0.402247578	0.206930441	8.18E+01	3.88E+01		4.75E-01	-6.67E-04
0		5.1855	80236	0	520.72		0.051855	40.88458599					0.610202369	0.405790148	0.204412222	8.22E+01	3.90E+01		4.75E-01	-5.04E-03
0		5.188	80587	0	521.22		0.05188	41.06343949					0.612259618	0.409348248	0.20291137	8.26E+01	3.92E+01		4.75E-01	-3.00E-03
0		5.193	80907	0	521.72		0.05193	41.22649682					0.616387669	0.412605635	0.203782034	8.30E+01	3.94E+01		4.75E-01	1.74E-03
0		5.203	81119	0	522.22		0.05203	41.33452229					0.618454777	0.414770763	0.203684014	8.34E+01	3.96E+01		4.75E-01	-1.96E-04
0		5.208	81149	0	522.72		0.05208	41.34980892					0.620521045	0.415077606	0.205443438	8.38E+01	3.99E+01		4.75E-01	3.52E-03
0		5.213	81053	0	523.22		0.05213	41.30089172					0.622585465	0.414096106	0.208489359	8.42E+01	4.01E+01		4.76E-01	6.09E-03
0		5.218	81004	0	523.72		0.05218	41.27592357					0.624649567	0.41359558	0.211053987	8.46E+01	4.03E+01		4.76E-01	5.13E-03
0		5.223	81028	0	524.22		0.05223	41.28815287					0.624649567	0.413840698	0.210808869	8.51E+01	4.05E+01		4.76E-01	-4.90E-04
0		5.223	81077	0	524.72		0.05223	41.31312102					0.628782255	0.414341372	0.214440882	8.55E+01	4.07E+01		4.76E-01	7.26E-03
0		5.233	81131	0	525.22		0.05233	41.34063694					0.628782255	0.414893487	0.213888768	8.59E+01	4.09E+01		4.76E-01	-1.10E-03
0		5.233	81210	0	525.72		0.05233	41.38089172					0.632921873	0.415701872	0.217220001	8.63E+01	4.11E+01		4.77E-01	6.66E-03
0		5.243	81270	0	526.22		0.05243	41.41146497					0.632921873	0.416316361	0.216605512	8.67E+01	4.13E+01		4.77E-01	-1.23E-03
0		5.243	81391	0	526.72		0.05243	41.47312102					0.634997694	0.417556961	0.217440734	8.71E+01	4.16E+01		4.77E-01	1.67E-03
0		5.248	81561	0	527.22		0.05248	41.55974522					0.636038459	0.419303071	0.216735388	8.76E+01	4.18E+01		4.77E-01	-1.41E-03
0		5.2505	81839	0	527.72		0.052505	41.70140127					0.638127694	0.422166324	0.21596137	8.80E+01	4.20E+01		4.77E-01	-1.55E-03
0		5.2555	82166	0	528.22		0.052555	41.86802548					0.640225567	0.425546722	0.214678845	8.84E+01	4.22E+01		4.77E-01	-2.57E-03
0		5.2605	82517	0	528.72		0.052605	42.04687898					0.64233214	0.429190222	0.213141918	8.88E+01	4.24E+01		4.78E-01	-3.07E-03
0		5.2655	82849	0	529.22		0.052655	42.21605096					0.646561771	0.43265079	0.213910981	8.93E+01	4.26E+01		4.78E-01	1.54E-03
0		5.2755	83164	0	529.72		0.052755	42.37656051					0.646561771	0.435947005	0.210614766	8.97E+01	4.28E+01		4.78E-01	-6.59E-03
0		5.2755	83569	0	530.22		0.052755	42.58292994					0.650829796	0.440203377	0.210626419	9.01E+01	4.31E+01		4.78E-01	2.33E-05
0		5.2855	83951	0	530.72		0.052855	42.77757962					0.652972981	0.444236978	0.208736003	9.06E+01	4.33E+01		4.78E-01	-3.78E-03
0		5.2905	84289	0	531.22		0.052905	42.94980892					0.655124637	0.447821316	0.207303321	9.10E+01	4.35E+01		4.78E-01	-2.87E-03
0		5.2955	84616	0	531.72		0.052955	43.11643312					0.659439669	0.45130271	0.208136959	9.15E+01	4.37E+01		4.77E-01	1.67E-03
0		5.3055	84749	0	532.22		0.053055	43.18420382					0.661598879	0.452722546	0.208876333	9.19E+01	4.39E+01		4.77E-01	1.48E-03
0		5.3105	84749	0	532.72		0.053105	43.18420382					0.662677522	0.452722546	0.209954976	9.24E+01	4.41E+01		4.77E-01	2.16E-03
0		5.313	84598	0	533.22		0.05313	43.10726115					0.662677522	0.451110723	0.211566799	9.28E+01	4.43E+01		4.77E-01	3.22E-03
0		5.313	84537	0	533.72		0.05313	43.07617834					0.664830414	0.450460404	0.21437001	9.33E+01	4.45E+01		4.77E-01	5.61E-03
0		5.318	84465	0	534.22		0.05318	43.03949045					0.666982236	0.449693419	0.217288817	9.37E+01	4.47E+01		4.77E-01	5.84E-03
0		5.323	84453	0	534.72		0.05323	43.0333758					0.669133904	0.449565651	0.219568253	9.42E+01	4.50E+01		4.77E-01	4.56E-03
0		5.328	84453	0	535.22		0.05328	43.0333758					0.671285955	0.449565651	0.221720304	9.46E+01	4.52E+01		4.77E-01	4.30E-03
0		5.333	84483	0	535.72		0.05333	43.04866242					0.673438771	0.449885104	0.223553667	9.51E+01	4.54E+01		4.78E-01	3.67E-03
0		5.338	84513	0	536.22		0.05338	43.06394904					0.675593204	0.45020467	0.225388534	9.55E+01	4.56E+01		4.78E-01	3.67E-03
0		5.343	84610	0	536.72		0.05343	43.1133758					0.67775072	0.45123871	0.22651201	9.60E+01	4.59E+01		4.78E-01	2.25E-03
0		5.348	84755	0	537.22		0.05348	43.18726115					0.679912783	0.452786652	0.227126132	9.64E+01	4.61E+01		4.78E-01	1.23E-03
0		5.353	84967	0	537.72		0.05353	43.29528662					0.682080707	0.45505462	0.227026087	9.69E+01	4.63E+01		4.78E-01	-2.00E-04
0		5.358	85215	0	538.22		0.05358	43.42165605					0.684255408	0.457714906	0.226540502	9.74E+01	4.65E+01		4.78E-01	-9.71E-04
0		5.363	85499	0	538.72		0.05363	43.56636943					0.686437815	0.460770885	0.22566693	9.78E+01	4.68E+01		4.78E-01	-1.75E-03
0		5.368	85820	0	539.22		0.05368	43.72993631					0.68862886	0.464237244	0.224391616	9.83E+01	4.70E+01		4.78E-01	-2.55E-03
0		5.373	86177	0	539.72		0.05373	43.91184713					0.68972951	0.46810761	0.2216219	9.87E+01	4.72E+01		4.78E-01	-5.54E-03
0		5.3755	86625	0	540.22		0.053755	44.14012739					0.694154147	0.472987272	0.221166874	9.92E+01	4.74E+01		4.78E-01	-9.10E-04
0		5.3855	87042	0	540.72		0.053855	44.35261146					0.696375013	0.477552015	0.218822998	9.97E+01	4.77E+01		4.78E-01	-4.69E-03
0		5.3905	87296	0	541.22		0.053905	44.48203822					0.698602045	0.480343201	0.218258844	1.00E+02	4.79E+01		4.78E-01	-1.13E-03
0		5.3955	87526	0	541.72		0.053955	44.59923567					0.700832083	0.482877669	0.217954414	1.01E+02	4.81E+01		4.78E-01	-6.09E-04
0		5.4005	87532	0	542.22		0.054005	44.60229299					0.703061357	0.482943875	0.220117482	1.01E+02	4.83E+01		4.78E-01	4.33E-03
0		5.4055	87466	0	542.72		0.054055	44.56866242					0.705289318	0.48221586	0.223073458	1.02E+02	4.85E+01		4.78E-01	5.91E-03
0		5.4105	87429	0	543.22		0.054105	44.54980892					0.707516197	0.481807971	0.225708226	1.02E+02	4.88E+01		4.78E-01	5.27E-03
0		5.4155	87381	0	543.72		0.054155	44.52535032					0.709743306	0.481279075	0.228464231	1.03E+02	4.90E+01		4.77E-01	5.51E-03
0		5.4205	87447	0	544.22		0.054205	44.55898089					0.711972567	0.482006382	0.229966185	1.03E+02	4.92E+01		4.77E-01	3.00E-03
0		5.4255	87550	0	544.72		0.054255	44.61146497					0.714204223	0.48314252	0.231061703	1.04E+02	4.94E+01		4.77E-01	2.19E-03
0		5.4305	87635	0	545.22		0.054305	44.65477707					0.716438274	0.484081116	0.232357158	1.04E+02	4.97E+01		4.78E-01	2.59E-03
0		5.4355	87738	0	545.72		0.054355	44.70726115					0.717556879	0.485219694	0.232337185	1.05E+02	4.99E+01		4.78E-01	-3.99E-05
0		5.438	87883	0	546.22		0.05438	44.7811465					0.719798178	0.486824814	0.232973365	1.05E+02	5.01E+01		4.78E-01	1.27E-03
0		5.443	88059	0	546.72		0.05443	44.87082803					0.722045032	0.488776658	0.233268374	1.06E+02	5.04E+01		4.78E-01	5.90E-04
0		5.448	88319	0	547.22		0.05448	45.0033121					0.724298433	0.491667209	0.232631224	1.06E+02	5.06E+01		4.77E-01	-1.27E-03
0		5.453	88573	0	547.72		0.05453	45.13273885					0.726555376	0.494499285	0.232056091	1.06E+02	5.08E+01		4.77E-01	-1.15E-03
0		5.458	88597	0	548.22		0.05458	45.14496815					0.728814701	0.494767303	0.234047397	1.07E+02	5.11E+01		4.77E-01	3.98E-03
0		5.463	88760	0	548.72		0.05463	45.22802548					0.731079414	0.496589516	0.234489898	1.07E+02	5.13E+01		4.77E-01	8.85E-04
0		5.468	89020	0	549.22		0.05468	45.36050955					0.733352764	0.499503043	0.233849721	1.08E+02	5.15E+01		4.77E-01	-1.28E-03
0		5.473	89438	0	549.72		0.05473	45.57350318					0.735637223	0.504204964	0.231432259	1.08E+02	5.18E+01		4.77E-01	-4.83E-03
0		5.478	89892	0	550.22		0.05478	45.80484076					0.740228484	0.509336788	0.230891696	1.09E+02	5.20E+01		4.77E-01	-1.08E-03
0		5.488	90315	0	550.72		0.05488	46.02038217					0.742532357	0.514141584	0.228390772	1.10E+02	5.22E+01		4.77E-01	-5.00E-03
0		5.493	90539	0	551.22		0.05493	46.13452229					0.74484093	0.516695103	0.228145827	1.10E+02	5.25E+01		4.77E-01	-4.90E-04
0		5.498	90684	0	551.72		0.05498	46.20840764					0.745995643	0.518351423	0.22764422	1.11E+02	5.27E+01		4.77E-01	-1.00E-03
0		5.5005	90606	0	552.22		0.055005	46.16866242					0.748303223	0.517460108	0.230843115	1.11E+02	5.29E+01		4.77E-01	6.40E-03
0		5.5055	90539	0	552.72		0.055055	46.13452229					0.750609414	0.516695103	0.233914311	1.12E+02	5.32E+01		4.76E-01	6.14E-03
0		5.5105	90497	0	553.22		0.055105	46.11312102					0.752914217	0.516215837	0.23669838	1.12E+02	5.34E+01		4.76E-01	5.57E-03
0		5.5155	90430	0	553.72		0.055155	46.07898089					0.755217631	0.515451753	0.239765878	1.13E+02	5.36E+01		4.76E-01	6.13E-03
0		5.5205	90388	0	554.22		0.055205	46.05757962					0.757519809	0.514973063	0.242546746	1.13E+02	5.39E+01		4.76E-01	5.56E-03
0		5.5255	90333	0	554.72		0.055255	46.02955414					0.759819987	0.514346544	0.245473443	1.14E+02	5.41E+01		4.76E-01	5.85E-03
0		5.5305	90231	0	555.22		0.055305	45.97757962					0.762115936	0.513185645	0.248930291	1.14E+02	5.44E+01		4.76E-01	6.91E-03
0		5.5355	90001	0	555.72		0.055355	45.86038217					0.764406178	0.510572746	0.253833432	1.15E+02	5.46E+01		4.76E-01	9.81E-03
0		5.5405	89783	0	556.22		0.055405	45.74929936					0.766692943	0.508102328	0.258590615	1.15E+02	5.49E+01		4.77E-01	9.51E-03
0		5.5455	89728	0	556.72		0.055455	45.72127389					0.768980318	0.507480004	0.261500315	1.16E+02	5.51E+01		4.77E-01	5.82E-03
0		5.5505	89831	0	557.22		0.055505	45.77375796					0.771271325	0.508645759	0.262625566	1.16E+02	5.54E+01		4.77E-01	2.25E-03
0		5.5555	90013	0	557.72		0.055555	45.86649682					0.773567185	0.510708906	0.262858278	1.17E+02	5.57E+01		4.77E-01	4.65E-04
0		5.5605	90212	0	558.22		0.055605	45.96789809					0.774718045	0.512969545	0.2617485	1.17E+02	5.59E+01		4.77E-01	-2.22E-03
0		5.563	90473	0	558.72		0.05563	46.10089172					0.777027013	0.51594207	0.261084943	1.18E+02	5.62E+01		4.77E-01	-1.33E-03
0		5.568	90781	0	559.22		0.05568	46.25783439					0.779344758	0.519460924	0.259883834	1.18E+02	5.65E+01		4.77E-01	-2.40E-03
0		5.573	91162	0	559.72		0.05573	46.45197452					0.781671369	0.523830339	0.257841031	1.19E+02	5.67E+01		4.77E-01	-4.09E-03
0		5.578	91477	0	560.22		0.05578	46.61248408					0.786336618	0.527456667	0.258879951	1.19E+02	5.70E+01		4.78E-01	2.08E-03
0		5.588	91634	0	560.72		0.05588	46.69248408					0.788671089	0.529268745	0.259402344	1.20E+02	5.72E+01		4.78E-01	1.04E-03
0		5.593	91622	0	561.22		0.05593	46.68636943					0.791003713	0.529130133	0.261873581	1.20E+02	5.75E+01		4.78E-01	4.94E-03
0		5.598	91489	0	561.72		0.05598	46.61859873					0.793332325	0.52759506	0.265737265	1.21E+02	5.78E+01		4.78E-01	7.73E-03
0		5.603	91307	0	562.22		0.05603	46.52585987					0.795656236	0.525498047	0.270158189	1.21E+02	5.80E+01		4.78E-01	8.84E-03
0		5.608	91120	0	562.72		0.05608	46.43057325					0.797975994	0.523347774	0.27462822	1.22E+02	5.83E+01		4.78E-01	8.94E-03
0		5.613	90981	0	563.22		0.05613	46.35974522					0.80029128	0.521752298	0.278538982	1.22E+02	5.86E+01		4.78E-01	7.82E-03
0		5.618	90769	0	563.72		0.05618	46.25171975					0.802603408	0.519323602	0.283279806	1.23E+02	5.89E+01		4.79E-01	9.48E-03
0		5.623	90733	0	564.22		0.05623	46.2333758					0.803759127	0.518911745	0.284847383	1.23E+02	5.91E+01		4.79E-01	3.14E-03
0		5.6255	90715	0	564.72		0.056255	46.22420382					0.806070643	0.518705877	0.287364766	1.24E+02	5.94E+01		4.79E-01	5.03E-03
0		5.6305	90739	0	565.22		0.056305	46.23643312					0.806070643	0.518980376	0.287090267	1.25E+02	5.97E+01		4.80E-01	-5.49E-04
0		5.6305	90781	0	565.72		0.056305	46.25783439					0.808384771	0.519460924	0.288923847	1.25E+02	6.00E+01		4.80E-01	3.67E-03
0		5.6355	90878	0	566.22		0.056355	46.30726115					0.810702834	0.520571611	0.290131223	1.26E+02	6.03E+01		4.80E-01	2.41E-03
0		5.6405	91090	0	566.72		0.056405	46.41528662					0.813027217	0.52300322	0.290023996	1.26E+02	6.06E+01		4.81E-01	-2.14E-04
0		5.6455	91374	0	567.22		0.056455	46.56					0.817690299	0.526269539	0.291420761	1.27E+02	6.09E+01		4.81E-01	2.79E-03
0		5.6555	91652	0	567.72		0.056555	46.70165605					0.820028312	0.529476698	0.290551614	1.27E+02	6.12E+01		4.81E-01	-1.74E-03
0		5.6605	91882	0	568.22		0.056605	46.8188535					0.822373115	0.532137468	0.290235647	1.28E+02	6.15E+01		4.81E-01	-6.32E-04
0		5.6655	92185	0	568.72		0.056655	46.97324841					0.82472393	0.535652923	0.289071007	1.28E+02	6.18E+01		4.82E-01	-2.33E-03
0		5.6705	92354	0	569.22		0.056705	47.05936306					0.827076287	0.537618716	0.289457571	1.29E+02	6.20E+01		4.82E-01	7.73E-04
0		5.6755	92306	0	569.72		0.056755	47.03490446					0.829422172	0.537060018	0.292362154	1.29E+02	6.23E+01		4.82E-01	5.81E-03
0		5.6805	91846	0	570.22		0.056805	46.80050955					0.832919484	0.531720559	0.301198925	1.30E+02	6.26E+01		4.82E-01	1.77E-02
0		5.688	91180	0	570.72		0.05688	46.4611465					0.83523407	0.524037221	0.311196849	1.30E+02	6.29E+01		4.83E-01	2.00E-02
0		5.693	90515	0	571.22		0.05693	46.12229299					0.837529777	0.516421209	0.321108568	1.31E+02	6.33E+01		4.83E-01	1.98E-02
0		5.698	89698	0	571.72		0.05698	45.70598726					0.839808605	0.507140715	0.332667891	1.31E+02	6.36E+01		4.84E-01	2.31E-02
0		5.703	89190	0	572.22		0.05703	45.44713376					0.839808605	0.50141265	0.338395955	1.32E+02	6.39E+01		4.85E-01	1.15E-02
0		5.703	88833	0	572.72		0.05703	45.26522293					0.842069166	0.497406684	0.344662482	1.32E+02	6.43E+01		4.86E-01	1.25E-02
0		5.708	88621	0	573.22		0.05708	45.15719745					0.844325561	0.495035394	0.349290166	1.33E+02	6.46E+01		4.86E-01	9.26E-03
0		5.713	88506	0	573.72		0.05713	45.09859873					0.846579879	0.493751452	0.352828427	1.33E+02	6.50E+01		4.87E-01	7.08E-03
0		5.718	88458	0	574.22		0.05718	45.07414013					0.848833204	0.493216039	0.355617165	1.34E+02	6.53E+01		4.88E-01	5.58E-03
0		5.723	88428	0	574.72		0.05723	45.0588535					0.851087217	0.492881553	0.358205664	1.34E+02	6.57E+01		4.89E-01	5.18E-03
0		5.728	88512	0	575.22		0.05728	45.10165605					0.853344618	0.493818399	0.359526219	1.35E+02	6.61E+01		4.90E-01	2.64E-03
0		5.733	88694	0	575.72		0.05733	45.1943949					0.855607803	0.495851284	0.359756519	1.35E+02	6.64E+01		4.91E-01	4.61E-04
0		5.738	88966	0	576.22		0.05738	45.33299363					0.857878771	0.498897225	0.358981546	1.36E+02	6.68E+01		4.92E-01	-1.55E-03
0		5.743	89305	0	576.72		0.05743	45.50573248					0.860158147	0.502706509	0.357451638	1.36E+02	6.71E+01		4.92E-01	-3.06E-03
0		5.748	89626	0	577.22		0.05748	45.66929936					0.861302611	0.506326884	0.354975727	1.37E+02	6.75E+01		4.93E-01	-4.95E-03
0		5.7505	90055	0	577.72		0.057505	45.88789809					0.863602166	0.51118561	0.352416555	1.37E+02	6.78E+01		4.94E-01	-5.12E-03
0		5.7555	90460	0	578.22		0.057555	46.09426752					0.865913045	0.51579381	0.350119235	1.38E+02	6.82E+01		4.95E-01	-4.59E-03
0		5.7605	90944	0	578.72		0.057605	46.34089172					0.870557936	0.521328014	0.349229922	1.38E+02	6.85E+01		4.95E-01	-1.78E-03
0		5.7705	91368	0	579.22		0.057705	46.55694268					0.872890255	0.526200427	0.346689828	1.39E+02	6.89E+01		4.96E-01	-5.08E-03
0		5.7755	91719	0	579.72		0.057755	46.73579618					0.875230815	0.530251104	0.344979712	1.39E+02	6.92E+01		4.96E-01	-3.42E-03
0		5.7805	92015	0	580.22		0.057805	46.8866242					0.879921338	0.53367913	0.346242207	1.40E+02	6.96E+01		4.97E-01	2.52E-03
0		5.7905	92088	0	580.72		0.057905	46.92382166					0.882267682	0.534526254	0.347741428	1.41E+02	6.99E+01		4.98E-01	3.00E-03
0		5.7955	92100	0	581.22		0.057955	46.92993631					0.882267682	0.534665571	0.34760211	1.41E+02	7.03E+01		4.98E-01	-2.79E-04
0		5.7955	92003	0	581.72		0.057955	46.88050955					0.884611707	0.533539941	0.351071766	1.42E+02	7.06E+01		4.99E-01	6.94E-03
0		5.8005	92003	0	582.22		0.058005	46.88050955					0.886956038	0.533539941	0.353416097	1.42E+02	7.10E+01		4.99E-01	4.69E-03
0		5.8055	92027	0	582.72		0.058055	46.89273885					0.889300994	0.533818337	0.355482656	1.43E+02	7.13E+01		5.00E-01	4.13E-03
0		5.8105	92052	0	583.22		0.058105	46.90547771					0.89047386	0.53410841	0.35636545	1.43E+02	7.17E+01		5.01E-01	1.77E-03
0		5.813	92088	0	583.72		0.05813	46.92382166					0.892820739	0.534526254	0.358294485	1.44E+02	7.21E+01		5.01E-01	3.86E-03
0		5.818	92142	0	584.22		0.05818	46.95133758					0.895169236	0.535153325	0.360015911	1.44E+02	7.24E+01		5.02E-01	3.44E-03
0		5.823	92215	0	584.72		0.05823	46.98853503					0.89752051	0.536001617	0.361518892	1.45E+02	7.28E+01		5.03E-01	3.01E-03
0		5.828	92360	0	585.22		0.05828	47.06242038					0.899875478	0.537688574	0.362186904	1.45E+02	7.31E+01		5.03E-01	1.34E-03
0		5.833	92505	0	585.72		0.05833	47.13630573					0.902231911	0.53937818	0.36285373	1.46E+02	7.35E+01		5.04E-01	1.33E-03
0		5.838	92475	0	586.22		0.05838	47.12101911					0.904586803	0.539028389	0.365558413	1.46E+02	7.39E+01		5.05E-01	5.41E-03
0		5.843	92384	0	586.72		0.05843	47.07464968					0.906941312	0.53796805	0.368973263	1.47E+02	7.42E+01		5.05E-01	6.83E-03
0		5.848	92445	0	587.22		0.05848	47.10573248					0.909297834	0.538678711	0.370619123	1.47E+02	7.46E+01		5.06E-01	3.29E-03
0		5.853	92542	0	587.72		0.05853	47.15515924					0.91165828	0.539809746	0.371848534	1.48E+02	7.50E+01		5.07E-01	2.46E-03
0		5.858	92753	0	588.22		0.05858	47.26267516					0.914024739	0.542274134	0.371750605	1.49E+02	7.53E+01		5.07E-01	-1.96E-04
0		5.863	93014	0	588.72		0.05863	47.39566879					0.918767847	0.545330266	0.373437582	1.49E+02	7.57E+01		5.08E-01	3.37E-03
0		5.873	93153	0	589.22		0.05873	47.46649682					0.919954739	0.546961365	0.372993374	1.50E+02	7.61E+01		5.08E-01	-8.88E-04
0		5.8755	93189	0	589.72		0.058755	47.48484076					0.924701669	0.547384205	0.377317464	1.50E+02	7.65E+01		5.09E-01	8.65E-03
0		5.8855	93128	0	590.22		0.058855	47.45375796					0.924701669	0.546667822	0.378033847	1.51E+02	7.68E+01		5.10E-01	1.43E-03
0		5.8855	92905	0	590.72		0.058855	47.34012739					0.927067363	0.544052906	0.383014457	1.51E+02	7.72E+01		5.10E-01	9.96E-03
0		5.8905	92802	0	591.22		0.058905	47.28764331					0.929431045	0.542847236	0.386583809	1.52E+02	7.76E+01		5.11E-01	7.14E-03
0		5.8955	92747	0	591.72		0.058955	47.25961783					0.931794344	0.542203979	0.389590365	1.52E+02	7.80E+01		5.12E-01	6.01E-03
0		5.9005	92772	0	592.22		0.059005	47.27235669					0.934158497	0.542496321	0.391662175	1.53E+02	7.84E+01		5.13E-01	4.14E-03
0		5.9055	92814	0	592.72		0.059055	47.29375796					0.936524191	0.542987633	0.393536558	1.53E+02	7.88E+01		5.13E-01	3.75E-03
0		5.9105	92893	0	593.22		0.059105	47.33401274					0.938891962	0.543912371	0.394979591	1.54E+02	7.92E+01		5.14E-01	2.89E-03
0		5.9155	92977	0	593.72		0.059155	47.37681529					0.941262726	0.544896499	0.396366228	1.55E+02	7.96E+01		5.15E-01	2.77E-03
0		5.9205	93128	0	594.22		0.059205	47.45375796					0.943637732	0.546667822	0.39696991	1.55E+02	8.00E+01		5.16E-01	1.21E-03
0		5.9255	93310	0	594.72		0.059255	47.54649682					0.946019987	0.548806616	0.397213372	1.56E+02	8.04E+01		5.16E-01	4.87E-04
0		5.9305	93697	0	595.22		0.059305	47.74369427					0.94841149	0.553368369	0.395043122	1.56E+02	8.08E+01		5.17E-01	-4.34E-03
0		5.9355	94036	0	595.72		0.059355	47.91643312					0.949611752	0.557379836	0.392231916	1.57E+02	8.12E+01		5.18E-01	-5.62E-03
0		5.938	94405	0	596.22		0.05938	48.1044586					0.952021675	0.561762768	0.390258907	1.57E+02	8.16E+01		5.18E-01	-3.95E-03
0		5.943	94774	0	596.72		0.05943	48.29248408					0.954441777	0.566162865	0.388278912	1.58E+02	8.19E+01		5.19E-01	-3.96E-03
0		5.948	95204	0	597.22		0.05948	48.51159236					0.956873522	0.571312005	0.385561517	1.58E+02	8.23E+01		5.20E-01	-5.43E-03
0		5.953	95688	0	597.72		0.05953	48.75821656					0.959317204	0.577135666	0.382181538	1.59E+02	8.27E+01		5.20E-01	-6.76E-03
0		5.958	96141	0	598.22		0.05958	48.98904459					0.961772057	0.582613078	0.379158979	1.60E+02	8.31E+01		5.21E-01	-6.05E-03
0		5.963	96565	0	598.72		0.05963	49.20509554					0.966699191	0.587763277	0.378935914	1.60E+02	8.35E+01		5.21E-01	-4.46E-04
0		5.973	96825	0	599.22		0.05973	49.33757962					0.969167764	0.590932628	0.378235136	1.61E+02	8.38E+01		5.21E-01	-1.40E-03
0		5.978	96958	0	599.72		0.05978	49.40535032					0.971637115	0.592557168	0.379079947	1.61E+02	8.42E+01		5.22E-01	1.69E-03
0		5.983	96886	0	600.22		0.05983	49.36866242					0.974104236	0.591677441	0.382426795	1.62E+02	8.46E+01		5.22E-01	6.69E-03
0		5.988	96783	0	600.72		0.05988	49.31617834					0.976569191	0.590420079	0.386149112	1.63E+02	8.50E+01		5.23E-01	7.44E-03
0		5.993	96716	0	601.22		0.05993	49.28203822					0.979033828	0.589602902	0.389430926	1.63E+02	8.54E+01		5.23E-01	6.56E-03
0		5.998	96758	0	601.72		0.05998	49.30343949					0.980266497	0.590115096	0.390151401	1.64E+02	8.58E+01		5.24E-01	1.44E-03
0		6.0005	96771	0	602.22		0.060005	49.31006369					0.982732917	0.590273677	0.39245924	1.64E+02	8.62E+01		5.24E-01	4.62E-03
0		6.0055	96843	0	602.72		0.060055	49.34675159					0.985200713	0.59115236	0.394048353	1.65E+02	8.66E+01		5.25E-01	3.18E-03
0		6.0105	96879	0	603.22		0.060105	49.36509554					0.987670752	0.591591947	0.396078805	1.66E+02	8.70E+01		5.25E-01	4.06E-03
0		6.0155	97019	0	603.72		0.060155	49.43643312					0.990144573	0.593303003	0.39684157	1.66E+02	8.74E+01		5.26E-01	1.53E-03
0		6.0205	97176	0	604.22		0.060205	49.51643312					0.990144573	0.59522477	0.394919803	1.67E+02	8.77E+01		5.26E-01	-3.84E-03
0		6.0205	97430	0	604.72		0.060205	49.64585987					0.992631261	0.59834045	0.394290811	1.67E+02	8.81E+01		5.27E-01	-1.26E-03
0		6.0255	97775	0	605.22		0.060255	49.82165605					0.997620357	0.602585404	0.395034952	1.68E+02	8.85E+01		5.27E-01	1.49E-03
0		6.0355	98047	0	605.72		0.060355	49.96025478					1.000108968	0.605942729	0.394166239	1.69E+02	8.89E+01		5.28E-01	-1.74E-03
0		6.0405	97309	0	606.22		0.060405	49.58420382					1.002532611	0.596855195	0.405677417	1.69E+02	8.93E+01		5.28E-01	2.30E-02
0		6.0455	92947	0	606.72		0.060455	47.36152866					1.004899299	0.544544922	0.460354377	1.70E+02	8.98E+01		5.29E-01	1.09E-01
0		6.0505	92838	0	607.22		0.060505	47.30598726					1.007267223	0.543268483	0.46399874	1.70E+02	9.03E+01		5.30E-01	7.29E-03
0		6.0555	93044	0	607.72		0.060555	47.41095541					1.009642013	0.545682095	0.463959917	1.71E+02	9.07E+01		5.31E-01	-7.76E-05
0		6.0605	93377	0	608.22		0.060605	47.58063694					1.01083372	0.549595025	0.461238695	1.71E+02	9.12E+01		5.32E-01	-5.44E-03
0		6.063	93721	0	608.72		0.06063	47.75592357					1.015614561	0.55365189	0.461962671	1.72E+02	9.16E+01		5.33E-01	1.45E-03
0		6.073	93927	0	609.22		0.06073	47.86089172					1.018008994	0.556088433	0.461920561	1.72E+02	9.21E+01		5.34E-01	-8.42E-05
0		6.078	94036	0	609.72		0.06078	47.91643312					1.020404892	0.557379836	0.463025056	1.73E+02	9.26E+01		5.35E-01	2.21E-03
0		6.083	94042	0	610.22		0.06083	47.91949045					1.022802178	0.557450966	0.465351212	1.74E+02	9.30E+01		5.36E-01	4.65E-03
0		6.088	94145	0	610.72		0.06088	47.97197452					1.022802178	0.558672737	0.464129441	1.74E+02	9.35E+01		5.37E-01	-2.44E-03
0		6.088	94193	0	611.22		0.06088	47.99643312					1.025203159	0.559242563	0.465960596	1.75E+02	9.40E+01		5.38E-01	3.66E-03
0		6.093	94284	0	611.72		0.06093	48.04280255					1.027606459	0.560323655	0.467282804	1.75E+02	9.44E+01		5.39E-01	2.64E-03
0		6.098	94375	0	612.22		0.06098	48.08917197					1.030012764	0.561405791	0.468606973	1.76E+02	9.49E+01		5.40E-01	2.65E-03
0		6.103	94520	0	612.72		0.06103	48.16305732					1.032422841	0.563132231	0.46929061	1.76E+02	9.54E+01		5.41E-01	1.37E-03
0		6.108	94671	0	613.22		0.06108	48.24					1.034837694	0.564932927	0.469904768	1.77E+02	9.58E+01		5.42E-01	1.23E-03
0		6.113	94895	0	613.72		0.06113	48.35414013					1.037258637	0.567609453	0.469649184	1.77E+02	9.63E+01		5.43E-01	-5.11E-04
0		6.118	95149	0	614.22		0.06118	48.48356688					1.039687439	0.570652094	0.469035345	1.78E+02	9.68E+01		5.44E-01	-1.23E-03
0		6.123	95512	0	614.72		0.06123	48.66853503					1.040907006	0.575014554	0.465892452	1.79E+02	9.72E+01		5.44E-01	-6.29E-03
0		6.1255	95960	0	615.22		0.061255	48.89681529					1.043357631	0.580421428	0.462936202	1.79E+02	9.77E+01		5.45E-01	-5.91E-03
0		6.1305	96414	0	615.72		0.061305	49.12815287					1.04581958	0.585926528	0.459893052	1.80E+02	9.82E+01		5.46E-01	-6.09E-03
0		6.1355	96849	0	616.22		0.061355	49.34980892					1.048292624	0.591225614	0.457067011	1.80E+02	9.86E+01		5.47E-01	-5.65E-03
0		6.1405	97285	0	616.72		0.061405	49.57197452					1.050778471	0.596560818	0.454217654	1.81E+02	9.91E+01		5.48E-01	-5.70E-03
0		6.1455	97854	0	617.22		0.061455	49.86191083					1.055776357	0.603559549	0.452216808	1.82E+02	9.95E+01		5.48E-01	-4.00E-03
0		6.1555	98313	0	617.72		0.061555	50.09579618					1.058286166	0.609235016	0.44905115	1.82E+02	1.00E+02		5.49E-01	-6.33E-03
0		6.1605	98707	0	618.22		0.061605	50.29656051					1.063321197	0.614127951	0.449193246	1.83E+02	1.00E+02		5.49E-01	2.84E-04
0		6.1705	98918	0	618.72		0.061705	50.40407643					1.06584079	0.616756326	0.449084464	1.83E+02	1.01E+02		5.50E-01	-2.18E-04
0		6.1755	98870	0	619.22		0.061755	50.37961783					1.068358764	0.616157909	0.452200856	1.84E+02	1.01E+02		5.51E-01	6.23E-03
0		6.1805	98791	0	619.72		0.061805	50.33936306					1.068358764	0.615173646	0.453185118	1.85E+02	1.02E+02		5.51E-01	1.97E-03
0		6.1805	98646	0	620.22		0.061805	50.26547771					1.070866803	0.613369135	0.457497667	1.85E+02	1.02E+02		5.52E-01	8.63E-03
0		6.1855	98235	0	620.72		0.061855	50.05605096					1.07211535	0.608268684	0.463846666	1.86E+02	1.03E+02		5.53E-01	1.27E-02
0		6.188	97787	0	621.22		0.06188	49.8277707					1.074603121	0.602733325	0.471869796	1.86E+02	1.03E+02		5.53E-01	1.60E-02
0		6.193	97503	0	621.72		0.06193	49.68305732					1.077077631	0.599237406	0.477840224	1.87E+02	1.04E+02		5.54E-01	1.19E-02
0		6.198	96746	0	622.22		0.06198	49.29732484					1.079531019	0.589968732	0.489562287	1.88E+02	1.04E+02		5.55E-01	2.34E-02
0		6.203	95845	0	622.72		0.06203	48.83821656					1.081964688	0.579031089	0.502933599	1.88E+02	1.05E+02		5.56E-01	2.67E-02
0		6.208	95198	0	623.22		0.06208	48.50853503					1.084388178	0.571239996	0.513148182	1.89E+02	1.05E+02		5.57E-01	2.04E-02
0		6.213	95046	0	623.72		0.06213	48.4310828					1.086810586	0.569417287	0.517393299	1.89E+02	1.06E+02		5.58E-01	8.49E-03
0		6.218	95113	0	624.22		0.06218	48.46522293					1.089236	0.570220359	0.519015641	1.90E+02	1.06E+02		5.59E-01	3.24E-03
0		6.223	95282	0	624.72		0.06223	48.55133758					1.09166735	0.572248533	0.519418817	1.91E+02	1.07E+02		5.60E-01	8.06E-04
0		6.228	95579	0	625.22		0.06228	48.70267516					1.094106484	0.575821563	0.518284922	1.91E+02	1.07E+02		5.61E-01	-2.27E-03
0		6.233	95893	0	625.72		0.06233	48.86267516					1.096554089	0.579611202	0.516942887	1.92E+02	1.08E+02		5.62E-01	-2.68E-03
0		6.238	96244	0	626.22		0.06238	49.04152866					1.099011643	0.583862104	0.51514954	1.92E+02	1.08E+02		5.63E-01	-3.59E-03
0		6.243	96674	0	626.72		0.06243	49.26063694					1.101481299	0.589090929	0.51239037	1.93E+02	1.09E+02		5.64E-01	-5.52E-03
0		6.248	97194	0	627.22		0.06248	49.5256051					1.105203459	0.595445299	0.50975816	1.93E+02	1.09E+02		5.65E-01	-5.26E-03
0		6.2555	97599	0	627.72		0.062555	49.73197452					1.107693764	0.600417988	0.507275777	1.94E+02	1.10E+02		5.66E-01	-4.96E-03
0		6.2605	97890	0	628.22		0.062605	49.88025478					1.110188694	0.604003724	0.506184971	1.95E+02	1.10E+02		5.67E-01	-2.18E-03
0		6.2655	97962	0	628.72		0.062655	49.91694268					1.115179471	0.604892563	0.510286908	1.95E+02	1.11E+02		5.68E-01	8.20E-03
0		6.2755	97926	0	629.22		0.062755	49.89859873					1.115179471	0.604448062	0.51073141	1.96E+02	1.11E+02		5.68E-01	8.89E-04
0		6.2755	97757	0	629.72		0.062755	49.81248408					1.11766886	0.602363558	0.515305302	1.96E+02	1.12E+02		5.69E-01	9.15E-03
0		6.2805	97660	0	630.22		0.062805	49.76305732					1.120156236	0.601168752	0.518987483	1.97E+02	1.12E+02		5.70E-01	7.36E-03
0		6.2855	97599	0	630.72		0.062855	49.73197452					1.122635369	0.600417988	0.522217382	1.98E+02	1.13E+02		5.71E-01	6.46E-03
0		6.2905	97013	0	631.22		0.062905	49.4333758					1.125098096	0.593229622	0.531868474	1.98E+02	1.13E+02		5.72E-01	1.93E-02
0		6.2955	96311	0	631.72		0.062955	49.07566879					1.12754872	0.584675295	0.542873425	1.99E+02	1.14E+02		5.73E-01	2.20E-02
0		6.3005	96063	0	632.22		0.063005	48.94929936					1.129995255	0.581668104	0.548327151	1.99E+02	1.15E+02		5.74E-01	1.09E-02
0		6.3055	95990	0	632.72		0.063055	48.91210191					1.132442096	0.5807844	0.551657696	2.00E+02	1.15E+02		5.75E-01	6.66E-03
0		6.3105	96087	0	633.22		0.063105	48.96152866					1.133668255	0.581958783	0.551709471	2.01E+02	1.16E+02		5.76E-01	1.04E-04
0		6.313	96420	0	633.72		0.06313	49.13121019					1.136128586	0.585999456	0.55012913	2.01E+02	1.16E+02		5.77E-01	-3.16E-03
0		6.318	96716	0	634.22		0.06318	49.28203822					1.138597312	0.589602902	0.54899441	2.02E+02	1.17E+02		5.78E-01	-2.27E-03
0		6.323	97079	0	634.72		0.06323	49.46700637					1.141076599	0.59403707	0.547039529	2.02E+02	1.17E+02		5.79E-01	-3.91E-03
0		6.328	97545	0	635.22		0.06328	49.7044586					1.143567758	0.599753768	0.54381399	2.03E+02	1.18E+02		5.80E-01	-6.45E-03
0		6.333	98011	0	635.72		0.06333	49.94191083					1.146071096	0.605497842	0.540573254	2.04E+02	1.18E+02		5.81E-01	-6.48E-03
0		6.338	98501	0	636.22		0.06338	50.19159236					1.148587452	0.611567275	0.537020177	2.04E+02	1.19E+02		5.82E-01	-7.11E-03
0		6.343	99033	0	636.72		0.06343	50.46267516					1.151116675	0.618191216	0.53292546	2.05E+02	1.19E+02		5.83E-01	-8.19E-03
0		6.348	99511	0	637.22		0.06348	50.70624204					1.156195172	0.624173232	0.53202194	2.05E+02	1.20E+02		5.84E-01	-1.81E-03
0		6.358	99820	0	637.72		0.06358	50.86369427					1.158739745	0.628055597	0.530684149	2.06E+02	1.20E+02		5.85E-01	-2.68E-03
0		6.363	99929	0	638.22		0.06363	50.91923567					1.161286701	0.629427976	0.531858725	2.07E+02	1.21E+02		5.86E-01	2.35E-03
0		6.368	100007	0	638.72		0.06368	50.95898089					1.163832344	0.630410964	0.53342138	2.07E+02	1.22E+02		5.86E-01	3.13E-03
0		6.373	99826	0	639.22		0.06373	50.86675159					1.165103586	0.628131101	0.536972485	2.08E+02	1.22E+02		5.87E-01	7.10E-03
0		6.3755	99759	0	639.72		0.063755	50.83261146					1.16764514	0.627288222	0.540356919	2.09E+02	1.23E+02		5.88E-01	6.77E-03
0		6.3805	99753	0	640.22		0.063805	50.82955414					1.170186312	0.627212767	0.542973545	2.09E+02	1.23E+02		5.89E-01	5.23E-03
0		6.3855	99729	0	640.72		0.063855	50.81732484					1.172727331	0.626910996	0.545816335	2.10E+02	1.24E+02		5.90E-01	5.69E-03
0		6.3905	99741	0	641.22		0.063905	50.82343949					1.175267968	0.627061873	0.548206095	2.10E+02	1.24E+02		5.90E-01	4.78E-03
0		6.3955	99699	0	641.72		0.063955	50.80203822					1.177808605	0.626533884	0.551274721	2.11E+02	1.25E+02		5.91E-01	6.14E-03
0		6.4005	99741	0	642.22		0.064005	50.82343949					1.180351242	0.627061873	0.553289369	2.12E+02	1.25E+02		5.92E-01	4.03E-03
0		6.4055	99856	0	642.72		0.064055	50.88203822					1.182896197	0.628508694	0.554387504	2.12E+02	1.26E+02		5.93E-01	2.20E-03
0		6.4105	99923	0	643.22		0.064105	50.91617834					1.185437994	0.629352393	0.556085601	2.13E+02	1.26E+02		5.94E-01	3.40E-03
0		6.4155	99608	0	643.72		0.064155	50.75566879					1.187971764	0.625390672	0.562581092	2.14E+02	1.27E+02		5.95E-01	1.30E-02
0		6.4205	99293	0	644.22		0.064205	50.59515924					1.190500147	0.62144146	0.569058687	2.14E+02	1.28E+02		5.96E-01	1.30E-02
0		6.4255	99185	0	644.72		0.064255	50.54012739					1.193028376	0.620090324	0.572938052	2.15E+02	1.28E+02		5.97E-01	7.76E-03
0		6.4305	99281	0	645.22		0.064305	50.58904459					1.19556007	0.621291261	0.574268809	2.15E+02	1.29E+02		5.98E-01	2.66E-03
0		6.4355	99457	0	645.72		0.064355	50.67872611					1.196828618	0.623495996	0.573332621	2.16E+02	1.29E+02		5.99E-01	-1.87E-03
0		6.438	99705	0	646.22		0.06438	50.80509554					1.199371726	0.626609297	0.572762429	2.17E+02	1.30E+02		5.99E-01	-1.14E-03
0		6.443	99929	0	646.72		0.06443	50.91923567					1.20192007	0.629427976	0.572492094	2.17E+02	1.30E+02		6.00E-01	-5.41E-04
0		6.448	100116	0	647.22		0.06448	51.01452229					1.207020452	0.631785913	0.575234539	2.18E+02	1.31E+02		6.01E-01	5.48E-03
0		6.458	100074	0	647.72		0.06458	50.99312102					1.209567866	0.631255939	0.578311927	2.19E+02	1.32E+02		6.02E-01	6.15E-03
0		6.463	99898	0	648.22		0.06463	50.90343949					1.21210849	0.629037514	0.583070977	2.19E+02	1.32E+02		6.03E-01	9.52E-03
0		6.468	99541	0	648.72		0.06468	50.72152866					1.21464165	0.624549633	0.590092016	2.20E+02	1.33E+02		6.04E-01	1.40E-02
0		6.473	99312	0	649.22		0.06473	50.60484076					1.217170503	0.621679311	0.595491192	2.20E+02	1.33E+02		6.05E-01	1.08E-02
0		6.478	99203	0	649.72		0.06478	50.54929936					1.219695955	0.620315411	0.599380545	2.21E+02	1.34E+02		6.06E-01	7.78E-03
0		6.483	99045	0	650.22		0.06483	50.46878981					1.222215013	0.618341039	0.603873973	2.22E+02	1.35E+02		6.07E-01	8.99E-03
0		6.488	98701	0	650.72		0.06488	50.29350318					1.224724669	0.614053293	0.610671376	2.22E+02	1.35E+02		6.08E-01	1.36E-02
0		6.493	98307	0	651.22		0.06493	50.09273885					1.224724669	0.609160655	0.615564014	2.23E+02	1.36E+02		6.09E-01	9.79E-03
0		6.493	98059	0	651.72		0.06493	49.96636943					1.22721914	0.606091061	0.621128079	2.24E+02	1.36E+02		6.10E-01	1.11E-02
0		6.498	97757	0	652.22		0.06498	49.81248408					1.228462484	0.602363558	0.626098926	2.24E+02	1.37E+02		6.12E-01	9.94E-03
0		6.5005	97448	0	652.72		0.065005	49.65503185					1.230942701	0.598561555	0.632381145	2.25E+02	1.38E+02		6.13E-01	1.26E-02
0		6.5055	97249	0	653.22		0.065055	49.55363057					1.233418752	0.596119389	0.637299363	2.25E+02	1.38E+02		6.14E-01	9.84E-03
0		6.5105	97121	0	653.72		0.065105	49.48840764					1.238365758	0.594551186	0.643814572	2.26E+02	1.39E+02		6.15E-01	1.30E-02
0		6.5205	97049	0	654.22		0.065205	49.45171975					1.240837338	0.59366998	0.647167358	2.26E+02	1.40E+02		6.16E-01	6.71E-03
0		6.5255	96970	0	654.72		0.065255	49.41146497					1.240837338	0.592703853	0.648133485	2.27E+02	1.40E+02		6.18E-01	1.93E-03
0		6.5255	96952	0	655.22		0.065255	49.40229299					1.245776038	0.592483832	0.653292206	2.28E+02	1.41E+02		6.19E-01	1.03E-02
0		6.5355	96892	0	655.72		0.065355	49.37171975					1.248218879	0.591750727	0.656468152	2.28E+02	1.42E+02		6.20E-01	6.35E-03
0		6.5405	94871	0	656.22		0.065405	48.34191083					1.250608459	0.567322379	0.683286079	2.29E+02	1.42E+02		6.22E-01	5.36E-02
0		6.5455	92711	0	656.72		0.065455	47.24127389					1.255320255	0.541783145	0.71353711	2.29E+02	1.43E+02		6.23E-01	6.05E-02
0		6.5555	92227	0	657.22		0.065555	46.99464968					1.257666293	0.536141127	0.721525166	2.30E+02	1.44E+02		6.25E-01	1.60E-02
0		6.5605	91937	0	657.72		0.065605	46.84687898					1.258834726	0.532774727	0.726059999	2.30E+02	1.44E+02		6.27E-01	9.07E-03
0		6.563	91507	0	658.22		0.06563	46.6277707					1.258834726	0.527802683	0.731032043	2.31E+02	1.45E+02		6.28E-01	9.94E-03
0		6.563	89220	0	658.72		0.06563	45.46242038					1.261101911	0.501750018	0.759351893	2.31E+02	1.46E+02		6.30E-01	5.66E-02
0		6.568	88754	0	659.22		0.06568	45.22496815					1.265619949	0.496522381	0.769097568	2.32E+02	1.47E+02		6.32E-01	1.95E-02
0		6.578	88579	0	659.72		0.06578	45.13579618					1.265619949	0.494566283	0.771053666	2.32E+02	1.47E+02		6.34E-01	3.91E-03
0		6.578	88500	0	660.22		0.06578	45.0955414					1.267875185	0.493684509	0.774190675	2.33E+02	1.48E+02		6.36E-01	6.27E-03
0		6.583	88536	0	660.72		0.06583	45.11388535					1.270131809	0.494086233	0.776045576	2.33E+02	1.49E+02		6.38E-01	3.71E-03
0		6.588	88609	0	661.22		0.06588	45.1510828					1.272391057	0.49490134	0.777489718	2.34E+02	1.50E+02		6.40E-01	2.89E-03
0		6.593	88742	0	661.72		0.06593	45.2188535					1.274654548	0.496388125	0.778266423	2.34E+02	1.51E+02		6.42E-01	1.55E-03
0		6.598	88942	0	662.22		0.06598	45.32076433					1.276924981	0.49862809	0.778296891	2.35E+02	1.51E+02		6.44E-01	6.09E-05
0		6.603	89287	0	662.72		0.06603	45.49656051					1.279204586	0.502503882	0.776700704	2.35E+02	1.52E+02		6.46E-01	-3.19E-03
0		6.608	89662	0	663.22		0.06608	45.68764331					1.281493975	0.506733718	0.774760257	2.36E+02	1.53E+02		6.48E-01	-3.88E-03
0		6.613	90055	0	663.72		0.06613	45.88789809					1.283794306	0.51118561	0.772608695	2.36E+02	1.54E+02		6.50E-01	-4.30E-03
0		6.618	90521	0	664.22		0.06618	46.12535032					1.286106127	0.516489676	0.769616451	2.37E+02	1.54E+02		6.52E-01	-5.98E-03
0		6.623	90957	0	664.72		0.06623	46.34751592					1.287268127	0.521477067	0.76579106	2.38E+02	1.55E+02		6.53E-01	-7.65E-03
0		6.6255	91477	0	665.22		0.066255	46.61248408					1.28960507	0.527456667	0.762148403	2.38E+02	1.56E+02		6.55E-01	-7.29E-03
0		6.6305	91973	0	665.72		0.066305	46.86522293					1.294300994	0.533192049	0.761108945	2.39E+02	1.57E+02		6.57E-01	-2.08E-03
0		6.6405	92342	0	666.22		0.066405	47.05324841					1.296657503	0.537479014	0.759178489	2.39E+02	1.57E+02		6.59E-01	-3.86E-03
0		6.6455	92644	0	666.72		0.066455	47.20713376					1.301381631	0.541000361	0.76038127	2.40E+02	1.58E+02		6.60E-01	2.41E-03
0		6.6555	92778	0	667.22		0.066555	47.27541401					1.301381631	0.542566495	0.758815136	2.40E+02	1.59E+02		6.62E-01	-3.13E-03
0		6.6555	92772	0	667.72		0.066555	47.27235669					1.303744471	0.542496321	0.76124815	2.41E+02	1.60E+02		6.64E-01	4.87E-03
0		6.6605	92711	0	668.22		0.066605	47.24127389					1.306106306	0.541783145	0.764323161	2.41E+02	1.61E+02		6.65E-01	6.15E-03
0		6.6655	92693	0	668.72		0.066655	47.23210191					1.308468522	0.541572789	0.766895733	2.42E+02	1.61E+02		6.67E-01	5.15E-03
0		6.6705	92741	0	669.22		0.066705	47.25656051					1.310831898	0.542133829	0.768698069	2.42E+02	1.62E+02		6.69E-01	3.60E-03
0		6.6755	92784	0	669.72		0.066755	47.27847134					1.313196815	0.542636674	0.770560142	2.43E+02	1.63E+02		6.70E-01	3.72E-03
0		6.6805	92862	0	670.22		0.066805	47.31821656					1.315563809	0.543549405	0.772014404	2.43E+02	1.64E+02		6.72E-01	2.91E-03
0		6.6855	92947	0	670.72		0.066855	47.36152866					1.316748656	0.544544922	0.772203734	2.44E+02	1.64E+02		6.74E-01	3.79E-04
0		6.688	93074	0	671.22		0.06688	47.42624204					1.319122197	0.546034039	0.773088159	2.45E+02	1.65E+02		6.75E-01	1.77E-03
0		6.693	93249	0	671.72		0.06693	47.51541401					1.321502834	0.548089302	0.773413533	2.45E+02	1.66E+02		6.77E-01	6.51E-04
0		6.698	93631	0	672.22		0.06698	47.71006369					1.323892809	0.55258906	0.771303749	2.46E+02	1.67E+02		6.79E-01	-4.22E-03
0		6.703	93982	0	672.72		0.06703	47.8889172					1.326291637	0.556739871	0.769551766	2.46E+02	1.67E+02		6.80E-01	-3.50E-03
0		6.708	94326	0	673.22		0.06708	48.06420382					1.328700019	0.560822973	0.767877046	2.47E+02	1.68E+02		6.82E-01	-3.35E-03
0		6.713	94732	0	673.72		0.06713	48.2710828					1.331118962	0.565661175	0.765457787	2.47E+02	1.69E+02		6.83E-01	-4.84E-03
0		6.718	95155	0	674.22		0.06718	48.4866242					1.333549306	0.570724066	0.76282524	2.48E+02	1.70E+02		6.85E-01	-5.27E-03
0		6.723	95627	0	674.72		0.06723	48.72713376					1.335991599	0.576400066	0.759591533	2.48E+02	1.71E+02		6.86E-01	-6.47E-03
0		6.728	96093	0	675.22		0.06728	48.96458599					1.340900389	0.582031465	0.758868924	2.49E+02	1.71E+02		6.88E-01	-1.45E-03
0		6.738	96577	0	675.72		0.06738	49.21121019					1.34336365	0.587909368	0.755454282	2.50E+02	1.72E+02		6.89E-01	-6.83E-03
0		6.743	96789	0	676.22		0.06743	49.31923567					1.345831764	0.590493287	0.755338477	2.50E+02	1.73E+02		6.91E-01	-2.32E-04
0		6.748	96958	0	676.72		0.06748	49.40535032					1.347067248	0.592557168	0.75451008	2.51E+02	1.74E+02		6.92E-01	-1.66E-03
0		6.7505	97013	0	677.22		0.067505	49.4333758					1.349537529	0.593229622	0.756307907	2.51E+02	1.74E+02		6.93E-01	3.60E-03
0		6.7555	96904	0	677.72		0.067555	49.37783439					1.352005949	0.591897311	0.760108638	2.52E+02	1.75E+02		6.95E-01	7.60E-03
0		6.7605	96867	0	678.22		0.067605	49.35898089					1.354473822	0.5914454	0.763028422	2.53E+02	1.76E+02		6.96E-01	5.84E-03
0		6.7655	96861	0	678.72		0.067655	49.35592357					1.356941847	0.591372133	0.765569714	2.53E+02	1.77E+02		6.97E-01	5.08E-03
0		6.7705	96879	0	679.22		0.067705	49.36509554					1.359410726	0.591591947	0.767818779	2.54E+02	1.77E+02		6.99E-01	4.50E-03
0		6.7755	96928	0	679.72		0.067755	49.39006369					1.361880688	0.592190536	0.769690152	2.54E+02	1.78E+02		7.00E-01	3.74E-03
0		6.7805	96964	0	680.22		0.067805	49.40840764					1.364352726	0.592630508	0.771722218	2.55E+02	1.79E+02		7.02E-01	4.06E-03
0		6.7855	97091	0	680.72		0.067855	49.47312102					1.366829159	0.594183937	0.772645222	2.56E+02	1.80E+02		7.03E-01	1.85E-03
0		6.7905	97309	0	681.22		0.067905	49.58420382					1.369312229	0.596855195	0.772457035	2.56E+02	1.80E+02		7.04E-01	-3.76E-04
0		6.7955	97612	0	681.72		0.067955	49.73859873					1.37180293	0.600577948	0.771224982	2.57E+02	1.81E+02		7.06E-01	-2.46E-03
0		6.8005	97908	0	682.22		0.068005	49.88942675					1.374301414	0.604225872	0.770075542	2.57E+02	1.82E+02		7.07E-01	-2.30E-03
0		6.8055	98223	0	682.72		0.068055	50.04993631					1.376808611	0.608120086	0.768688526	2.58E+02	1.83E+02		7.08E-01	-2.77E-03
0		6.8105	98592	0	683.22		0.068105	50.23796178					1.378060433	0.612697788	0.765362646	2.59E+02	1.84E+02		7.10E-01	-6.65E-03
0		6.813	97944	0	683.72		0.06813	49.9077707					1.380555134	0.604670292	0.775884842	2.59E+02	1.84E+02		7.11E-01	2.10E-02
0		6.818	97890	0	684.22		0.06818	49.88025478					1.383051223	0.604003724	0.779047499	2.60E+02	1.85E+02		7.12E-01	6.33E-03
0		6.823	98053	0	684.72		0.06823	49.9633121					1.385552242	0.606016893	0.779535349	2.60E+02	1.86E+02		7.14E-01	9.76E-04
0		6.828	98277	0	685.22		0.06828	50.07745223					1.390561847	0.608788921	0.781772926	2.61E+02	1.87E+02		7.15E-01	4.48E-03
0		6.838	98350	0	685.72		0.06838	50.11464968					1.39306665	0.609693672	0.783372978	2.62E+02	1.87E+02		7.16E-01	3.20E-03
0		6.843	98277	0	686.22		0.06843	50.07745223					1.39556428	0.608788921	0.786775359	2.62E+02	1.88E+02		7.18E-01	6.80E-03
0		6.848	97787	0	686.72		0.06848	49.8277707					1.398051274	0.602733325	0.795317949	2.63E+02	1.89E+02		7.19E-01	1.71E-02
0		6.853	97442	0	687.22		0.06853	49.65197452					1.40053149	0.598487849	0.802043641	2.63E+02	1.90E+02		7.21E-01	1.35E-02
0		6.858	97255	0	687.72		0.06858	49.5566879					1.403008777	0.596192949	0.806815828	2.64E+02	1.91E+02		7.22E-01	9.54E-03
0		6.863	97212	0	688.22		0.06863	49.53477707					1.405485057	0.595665868	0.809819189	2.65E+02	1.91E+02		7.23E-01	6.01E-03
0		6.868	97176	0	688.72		0.06868	49.51643312					1.407961108	0.59522477	0.812736338	2.65E+02	1.92E+02		7.25E-01	5.83E-03
0		6.873	97194	0	689.22		0.06873	49.5256051					1.409199248	0.595445299	0.81375395	2.66E+02	1.93E+02		7.26E-01	2.04E-03
0		6.8755	97194	0	689.72		0.068755	49.5256051					1.409199248	0.595445299	0.81375395	2.66E+02	1.94E+02		7.28E-01	0.00E+00
0		6.8755	97303	0	690.22		0.068755	49.5811465					1.411680153	0.596781594	0.814898559	2.67E+02	1.95E+02		7.29E-01	2.29E-03
0		6.8805	97448	0	690.72		0.068805	49.65503185					1.414165223	0.598561555	0.815603668	2.68E+02	1.95E+02		7.31E-01	1.41E-03
0		6.8855	97630	0	691.22		0.068855	49.7477707					1.416656688	0.600799465	0.815857223	2.68E+02	1.96E+02		7.32E-01	5.07E-04
0		6.8905	97950	0	691.72		0.068905	49.91082803					1.419155936	0.604744378	0.814411558	2.69E+02	1.97E+02		7.33E-01	-2.89E-03
0		6.8955	98241	0	692.22		0.068955	50.05910828					1.424168777	0.60834299	0.815825787	2.69E+02	1.98E+02		7.35E-01	2.83E-03
0		6.9055	98513	0	692.72		0.069055	50.19770701					1.426682433	0.611716294	0.814966139	2.70E+02	1.99E+02		7.36E-01	-1.72E-03
0		6.9105	98809	0	693.22		0.069105	50.34853503					1.429202255	0.615397839	0.813804416	2.71E+02	2.00E+02		7.37E-01	-2.32E-03
0		6.9155	98997	0	693.72		0.069155	50.44433121					1.431724471	0.617741854	0.813982618	2.71E+02	2.00E+02		7.39E-01	3.56E-04
0		6.9205	98997	0	694.22		0.069205	50.44433121					1.434246306	0.617741854	0.816504452	2.72E+02	2.01E+02		7.40E-01	5.04E-03
0		6.9255	98967	0	694.72		0.069255	50.42904459					1.436767682	0.61736751	0.819400172	2.72E+02	2.02E+02		7.41E-01	5.79E-03
0		6.9305	98961	0	695.22		0.069305	50.42598726					1.440514242	0.617292655	0.823221587	2.73E+02	2.03E+02		7.43E-01	7.64E-03
0		6.938	97109	0	695.72		0.06938	49.48229299					1.442978038	0.594404273	0.848573765	2.74E+02	2.04E+02		7.44E-01	5.07E-02
0		6.943	96299	0	696.22		0.06943	49.06955414					1.44541949	0.584529607	0.860889883	2.74E+02	2.05E+02		7.46E-01	2.46E-02
0		6.948	95355	0	696.72		0.06948	48.58853503					1.44541949	0.573125722	0.872293769	2.75E+02	2.05E+02		7.47E-01	2.28E-02
0		6.948	94822	0	697.22		0.06948	48.31694268					1.447802586	0.566736497	0.881066089	2.75E+02	2.06E+02		7.49E-01	1.75E-02
0		6.953	92251	0	697.72		0.06953	47.00687898					1.450148611	0.5364202	0.913728411	2.76E+02	2.07E+02		7.51E-01	6.53E-02
0		6.958	91912	0	698.22		0.06958	46.83414013					1.452488701	0.532485017	0.920003684	2.76E+02	2.08E+02		7.53E-01	1.26E-02
0		6.963	91785	0	698.72		0.06963	46.76942675					1.454826866	0.531014504	0.923812362	2.77E+02	2.09E+02		7.55E-01	7.62E-03
0		6.968	91761	0	699.22		0.06968	46.75719745					1.457165108	0.53073684	0.926428268	2.78E+02	2.10E+02		7.57E-01	5.23E-03
0		6.973	91791	0	699.72		0.06973	46.77248408					1.459505898	0.531083931	0.928421967	2.78E+02	2.11E+02		7.58E-01	3.99E-03
0		6.978	91961	0	700.22		0.06978	46.85910828					1.461851478	0.533052923	0.928798554	2.79E+02	2.12E+02		7.60E-01	7.53E-04
0		6.983	92167	0	700.72		0.06983	46.96407643					1.464203682	0.53544376	0.928759921	2.79E+02	2.13E+02		7.62E-01	-7.73E-05
0		6.988	92481	0	701.22		0.06988	47.12407643					1.46656428	0.539098338	0.927465942	2.80E+02	2.14E+02		7.64E-01	-2.59E-03
0		6.993	92826	0	701.72		0.06993	47.29987261					1.468934904	0.543128049	0.925806855	2.80E+02	2.15E+02		7.66E-01	-3.32E-03
0		6.998	93268	0	702.22		0.06998	47.52509554					1.470125803	0.548312677	0.921813125	2.81E+02	2.16E+02		7.68E-01	-7.99E-03
0		7.0005	93703	0	702.72		0.070005	47.74675159					1.472518694	0.553439242	0.919079452	2.81E+02	2.16E+02		7.69E-01	-5.47E-03
0		7.0055	94139	0	703.22		0.070055	47.9689172					1.474923382	0.558601529	0.916321853	2.82E+02	2.17E+02		7.71E-01	-5.52E-03
0		7.0105	94629	0	703.72		0.070105	48.21859873					1.479757879	0.564431782	0.915326097	2.82E+02	2.18E+02		7.73E-01	-1.99E-03
0		7.0205	95125	0	704.22		0.070205	48.47133758					1.482186223	0.570364253	0.91182197	2.83E+02	2.19E+02		7.75E-01	-7.01E-03
0		7.0255	95500	0	704.72		0.070255	48.66242038					1.484621739	0.574870075	0.909751664	2.84E+02	2.20E+02		7.76E-01	-4.14E-03
0		7.0305	95688	0	705.22		0.070305	48.75821656					1.489498783	0.577135666	0.912363118	2.84E+02	2.21E+02		7.78E-01	5.22E-03
0		7.0405	95736	0	705.72		0.070405	48.78267516					1.491937994	0.577714829	0.914223165	2.85E+02	2.22E+02		7.79E-01	3.72E-03
0		7.0455	95742	0	706.22		0.070455	48.78573248					1.491937994	0.577787244	0.914150749	2.85E+02	2.23E+02		7.81E-01	-1.45E-04
0		7.0455	95663	0	706.72		0.070455	48.74547771					1.494374885	0.576834134	0.917540752	2.86E+02	2.24E+02		7.83E-01	6.78E-03
0		7.0505	95633	0	707.22		0.070505	48.73019108					1.496812096	0.576472399	0.920339697	2.86E+02	2.25E+02		7.84E-01	5.60E-03
0		7.0555	95688	0	707.72		0.070555	48.75821656					1.499250465	0.577135666	0.922114799	2.87E+02	2.26E+02		7.86E-01	3.55E-03
0		7.0605	95724	0	708.22		0.070605	48.77656051					1.500470459	0.577570011	0.922900448	2.88E+02	2.27E+02		7.88E-01	1.57E-03
0		7.063	95815	0	708.72		0.07063	48.82292994					1.50291307	0.578668666	0.924244404	2.88E+02	2.27E+02		7.89E-01	2.69E-03
0		7.068	95930	0	709.22		0.07068	48.88152866					1.505359529	0.58005857	0.925300958	2.89E+02	2.28E+02		7.91E-01	2.11E-03
0		7.073	96117	0	709.72		0.07073	48.97681529					1.507811682	0.582322235	0.925489446	2.89E+02	2.29E+02		7.92E-01	3.77E-04
0		7.078	96377	0	710.22		0.07078	49.10929936					1.510270854	0.585476902	0.924793952	2.90E+02	2.30E+02		7.94E-01	-1.39E-03
0		7.083	96668	0	710.72		0.07083	49.25757962					1.512737962	0.589017809	0.923720153	2.91E+02	2.31E+02		7.96E-01	-2.15E-03
0		7.088	97000	0	711.22		0.07088	49.42675159					1.515214701	0.593070644	0.922144057	2.91E+02	2.32E+02		7.97E-01	-3.15E-03
0		7.093	97424	0	711.72		0.07093	49.64280255					1.517701924	0.598266758	0.919435166	2.92E+02	2.33E+02		7.99E-01	-5.42E-03
0		7.098	97823	0	712.22		0.07098	49.84611465					1.520199631	0.603177196	0.917022435	2.92E+02	2.34E+02		8.00E-01	-4.83E-03
0		7.103	98247	0	712.72		0.07103	50.06216561					1.522708433	0.608417301	0.914291133	2.93E+02	2.35E+02		8.02E-01	-5.46E-03
0		7.108	98694	0	713.22		0.07108	50.28993631					1.525229873	0.613966197	0.911263676	2.94E+02	2.36E+02		8.03E-01	-6.05E-03
0		7.113	99239	0	713.72		0.07113	50.56764331					1.530296803	0.620765708	0.909531095	2.94E+02	2.37E+02		8.04E-01	-3.47E-03
0		7.123	99638	0	714.22		0.07123	50.77095541					1.53156793	0.62576744	0.90580049	2.95E+02	2.38E+02		8.06E-01	-7.46E-03
0		7.1255	99929	0	714.72		0.071255	50.91923567					1.534115038	0.629427976	0.904687063	2.95E+02	2.38E+02		8.07E-01	-2.23E-03
0		7.1305	100019	0	715.22		0.071305	50.96509554					1.539212949	0.630562262	0.908650688	2.96E+02	2.39E+02		8.08E-01	7.93E-03
0		7.1405	100074	0	715.72		0.071405	50.99312102					1.539212949	0.631255939	0.90795701	2.97E+02	2.40E+02		8.10E-01	-1.39E-03
0		7.1405	99947	0	716.22		0.071405	50.92840764					1.54175914	0.629654751	0.912104389	2.97E+02	2.41E+02		8.11E-01	8.29E-03
0		7.1455	99929	0	716.72		0.071455	50.91923567					1.544306096	0.629427976	0.91487812	2.98E+02	2.42E+02		8.13E-01	5.55E-03
0		7.1505	100007	0	717.22		0.071505	50.95898089					1.546854975	0.630410964	0.91644401	2.99E+02	2.43E+02		8.14E-01	3.13E-03
0		7.1555	100080	0	717.72		0.071555	50.99617834					1.549405943	0.631331636	0.918074307	2.99E+02	2.44E+02		8.15E-01	3.26E-03
0		7.1605	100171	0	718.22		0.071605	51.04254777					1.551959764	0.632480263	0.919479501	3.00E+02	2.45E+02		8.17E-01	2.81E-03
0		7.1655	100304	0	718.72		0.071655	51.11031847					1.554518516	0.634160903	0.920357612	3.01E+02	2.46E+02		8.18E-01	1.76E-03
0		7.1705	100558	0	719.22		0.071705	51.23974522					1.557083662	0.637376744	0.919706919	3.01E+02	2.47E+02		8.19E-01	-1.30E-03
0		7.1755	100806	0	719.72		0.071755	51.36611465					1.559655892	0.640524466	0.919131425	3.02E+02	2.48E+02		8.21E-01	-1.15E-03
0		7.1805	101114	0	720.22		0.071805	51.52305732					1.562236057	0.644444529	0.917791528	3.02E+02	2.49E+02		8.22E-01	-2.68E-03
0		7.1855	101429	0	720.72		0.071855	51.68356688					1.563530924	0.648466054	0.91506487	3.03E+02	2.49E+02		8.23E-01	-5.45E-03
0		7.188	101865	0	721.22		0.07188	51.90573248					1.566131752	0.654052994	0.912078758	3.04E+02	2.50E+02		8.24E-01	-5.97E-03
0		7.193	102300	0	721.72		0.07193	52.12738854					1.568743446	0.659651002	0.909092444	3.04E+02	2.51E+02		8.26E-01	-5.97E-03
0		7.198	102718	0	722.22		0.07198	52.34038217					1.571366478	0.665052712	0.906313766	3.05E+02	2.52E+02		8.27E-01	-5.56E-03
0		7.203	103190	0	722.72		0.07203	52.58089172					1.574002529	0.671178728	0.902823801	3.06E+02	2.53E+02		8.28E-01	-6.98E-03
0		7.208	103740	0	723.22		0.07208	52.8611465					1.576651446	0.678352526	0.89829892	3.06E+02	2.54E+02		8.29E-01	-9.05E-03
0		7.213	104200	0	723.72		0.07213	53.0955414					1.581968389	0.684381714	0.897586675	3.07E+02	2.55E+02		8.30E-01	-1.42E-03
0		7.223	104490	0	724.22		0.07223	53.2433121					1.584631637	0.688196433	0.896435204	3.08E+02	2.56E+02		8.31E-01	-2.30E-03
0		7.228	104575	0	724.72		0.07228	53.2866242					1.587296274	0.689316549	0.897979724	3.08E+02	2.57E+02		8.32E-01	3.09E-03
0		7.233	104599	0	725.22		0.07233	53.2988535					1.589959599	0.689632983	0.900326616	3.09E+02	2.58E+02		8.33E-01	4.69E-03
0		7.238	104472	0	725.72		0.07238	53.23414013					1.592618529	0.687959349	0.90465918	3.10E+02	2.58E+02		8.34E-01	8.67E-03
0		7.243	104254	0	726.22		0.07243	53.12305732					1.59527407	0.685091237	0.910182833	3.11E+02	2.59E+02		8.35E-01	1.10E-02
0		7.248	104206	0	726.72		0.07248	53.09859873					1.59660107	0.684460532	0.912140539	3.11E+02	2.60E+02		8.36E-01	3.92E-03
0		7.2505	104133	0	727.22		0.072505	53.06140127					1.599254064	0.683501889	0.915752174	3.12E+02	2.61E+02		8.38E-01	7.22E-03
0		7.2555	104127	0	727.72		0.072555	53.05834395					1.601906522	0.683423127	0.918483395	3.13E+02	2.62E+02		8.39E-01	5.46E-03
0		7.2605	104091	0	728.22		0.072605	53.04					1.604560446	0.682950647	0.921609799	3.13E+02	2.63E+02		8.40E-01	6.25E-03
0		7.2655	104242	0	728.72		0.072655	53.11694268					1.607217605	0.684933534	0.922284071	3.14E+02	2.64E+02		8.41E-01	1.35E-03
0		7.2705	104345	0	729.22		0.072705	53.16942675					1.607217605	0.686287748	0.920929857	3.15E+02	2.65E+02		8.42E-01	-2.71E-03
0		7.2705	104539	0	729.72		0.072705	53.26828025					1.609883949	0.688842036	0.921041913	3.15E+02	2.66E+02		8.43E-01	2.24E-04
0		7.2755	104769	0	730.22		0.072755	53.38547771					1.612557223	0.691876463	0.92068076	3.16E+02	2.67E+02		8.44E-01	-7.22E-04
0		7.2805	105083	0	730.72		0.072805	53.54547771					1.617921656	0.696029881	0.921891775	3.17E+02	2.68E+02		8.45E-01	2.42E-03
0		7.2905	105471	0	731.22		0.072905	53.74318471					1.620613197	0.7011793	0.919433898	3.17E+02	2.69E+02		8.46E-01	-4.92E-03
0		7.2955	105815	0	731.72		0.072955	53.91847134					1.623314752	0.705760636	0.917554116	3.18E+02	2.70E+02		8.47E-01	-3.76E-03
0		7.3005	106257	0	732.22		0.073005	54.14369427					1.626028255	0.711669017	0.914359237	3.19E+02	2.70E+02		8.48E-01	-6.39E-03
0		7.3055	106753	0	732.72		0.073055	54.39643312					1.628753631	0.718328563	0.910425067	3.20E+02	2.71E+02		8.49E-01	-7.87E-03
0		7.3105	107189	0	733.22		0.073105	54.61859873					1.630121172	0.724208133	0.905913039	3.20E+02	2.72E+02		8.50E-01	-9.02E-03
0		7.313	107515	0	733.72		0.07313	54.78471338					1.63560242	0.728619982	0.906982438	3.21E+02	2.73E+02		8.51E-01	2.14E-03
0		7.323	107624	0	734.22		0.07323	54.84025478					1.638344357	0.730098098	0.908246258	3.22E+02	2.74E+02		8.52E-01	2.53E-03
0		7.328	107618	0	734.72		0.07328	54.83719745					1.641085911	0.730016695	0.911069216	3.22E+02	2.75E+02		8.53E-01	5.65E-03
0		7.333	107594	0	735.22		0.07333	54.82496815					1.643825541	0.729691128	0.914134413	3.23E+02	2.76E+02		8.54E-01	6.13E-03
0		7.338	107467	0	735.72		0.07338	54.76025478					1.643825541	0.727969544	0.915855998	3.24E+02	2.77E+02		8.55E-01	3.44E-03
0		7.338	107540	0	736.22		0.07338	54.79745223					1.649306204	0.728958867	0.920347337	3.25E+02	2.78E+02		8.55E-01	8.98E-03
0		7.348	107576	0	736.72		0.07348	54.81579618					1.649306204	0.729447	0.919859204	3.25E+02	2.79E+02		8.56E-01	-9.76E-04
0		7.348	107618	0	737.24		0.07348	54.83719745					1.652049452	0.730016695	0.922032757	3.26E+02	2.80E+02		8.57E-01	4.18E-03
0		7.353	107727	0	737.74		0.07353	54.89273885					1.654795631	0.731496227	0.923299404	3.27E+02	2.80E+02		8.58E-01	2.53E-03
0		7.358	107848	0	738.24		0.07358	54.9543949					1.657546127	0.733140397	0.924405731	3.28E+02	2.81E+02		8.59E-01	2.21E-03
0		7.363	108066	0	738.74		0.07363	55.06547771					1.660302484	0.736107279	0.924195205	3.28E+02	2.82E+02		8.60E-01	-4.21E-04
0		7.368	108308	0	739.24		0.07368	55.18878981					1.663065694	0.739407807	0.923657888	3.29E+02	2.83E+02		8.61E-01	-1.07E-03
0		7.373	108604	0	739.74		0.07373	55.33961783					1.664451618	0.743454853	0.920996764	3.30E+02	2.84E+02		8.62E-01	-5.32E-03
0		7.3755	108986	0	740.24		0.073755	55.53426752					1.667233873	0.748694057	0.918539816	3.31E+02	2.85E+02		8.63E-01	-4.91E-03
0		7.3805	109421	0	740.74		0.073805	55.75592357					1.670027147	0.754682567	0.91534458	3.31E+02	2.86E+02		8.63E-01	-6.39E-03
0		7.3855	109851	0	741.24		0.073855	55.97503185					1.672831363	0.760625688	0.912205675	3.32E+02	2.87E+02		8.64E-01	-6.28E-03
0		7.3905	110280	0	741.74		0.073905	56.19363057					1.675648064	0.766578216	0.909069848	3.33E+02	2.88E+02		8.65E-01	-6.27E-03
0		7.3955	110831	0	742.24		0.073955	56.4743949					1.68130628	0.774257574	0.907048706	3.34E+02	2.89E+02		8.66E-01	-4.04E-03
0		7.4055	111254	0	742.74		0.074055	56.68993631					1.684145478	0.780178949	0.903966529	3.34E+02	2.90E+02		8.66E-01	-6.16E-03
0		7.4105	111623	0	743.24		0.074105	56.87796178					1.689837605	0.785362825	0.904474781	3.35E+02	2.91E+02		8.67E-01	1.02E-03
0		7.4205	111793	0	743.74		0.074205	56.96458599					1.69268521	0.787756836	0.904928374	3.36E+02	2.91E+02		8.68E-01	9.07E-04
0		7.4255	111744	0	744.24		0.074255	56.93961783					1.695531732	0.787066423	0.908465309	3.37E+02	2.92E+02		8.68E-01	7.07E-03
0		7.4305	111708	0	744.74		0.074305	56.92127389					1.698377567	0.786559375	0.911818192	3.38E+02	2.93E+02		8.69E-01	6.71E-03
0		7.4355	111690	0	745.24		0.074355	56.91210191					1.698377567	0.786305912	0.912071655	3.38E+02	2.94E+02		8.70E-01	5.07E-04
0		7.4355	111581	0	745.74		0.074355	56.85656051					1.699798828	0.784771924	0.915026904	3.39E+02	2.95E+02		8.70E-01	5.91E-03
0		7.438	111557	0	746.24		0.07438	56.84433121					1.702641121	0.784434367	0.918206754	3.40E+02	2.96E+02		8.71E-01	6.36E-03
0		7.443	111563	0	746.74		0.07443	56.84738854					1.70548349	0.78451875	0.920964741	3.41E+02	2.97E+02		8.72E-01	5.52E-03
0		7.448	111563	0	747.24		0.07448	56.84738854					1.70832586	0.78451875	0.92380711	3.41E+02	2.98E+02		8.72E-01	5.68E-03
0		7.453	111563	0	747.74		0.07453	56.84738854					1.711168688	0.78451875	0.926649938	3.42E+02	2.99E+02		8.73E-01	5.69E-03
0		7.458	111599	0	748.24		0.07458	56.86573248					1.714010357	0.78502514	0.928985217	3.43E+02	3.00E+02		8.74E-01	4.67E-03
0		7.463	111472	0	748.74		0.07463	56.80101911					1.71684879	0.783239435	0.933609355	3.44E+02	3.01E+02		8.74E-01	9.25E-03
0		7.468	111345	0	749.24		0.07468	56.73630573					1.719684841	0.781455763	0.938229078	3.45E+02	3.02E+02		8.75E-01	9.24E-03
0		7.473	111285	0	749.74		0.07473	56.70573248					1.722521121	0.78061379	0.941907331	3.45E+02	3.03E+02		8.76E-01	7.36E-03
0		7.478	111363	0	750.24		0.07478	56.74547771					1.725360166	0.781708443	0.943651723	3.46E+02	3.03E+02		8.77E-01	3.49E-03
0		7.483	111502	0	750.74		0.07483	56.81630573					1.728203605	0.783661071	0.944542534	3.47E+02	3.04E+02		8.77E-01	1.78E-03
0		7.488	111708	0	751.24		0.07488	56.92127389					1.731053363	0.786559375	0.944493988	3.48E+02	3.05E+02		8.78E-01	-9.71E-05
0		7.493	111998	0	751.74		0.07493	57.06904459					1.733911987	0.790648577	0.94326341	3.49E+02	3.06E+02		8.79E-01	-2.46E-03
0		7.498	112404	0	752.24		0.07498	57.27592357					1.73821265	0.796391272	0.941821378	3.49E+02	3.07E+02		8.80E-01	-2.88E-03
0		7.5055	112664	0	752.74		0.075055	57.40840764					1.741074433	0.800079774	0.940994659	3.50E+02	3.08E+02		8.80E-01	-1.65E-03
0		7.5105	111986	0	753.24		0.075105	57.06292994					1.746749745	0.790479158	0.956270587	3.51E+02	3.09E+02		8.81E-01	3.06E-02
0		7.5205	110770	0	753.74		0.075205	56.4433121					1.749564051	0.773405525	0.976158526	3.52E+02	3.10E+02		8.82E-01	3.98E-02
0		7.5255	110153	0	754.24		0.075255	56.1289172					1.752343682	0.764813628	0.987530053	3.52E+02	3.11E+02		8.83E-01	2.27E-02
0		7.5305	108048	0	754.74		0.075305	55.05630573					1.752343682	0.73586208	1.016481602	3.53E+02	3.12E+02		8.84E-01	5.79E-02
0		7.5305	107594	0	755.24		0.075305	54.82496815					1.755083006	0.729691128	1.025391878	3.54E+02	3.13E+02		8.85E-01	1.78E-02
0		7.5355	107443	0	755.74		0.075355	54.74802548					1.757819554	0.727644433	1.030175121	3.55E+02	3.14E+02		8.86E-01	9.57E-03
0		7.5405	107376	0	756.24		0.075405	54.71388535					1.760555096	0.726737218	1.033817878	3.55E+02	3.15E+02		8.87E-01	7.29E-03
0		7.5455	107364	0	756.74		0.075455	54.7077707					1.76329079	0.726574791	1.036715999	3.56E+02	3.16E+02		8.88E-01	5.80E-03
0		7.5505	107388	0	757.24		0.075505	54.72					1.766027414	0.726899662	1.039127752	3.57E+02	3.17E+02		8.89E-01	4.82E-03
0		7.5555	107437	0	757.74		0.075555	54.74496815					1.76876535	0.727563167	1.041202183	3.58E+02	3.18E+02		8.90E-01	4.15E-03
0		7.5605	107491	0	758.24		0.075605	54.77248408					1.770134395	0.728294727	1.041839668	3.58E+02	3.19E+02		8.91E-01	1.27E-03
0		7.563	107449	0	758.74		0.07563	54.7510828					1.772863236	0.727725704	1.045137532	3.59E+02	3.20E+02		8.93E-01	6.60E-03
0		7.568	106765	0	759.24		0.07568	54.40254777					1.775579898	0.718490066	1.057089832	3.60E+02	3.21E+02		8.94E-01	2.39E-02
0		7.573	106493	0	759.74		0.07573	54.26394904					1.778290471	0.714833805	1.063456667	3.60E+02	3.23E+02		8.95E-01	1.27E-02
0		7.578	106287	0	760.24		0.07578	54.15898089					1.786034217	0.712070931	1.073963285	3.61E+02	3.24E+02		8.96E-01	2.10E-02
0		7.593	96341	0	760.74		0.07593	49.09095541					1.788381554	0.585039593	1.203341961	3.62E+02	3.25E+02		8.98E-01	2.59E-01
0		7.598	87925	0	761.24		0.07598	44.80254777					1.788381554	0.48729024	1.301091314	3.62E+02	3.26E+02		9.00E-01	1.95E-01
0		7.598	86510	0	761.74		0.07598	44.08152866					1.790579312	0.471732266	1.318847046	3.63E+02	3.27E+02		9.03E-01	3.55E-02
0		7.603	86014	0	762.24		0.07603	43.82878981					1.790579312	0.466338475	1.324240837	3.63E+02	3.29E+02		9.05E-01	1.08E-02
0		7.603	85917	0	762.74		0.07603	43.77936306					1.792769045	0.465287266	1.327481778	3.64E+02	3.30E+02		9.08E-01	6.48E-03
0		7.608	85977	0	763.24		0.07608	43.80993631					1.797151439	0.465937359	1.331214081	3.64E+02	3.31E+02		9.10E-01	7.46E-03
0		7.618	86032	0	763.74		0.07618	43.83796178					1.79934349	0.466533675	1.332809815	3.65E+02	3.33E+02		9.13E-01	3.19E-03
0		7.623	86044	0	764.24		0.07623	43.84407643					1.800438822	0.466663831	1.333774991	3.65E+02	3.34E+02		9.15E-01	1.93E-03
0		7.6255	85923	0	764.74		0.076255	43.78242038					1.80262779	0.465352255	1.337275535	3.65E+02	3.35E+02		9.18E-01	7.00E-03
0		7.6305	85911	0	765.24		0.076305	43.77630573					1.804816299	0.465222282	1.339594017	3.66E+02	3.37E+02		9.20E-01	4.64E-03
0		7.6355	85887	0	765.74		0.076355	43.76407643					1.807005344	0.46496239	1.342042954	3.66E+02	3.38E+02		9.23E-01	4.90E-03
0		7.6405	85953	0	766.24		0.076405	43.79770701					1.809196236	0.465677267	1.343518968	3.67E+02	3.39E+02		9.25E-01	2.95E-03
0		7.6455	86032	0	766.74		0.076455	43.83796178					1.811390669	0.466533675	1.344856994	3.67E+02	3.41E+02		9.28E-01	2.68E-03
0		7.6505	86231	0	767.24		0.076505	43.93936306					1.813589955	0.468694443	1.344895513	3.68E+02	3.42E+02		9.30E-01	7.70E-05
0		7.6555	86413	0	767.74		0.076555	44.03210191					1.815795102	0.470674993	1.345120109	3.68E+02	3.43E+02		9.33E-01	4.49E-04
0		7.6605	86691	0	768.24		0.076605	44.17375796					1.818007726	0.473708289	1.344299437	3.69E+02	3.45E+02		9.35E-01	-1.64E-03
0		7.6655	87000	0	768.74		0.076655	44.33121019					1.820229217	0.477091264	1.343137953	3.69E+02	3.46E+02		9.38E-01	-2.32E-03
0		7.6705	87387	0	769.24		0.076705	44.52840764					1.82246072	0.481345171	1.341115549	3.70E+02	3.48E+02		9.40E-01	-4.04E-03
0		7.6755	87786	0	769.74		0.076755	44.73171975					1.824702554	0.485750751	1.338951803	3.70E+02	3.49E+02		9.42E-01	-4.33E-03
0		7.6805	88198	0	770.24		0.076805	44.94165605					1.826955408	0.490320931	1.336634477	3.71E+02	3.50E+02		9.45E-01	-4.63E-03
0		7.6855	88651	0	770.74		0.076855	45.17248408					1.828088038	0.49537061	1.332717428	3.71E+02	3.52E+02		9.47E-01	-7.83E-03
0		7.688	89172	0	771.24		0.07688	45.43796178					1.830366102	0.501210284	1.329155818	3.72E+02	3.53E+02		9.49E-01	-7.12E-03
0		7.693	89656	0	771.74		0.07693	45.68458599					1.834944268	0.506665901	1.328278367	3.72E+02	3.54E+02		9.52E-01	-1.75E-03
0		7.703	90037	0	772.24		0.07703	45.87872611					1.837238586	0.510981281	1.326257305	3.73E+02	3.56E+02		9.54E-01	-4.04E-03
0		7.708	90067	0	772.74		0.07708	45.89401274					1.839534369	0.511321852	1.328212517	3.73E+02	3.57E+02		9.56E-01	3.91E-03
0		7.713	90152	0	773.24		0.07713	45.93732484					1.841831389	0.512287419	1.329543969	3.74E+02	3.58E+02		9.58E-01	2.66E-03
0		7.718	90164	0	773.74		0.07718	45.94343949					1.844128025	0.512423808	1.331704217	3.74E+02	3.59E+02		9.61E-01	4.32E-03
0		7.723	90122	0	774.24		0.07723	45.92203822					1.846425516	0.511946527	1.334478989	3.75E+02	3.61E+02		9.63E-01	5.55E-03
0		7.728	90231	0	774.74		0.07728	45.97757962					1.848725006	0.513185645	1.335539361	3.75E+02	3.62E+02		9.65E-01	2.12E-03
0		7.733	90279	0	775.24		0.07733	46.00203822					1.851026803	0.513731787	1.337295015	3.76E+02	3.64E+02		9.67E-01	3.51E-03
0		7.738	90412	0	775.74		0.07738	46.06980892					1.853331758	0.515246573	1.338085185	3.76E+02	3.65E+02		9.70E-01	1.58E-03
0		7.743	90527	0	776.24		0.07743	46.12840764					1.853331758	0.516558147	1.336773611	3.77E+02	3.66E+02		9.72E-01	-2.62E-03
0		7.743	90684	0	776.74		0.07743	46.20840764					1.855644803	0.518351423	1.337293379	3.77E+02	3.68E+02		9.74E-01	1.04E-03
0		7.748	90890	0	777.24		0.07748	46.3133758					1.856804025	0.520709098	1.336094928	3.78E+02	3.69E+02		9.76E-01	-2.40E-03
0		7.7505	91108	0	777.74		0.077505	46.4244586					1.859129172	0.523209939	1.335919233	3.78E+02	3.70E+02		9.78E-01	-3.51E-04
0		7.7555	91416	0	778.24		0.077555	46.58140127					1.861463185	0.526753449	1.334709736	3.79E+02	3.72E+02		9.81E-01	-2.42E-03
0		7.7605	91804	0	778.74		0.077605	46.77910828					1.863807682	0.531234373	1.332573309	3.79E+02	3.73E+02		9.83E-01	-4.27E-03
0		7.7655	92239	0	779.24		0.077655	47.00076433					1.868517618	0.536280655	1.332236963	3.80E+02	3.74E+02		9.85E-01	-6.73E-04
0		7.7755	92626	0	779.74		0.077755	47.19796178					1.868517618	0.540790157	1.327727461	3.81E+02	3.76E+02		9.87E-01	-9.02E-03
0		7.7755	93056	0	780.24		0.077755	47.41707006					1.873271503	0.545822859	1.327448644	3.81E+02	3.77E+02		9.89E-01	-5.58E-04
0		7.7855	93534	0	780.74		0.077855	47.66063694					1.87566	0.551444709	1.324215291	3.82E+02	3.78E+02		9.91E-01	-6.47E-03
0		7.7905	93963	0	781.24		0.077905	47.87923567					1.878058662	0.556514786	1.321543877	3.82E+02	3.79E+02		9.93E-01	-5.34E-03
0		7.7955	94332	0	781.74		0.077955	48.06726115					1.882870025	0.560894322	1.321975703	3.83E+02	3.81E+02		9.95E-01	8.64E-04
0		7.8055	94514	0	782.24		0.078055	48.16					1.885278102	0.563060739	1.322217363	3.83E+02	3.82E+02		9.97E-01	4.83E-04
0		7.8105	94520	0	782.74		0.078105	48.16305732					1.886480484	0.563132231	1.323348253	3.84E+02	3.83E+02		9.99E-01	2.26E-03
0		7.813	94254	0	783.24		0.07813	48.02751592					1.888878548	0.559967136	1.328911412	3.84E+02	3.85E+02		1.00E+00	1.11E-02
0		7.818	93994	0	783.74		0.07818	47.89503185					1.888878548	0.556882054	1.331996494	3.85E+02	3.86E+02		1.00E+00	6.17E-03
0		7.818	93782	0	784.24		0.07818	47.78700637					1.891266662	0.554372833	1.336893829	3.86E+02	3.87E+02		1.01E+00	9.79E-03
0		7.823	93685	0	784.74		0.07823	47.73757962					1.893652535	0.553226635	1.3404259	3.86E+02	3.89E+02		1.01E+00	7.06E-03
0		7.828	93606	0	785.24		0.07828	47.69732484					1.896037567	0.55229401	1.343743556	3.87E+02	3.90E+02		1.01E+00	6.64E-03
0		7.833	93619	0	785.74		0.07833	47.70394904					1.89842307	0.552447426	1.345975644	3.87E+02	3.91E+02		1.01E+00	4.46E-03
0		7.838	93643	0	786.24		0.07838	47.71617834					1.90081065	0.552730711	1.348079938	3.88E+02	3.93E+02		1.01E+00	4.21E-03
0		7.843	93782	0	786.74		0.07843	47.78700637					1.903202	0.554372833	1.348829167	3.88E+02	3.94E+02		1.02E+00	1.50E-03
0		7.848	93939	0	787.24		0.07848	47.86700637					1.90559851	0.556230532	1.349367977	3.89E+02	3.96E+02		1.02E+00	1.08E-03
0		7.853	94187	0	787.74		0.07853	47.9933758					1.908001643	0.559171319	1.348830325	3.89E+02	3.97E+02		1.02E+00	-1.08E-03
0		7.858	94459	0	788.24		0.07858	48.13197452					1.910412866	0.562405612	1.348007254	3.90E+02	3.98E+02		1.02E+00	-1.65E-03
0		7.863	94822	0	788.74		0.07863	48.31694268					1.912833032	0.566736497	1.346096535	3.91E+02	4.00E+02		1.02E+00	-3.82E-03
0		7.868	95161	0	789.24		0.07868	48.48968153					1.915261605	0.570796042	1.344465563	3.91E+02	4.01E+02		1.03E+00	-3.26E-03
0		7.873	95482	0	789.74		0.07873	48.65324841					1.916480134	0.574653391	1.341826743	3.92E+02	4.02E+02		1.03E+00	-5.28E-03
0		7.8755	95827	0	790.24		0.078755	48.82904459					1.921369662	0.578813622	1.342556041	3.92E+02	4.04E+02		1.03E+00	1.46E-03
0		7.8855	96087	0	790.74		0.078855	48.96152866					1.926006401	0.581958783	1.344047618	3.93E+02	4.05E+02		1.03E+00	2.98E-03
0		7.8955	85905	0	791.24		0.078955	43.77324841					1.930233433	0.465157302	1.465076131	3.93E+02	4.06E+02		1.03E+00	2.42E-01
0		7.9055	80006	0	791.74		0.079055	40.76738854					1.930233433	0.403467052	1.526766381	3.94E+02	4.08E+02		1.04E+00	1.23E-01
0		7.9055	79141	0	792.24		0.079055	40.3266242					1.930233433	0.394789893	1.53544354	3.94E+02	4.09E+02		1.04E+00	1.74E-02
0		7.9055	78572	0	792.74		0.079055	40.0366879					1.932229726	0.389133459	1.543096267	3.94E+02	4.11E+02		1.04E+00	1.53E-02
0		7.9105	78137	0	793.24		0.079105	39.81503185					1.934216541	0.384836649	1.549379892	3.95E+02	4.13E+02		1.04E+00	1.26E-02
0		7.9155	77828	0	793.74		0.079155	39.65757962					1.936196949	0.381798923	1.554398026	3.95E+02	4.14E+02		1.05E+00	1.00E-02
0		7.9205	77634	0	794.24		0.079205	39.55872611					1.93817258	0.379897893	1.558274686	3.96E+02	4.16E+02		1.05E+00	7.75E-03
0		7.9255	77453	0	794.74		0.079255	39.46649682					1.94014328	0.378128531	1.56201475	3.96E+02	4.17E+02		1.05E+00	7.48E-03
0		7.9305	77247	0	795.24		0.079305	39.36152866					1.942109815	0.376119805	1.56599001	3.96E+02	4.19E+02		1.06E+00	7.95E-03
0		7.9355	77126	0	795.74		0.079355	39.29987261					1.943091815	0.374942417	1.568149398	3.97E+02	4.20E+02		1.06E+00	4.32E-03
0		7.938	77048	0	796.24		0.07938	39.26012739					1.94505528	0.374184418	1.570870862	3.97E+02	4.22E+02		1.06E+00	5.44E-03
0		7.943	77084	0	796.74		0.07943	39.27847134					1.947021204	0.374534169	1.572487035	3.98E+02	4.24E+02		1.07E+00	3.23E-03
0		7.948	77241	0	797.24		0.07948	39.35847134					1.948990975	0.376061379	1.572929595	3.98E+02	4.25E+02		1.07E+00	8.85E-04
0		7.953	77386	0	797.74		0.07953	39.43235669					1.950964758	0.37747462	1.573490138	3.98E+02	4.27E+02		1.07E+00	1.12E-03
0		7.958	77556	0	798.24		0.07958	39.51898089					1.952943395	0.379134899	1.573808496	3.99E+02	4.28E+02		1.07E+00	6.37E-04
0		7.963	77767	0	798.74		0.07963	39.62649682					1.95492742	0.381200666	1.573726755	3.99E+02	4.30E+02		1.08E+00	-1.63E-04
0		7.968	77979	0	799.24		0.07968	39.73452229					1.956917	0.383281875	1.573635125	3.99E+02	4.31E+02		1.08E+00	-1.83E-04
0		7.973	78203	0	799.74		0.07973	39.84866242					1.958911586	0.385487044	1.573424542	4.00E+02	4.33E+02		1.08E+00	-4.21E-04
0		7.978	78372	0	800.24		0.07978	39.93477707					1.962905854	0.387154952	1.575750902	4.00E+02	4.35E+02		1.09E+00	4.65E-03
0		7.988	78403	0	800.74		0.07988	39.95057325					1.964902758	0.38746129	1.577441468	4.01E+02	4.36E+02		1.09E+00	3.38E-03
0		7.993	78354	0	801.24		0.07993	39.9256051					1.966897892	0.386977134	1.579920758	4.01E+02	4.38E+02		1.09E+00	4.96E-03
0		7.998	78264	0	801.74		0.07998	39.87974522					1.967893306	0.386088655	1.581804651	4.01E+02	4.39E+02		1.09E+00	3.77E-03
0		8.0005	78016	0	802.24		0.080005	39.7533758					1.969879038	0.383645685	1.586233353	4.02E+02	4.41E+02		1.10E+00	8.86E-03
0		8.0055	77864	0	802.74		0.080055	39.67592357					1.971861446	0.382152214	1.589709232	4.02E+02	4.42E+02		1.10E+00	6.95E-03
0		8.0105	77755	0	803.24		0.080105	39.62038217					1.973841318	0.381083031	1.592758288	4.02E+02	4.44E+02		1.10E+00	6.10E-03
0		8.0155	77665	0	803.74		0.080155	39.57452229					1.975819497	0.380201348	1.595618149	4.03E+02	4.46E+02		1.11E+00	5.72E-03
0		8.0205	77622	0	804.24		0.080205	39.55261146					1.977796516	0.37978046	1.598016056	4.03E+02	4.47E+02		1.11E+00	4.80E-03
0		8.0255	77574	0	804.74		0.080255	39.52815287					1.979772694	0.379310907	1.600461787	4.04E+02	4.49E+02		1.11E+00	4.89E-03
0		8.0305	77556	0	805.24		0.080305	39.51898089					1.981749025	0.379134899	1.602614126	4.04E+02	4.50E+02		1.11E+00	4.30E-03
0		8.0355	77586	0	805.74		0.080355	39.53426752					1.983726745	0.379428268	1.604298477	4.04E+02	4.52E+02		1.12E+00	3.37E-03
0		8.0405	77665	0	806.24		0.080405	39.57452229					1.985708006	0.380201348	1.605506659	4.05E+02	4.54E+02		1.12E+00	2.42E-03
0		8.0455	77864	0	806.74		0.080455	39.67592357					1.987693892	0.382152214	1.605541678	4.05E+02	4.55E+02		1.12E+00	7.00E-05
0		8.0505	78028	0	807.24		0.080505	39.75949045					1.989683408	0.383763715	1.605919693	4.06E+02	4.57E+02		1.13E+00	7.56E-04
0		8.0555	78149	0	807.74		0.080555	39.8211465					1.991674847	0.384954862	1.606719985	4.06E+02	4.58E+02		1.13E+00	1.60E-03
0		8.0605	78179	0	808.24		0.080605	39.83643312					1.992669873	0.385250473	1.607419399	4.06E+02	4.60E+02		1.13E+00	1.40E-03
0		8.063	78040	0	808.74		0.08063	39.7656051					1.994654446	0.383881763	1.610772683	4.07E+02	4.62E+02		1.14E+00	6.71E-03
0		8.068	77749	0	809.24		0.08068	39.61732484					1.996630306	0.38102422	1.615606086	4.07E+02	4.63E+02		1.14E+00	9.67E-03
0		8.073	77356	0	809.74		0.08073	39.41707006					1.998596764	0.377182008	1.621414756	4.07E+02	4.65E+02		1.14E+00	1.16E-02
0		8.078	77011	0	810.24		0.08078	39.24127389					2.002511185	0.373825123	1.628686062	4.08E+02	4.67E+02		1.14E+00	1.45E-02
0		8.088	76630	0	810.74		0.08088	39.04713376					2.004458076	0.370135389	1.634322688	4.08E+02	4.68E+02		1.15E+00	1.13E-02
0		8.093	76201	0	811.24		0.08093	38.82853503					2.006394025	0.366002709	1.640391316	4.09E+02	4.70E+02		1.15E+00	1.21E-02
0		8.098	75771	0	811.74		0.08098	38.60942675					2.008320484	0.361883679	1.646436805	4.09E+02	4.71E+02		1.15E+00	1.21E-02
0		8.103	75456	0	812.24		0.08103	38.4489172					2.010240624	0.358881042	1.651359582	4.09E+02	4.73E+02		1.16E+00	9.85E-03
0		8.108	75275	0	812.74		0.08108	38.3566879					2.012156917	0.357161376	1.654995541	4.10E+02	4.75E+02		1.16E+00	7.27E-03
0		8.113	75154	0	813.24		0.08113	38.29503185					2.014070357	0.356014068	1.658056288	4.10E+02	4.76E+02		1.16E+00	6.12E-03
0		8.118	75051	0	813.74		0.08118	38.24254777					2.015981873	0.355038889	1.660942984	4.10E+02	4.78E+02		1.17E+00	5.77E-03
0		8.123	75003	0	814.24		0.08123	38.21808917					2.016937089	0.354584893	1.662352196	4.11E+02	4.80E+02		1.17E+00	2.82E-03
0		8.1255	74966	0	814.74		0.081255	38.19923567					2.018847357	0.354235136	1.664612221	4.11E+02	4.81E+02		1.17E+00	4.52E-03
0		8.1305	74990	0	815.24		0.081305	38.21146497					2.020758401	0.354461986	1.666296416	4.11E+02	4.83E+02		1.17E+00	3.37E-03
0		8.1355	75027	0	815.74		0.081355	38.23031847					2.020758401	0.354811854	1.665946547	4.12E+02	4.85E+02		1.18E+00	-7.00E-04
0		8.1355	75118	0	816.24		0.081355	38.2766879					2.022674006	0.355673077	1.66700093	4.12E+02	4.86E+02		1.18E+00	2.11E-03
0		8.1405	75257	0	816.74		0.081405	38.34751592					2.026514287	0.356990585	1.669523702	4.12E+02	4.88E+02		1.18E+00	5.05E-03
0		8.1505	75474	0	817.24		0.081505	38.45808917					2.028438975	0.359052284	1.66938669	4.13E+02	4.90E+02		1.19E+00	-2.74E-04
0		8.1555	75614	0	817.74		0.081555	38.52942675					2.030366911	0.360385563	1.669981348	4.13E+02	4.91E+02		1.19E+00	1.19E-03
0		8.1605	75729	0	818.24		0.081605	38.58802548					2.032297854	0.361482605	1.670815249	4.14E+02	4.93E+02		1.19E+00	1.67E-03
0		8.1655	75850	0	818.74		0.081655	38.64968153					2.034230643	0.362638683	1.67159196	4.14E+02	4.95E+02		1.20E+00	1.55E-03
0		8.1705	75874	0	819.24		0.081705	38.66191083					2.037975204	0.362868208	1.675106996	4.14E+02	4.96E+02		1.20E+00	7.03E-03
0		8.1805	71100	0	819.74		0.081805	36.22929936					2.039723471	0.31864137	1.721082102	4.15E+02	4.98E+02		1.20E+00	9.20E-02
0		8.1855	66139	0	820.24		0.081855	33.70140127					2.049375312	0.275726309	1.773649003	4.15E+02	5.00E+02		1.21E+00	1.05E-01
0		8.238	6020	0	820.74		0.08238	3.067515924					2.049375312	0.002284315	2.047090997	4.15E+02	5.02E+02		1.21E+00	5.47E-01
0		8.238	6105	0	821.24		0.08238	3.110828025					2.048231465	0.002349277	2.045882188	4.15E+02	5.04E+02		1.21E+00	-2.42E-03
0		8.198	5119	0	821.74		0.08198	2.608407643					2.047972943	0.001651708	2.046321235	4.15E+02	5.06E+02		1.22E+00	8.78E-04
0		8.188	5028	0	822.24		0.08188	2.562038217					2.047972943	0.001593505	2.046379437	4.15E+02	5.08E+02		1.22E+00	1.16E-04
0		8.188	5010	0	822.74		0.08188	2.552866242					2.047972943	0.001582116	2.046390826	4.15E+02	5.10E+02		1.23E+00	2.28E-05
0		8.188	4586	0	823.24		0.08188	2.336815287					2.047972943	0.001325657	2.046647286	4.15E+02	5.12E+02		1.23E+00	5.13E-04
0		8.188	4853	0	823.74		0.08188	2.472866242					2.048503236	0.001484511	2.047018724	4.15E+02	5.14E+02		1.24E+00	7.43E-04
0		8.208	5554	0	824.24		0.08208	2.830063694					2.048943261	0.001944351	2.04699891	4.15E+02	5.16E+02		1.24E+00	-3.96E-05
0		8.223	5960	0	824.74		0.08223	3.036942675					2.049253274	0.002239007	2.047014267	4.15E+02	5.18E+02		1.25E+00	3.07E-05
0		8.233	6208	0	825.24		0.08233	3.163312102					2.04941414	0.002429217	2.046984923	4.15E+02	5.20E+02		1.25E+00	-5.87E-05
0		8.238	6420	0	825.74		0.08238	3.27133758					2.049580318	0.002597963	2.046982355	4.15E+02	5.22E+02		1.26E+00	-5.14E-06
0		8.243	6625	0	826.24		0.08243	3.375796178					2.049752268	0.002766526	2.046985742	4.15E+02	5.25E+02		1.26E+00	6.77E-06
0		8.248	6873	0	826.74		0.08248	3.502165605					2.049841439	0.002977527	2.046863913	4.15E+02	5.27E+02		1.27E+00	-2.44E-04
0		8.2505	7127	0	827.24		0.082505	3.631592357					2.050026344	0.003201669	2.046824675	4.15E+02	5.29E+02		1.27E+00	-7.85E-05
0		8.2555	7388	0	827.74		0.082555	3.764585987					2.050026344	0.003440462	2.046585882	4.15E+02	5.31E+02		1.28E+00	-4.78E-04
0		8.2555	7678	0	828.24		0.082555	3.912356688					2.05022628	0.003715859	2.046510422	4.15E+02	5.33E+02		1.28E+00	-1.51E-04
0		8.2605	8017	0	828.74		0.082605	4.085095541					2.050644191	0.004051228	2.046592963	4.15E+02	5.35E+02		1.29E+00	1.65E-04
0		8.2705	8386	0	829.24		0.082705	4.273121019					2.050861694	0.004432744	2.04642895	4.15E+02	5.37E+02		1.29E+00	-3.28E-04
0		8.2755	8688	0	829.74		0.082755	4.427006369					2.051085898	0.004757761	2.046328138	4.15E+02	5.39E+02		1.30E+00	-2.02E-04
0		8.2805	8912	0	830.24		0.082805	4.541146497					2.051315121	0.005006259	2.046308862	4.15E+02	5.41E+02		1.30E+00	-3.86E-05
0		8.2855	9082	0	830.74		0.082855	4.627770701					2.051780344	0.005199073	2.04658127	4.15E+02	5.43E+02		1.31E+00	5.45E-04
0		8.2955	9178	0	831.24		0.082955	4.676687898					2.051780344	0.005309567	2.046470777	4.15E+02	5.45E+02		1.31E+00	-2.21E-04
0		8.2955	9190	0	831.74		0.082955	4.682802548					1.857549401	0.00532346	1.852225941	4.15E+02	5.47E+02		1.32E+00	-3.88E-01
