# Supplementary material for: Relationship between surface deformation displacement and energy evolution of red sandstone under uniaxial compression
Source: PLoS One. 2025 Aug 13;20(8):e0328999. doi: 10.1371/journal.pone.0328999 (PMC12349699; doi:10.1371/journal.pone.0328999)
Supplement: S1 Data — Data set. (ZIP) [file pone.0328999.s001.zip › Data Set/JN4-U-2-20240823.csv]

0	JN4-U-2-20240823	hsy6-2	100	1970.36	yl
id	sampleNumber	VerticalPosition	VerticalLoad	VerticalExtension	voidWaterPosition		Ӧ��	Ӧ��		E			U0	Ue	Ud	Uet	Udt	D	Kd\e	vud
0		-3.55E-15	-169	0	0.32		-3.55E-17	-0.08611465		0.071025	12.15235669		0	1.82E-06	-1.82E-06	1.82E-06	-1.82E-06		-2.50E-01
0		-3.55E-15	-248	0	0.82		-3.55E-17	-0.126369427		0.07105	12.22624204		6.94E-06	3.91E-06	3.03E-06	5.73E-06	1.21E-06		5.28E-02	9.70E-06
0		-0.005	-297	0	1.32		-0.00005	-0.15133758		0.0711	12.32509554		1.46E-05	5.61E-06	8.98E-06	1.13E-05	1.02E-05		2.25E-01	1.19E-05
0		-0.01	-303	0	1.82		-0.0001	-0.154394904		0.07115	12.45452229		1.46E-05	5.84E-06	8.75E-06	1.72E-05	1.89E-05		2.76E-01	-4.60E-07
0		-0.01	-266	0	2.32		-0.0001	-0.135541401		0.0712	12.59006369		1.46E-05	4.50E-06	1.01E-05	2.17E-05	2.90E-05		3.35E-01	2.70E-06
0		-0.01	-151	0	2.82		-0.0001	-0.076942675		0.0713	12.71949045		9.50E-06	1.45E-06	8.05E-06	2.31E-05	3.71E-05		4.01E-01	-4.10E-06
0		0.005	18	0	3.32		0.00005	0.009171975		0.07135	12.8489172		1.04E-05	2.06E-08	1.04E-05	2.32E-05	4.75E-05		5.13E-01	4.70E-06
0		0.01	54	0	3.82		0.0001	0.027515924					1.33E-05	1.85E-07	1.31E-05	2.33E-05	6.06E-05		6.49E-01	5.40E-06
0		0.02	60	0	4.32		0.0002	0.030573248					1.49E-05	2.29E-07	1.47E-05	2.36E-05	7.53E-05		7.99E-01	3.20E-06
0		0.025	66	0	4.82		0.00025	0.033630573					1.69E-05	2.77E-07	1.66E-05	2.38E-05	9.19E-05		9.64E-01	3.80E-06
0		0.03	85	0	5.32		0.0003	0.043312102					1.89E-05	4.59E-07	1.85E-05	2.43E-05	1.10E-04		1.14E+00	3.80E-06
0		0.035	79	0	5.82		0.00035	0.040254777		2955.414			2.10E-05	3.97E-07	2.06E-05	2.47E-05	1.31E-04		1.33E+00	4.20E-06
0		0.04	85	0	6.32		0.0004	0.043312102		1977.07			2.38E-05	4.59E-07	2.33E-05	2.52E-05	1.54E-04		1.53E+00	5.40E-06
0		0.0475	60	0	6.82		0.000475	0.030573248		2588.535			2.38E-05	2.29E-07	2.36E-05	2.54E-05	1.78E-04		1.75E+00	6.00E-07
0		0.0475	66	0	7.32		0.000475	0.033630573		2710.828			2.53E-05	2.77E-07	2.51E-05	2.57E-05	2.03E-04		1.98E+00	3.00E-06
0		0.0525	54	0	7.82		0.000525	0.027515924		1294.2676			2.66E-05	1.85E-07	2.64E-05	2.58E-05	2.29E-04		2.22E+00	2.60E-06
0		0.0575	48	0	8.32		0.000575	0.024458599		2588.535			2.79E-05	1.46E-07	2.78E-05	2.60E-05	2.57E-04		2.47E+00	2.80E-06
0		0.0625	54	0	8.82		0.000625	0.027515924		180.082932			2.93E-05	1.85E-07	2.91E-05	2.62E-05	2.86E-04		2.73E+00	2.60E-06
0		0.0675	54	0	9.32		0.000675	0.027515924					3.05E-05	1.85E-07	3.03E-05	2.64E-05	3.17E-04		3.00E+00	2.40E-06
0		0.0725	42	0	9.82		0.000725	0.021401274					3.18E-05	1.12E-07	3.16E-05	2.65E-05	3.48E-04		3.29E+00	2.60E-06
0		0.0775	54	0	10.32		0.000775	0.027515924					3.30E-05	1.85E-07	3.28E-05	2.67E-05	3.81E-04		3.57E+00	2.40E-06
0		0.0825	42	0	10.82		0.000825	0.021401274		2042.104647			3.43E-05	1.12E-07	3.42E-05	2.68E-05	4.15E-04		3.88E+00	2.80E-06
0		0.0875	60	0	11.32		0.000875	0.030573248					3.59E-05	2.29E-07	3.57E-05	2.70E-05	4.51E-04		4.17E+00	3.00E-06
0		0.0925	66	0	11.82		0.000925	0.033630573					3.76E-05	2.77E-07	3.74E-05	2.73E-05	4.88E-04		4.48E+00	3.40E-06
0		0.0975	73	0	12.32		0.000975	0.037197452					3.94E-05	3.39E-07	3.91E-05	2.76E-05	5.27E-04		4.77E+00	3.40E-06
0		0.1025	66	0	12.82		0.001025	0.033630573					4.03E-05	2.77E-07	4.00E-05	2.79E-05	5.67E-04		5.09E+00	1.80E-06
0		0.105	66	0	13.32		0.00105	0.033630573					4.20E-05	2.77E-07	4.18E-05	2.82E-05	6.09E-04		5.41E+00	3.60E-06
0		0.11	73	0	13.82		0.0011	0.037197452					4.39E-05	3.39E-07	4.36E-05	2.85E-05	6.53E-04		5.72E+00	3.60E-06
0		0.115	73	0	14.32		0.00115	0.037197452					4.58E-05	3.39E-07	4.54E-05	2.88E-05	6.98E-04		6.05E+00	3.60E-06
0		0.12	73	0	14.82		0.0012	0.037197452					4.75E-05	3.39E-07	4.72E-05	2.92E-05	7.45E-04		6.38E+00	3.60E-06
0		0.125	66	0	15.32		0.00125	0.033630573					5.09E-05	2.77E-07	5.06E-05	2.95E-05	7.96E-04		6.75E+00	6.80E-06
0		0.135	66	0	15.82		0.00135	0.033630573					5.24E-05	2.77E-07	5.21E-05	2.97E-05	8.48E-04		7.13E+00	3.00E-06
0		0.14	54	0	16.32		0.0014	0.027515924					5.39E-05	1.85E-07	5.37E-05	2.99E-05	9.02E-04		7.53E+00	3.20E-06
0		0.145	60	0	16.82		0.00145	0.030573248					5.52E-05	2.29E-07	5.49E-05	3.02E-05	9.57E-04		7.93E+00	2.40E-06
0		0.15	42	0	17.32		0.0015	0.021401274					5.61E-05	1.12E-07	5.60E-05	3.03E-05	1.01E-03		8.36E+00	2.20E-06
0		0.155	30	0	17.82		0.00155	0.015286624					5.69E-05	5.72E-08	5.69E-05	3.03E-05	1.07E-03		8.82E+00	1.80E-06
0		0.16	36	0	18.32		0.0016	0.018343949					5.80E-05	8.24E-08	5.79E-05	3.04E-05	1.13E-03		9.27E+00	2.00E-06
0		0.165	48	0	18.82		0.00165	0.024458599					5.86E-05	1.46E-07	5.84E-05	3.06E-05	1.19E-03		9.70E+00	1.00E-06
0		0.1675	42	0	19.32		0.001675	0.021401274					5.96E-05	1.12E-07	5.94E-05	3.07E-05	1.25E-03		1.02E+01	2.00E-06
0		0.1725	36	0	19.82		0.001725	0.018343949					6.06E-05	8.24E-08	6.05E-05	3.07E-05	1.31E-03		1.06E+01	2.20E-06
0		0.1775	42	0	20.32		0.001775	0.021401274					6.15E-05	1.12E-07	6.14E-05	3.09E-05	1.37E-03		1.11E+01	1.80E-06
0		0.1825	30	0	20.82		0.001825	0.015286624					6.25E-05	5.72E-08	6.24E-05	3.09E-05	1.43E-03		1.16E+01	2.00E-06
0		0.1875	48	0	21.32		0.001875	0.024458599					6.38E-05	1.46E-07	6.36E-05	3.11E-05	1.49E-03		1.20E+01	2.40E-06
0		0.1925	54	0	21.82		0.001925	0.027515924					6.52E-05	1.85E-07	6.50E-05	3.12E-05	1.56E-03		1.25E+01	2.80E-06
0		0.1975	60	0	22.32		0.001975	0.030573248					6.67E-05	2.29E-07	6.64E-05	3.15E-05	1.62E-03		1.29E+01	2.80E-06
0		0.2025	54	0	22.82		0.002025	0.027515924					6.82E-05	1.85E-07	6.80E-05	3.17E-05	1.69E-03		1.34E+01	3.20E-06
0		0.2075	66	0	23.32		0.002075	0.033630573					7.00E-05	2.77E-07	6.97E-05	3.19E-05	1.76E-03		1.38E+01	3.40E-06
0		0.2125	73	0	23.82		0.002125	0.037197452					7.17E-05	3.39E-07	7.14E-05	3.23E-05	1.83E-03		1.42E+01	3.40E-06
0		0.2175	66	0	24.32		0.002175	0.033630573					7.36E-05	2.77E-07	7.33E-05	3.26E-05	1.91E-03		1.46E+01	3.80E-06
0		0.2225	79	0	24.82		0.002225	0.040254777					7.64E-05	3.97E-07	7.60E-05	3.30E-05	1.98E-03		1.50E+01	5.40E-06
0		0.23	66	0	25.32		0.0023	0.033630573					7.80E-05	2.77E-07	7.77E-05	3.32E-05	2.06E-03		1.55E+01	3.40E-06
0		0.235	60	0	25.82		0.00235	0.030573248					7.93E-05	2.29E-07	7.91E-05	3.35E-05	2.14E-03		1.60E+01	2.80E-06
0		0.24	48	0	26.32		0.0024	0.024458599					8.04E-05	1.46E-07	8.03E-05	3.36E-05	2.22E-03		1.65E+01	2.40E-06
0		0.245	36	0	26.82		0.00245	0.018343949					8.12E-05	8.24E-08	8.12E-05	3.37E-05	2.30E-03		1.71E+01	1.80E-06
0		0.25	30	0	27.32		0.0025	0.015286624					8.20E-05	5.72E-08	8.20E-05	3.37E-05	2.38E-03		1.77E+01	1.60E-06
0		0.255	30	0	27.82		0.00255	0.015286624					8.29E-05	5.72E-08	8.29E-05	3.38E-05	2.47E-03		1.82E+01	1.80E-06
0		0.26	42	0	28.32		0.0026	0.021401274					8.40E-05	1.12E-07	8.39E-05	3.39E-05	2.55E-03		1.88E+01	2.00E-06
0		0.265	42	0	28.82		0.00265	0.021401274					8.51E-05	1.12E-07	8.50E-05	3.40E-05	2.64E-03		1.94E+01	2.20E-06
0		0.27	42	0	29.32		0.0027	0.021401274					8.61E-05	1.12E-07	8.60E-05	3.41E-05	2.72E-03		1.99E+01	2.00E-06
0		0.275	36	0	29.82		0.00275	0.018343949					8.71E-05	8.24E-08	8.71E-05	3.42E-05	2.81E-03		2.05E+01	2.20E-06
0		0.28	48	0	30.32		0.0028	0.024458599					8.84E-05	1.46E-07	8.82E-05	3.44E-05	2.90E-03		2.11E+01	2.20E-06
0		0.285	48	0	30.82		0.00285	0.024458599					8.96E-05	1.46E-07	8.94E-05	3.45E-05	2.99E-03		2.16E+01	2.40E-06
0		0.29	48	0	31.32		0.0029	0.024458599					9.02E-05	1.46E-07	9.01E-05	3.47E-05	3.08E-03		2.22E+01	1.40E-06
0		0.2925	54	0	31.82		0.002925	0.027515924					9.17E-05	1.85E-07	9.15E-05	3.48E-05	3.17E-03		2.27E+01	2.80E-06
0		0.2975	60	0	32.32		0.002975	0.030573248					9.31E-05	2.29E-07	9.29E-05	3.51E-05	3.26E-03		2.32E+01	2.80E-06
0		0.3025	54	0	32.82		0.003025	0.027515924					9.45E-05	1.85E-07	9.43E-05	3.53E-05	3.35E-03		2.38E+01	2.80E-06
0		0.3075	54	0	33.32		0.003075	0.027515924					9.60E-05	1.85E-07	9.59E-05	3.54E-05	3.45E-03		2.43E+01	3.20E-06
0		0.3125	66	0	33.82		0.003125	0.033630573					9.78E-05	2.77E-07	9.75E-05	3.57E-05	3.55E-03		2.48E+01	3.20E-06
0		0.3175	73	0	34.32		0.003175	0.037197452					9.96E-05	3.39E-07	9.92E-05	3.61E-05	3.65E-03		2.53E+01	3.40E-06
0		0.3225	66	0	34.82		0.003225	0.033630573					0.000103121	2.77E-07	1.03E-04	3.63E-05	3.75E-03		2.58E+01	7.60E-06
0		0.3325	73	0	35.32		0.003325	0.037197452					0.000104739	3.39E-07	1.04E-04	3.67E-05	3.85E-03		2.63E+01	2.00E-06
0		0.3375	54	0	35.82		0.003375	0.027515924					0.000106038	1.85E-07	1.06E-04	3.69E-05	3.96E-03		2.69E+01	4.00E-06
0		0.3425	48	0	36.32		0.003425	0.024458599					0.000107108	1.46E-07	1.07E-04	3.70E-05	4.07E-03		2.75E+01	2.00E-06
0		0.3475	36	0	36.82		0.003475	0.018343949					0.000108178	8.24E-08	1.08E-04	3.71E-05	4.18E-03		2.81E+01	2.00E-06
0		0.3525	48	0	37.32		0.003525	0.024458599					0.00010879	1.46E-07	1.09E-04	3.72E-05	4.28E-03		2.88E+01	2.00E-06
0		0.355	48	0	37.82		0.00355	0.024458599					0.000110089	1.46E-07	1.10E-04	3.74E-05	4.39E-03		2.94E+01	2.00E-06
0		0.36	54	0	38.32		0.0036	0.027515924					0.000111389	1.85E-07	1.11E-04	3.76E-05	4.51E-03		3.00E+01	2.00E-06
0		0.365	48	0	38.82		0.00365	0.024458599					0.000112688	1.46E-07	1.13E-04	3.77E-05	4.62E-03		3.06E+01	4.00E-06
0		0.37	54	0	39.32		0.0037	0.027515924					0.000112688	1.85E-07	1.13E-04	3.79E-05	4.73E-03		3.12E+01	0.00E+00
0		0.37	54	0	39.82		0.0037	0.027515924					0.00011414	1.85E-07	1.14E-04	3.81E-05	4.85E-03		3.18E+01	2.00E-06
0		0.375	60	0	40.32		0.00375	0.030573248					0.000115592	2.29E-07	1.15E-04	3.83E-05	4.96E-03		3.24E+01	2.00E-06
0		0.38	54	0	40.82		0.0038	0.027515924					0.000118828	1.85E-07	1.19E-04	3.85E-05	5.08E-03		3.30E+01	8.00E-06
0		0.39	73	0	41.32		0.0039	0.037197452					0.000120599	3.39E-07	1.20E-04	3.88E-05	5.20E-03		3.35E+01	2.00E-06
0		0.395	66	0	41.82		0.00395	0.033630573					0.00012228	2.77E-07	1.22E-04	3.91E-05	5.32E-03		3.40E+01	4.00E-06
0		0.4	66	0	42.32		0.004	0.033630573					0.000124051	2.77E-07	1.24E-04	3.94E-05	5.45E-03		3.46E+01	4.00E-06
0		0.405	73	0	42.82		0.00405	0.037197452					0.000124051	3.39E-07	1.24E-04	3.97E-05	5.57E-03		3.50E+01	0.00E+00
0		0.405	73	0	43.32		0.00405	0.037197452					0.000127771	3.39E-07	1.27E-04	4.01E-05	5.70E-03		3.55E+01	6.00E-06
0		0.415	73	0	43.82		0.00415	0.037197452					0.000128739	3.39E-07	1.28E-04	4.04E-05	5.82E-03		3.60E+01	2.00E-06
0		0.4175	79	0	44.32		0.004175	0.040254777					0.00013051	3.97E-07	1.30E-04	4.08E-05	5.95E-03		3.65E+01	4.00E-06
0		0.4225	60	0	44.82		0.004225	0.030573248					0.000133414	2.29E-07	1.33E-04	4.10E-05	6.09E-03		3.71E+01	6.00E-06
0		0.4325	54	0	45.32		0.004325	0.027515924					0.000134713	1.85E-07	1.35E-04	4.12E-05	6.22E-03		3.77E+01	4.00E-06
0		0.4375	48	0	45.82		0.004375	0.024458599					0.000135936	1.46E-07	1.36E-04	4.14E-05	6.36E-03		3.84E+01	2.00E-06
0		0.4425	48	0	46.32		0.004425	0.024458599					0.000135936	1.46E-07	1.36E-04	4.15E-05	6.49E-03		3.91E+01	0.00E+00
0		0.4425	42	0	46.82		0.004425	0.021401274					0.000137006	1.12E-07	1.37E-04	4.16E-05	6.63E-03		3.98E+01	2.00E-06
0		0.4475	42	0	47.32		0.004475	0.021401274					0.000138153	1.12E-07	1.38E-04	4.17E-05	6.77E-03		4.06E+01	2.00E-06
0		0.4525	48	0	47.82		0.004525	0.024458599					0.000139299	1.46E-07	1.39E-04	4.19E-05	6.91E-03		4.12E+01	2.00E-06
0		0.4575	42	0	48.32		0.004575	0.021401274					0.000140446	1.12E-07	1.40E-04	4.20E-05	7.05E-03		4.20E+01	2.00E-06
0		0.4625	48	0	48.82		0.004625	0.024458599					0.000141592	1.46E-07	1.41E-04	4.21E-05	7.19E-03		4.27E+01	2.00E-06
0		0.4675	42	0	49.32		0.004675	0.021401274					0.000142815	1.12E-07	1.43E-04	4.22E-05	7.33E-03		4.34E+01	4.00E-06
0		0.4725	54	0	49.82		0.004725	0.027515924					0.000144344	1.85E-07	1.44E-04	4.24E-05	7.48E-03		4.40E+01	2.00E-06
0		0.4775	66	0	50.32		0.004775	0.033630573					0.000145146	2.77E-07	1.45E-04	4.27E-05	7.62E-03		4.46E+01	2.00E-06
0		0.48	60	0	50.82		0.0048	0.030573248					0.000146752	2.29E-07	1.47E-04	4.29E-05	7.77E-03		4.52E+01	4.00E-06
0		0.485	66	0	51.32		0.00485	0.033630573					0.000148522	2.77E-07	1.48E-04	4.32E-05	7.92E-03		4.58E+01	2.00E-06
0		0.49	73	0	51.82		0.0049	0.037197452					0.000151911	3.39E-07	1.52E-04	4.36E-05	8.07E-03		4.63E+01	8.00E-06
0		0.5	60	0	52.32		0.005	0.030573248					0.000151911	2.29E-07	1.52E-04	4.38E-05	8.22E-03		4.69E+01	0.00E+00
0		0.5	79	0	52.82		0.005	0.040254777					0.000153924	3.97E-07	1.54E-04	4.42E-05	8.37E-03		4.74E+01	4.00E-06
0		0.505	79	0	53.32		0.00505	0.040254777					0.000157949	3.97E-07	1.58E-04	4.46E-05	8.53E-03		4.79E+01	8.00E-06
0		0.515	79	0	53.82		0.00515	0.040254777					0.000159885	3.97E-07	1.59E-04	4.50E-05	8.69E-03		4.83E+01	2.00E-06
0		0.52	73	0	54.32		0.0052	0.037197452					0.000161745	3.39E-07	1.61E-04	4.53E-05	8.85E-03		4.88E+01	4.00E-06
0		0.525	73	0	54.82		0.00525	0.037197452					0.000163439	3.39E-07	1.63E-04	4.57E-05	9.02E-03		4.94E+01	4.00E-06
0		0.53	60	0	55.32		0.0053	0.030573248					0.000164892	2.29E-07	1.65E-04	4.59E-05	9.18E-03		5.00E+01	4.00E-06
0		0.535	54	0	55.82		0.00535	0.027515924					0.000166038	1.85E-07	1.66E-04	4.61E-05	9.35E-03		5.07E+01	2.00E-06
0		0.54	36	0	56.32		0.0054	0.018343949					0.000166573	8.24E-08	1.66E-04	4.61E-05	9.51E-03		5.15E+01	0.00E+00
0		0.5425	48	0	56.82		0.005425	0.024458599					0.000167643	1.46E-07	1.67E-04	4.63E-05	9.68E-03		5.23E+01	2.00E-06
0		0.5475	36	0	57.32		0.005475	0.018343949					0.000168561	8.24E-08	1.68E-04	4.64E-05	9.85E-03		5.31E+01	2.00E-06
0		0.5525	36	0	57.82		0.005525	0.018343949					0.000169478	8.24E-08	1.69E-04	4.65E-05	1.00E-02		5.39E+01	2.00E-06
0		0.5575	36	0	58.32		0.005575	0.018343949					0.000170471	8.24E-08	1.70E-04	4.65E-05	1.02E-02		5.47E+01	2.00E-06
0		0.5625	42	0	58.82		0.005625	0.021401274					0.000171618	1.12E-07	1.72E-04	4.67E-05	1.04E-02		5.55E+01	4.00E-06
0		0.5675	48	0	59.32		0.005675	0.024458599					0.000172841	1.46E-07	1.73E-04	4.68E-05	1.05E-02		5.63E+01	2.00E-06
0		0.5725	48	0	59.82		0.005725	0.024458599					0.000174293	1.46E-07	1.74E-04	4.69E-05	1.07E-02		5.70E+01	2.00E-06
0		0.5775	66	0	60.32		0.005775	0.033630573					0.000175898	2.77E-07	1.76E-04	4.72E-05	1.09E-02		5.76E+01	4.00E-06
0		0.5825	60	0	60.82		0.005825	0.030573248					0.000177427	2.29E-07	1.77E-04	4.75E-05	1.11E-02		5.83E+01	2.00E-06
0		0.5875	60	0	61.32		0.005875	0.030573248					0.000179121	2.29E-07	1.79E-04	4.77E-05	1.12E-02		5.89E+01	4.00E-06
0		0.5925	73	0	61.82		0.005925	0.037197452					0.000181057	3.39E-07	1.81E-04	4.80E-05	1.14E-02		5.94E+01	4.00E-06
0		0.5975	79	0	62.32		0.005975	0.040254777					0.000183146	3.97E-07	1.83E-04	4.84E-05	1.16E-02		5.99E+01	4.00E-06
0		0.6025	85	0	62.82		0.006025	0.043312102					0.000184229	4.59E-07	1.84E-04	4.89E-05	1.18E-02		6.03E+01	2.00E-06
0		0.605	85	0	63.32		0.00605	0.043312102					0.000188255	4.59E-07	1.88E-04	4.93E-05	1.20E-02		6.07E+01	8.00E-06
0		0.615	73	0	63.82		0.00615	0.037197452					0.000190025	3.39E-07	1.90E-04	4.97E-05	1.22E-02		6.12E+01	4.00E-06
0		0.62	66	0	64.32		0.0062	0.033630573					0.000191554	2.77E-07	1.91E-04	5.00E-05	1.24E-02		6.18E+01	2.00E-06
0		0.625	54	0	64.82		0.00625	0.027515924					0.000192854	1.85E-07	1.93E-04	5.01E-05	1.25E-02		6.26E+01	4.00E-06
0		0.63	48	0	65.32		0.0063	0.024458599					0.000194153	1.46E-07	1.94E-04	5.03E-05	1.27E-02		6.33E+01	2.00E-06
0		0.635	54	0	65.82		0.00635	0.027515924					0.000195452	1.85E-07	1.95E-04	5.05E-05	1.29E-02		6.41E+01	2.00E-06
0		0.64	48	0	66.32		0.0064	0.024458599					0.000196752	1.46E-07	1.97E-04	5.06E-05	1.31E-02		6.49E+01	4.00E-06
0		0.645	54	0	66.82		0.00645	0.027515924					0.000198051	1.85E-07	1.98E-04	5.08E-05	1.33E-02		6.56E+01	2.00E-06
0		0.65	48	0	67.32		0.0065	0.024458599					0.00019935	1.46E-07	1.99E-04	5.09E-05	1.35E-02		6.64E+01	2.00E-06
0		0.655	54	0	67.82		0.00655	0.027515924					0.00020065	1.85E-07	2.00E-04	5.11E-05	1.37E-02		6.71E+01	2.00E-06
0		0.66	48	0	68.32		0.0066	0.024458599					0.000201949	1.46E-07	2.02E-04	5.13E-05	1.39E-02		6.79E+01	4.00E-06
0		0.665	54	0	68.82		0.00665	0.027515924					0.000202637	1.85E-07	2.02E-04	5.15E-05	1.41E-02		6.87E+01	0.00E+00
0		0.6675	54	0	69.32		0.006675	0.027515924					0.000204255	1.85E-07	2.04E-04	5.16E-05	1.43E-02		6.94E+01	4.00E-06
0		0.6725	73	0	69.82		0.006725	0.037197452					0.000206025	3.39E-07	2.06E-04	5.20E-05	1.45E-02		6.99E+01	4.00E-06
0		0.6775	66	0	70.32		0.006775	0.033630573					0.000207796	2.77E-07	2.08E-04	5.23E-05	1.48E-02		7.06E+01	4.00E-06
0		0.6825	73	0	70.82		0.006825	0.037197452					0.000209732	3.39E-07	2.09E-04	5.26E-05	1.50E-02		7.11E+01	2.00E-06
0		0.6875	79	0	71.32		0.006875	0.040254777					0.000211745	3.97E-07	2.11E-04	5.30E-05	1.52E-02		7.16E+01	4.00E-06
0		0.6925	79	0	71.82		0.006925	0.040254777					0.000213758	3.97E-07	2.13E-04	5.34E-05	1.54E-02		7.20E+01	4.00E-06
0		0.6975	79	0	72.32		0.006975	0.040254777					0.000215924	3.97E-07	2.16E-04	5.38E-05	1.56E-02		7.25E+01	6.00E-06
0		0.7025	91	0	72.82		0.007025	0.046369427					0.000218166	5.26E-07	2.18E-04	5.43E-05	1.58E-02		7.28E+01	4.00E-06
0		0.7075	85	0	73.32		0.007075	0.043312102					0.000222191	4.59E-07	2.22E-04	5.48E-05	1.60E-02		7.32E+01	8.00E-06
0		0.7175	73	0	73.82		0.007175	0.037197452					0.000223885	3.39E-07	2.24E-04	5.51E-05	1.63E-02		7.38E+01	4.00E-06
0		0.7225	60	0	74.32		0.007225	0.030573248					0.000225338	2.29E-07	2.25E-04	5.53E-05	1.65E-02		7.45E+01	2.00E-06
0		0.7275	54	0	74.82		0.007275	0.027515924					0.000226064	1.85E-07	2.26E-04	5.55E-05	1.67E-02		7.53E+01	2.00E-06
0		0.73	60	0	75.32		0.0073	0.030573248					0.000227439	2.29E-07	2.27E-04	5.58E-05	1.69E-02		7.60E+01	2.00E-06
0		0.735	48	0	75.82		0.00735	0.024458599					0.000228739	1.46E-07	2.29E-04	5.59E-05	1.72E-02		7.68E+01	4.00E-06
0		0.74	54	0	76.32		0.0074	0.027515924					0.000230115	1.85E-07	2.30E-04	5.61E-05	1.74E-02		7.76E+01	2.00E-06
0		0.745	54	0	76.82		0.00745	0.027515924					0.00023149	1.85E-07	2.31E-04	5.63E-05	1.76E-02		7.83E+01	2.00E-06
0		0.75	54	0	77.32		0.0075	0.027515924					0.000232943	1.85E-07	2.33E-04	5.65E-05	1.79E-02		7.91E+01	4.00E-06
0		0.755	60	0	77.82		0.00755	0.030573248					0.000234637	2.29E-07	2.34E-04	5.67E-05	1.81E-02		7.98E+01	2.00E-06
0		0.76	73	0	78.32		0.0076	0.037197452					0.000236408	3.39E-07	2.36E-04	5.70E-05	1.83E-02		8.04E+01	4.00E-06
0		0.765	66	0	78.82		0.00765	0.033630573					0.000236408	2.77E-07	2.36E-04	5.73E-05	1.86E-02		8.10E+01	0.00E+00
0		0.765	66	0	79.32		0.00765	0.033630573					0.000240102	2.77E-07	2.40E-04	5.76E-05	1.88E-02		8.17E+01	8.00E-06
0		0.775	79	0	79.82		0.00775	0.040254777					0.000241949	3.97E-07	2.42E-04	5.80E-05	1.91E-02		8.22E+01	4.00E-06
0		0.78	66	0	80.32		0.0078	0.033630573					0.000243796	2.77E-07	2.44E-04	5.83E-05	1.93E-02		8.28E+01	4.00E-06
0		0.785	79	0	80.82		0.00785	0.040254777					0.000245809	3.97E-07	2.45E-04	5.87E-05	1.95E-02		8.33E+01	2.00E-06
0		0.79	79	0	81.32		0.0079	0.040254777					0.000246854	3.97E-07	2.46E-04	5.90E-05	1.98E-02		8.38E+01	2.00E-06
0		0.7925	85	0	81.82		0.007925	0.043312102					0.000249096	4.59E-07	2.49E-04	5.95E-05	2.00E-02		8.42E+01	6.00E-06
0		0.7975	91	0	82.32		0.007975	0.046369427					0.000251338	5.26E-07	2.51E-04	6.00E-05	2.03E-02		8.45E+01	4.00E-06
0		0.8025	85	0	82.82		0.008025	0.043312102					0.00025358	4.59E-07	2.53E-04	6.05E-05	2.05E-02		8.49E+01	4.00E-06
0		0.8075	91	0	83.32		0.008075	0.046369427					0.000257758	5.26E-07	2.57E-04	6.10E-05	2.08E-02		8.52E+01	8.00E-06
0		0.8175	73	0	83.82		0.008175	0.037197452					0.000259452	3.39E-07	2.59E-04	6.14E-05	2.11E-02		8.58E+01	4.00E-06
0		0.8225	60	0	84.32		0.008225	0.030573248					0.000260904	2.29E-07	2.61E-04	6.16E-05	2.13E-02		8.65E+01	4.00E-06
0		0.8275	54	0	84.82		0.008275	0.027515924					0.000260904	1.85E-07	2.61E-04	6.18E-05	2.16E-02		8.73E+01	0.00E+00
0		0.8275	66	0	85.32		0.008275	0.033630573					0.000262357	2.77E-07	2.62E-04	6.20E-05	2.18E-02		8.80E+01	2.00E-06
0		0.8325	48	0	85.82		0.008325	0.024458599					0.000263809	1.46E-07	2.64E-04	6.22E-05	2.21E-02		8.89E+01	4.00E-06
0		0.8375	66	0	86.32		0.008375	0.033630573					0.00026549	2.77E-07	2.65E-04	6.25E-05	2.24E-02		8.95E+01	2.00E-06
0		0.8425	66	0	86.82		0.008425	0.033630573					0.000267096	2.77E-07	2.67E-04	6.27E-05	2.26E-02		9.02E+01	4.00E-06
0		0.8475	60	0	87.32		0.008475	0.030573248					0.000268701	2.29E-07	2.68E-04	6.30E-05	2.29E-02		9.09E+01	2.00E-06
0		0.8525	66	0	87.82		0.008525	0.033630573					0.000269541	2.77E-07	2.69E-04	6.33E-05	2.32E-02		9.16E+01	2.00E-06
0		0.855	66	0	88.32		0.00855	0.033630573					0.000271312	2.77E-07	2.71E-04	6.35E-05	2.34E-02		9.23E+01	4.00E-06
0		0.86	73	0	88.82		0.0086	0.037197452					0.000273325	3.39E-07	2.73E-04	6.39E-05	2.37E-02		9.28E+01	4.00E-06
0		0.865	85	0	89.32		0.00865	0.043312102					0.00027549	4.59E-07	2.75E-04	6.43E-05	2.40E-02		9.32E+01	4.00E-06
0		0.87	85	0	89.82		0.0087	0.043312102					0.000279975	4.59E-07	2.80E-04	6.48E-05	2.43E-02		9.37E+01	1.00E-05
0		0.88	91	0	90.32		0.0088	0.046369427					0.000282217	5.26E-07	2.82E-04	6.53E-05	2.46E-02		9.40E+01	4.00E-06
0		0.885	85	0	90.82		0.00885	0.043312102					0.000282217	4.59E-07	2.82E-04	6.58E-05	2.48E-02		9.44E+01	0.00E+00
0		0.885	97	0	91.32		0.00885	0.049426752					0.000284611	5.98E-07	2.84E-04	6.64E-05	2.51E-02		9.46E+01	4.00E-06
0		0.89	91	0	91.82		0.0089	0.046369427					0.000289096	5.26E-07	2.89E-04	6.69E-05	2.54E-02		9.50E+01	1.00E-05
0		0.9	85	0	92.32		0.009	0.043312102					0.000291414	4.59E-07	2.91E-04	6.74E-05	2.57E-02		9.54E+01	4.00E-06
0		0.905	97	0	92.82		0.00905	0.049426752					0.000296204	5.98E-07	2.96E-04	6.80E-05	2.60E-02		9.56E+01	1.00E-05
0		0.915	91	0	93.32		0.00915	0.046369427					0.000296204	5.26E-07	2.96E-04	6.85E-05	2.63E-02		9.60E+01	0.00E+00
0		0.915	85	0	93.82		0.00915	0.043312102					0.000297166	4.59E-07	2.97E-04	6.89E-05	2.66E-02		9.64E+01	2.00E-06
0		0.9175	66	0	94.32		0.009175	0.033630573					0.000298847	2.77E-07	2.99E-04	6.92E-05	2.69E-02		9.71E+01	4.00E-06
0		0.9225	66	0	94.82		0.009225	0.033630573					0.000300376	2.77E-07	3.00E-04	6.95E-05	2.72E-02		9.78E+01	2.00E-06
0		0.9275	54	0	95.32		0.009275	0.027515924					0.000301675	1.85E-07	3.01E-04	6.97E-05	2.75E-02		9.86E+01	2.00E-06
0		0.9325	48	0	95.82		0.009325	0.024458599					0.000303127	1.46E-07	3.03E-04	6.98E-05	2.78E-02		9.95E+01	4.00E-06
0		0.9375	66	0	96.32		0.009375	0.033630573					0.000304809	2.77E-07	3.05E-04	7.01E-05	2.81E-02		1.00E+02	4.00E-06
0		0.9425	66	0	96.82		0.009425	0.033630573					0.000306414	2.77E-07	3.06E-04	7.04E-05	2.84E-02		1.01E+02	2.00E-06
0		0.9475	60	0	97.32		0.009475	0.030573248					0.000308019	2.29E-07	3.08E-04	7.06E-05	2.87E-02		1.02E+02	4.00E-06
0		0.9525	66	0	97.82		0.009525	0.033630573					0.000309866	2.77E-07	3.10E-04	7.09E-05	2.90E-02		1.02E+02	4.00E-06
0		0.9575	79	0	98.32		0.009575	0.040254777					0.000311955	3.97E-07	3.12E-04	7.13E-05	2.93E-02		1.03E+02	4.00E-06
0		0.9625	85	0	98.82		0.009625	0.043312102					0.000314197	4.59E-07	3.14E-04	7.17E-05	2.96E-02		1.03E+02	4.00E-06
0		0.9675	91	0	99.32		0.009675	0.046369427					0.000316439	5.26E-07	3.16E-04	7.23E-05	3.00E-02		1.04E+02	4.00E-06
0		0.9725	85	0	99.82		0.009725	0.043312102					0.000318682	4.59E-07	3.18E-04	7.27E-05	3.03E-02		1.04E+02	4.00E-06
0		0.9775	91	0	100.32		0.009775	0.046369427					0.000319841	5.26E-07	3.19E-04	7.33E-05	3.06E-02		1.04E+02	2.00E-06
0		0.98	91	0	100.82		0.0098	0.046369427					0.000322312	5.26E-07	3.22E-04	7.38E-05	3.09E-02		1.05E+02	6.00E-06
0		0.985	103	0	101.32		0.00985	0.052484076					0.000325013	6.74E-07	3.24E-04	7.45E-05	3.12E-02		1.05E+02	4.00E-06
0		0.99	109	0	101.82		0.0099	0.055541401					0.000330261	7.55E-07	3.30E-04	7.52E-05	3.16E-02		1.05E+02	1.20E-05
0		1	97	0	102.32		0.01	0.049426752					0.000332732	5.98E-07	3.32E-04	7.58E-05	3.19E-02		1.05E+02	4.00E-06
0		1.005	97	0	102.82		0.01005	0.049426752					0.000335051	5.98E-07	3.34E-04	7.64E-05	3.22E-02		1.06E+02	4.00E-06
0		1.01	85	0	103.32		0.0101	0.043312102					0.000336898	4.59E-07	3.36E-04	7.69E-05	3.26E-02		1.06E+02	4.00E-06
0		1.015	60	0	103.82		0.01015	0.030573248					0.000338592	2.29E-07	3.38E-04	7.71E-05	3.29E-02		1.07E+02	4.00E-06
0		1.02	73	0	104.32		0.0102	0.037197452					0.000340529	3.39E-07	3.40E-04	7.74E-05	3.33E-02		1.07E+02	4.00E-06
0		1.025	79	0	104.82		0.01025	0.040254777					0.000342299	3.97E-07	3.42E-04	7.78E-05	3.36E-02		1.08E+02	4.00E-06
0		1.03	60	0	105.32		0.0103	0.030573248					0.000343904	2.29E-07	3.44E-04	7.81E-05	3.39E-02		1.09E+02	4.00E-06
0		1.035	66	0	105.82		0.01035	0.033630573					0.000345675	2.77E-07	3.45E-04	7.83E-05	3.43E-02		1.09E+02	2.00E-06
0		1.04	73	0	106.32		0.0104	0.037197452					0.000346605	3.39E-07	3.46E-04	7.87E-05	3.46E-02		1.10E+02	2.00E-06
0		1.0425	73	0	106.82		0.010425	0.037197452					0.000348376	3.39E-07	3.48E-04	7.90E-05	3.50E-02		1.11E+02	4.00E-06
0		1.0475	66	0	107.32		0.010475	0.033630573					0.000350057	2.77E-07	3.50E-04	7.93E-05	3.53E-02		1.11E+02	4.00E-06
0		1.0525	66	0	107.82		0.010525	0.033630573					0.000351981	2.77E-07	3.52E-04	7.96E-05	3.57E-02		1.12E+02	4.00E-06
0		1.0575	85	0	108.32		0.010575	0.043312102					0.000354146	4.59E-07	3.54E-04	8.00E-05	3.60E-02		1.13E+02	4.00E-06
0		1.0625	85	0	108.82		0.010625	0.043312102					0.000356312	4.59E-07	3.56E-04	8.05E-05	3.64E-02		1.13E+02	4.00E-06
0		1.0675	85	0	109.32		0.010675	0.043312102					0.000358631	4.59E-07	3.58E-04	8.09E-05	3.68E-02		1.14E+02	4.00E-06
0		1.0725	97	0	109.82		0.010725	0.049426752					0.000361102	5.98E-07	3.61E-04	8.15E-05	3.71E-02		1.14E+02	6.00E-06
0		1.0775	97	0	110.32		0.010775	0.049426752					0.00036365	5.98E-07	3.63E-04	8.21E-05	3.75E-02		1.14E+02	4.00E-06
0		1.0825	103	0	110.82		0.010825	0.052484076					0.00036635	6.74E-07	3.66E-04	8.28E-05	3.78E-02		1.14E+02	6.00E-06
0		1.0875	109	0	111.32		0.010875	0.055541401					0.000369204	7.55E-07	3.68E-04	8.36E-05	3.82E-02		1.14E+02	4.00E-06
0		1.0925	115	0	111.82		0.010925	0.058598726					0.000374911	8.41E-07	3.74E-04	8.44E-05	3.86E-02		1.14E+02	1.20E-05
0		1.1025	109	0	112.32		0.011025	0.055541401					0.000376108	7.55E-07	3.75E-04	8.52E-05	3.90E-02		1.14E+02	2.00E-06
0		1.105	79	0	112.82		0.01105	0.040254777					0.000378197	3.97E-07	3.78E-04	8.56E-05	3.93E-02		1.15E+02	6.00E-06
0		1.11	85	0	113.32		0.0111	0.043312102					0.000380287	4.59E-07	3.80E-04	8.60E-05	3.97E-02		1.15E+02	4.00E-06
0		1.115	79	0	113.82		0.01115	0.040254777					0.000382376	3.97E-07	3.82E-04	8.64E-05	4.01E-02		1.16E+02	4.00E-06
0		1.12	85	0	114.32		0.0112	0.043312102					0.000384618	4.59E-07	3.84E-04	8.69E-05	4.05E-02		1.17E+02	4.00E-06
0		1.125	91	0	114.82		0.01125	0.046369427					0.00038686	5.26E-07	3.86E-04	8.74E-05	4.09E-02		1.17E+02	4.00E-06
0		1.13	85	0	115.32		0.0113	0.043312102					0.000389025	4.59E-07	3.89E-04	8.79E-05	4.13E-02		1.17E+02	6.00E-06
0		1.135	85	0	115.82		0.01135	0.043312102					0.000391191	4.59E-07	3.91E-04	8.83E-05	4.17E-02		1.18E+02	4.00E-06
0		1.14	85	0	116.32		0.0114	0.043312102					0.000393357	4.59E-07	3.93E-04	8.88E-05	4.20E-02		1.18E+02	4.00E-06
0		1.145	85	0	116.82		0.01145	0.043312102					0.000395522	4.59E-07	3.95E-04	8.92E-05	4.24E-02		1.19E+02	4.00E-06
0		1.15	85	0	117.32		0.0115	0.043312102					0.000397994	4.59E-07	3.98E-04	8.97E-05	4.28E-02		1.19E+02	6.00E-06
0		1.155	109	0	117.82		0.01155	0.055541401					0.000400618	7.55E-07	4.00E-04	9.05E-05	4.32E-02		1.20E+02	4.00E-06
0		1.16	97	0	118.32		0.0116	0.049426752					0.000403166	5.98E-07	4.03E-04	9.10E-05	4.36E-02		1.20E+02	6.00E-06
0		1.165	103	0	118.82		0.01165	0.052484076					0.000404516	6.74E-07	4.04E-04	9.17E-05	4.40E-02		1.20E+02	2.00E-06
0		1.1675	109	0	119.32		0.011675	0.055541401					0.000407369	7.55E-07	4.07E-04	9.25E-05	4.45E-02		1.20E+02	6.00E-06
0		1.1725	115	0	119.82		0.011725	0.058598726					0.000410452	8.41E-07	4.10E-04	9.33E-05	4.49E-02		1.20E+02	6.00E-06
0		1.1775	127	0	120.32		0.011775	0.064713376					0.000413688	1.03E-06	4.13E-04	9.43E-05	4.53E-02		1.20E+02	6.00E-06
0		1.1825	127	0	120.82		0.011825	0.064713376					0.000416847	1.03E-06	4.16E-04	9.54E-05	4.57E-02		1.20E+02	6.00E-06
0		1.1875	121	0	121.32		0.011875	0.061656051					0.000423166	9.31E-07	4.22E-04	9.63E-05	4.61E-02		1.20E+02	1.20E-05
0		1.1975	127	0	121.82		0.011975	0.064713376					0.000425943	1.03E-06	4.25E-04	9.73E-05	4.65E-02		1.20E+02	6.00E-06
0		1.2025	91	0	122.32		0.012025	0.046369427					0.000428338	5.26E-07	4.28E-04	9.79E-05	4.70E-02		1.20E+02	6.00E-06
0		1.2075	97	0	122.82		0.012075	0.049426752					0.000430732	5.98E-07	4.30E-04	9.85E-05	4.74E-02		1.20E+02	4.00E-06
0		1.2125	91	0	123.32		0.012125	0.046369427					0.000433127	5.26E-07	4.33E-04	9.90E-05	4.78E-02		1.21E+02	6.00E-06
0		1.2175	97	0	123.82		0.012175	0.049426752					0.000433127	5.98E-07	4.33E-04	9.96E-05	4.83E-02		1.21E+02	0.00E+00
0		1.2175	91	0	124.32		0.012175	0.046369427					0.000435522	5.26E-07	4.35E-04	1.00E-04	4.87E-02		1.22E+02	4.00E-06
0		1.2225	97	0	124.82		0.012225	0.049426752					0.00043807	5.98E-07	4.37E-04	1.01E-04	4.91E-02		1.22E+02	4.00E-06
0		1.2275	103	0	125.32		0.012275	0.052484076					0.000439382	6.74E-07	4.39E-04	1.01E-04	4.96E-02		1.22E+02	4.00E-06
0		1.23	103	0	125.82		0.0123	0.052484076					0.000442006	6.74E-07	4.41E-04	1.02E-04	5.00E-02		1.23E+02	4.00E-06
0		1.235	103	0	126.32		0.01235	0.052484076					0.000444631	6.74E-07	4.44E-04	1.03E-04	5.05E-02		1.23E+02	6.00E-06
0		1.24	103	0	126.82		0.0124	0.052484076					0.000447331	6.74E-07	4.47E-04	1.03E-04	5.09E-02		1.23E+02	6.00E-06
0		1.245	109	0	127.34		0.01245	0.055541401					0.000453038	7.55E-07	4.52E-04	1.04E-04	5.14E-02		1.23E+02	9.62E-06
0		1.255	115	0	127.84		0.01255	0.058598726					0.000455968	8.41E-07	4.55E-04	1.05E-04	5.18E-02		1.23E+02	6.00E-06
0		1.26	115	0	128.34		0.0126	0.058598726					0.000458898	8.41E-07	4.58E-04	1.06E-04	5.23E-02		1.23E+02	6.00E-06
0		1.265	115	0	128.84		0.01265	0.058598726					0.000462057	8.41E-07	4.61E-04	1.07E-04	5.27E-02		1.24E+02	6.00E-06
0		1.27	133	0	129.34		0.0127	0.067770701					0.000462057	1.12E-06	4.61E-04	1.08E-04	5.32E-02		1.23E+02	0.00E+00
0		1.27	133	0	129.84		0.0127	0.067770701					0.000468987	1.12E-06	4.68E-04	1.09E-04	5.37E-02		1.23E+02	1.40E-05
0		1.28	139	0	130.34		0.0128	0.070828025					0.000472299	1.23E-06	4.71E-04	1.10E-04	5.41E-02		1.23E+02	6.00E-06
0		1.285	121	0	130.84		0.01285	0.061656051					0.000475459	9.31E-07	4.75E-04	1.11E-04	5.46E-02		1.23E+02	8.00E-06
0		1.29	127	0	131.34		0.0129	0.064713376					0.000480083	1.03E-06	4.79E-04	1.12E-04	5.51E-02		1.23E+02	8.00E-06
0		1.2975	115	0	131.84		0.012975	0.058598726					0.000482936	8.41E-07	4.82E-04	1.13E-04	5.56E-02		1.23E+02	6.00E-06
0		1.3025	109	0	132.34		0.013025	0.055541401					0.000485713	7.55E-07	4.85E-04	1.14E-04	5.61E-02		1.23E+02	6.00E-06
0		1.3075	109	0	132.84		0.013075	0.055541401					0.000485713	7.55E-07	4.85E-04	1.14E-04	5.65E-02		1.23E+02	0.00E+00
0		1.3075	85	0	133.34		0.013075	0.043312102					0.000487955	4.59E-07	4.87E-04	1.15E-04	5.70E-02		1.24E+02	4.00E-06
0		1.3125	91	0	133.84		0.013125	0.046369427					0.00049035	5.26E-07	4.90E-04	1.15E-04	5.75E-02		1.25E+02	6.00E-06
0		1.3175	97	0	134.34		0.013175	0.049426752					0.000492822	5.98E-07	4.92E-04	1.16E-04	5.80E-02		1.25E+02	4.00E-06
0		1.3225	97	0	134.84		0.013225	0.049426752					0.000495217	5.98E-07	4.95E-04	1.17E-04	5.85E-02		1.25E+02	6.00E-06
0		1.3275	91	0	135.34		0.013275	0.046369427					0.000497535	5.26E-07	4.97E-04	1.17E-04	5.90E-02		1.26E+02	4.00E-06
0		1.3325	91	0	135.84		0.013325	0.046369427					0.000500006	5.26E-07	4.99E-04	1.18E-04	5.95E-02		1.26E+02	4.00E-06
0		1.3375	103	0	136.34		0.013375	0.052484076					0.000502783	6.74E-07	5.02E-04	1.18E-04	6.00E-02		1.27E+02	6.00E-06
0		1.3425	115	0	136.84		0.013425	0.058598726					0.000505713	8.41E-07	5.05E-04	1.19E-04	6.05E-02		1.27E+02	6.00E-06
0		1.3475	115	0	137.34		0.013475	0.058598726					0.000508643	8.41E-07	5.08E-04	1.20E-04	6.10E-02		1.27E+02	6.00E-06
0		1.3525	115	0	137.84		0.013525	0.058598726					0.000510108	8.41E-07	5.09E-04	1.21E-04	6.15E-02		1.27E+02	2.00E-06
0		1.355	115	0	138.34		0.01355	0.058598726					0.000516121	8.41E-07	5.15E-04	1.22E-04	6.20E-02		1.27E+02	1.20E-05
0		1.365	121	0	138.84		0.01365	0.061656051					0.000516121	9.31E-07	5.15E-04	1.23E-04	6.25E-02		1.27E+02	0.00E+00
0		1.365	121	0	139.34		0.01365	0.061656051					0.000519433	9.31E-07	5.19E-04	1.24E-04	6.31E-02		1.28E+02	8.00E-06
0		1.37	139	0	139.84		0.0137	0.070828025					0.000523051	1.23E-06	5.22E-04	1.25E-04	6.36E-02		1.27E+02	6.00E-06
0		1.375	145	0	140.34		0.01375	0.07388535					0.000530134	1.34E-06	5.29E-04	1.26E-04	6.41E-02		1.27E+02	1.40E-05
0		1.385	133	0	140.84		0.01385	0.067770701					0.000536758	1.12E-06	5.36E-04	1.27E-04	6.47E-02		1.27E+02	1.40E-05
0		1.395	127	0	141.34		0.01395	0.064713376					0.000536758	1.03E-06	5.36E-04	1.28E-04	6.52E-02		1.27E+02	0.00E+00
0		1.395	121	0	141.84		0.01395	0.061656051					0.000539611	9.31E-07	5.39E-04	1.29E-04	6.57E-02		1.27E+02	6.00E-06
0		1.4	103	0	142.34		0.014	0.052484076					0.000542389	6.74E-07	5.42E-04	1.30E-04	6.63E-02		1.28E+02	6.00E-06
0		1.405	115	0	142.84		0.01405	0.058598726					0.000545166	8.41E-07	5.44E-04	1.31E-04	6.68E-02		1.28E+02	4.00E-06
0		1.41	103	0	143.34		0.0141	0.052484076					0.000547866	6.74E-07	5.47E-04	1.31E-04	6.74E-02		1.28E+02	6.00E-06
0		1.415	109	0	143.84		0.01415	0.055541401					0.000549217	7.55E-07	5.48E-04	1.32E-04	6.79E-02		1.28E+02	2.00E-06
0		1.4175	103	0	144.34		0.014175	0.052484076					0.000551841	6.74E-07	5.51E-04	1.33E-04	6.85E-02		1.29E+02	6.00E-06
0		1.4225	103	0	144.84		0.014225	0.052484076					0.000554465	6.74E-07	5.54E-04	1.34E-04	6.90E-02		1.29E+02	6.00E-06
0		1.4275	103	0	145.34		0.014275	0.052484076					0.000557242	6.74E-07	5.57E-04	1.34E-04	6.96E-02		1.30E+02	6.00E-06
0		1.4325	115	0	145.84		0.014325	0.058598726					0.000560248	8.41E-07	5.59E-04	1.35E-04	7.01E-02		1.30E+02	4.00E-06
0		1.4375	121	0	146.34		0.014375	0.061656051					0.000563408	9.31E-07	5.62E-04	1.36E-04	7.07E-02		1.30E+02	6.00E-06
0		1.4425	127	0	146.84		0.014425	0.064713376					0.00056672	1.03E-06	5.66E-04	1.37E-04	7.13E-02		1.30E+02	8.00E-06
0		1.4475	133	0	147.34		0.014475	0.067770701					0.000570261	1.12E-06	5.69E-04	1.38E-04	7.18E-02		1.30E+02	6.00E-06
0		1.4525	145	0	147.84		0.014525	0.07388535					0.000573726	1.34E-06	5.72E-04	1.39E-04	7.24E-02		1.30E+02	6.00E-06
0		1.4575	127	0	148.34		0.014575	0.064713376					0.000577038	1.03E-06	5.76E-04	1.41E-04	7.30E-02		1.30E+02	8.00E-06
0		1.4625	133	0	148.84		0.014625	0.067770701					0.00058058	1.12E-06	5.79E-04	1.42E-04	7.36E-02		1.30E+02	6.00E-06
0		1.4675	145	0	149.34		0.014675	0.07388535					0.000584274	1.34E-06	5.83E-04	1.43E-04	7.41E-02		1.30E+02	8.00E-06
0		1.4725	145	0	149.84		0.014725	0.07388535					0.000589701	1.34E-06	5.88E-04	1.44E-04	7.47E-02		1.29E+02	1.00E-05
0		1.48	139	0	150.34		0.0148	0.070828025					0.000593242	1.23E-06	5.92E-04	1.46E-04	7.53E-02		1.29E+02	8.00E-06
0		1.485	139	0	150.84		0.01485	0.070828025					0.000596478	1.23E-06	5.95E-04	1.47E-04	7.59E-02		1.29E+02	6.00E-06
0		1.49	115	0	151.34		0.0149	0.058598726					0.000599408	8.41E-07	5.99E-04	1.48E-04	7.65E-02		1.30E+02	8.00E-06
0		1.495	115	0	151.84		0.01495	0.058598726					0.000602185	8.41E-07	6.01E-04	1.48E-04	7.71E-02		1.30E+02	4.00E-06
0		1.5	103	0	152.34		0.015	0.052484076					0.000604809	6.74E-07	6.04E-04	1.49E-04	7.77E-02		1.30E+02	6.00E-06
0		1.505	103	0	152.84		0.01505	0.052484076					0.000607586	6.74E-07	6.07E-04	1.50E-04	7.83E-02		1.31E+02	6.00E-06
0		1.51	115	0	153.34		0.0151	0.058598726					0.000610439	8.41E-07	6.10E-04	1.51E-04	7.89E-02		1.31E+02	6.00E-06
0		1.515	109	0	153.84		0.01515	0.055541401					0.000613293	7.55E-07	6.13E-04	1.51E-04	7.95E-02		1.31E+02	6.00E-06
0		1.52	115	0	154.34		0.0152	0.058598726					0.00061607	8.41E-07	6.15E-04	1.52E-04	8.02E-02		1.32E+02	4.00E-06
0		1.525	103	0	154.84		0.01525	0.052484076					0.000618771	6.74E-07	6.18E-04	1.53E-04	8.08E-02		1.32E+02	6.00E-06
0		1.53	109	0	155.34		0.0153	0.055541401					0.000621777	7.55E-07	6.21E-04	1.54E-04	8.14E-02		1.32E+02	6.00E-06
0		1.535	127	0	155.84		0.01535	0.064713376					0.000625013	1.03E-06	6.24E-04	1.55E-04	8.20E-02		1.33E+02	6.00E-06
0		1.54	127	0	156.34		0.0154	0.064713376					0.000626707	1.03E-06	6.26E-04	1.56E-04	8.27E-02		1.33E+02	4.00E-06
0		1.5425	139	0	156.84		0.015425	0.070828025					0.000630325	1.23E-06	6.29E-04	1.57E-04	8.33E-02		1.33E+02	6.00E-06
0		1.5475	145	0	157.34		0.015475	0.07388535					0.000633943	1.34E-06	6.33E-04	1.58E-04	8.39E-02		1.33E+02	8.00E-06
0		1.5525	139	0	157.84		0.015525	0.070828025					0.000637561	1.23E-06	6.36E-04	1.60E-04	8.46E-02		1.33E+02	6.00E-06
0		1.5575	145	0	158.34		0.015575	0.07388535					0.000641178	1.34E-06	6.40E-04	1.61E-04	8.52E-02		1.32E+02	8.00E-06
0		1.5625	139	0	158.84		0.015625	0.070828025					0.000645102	1.23E-06	6.44E-04	1.62E-04	8.58E-02		1.32E+02	8.00E-06
0		1.5675	169	0	159.34		0.015675	0.08611465					0.000649331	1.82E-06	6.48E-04	1.64E-04	8.65E-02		1.32E+02	8.00E-06
0		1.5725	163	0	159.84		0.015725	0.083057325					0.000657331	1.69E-06	6.56E-04	1.66E-04	8.71E-02		1.32E+02	1.60E-05
0		1.5825	151	0	160.34		0.015825	0.076942675					0.000660796	1.45E-06	6.59E-04	1.67E-04	8.78E-02		1.31E+02	6.00E-06
0		1.5875	121	0	160.84		0.015875	0.061656051					0.000663955	9.31E-07	6.63E-04	1.68E-04	8.85E-02		1.32E+02	8.00E-06
0		1.5925	127	0	161.34		0.015925	0.064713376					0.000667115	1.03E-06	6.66E-04	1.69E-04	8.91E-02		1.32E+02	6.00E-06
0		1.5975	121	0	161.84		0.015975	0.061656051					0.000670274	9.31E-07	6.69E-04	1.70E-04	8.98E-02		1.32E+02	6.00E-06
0		1.6025	127	0	162.34		0.016025	0.064713376					0.000671815	1.03E-06	6.71E-04	1.71E-04	9.05E-02		1.32E+02	4.00E-06
0		1.605	115	0	162.84		0.01605	0.058598726					0.000674822	8.41E-07	6.74E-04	1.72E-04	9.11E-02		1.33E+02	6.00E-06
0		1.61	121	0	163.34		0.0161	0.061656051					0.000677904	9.31E-07	6.77E-04	1.73E-04	9.18E-02		1.33E+02	6.00E-06
0		1.615	121	0	163.84		0.01615	0.061656051					0.000681064	9.31E-07	6.80E-04	1.74E-04	9.25E-02		1.33E+02	6.00E-06
0		1.62	127	0	164.34		0.0162	0.064713376					0.000681064	1.03E-06	6.80E-04	1.75E-04	9.32E-02		1.33E+02	0.00E+00
0		1.62	133	0	164.84		0.0162	0.067770701					0.000684529	1.12E-06	6.83E-04	1.76E-04	9.39E-02		1.33E+02	6.00E-06
0		1.625	139	0	165.34		0.01625	0.070828025					0.000687994	1.23E-06	6.87E-04	1.77E-04	9.45E-02		1.33E+02	8.00E-06
0		1.63	133	0	165.84		0.0163	0.067770701					0.000694924	1.12E-06	6.94E-04	1.78E-04	9.52E-02		1.34E+02	1.40E-05
0		1.64	139	0	166.34		0.0164	0.070828025					0.000698541	1.23E-06	6.97E-04	1.79E-04	9.59E-02		1.34E+02	6.00E-06
0		1.645	145	0	166.84		0.01645	0.07388535					0.000702312	1.34E-06	7.01E-04	1.81E-04	9.66E-02		1.34E+02	8.00E-06
0		1.65	151	0	167.34		0.0165	0.076942675					0.000706159	1.45E-06	7.05E-04	1.82E-04	9.73E-02		1.34E+02	8.00E-06
0		1.655	151	0	167.84		0.01655	0.076942675					0.000706159	1.45E-06	7.05E-04	1.84E-04	9.80E-02		1.33E+02	0.00E+00
0		1.655	157	0	168.34		0.01655	0.08					0.000714159	1.57E-06	7.13E-04	1.85E-04	9.88E-02		1.33E+02	1.60E-05
0		1.665	157	0	168.84		0.01665	0.08					0.000716236	1.57E-06	7.15E-04	1.87E-04	9.95E-02		1.33E+02	4.00E-06
0		1.6675	169	0	169.34		0.016675	0.08611465					0.000720465	1.82E-06	7.19E-04	1.89E-04	1.00E-01		1.33E+02	8.00E-06
0		1.6725	163	0	169.84		0.016725	0.083057325					0.000728159	1.69E-06	7.26E-04	1.90E-04	1.01E-01		1.33E+02	1.40E-05
0		1.6825	139	0	170.34		0.016825	0.070828025					0.000731624	1.23E-06	7.30E-04	1.92E-04	1.02E-01		1.33E+02	8.00E-06
0		1.6875	133	0	170.84		0.016875	0.067770701					0.000735013	1.12E-06	7.34E-04	1.93E-04	1.02E-01		1.33E+02	8.00E-06
0		1.6925	133	0	171.34		0.016925	0.067770701					0.000735013	1.12E-06	7.34E-04	1.94E-04	1.03E-01		1.33E+02	0.00E+00
0		1.6925	133	0	171.84		0.016925	0.067770701					0.000738325	1.12E-06	7.37E-04	1.95E-04	1.04E-01		1.33E+02	6.00E-06
0		1.6975	127	0	172.34		0.016975	0.064713376					0.000741637	1.03E-06	7.41E-04	1.96E-04	1.05E-01		1.33E+02	8.00E-06
0		1.7025	133	0	172.84		0.017025	0.067770701					0.000745025	1.12E-06	7.44E-04	1.97E-04	1.05E-01		1.34E+02	6.00E-06
0		1.7075	133	0	173.34		0.017075	0.067770701					0.00074849	1.12E-06	7.47E-04	1.98E-04	1.06E-01		1.34E+02	6.00E-06
0		1.7125	139	0	173.84		0.017125	0.070828025					0.000751955	1.23E-06	7.51E-04	1.99E-04	1.07E-01		1.34E+02	8.00E-06
0		1.7175	133	0	174.34		0.017175	0.067770701					0.000755497	1.12E-06	7.54E-04	2.01E-04	1.08E-01		1.34E+02	6.00E-06
0		1.7225	145	0	174.84		0.017225	0.07388535					0.000759115	1.34E-06	7.58E-04	2.02E-04	1.08E-01		1.34E+02	8.00E-06
0		1.7275	139	0	175.34		0.017275	0.070828025					0.000760962	1.23E-06	7.60E-04	2.03E-04	1.09E-01		1.34E+02	4.00E-06
0		1.73	151	0	175.84		0.0173	0.076942675					0.000764885	1.45E-06	7.63E-04	2.05E-04	1.10E-01		1.34E+02	6.00E-06
0		1.735	157	0	176.34		0.01735	0.08					0.000768809	1.57E-06	7.67E-04	2.06E-04	1.11E-01		1.34E+02	8.00E-06
0		1.74	151	0	176.84		0.0174	0.076942675					0.000776809	1.45E-06	7.75E-04	2.08E-04	1.11E-01		1.34E+02	1.60E-05
0		1.75	163	0	177.34		0.0175	0.083057325					0.000776809	1.69E-06	7.75E-04	2.09E-04	1.12E-01		1.34E+02	0.00E+00
0		1.75	181	0	177.84		0.0175	0.092229299					0.000781344	2.08E-06	7.79E-04	2.11E-04	1.13E-01		1.34E+02	8.00E-06
0		1.755	175	0	178.34		0.01755	0.089171975					0.000790567	1.95E-06	7.89E-04	2.13E-04	1.14E-01		1.33E+02	2.00E-05
0		1.765	187	0	178.84		0.01765	0.095286624					0.000795102	2.22E-06	7.93E-04	2.15E-04	1.15E-01		1.33E+02	8.00E-06
0		1.77	169	0	179.34		0.0177	0.08611465					0.000803561	1.82E-06	8.02E-04	2.17E-04	1.15E-01		1.33E+02	1.80E-05
0		1.78	163	0	179.84		0.0178	0.083057325					0.000807713	1.69E-06	8.06E-04	2.19E-04	1.16E-01		1.33E+02	8.00E-06
0		1.785	163	0	180.34		0.01785	0.083057325					0.000807713	1.69E-06	8.06E-04	2.21E-04	1.17E-01		1.33E+02	0.00E+00
0		1.785	139	0	180.84		0.01785	0.070828025					0.000811178	1.23E-06	8.10E-04	2.22E-04	1.18E-01		1.33E+02	8.00E-06
0		1.79	133	0	181.34		0.0179	0.067770701					0.000812834	1.12E-06	8.12E-04	2.23E-04	1.19E-01		1.33E+02	4.00E-06
0		1.7925	127	0	181.84		0.017925	0.064713376					0.00081607	1.03E-06	8.15E-04	2.24E-04	1.19E-01		1.33E+02	6.00E-06
0		1.7975	127	0	182.34		0.017975	0.064713376					0.000819459	1.03E-06	8.18E-04	2.25E-04	1.20E-01		1.34E+02	6.00E-06
0		1.8025	139	0	182.84		0.018025	0.070828025					0.000822924	1.23E-06	8.22E-04	2.26E-04	1.21E-01		1.34E+02	8.00E-06
0		1.8075	133	0	183.34		0.018075	0.067770701					0.000826389	1.12E-06	8.25E-04	2.27E-04	1.22E-01		1.34E+02	6.00E-06
0		1.8125	139	0	183.84		0.018125	0.070828025					0.00082993	1.23E-06	8.29E-04	2.29E-04	1.23E-01		1.34E+02	8.00E-06
0		1.8175	139	0	184.34		0.018175	0.070828025					0.000833624	1.23E-06	8.32E-04	2.30E-04	1.24E-01		1.34E+02	6.00E-06
0		1.8225	151	0	184.84		0.018225	0.076942675					0.000837701	1.45E-06	8.36E-04	2.31E-04	1.24E-01		1.34E+02	8.00E-06
0		1.8275	169	0	185.34		0.018275	0.08611465					0.00084193	1.82E-06	8.40E-04	2.33E-04	1.25E-01		1.34E+02	8.00E-06
0		1.8325	163	0	185.84		0.018325	0.083057325					0.000846159	1.69E-06	8.44E-04	2.35E-04	1.26E-01		1.34E+02	8.00E-06
0		1.8375	169	0	186.34		0.018375	0.08611465					0.000850389	1.82E-06	8.49E-04	2.37E-04	1.27E-01		1.34E+02	1.00E-05
0		1.8425	163	0	186.84		0.018425	0.083057325					0.000854541	1.69E-06	8.53E-04	2.38E-04	1.28E-01		1.34E+02	8.00E-06
0		1.8475	163	0	187.34		0.018475	0.083057325					0.000858924	1.69E-06	8.57E-04	2.40E-04	1.29E-01		1.34E+02	8.00E-06
0		1.8525	181	0	187.84		0.018525	0.092229299					0.000861229	2.08E-06	8.59E-04	2.42E-04	1.29E-01		1.34E+02	4.00E-06
0		1.855	181	0	188.34		0.01855	0.092229299					0.000870299	2.08E-06	8.68E-04	2.44E-04	1.30E-01		1.33E+02	1.80E-05
0		1.865	175	0	188.84		0.01865	0.089171975					0.000874758	1.95E-06	8.73E-04	2.46E-04	1.31E-01		1.33E+02	1.00E-05
0		1.87	175	0	189.34		0.0187	0.089171975					0.00087914	1.95E-06	8.77E-04	2.48E-04	1.32E-01		1.33E+02	8.00E-06
0		1.875	169	0	189.84		0.01875	0.08611465					0.000883217	1.82E-06	8.81E-04	2.50E-04	1.33E-01		1.33E+02	8.00E-06
0		1.88	151	0	190.34		0.0188	0.076942675					0.000886987	1.45E-06	8.86E-04	2.51E-04	1.34E-01		1.33E+02	1.00E-05
0		1.885	145	0	190.84		0.01885	0.07388535					0.000890758	1.34E-06	8.89E-04	2.53E-04	1.35E-01		1.33E+02	6.00E-06
0		1.89	151	0	191.34		0.0189	0.076942675					0.000894452	1.45E-06	8.93E-04	2.54E-04	1.36E-01		1.33E+02	8.00E-06
0		1.895	139	0	191.84		0.01895	0.070828025					0.00089807	1.23E-06	8.97E-04	2.55E-04	1.37E-01		1.34E+02	8.00E-06
0		1.9	145	0	192.34		0.019	0.07388535					0.000901688	1.34E-06	9.00E-04	2.57E-04	1.37E-01		1.34E+02	6.00E-06
0		1.905	139	0	192.84		0.01905	0.070828025					0.000905229	1.23E-06	9.04E-04	2.58E-04	1.38E-01		1.34E+02	8.00E-06
0		1.91	139	0	193.34		0.0191	0.070828025					0.000908847	1.23E-06	9.08E-04	2.59E-04	1.39E-01		1.34E+02	8.00E-06
0		1.915	145	0	193.84		0.01915	0.07388535					0.000910732	1.34E-06	9.09E-04	2.61E-04	1.40E-01		1.34E+02	2.00E-06
0		1.9175	151	0	194.34		0.019175	0.076942675					0.000914809	1.45E-06	9.13E-04	2.62E-04	1.41E-01		1.35E+02	8.00E-06
0		1.9225	169	0	194.84		0.019225	0.08611465					0.000919191	1.82E-06	9.17E-04	2.64E-04	1.42E-01		1.35E+02	8.00E-06
0		1.9275	175	0	195.34		0.019275	0.089171975					0.000923497	1.95E-06	9.22E-04	2.66E-04	1.43E-01		1.34E+02	1.00E-05
0		1.9325	163	0	195.84		0.019325	0.083057325					0.000927726	1.69E-06	9.26E-04	2.67E-04	1.44E-01		1.34E+02	8.00E-06
0		1.9375	169	0	196.34		0.019375	0.08611465					0.000932108	1.82E-06	9.30E-04	2.69E-04	1.45E-01		1.34E+02	8.00E-06
0		1.9425	175	0	196.84		0.019425	0.089171975					0.000936885	1.95E-06	9.35E-04	2.71E-04	1.46E-01		1.34E+02	1.00E-05
0		1.9475	200	0	197.34		0.019475	0.101910828					0.000941815	2.54E-06	9.39E-04	2.74E-04	1.47E-01		1.34E+02	8.00E-06
0		1.9525	187	0	197.84		0.019525	0.095286624					0.000946745	2.22E-06	9.45E-04	2.76E-04	1.48E-01		1.34E+02	1.20E-05
0		1.9575	200	0	198.34		0.019575	0.101910828					0.000956452	2.54E-06	9.54E-04	2.79E-04	1.49E-01		1.33E+02	1.80E-05
0		1.9675	181	0	198.84		0.019675	0.092229299					0.000960987	2.08E-06	9.59E-04	2.81E-04	1.49E-01		1.33E+02	1.00E-05
0		1.9725	175	0	199.34		0.019725	0.089171975					0.000965293	1.95E-06	9.63E-04	2.83E-04	1.50E-01		1.33E+02	8.00E-06
0		1.9775	163	0	199.84		0.019775	0.083057325					0.000967369	1.69E-06	9.66E-04	2.84E-04	1.51E-01		1.33E+02	6.00E-06
0		1.98	163	0	200.34		0.0198	0.083057325					0.000971369	1.69E-06	9.70E-04	2.86E-04	1.52E-01		1.33E+02	8.00E-06
0		1.985	151	0	200.84		0.01985	0.076942675					0.000975369	1.45E-06	9.74E-04	2.87E-04	1.53E-01		1.33E+02	8.00E-06
0		1.99	163	0	201.34		0.0199	0.083057325					0.000979522	1.69E-06	9.78E-04	2.89E-04	1.54E-01		1.33E+02	8.00E-06
0		1.995	163	0	201.84		0.01995	0.083057325					0.000983599	1.69E-06	9.82E-04	2.91E-04	1.55E-01		1.34E+02	8.00E-06
0		2	157	0	202.34		0.02	0.08					0.000987599	1.57E-06	9.86E-04	2.92E-04	1.56E-01		1.34E+02	8.00E-06
0		2.005	157	0	202.84		0.02005	0.08					0.000991522	1.57E-06	9.90E-04	2.94E-04	1.57E-01		1.34E+02	8.00E-06
0		2.01	151	0	203.34		0.0201	0.076942675					0.000995599	1.45E-06	9.94E-04	2.95E-04	1.58E-01		1.34E+02	8.00E-06
0		2.015	169	0	203.84		0.02015	0.08611465					0.000999828	1.82E-06	9.98E-04	2.97E-04	1.59E-01		1.34E+02	8.00E-06
0		2.02	163	0	204.34		0.0202	0.083057325					0.001004134	1.69E-06	1.00E-03	2.99E-04	1.60E-01		1.34E+02	4.00E-06
0		2.025	175	0	204.84		0.02025	0.089171975					0.001008669	1.95E-06	1.01E-03	3.01E-04	1.61E-01		1.34E+02	2.00E-05
0		2.03	181	0	205.34		0.0203	0.092229299					0.001013204	2.08E-06	1.01E-03	3.03E-04	1.62E-01		1.34E+02	0.00E+00
0		2.035	175	0	205.84		0.02035	0.089171975					0.001017662	1.95E-06	1.02E-03	3.05E-04	1.63E-01		1.34E+02	2.00E-05
0		2.04	175	0	206.34		0.0204	0.089171975					0.001017662	1.95E-06	1.02E-03	3.07E-04	1.64E-01		1.34E+02	0.00E+00
0		2.04	194	0	206.84		0.0204	0.098853503					0.001025076	2.39E-06	1.02E-03	3.09E-04	1.65E-01		1.34E+02	0.00E+00
0		2.0475	194	0	207.34		0.020475	0.098853503					0.001030172	2.39E-06	1.03E-03	3.12E-04	1.66E-01		1.34E+02	2.00E-05
0		2.0525	206	0	207.84		0.020525	0.104968153					0.001040363	2.70E-06	1.04E-03	3.14E-04	1.67E-01		1.33E+02	2.00E-05
0		2.0625	194	0	208.34		0.020625	0.098853503					0.001045064	2.39E-06	1.04E-03	3.17E-04	1.68E-01		1.33E+02	0.00E+00
0		2.0675	175	0	208.84		0.020675	0.089171975					0.001049369	1.95E-06	1.05E-03	3.19E-04	1.70E-01		1.33E+02	2.00E-05
0		2.0725	163	0	209.34		0.020725	0.083057325					0.001053522	1.69E-06	1.05E-03	3.20E-04	1.71E-01		1.33E+02	0.00E+00
0		2.0775	163	0	209.84		0.020775	0.083057325					0.001053522	1.69E-06	1.05E-03	3.22E-04	1.72E-01		1.33E+02	0.00E+00
0		2.0775	163	0	210.34		0.020775	0.083057325					0.001057675	1.69E-06	1.06E-03	3.24E-04	1.73E-01		1.33E+02	2.00E-05
0		2.0825	163	0	210.84		0.020825	0.083057325					0.001061828	1.69E-06	1.06E-03	3.25E-04	1.74E-01		1.33E+02	0.00E+00
0		2.0875	163	0	211.34		0.020875	0.083057325					0.001066057	1.69E-06	1.06E-03	3.27E-04	1.75E-01		1.34E+02	0.00E+00
0		2.0925	169	0	211.84		0.020925	0.08611465					0.001070363	1.82E-06	1.07E-03	3.29E-04	1.76E-01		1.34E+02	2.00E-05
0		2.0975	169	0	212.34		0.020975	0.08611465					0.001074592	1.82E-06	1.07E-03	3.31E-04	1.77E-01		1.34E+02	0.00E+00
0		2.1025	163	0	212.84		0.021025	0.083057325					0.001076783	1.69E-06	1.08E-03	3.32E-04	1.78E-01		1.34E+02	2.00E-05
0		2.105	181	0	213.34		0.02105	0.092229299					0.001081395	2.08E-06	1.08E-03	3.34E-04	1.79E-01		1.34E+02	0.00E+00
0		2.11	181	0	213.84		0.0211	0.092229299					0.00108593	2.08E-06	1.08E-03	3.37E-04	1.80E-01		1.34E+02	0.00E+00
0		2.115	175	0	214.34		0.02115	0.089171975					0.001090631	1.95E-06	1.09E-03	3.39E-04	1.81E-01		1.34E+02	2.00E-05
0		2.12	194	0	214.84		0.0212	0.098853503					0.001100516	2.39E-06	1.10E-03	3.41E-04	1.82E-01		1.34E+02	2.00E-05
0		2.13	194	0	215.34		0.0213	0.098853503					0.001105293	2.39E-06	1.10E-03	3.43E-04	1.83E-01		1.34E+02	0.00E+00
0		2.135	181	0	215.84		0.02135	0.092229299					0.001105293	2.08E-06	1.10E-03	3.45E-04	1.85E-01		1.34E+02	0.00E+00
0		2.135	206	0	216.34		0.02135	0.104968153					0.001110465	2.70E-06	1.11E-03	3.48E-04	1.86E-01		1.33E+02	2.00E-05
0		2.14	200	0	216.84		0.0214	0.101910828					0.001120656	2.54E-06	1.12E-03	3.51E-04	1.87E-01		1.33E+02	2.00E-05
0		2.15	200	0	217.34		0.0215	0.101910828					0.001125752	2.54E-06	1.12E-03	3.53E-04	1.88E-01		1.33E+02	0.00E+00
0		2.155	200	0	217.84		0.02155	0.101910828					0.001135943	2.54E-06	1.13E-03	3.56E-04	1.89E-01		1.33E+02	2.00E-05
0		2.165	200	0	218.34		0.02165	0.101910828					0.001138408	2.54E-06	1.14E-03	3.58E-04	1.90E-01		1.33E+02	2.00E-05
0		2.1675	187	0	218.84		0.021675	0.095286624					0.001138408	2.22E-06	1.14E-03	3.60E-04	1.91E-01		1.33E+02	0.00E+00
0		2.1675	175	0	219.34		0.021675	0.089171975					0.00114279	1.95E-06	1.14E-03	3.62E-04	1.92E-01		1.33E+02	0.00E+00
0		2.1725	169	0	219.84		0.021725	0.08611465					0.001147096	1.82E-06	1.15E-03	3.64E-04	1.94E-01		1.33E+02	2.00E-05
0		2.1775	169	0	220.34		0.021775	0.08611465					0.001151248	1.82E-06	1.15E-03	3.66E-04	1.95E-01		1.33E+02	0.00E+00
0		2.1825	157	0	220.84		0.021825	0.08					0.001155248	1.57E-06	1.15E-03	3.68E-04	1.96E-01		1.33E+02	0.00E+00
0		2.1875	157	0	221.34		0.021875	0.08					0.001159325	1.57E-06	1.16E-03	3.69E-04	1.97E-01		1.33E+02	2.00E-05
0		2.1925	163	0	221.84		0.021925	0.083057325					0.001163478	1.69E-06	1.16E-03	3.71E-04	1.98E-01		1.34E+02	0.00E+00
0		2.1975	163	0	222.34		0.021975	0.083057325					0.001167707	1.69E-06	1.17E-03	3.73E-04	1.99E-01		1.34E+02	2.00E-05
0		2.2025	169	0	222.84		0.022025	0.08611465					0.001172166	1.82E-06	1.17E-03	3.74E-04	2.01E-01		1.34E+02	0.00E+00
0		2.2075	181	0	223.34		0.022075	0.092229299					0.001176943	2.08E-06	1.17E-03	3.76E-04	2.02E-01		1.34E+02	0.00E+00
0		2.2125	194	0	223.84		0.022125	0.098853503					0.001181796	2.39E-06	1.18E-03	3.79E-04	2.03E-01		1.34E+02	2.00E-05
0		2.2175	187	0	224.34		0.022175	0.095286624					0.00118665	2.22E-06	1.18E-03	3.81E-04	2.04E-01		1.34E+02	0.00E+00
0		2.2225	194	0	224.84		0.022225	0.098853503					0.001191503	2.39E-06	1.19E-03	3.83E-04	2.05E-01		1.34E+02	2.00E-05
0		2.2275	187	0	225.34		0.022275	0.095286624					0.00119393	2.22E-06	1.19E-03	3.86E-04	2.07E-01		1.34E+02	0.00E+00
0		2.23	194	0	225.84		0.0223	0.098853503					0.001199102	2.39E-06	1.20E-03	3.88E-04	2.08E-01		1.34E+02	2.00E-05
0		2.235	212	0	226.34		0.02235	0.108025478					0.00120458	2.86E-06	1.20E-03	3.91E-04	2.09E-01		1.34E+02	0.00E+00
0		2.24	218	0	226.84		0.0224	0.111082803					0.001215382	3.02E-06	1.21E-03	3.94E-04	2.10E-01		1.33E+02	2.00E-05
0		2.25	206	0	227.34		0.0225	0.104968153					0.001220554	2.70E-06	1.22E-03	3.97E-04	2.11E-01		1.33E+02	2.00E-05
0		2.255	200	0	227.84		0.02255	0.101910828					0.001225331	2.54E-06	1.22E-03	3.99E-04	2.13E-01		1.33E+02	0.00E+00
0		2.26	175	0	228.34		0.0226	0.089171975					0.001229943	1.95E-06	1.23E-03	4.01E-04	2.14E-01		1.33E+02	2.00E-05
0		2.265	187	0	228.84		0.02265	0.095286624					0.001234554	2.22E-06	1.23E-03	4.03E-04	2.15E-01		1.33E+02	0.00E+00
0		2.27	175	0	229.34		0.0227	0.089171975					0.001238936	1.95E-06	1.24E-03	4.05E-04	2.16E-01		1.33E+02	2.00E-05
0		2.275	169	0	229.84		0.02275	0.08611465					0.001243242	1.82E-06	1.24E-03	4.07E-04	2.17E-01		1.34E+02	0.00E+00
0		2.28	169	0	230.34		0.0228	0.08611465					0.001247548	1.82E-06	1.25E-03	4.09E-04	2.19E-01		1.34E+02	2.00E-05
0		2.285	169	0	230.84		0.02285	0.08611465					0.001251854	1.82E-06	1.25E-03	4.11E-04	2.20E-01		1.34E+02	0.00E+00
0		2.29	169	0	231.34		0.0229	0.08611465					0.001254045	1.82E-06	1.25E-03	4.13E-04	2.21E-01		1.34E+02	0.00E+00
0		2.2925	175	0	231.84		0.022925	0.089171975					0.001258503	1.95E-06	1.26E-03	4.15E-04	2.23E-01		1.34E+02	2.00E-05
0		2.2975	175	0	232.34		0.022975	0.089171975					0.001263038	1.95E-06	1.26E-03	4.17E-04	2.24E-01		1.34E+02	0.00E+00
0		2.3025	181	0	232.84		0.023025	0.092229299					0.001267726	2.08E-06	1.27E-03	4.19E-04	2.25E-01		1.34E+02	2.00E-05
0		2.3075	187	0	233.34		0.023075	0.095286624					0.001272732	2.22E-06	1.27E-03	4.21E-04	2.26E-01		1.34E+02	0.00E+00
0		2.3125	206	0	233.84		0.023125	0.104968153					0.001277904	2.70E-06	1.28E-03	4.24E-04	2.28E-01		1.34E+02	2.00E-05
0		2.3175	200	0	234.34		0.023175	0.101910828					0.001283076	2.54E-06	1.28E-03	4.26E-04	2.29E-01		1.34E+02	0.00E+00
0		2.3225	206	0	234.84		0.023225	0.104968153					0.001288325	2.70E-06	1.29E-03	4.29E-04	2.30E-01		1.34E+02	2.00E-05
0		2.3275	206	0	235.34		0.023275	0.104968153					0.001293726	2.70E-06	1.29E-03	4.31E-04	2.31E-01		1.34E+02	0.00E+00
0		2.3325	218	0	235.84		0.023325	0.111082803					0.001299357	3.02E-06	1.30E-03	4.34E-04	2.33E-01		1.34E+02	2.00E-05
0		2.3375	224	0	236.34		0.023375	0.114140127					0.001310465	3.19E-06	1.31E-03	4.38E-04	2.34E-01		1.34E+02	2.00E-05
0		2.3475	212	0	236.84		0.023475	0.108025478					0.001315866	2.86E-06	1.31E-03	4.41E-04	2.35E-01		1.34E+02	0.00E+00
0		2.3525	212	0	237.34		0.023525	0.108025478					0.001318408	2.86E-06	1.32E-03	4.43E-04	2.37E-01		1.33E+02	2.00E-05
0		2.355	187	0	237.84		0.02355	0.095286624					0.001323172	2.22E-06	1.32E-03	4.46E-04	2.38E-01		1.34E+02	0.00E+00
0		2.36	187	0	238.34		0.0236	0.095286624					0.001327783	2.22E-06	1.33E-03	4.48E-04	2.39E-01		1.34E+02	2.00E-05
0		2.365	175	0	238.84		0.02365	0.089171975					0.001332318	1.95E-06	1.33E-03	4.50E-04	2.41E-01		1.34E+02	0.00E+00
0		2.37	181	0	239.34		0.0237	0.092229299					0.001337006	2.08E-06	1.33E-03	4.52E-04	2.42E-01		1.34E+02	0.00E+00
0		2.375	187	0	239.84		0.02375	0.095286624					0.001341771	2.22E-06	1.34E-03	4.54E-04	2.43E-01		1.34E+02	2.00E-05
0		2.38	187	0	240.34		0.0238	0.095286624					0.001346459	2.22E-06	1.34E-03	4.56E-04	2.45E-01		1.34E+02	0.00E+00
0		2.385	181	0	240.84		0.02385	0.092229299					0.00135107	2.08E-06	1.35E-03	4.58E-04	2.46E-01		1.34E+02	2.00E-05
0		2.39	181	0	241.34		0.0239	0.092229299					0.001355924	2.08E-06	1.35E-03	4.60E-04	2.47E-01		1.34E+02	0.00E+00
0		2.395	200	0	241.84		0.02395	0.101910828					0.001360943	2.54E-06	1.36E-03	4.63E-04	2.49E-01		1.34E+02	2.00E-05
0		2.4	194	0	242.34		0.024	0.098853503					0.001366038	2.39E-06	1.36E-03	4.65E-04	2.50E-01		1.34E+02	0.00E+00
0		2.405	206	0	242.84		0.02405	0.104968153					0.00137121	2.70E-06	1.37E-03	4.68E-04	2.51E-01		1.34E+02	2.00E-05
0		2.41	200	0	243.34		0.0241	0.101910828					0.001376382	2.54E-06	1.37E-03	4.71E-04	2.53E-01		1.34E+02	0.00E+00
0		2.415	206	0	243.84		0.02415	0.104968153					0.001379006	2.70E-06	1.38E-03	4.73E-04	2.54E-01		1.34E+02	2.00E-05
0		2.4175	206	0	244.34		0.024175	0.104968153					0.001384331	2.70E-06	1.38E-03	4.76E-04	2.56E-01		1.34E+02	0.00E+00
0		2.4225	212	0	244.84		0.024225	0.108025478					0.001389732	2.86E-06	1.39E-03	4.79E-04	2.57E-01		1.34E+02	2.00E-05
0		2.4275	212	0	245.34		0.024275	0.108025478					0.001395287	2.86E-06	1.39E-03	4.82E-04	2.58E-01		1.34E+02	0.00E+00
0		2.4325	224	0	245.84		0.024325	0.114140127					0.001401146	3.19E-06	1.40E-03	4.85E-04	2.60E-01		1.34E+02	2.00E-05
0		2.4375	236	0	246.34		0.024375	0.120254777					0.001412713	3.54E-06	1.41E-03	4.88E-04	2.61E-01		1.34E+02	2.00E-05
0		2.4475	218	0	246.84		0.024475	0.111082803					0.001418038	3.02E-06	1.42E-03	4.91E-04	2.63E-01		1.34E+02	2.00E-05
0		2.4525	200	0	247.34		0.024525	0.101910828					0.001423134	2.54E-06	1.42E-03	4.94E-04	2.64E-01		1.34E+02	0.00E+00
0		2.4575	200	0	247.84		0.024575	0.101910828					0.001428153	2.54E-06	1.43E-03	4.97E-04	2.65E-01		1.34E+02	2.00E-05
0		2.4625	194	0	248.34		0.024625	0.098853503					0.001433096	2.39E-06	1.43E-03	4.99E-04	2.67E-01		1.34E+02	0.00E+00
0		2.4675	194	0	248.84		0.024675	0.098853503					0.001433096	2.39E-06	1.43E-03	5.01E-04	2.68E-01		1.34E+02	0.00E+00
0		2.4675	206	0	249.34		0.024675	0.104968153					0.001443592	2.70E-06	1.44E-03	5.04E-04	2.70E-01		1.34E+02	2.00E-05
0		2.4775	206	0	249.84		0.024775	0.104968153					0.001443592	2.70E-06	1.44E-03	5.07E-04	2.71E-01		1.34E+02	0.00E+00
0		2.4775	200	0	250.34		0.024775	0.101910828					0.001451236	2.54E-06	1.45E-03	5.09E-04	2.73E-01		1.34E+02	2.00E-05
0		2.485	200	0	250.84		0.02485	0.101910828					0.001451236	2.54E-06	1.45E-03	5.12E-04	2.74E-01		1.34E+02	0.00E+00
0		2.485	200	0	251.34		0.02485	0.101910828					0.001456255	2.54E-06	1.45E-03	5.14E-04	2.76E-01		1.34E+02	0.00E+00
0		2.49	194	0	251.84		0.0249	0.098853503					0.00146135	2.39E-06	1.46E-03	5.17E-04	2.77E-01		1.34E+02	2.00E-05
0		2.495	206	0	252.34		0.02495	0.104968153					0.001466828	2.70E-06	1.46E-03	5.19E-04	2.78E-01		1.34E+02	0.00E+00
0		2.5	224	0	252.84		0.025	0.114140127					0.001478242	3.19E-06	1.48E-03	5.23E-04	2.80E-01		1.34E+02	4.00E-05
0		2.51	224	0	253.34		0.0251	0.114140127					0.001483949	3.19E-06	1.48E-03	5.26E-04	2.81E-01		1.34E+02	0.00E+00
0		2.515	224	0	253.84		0.02515	0.114140127					0.00148958	3.19E-06	1.49E-03	5.29E-04	2.83E-01		1.34E+02	2.00E-05
0		2.52	218	0	254.34		0.0252	0.111082803					0.00148958	3.02E-06	1.49E-03	5.32E-04	2.84E-01		1.34E+02	0.00E+00
0		2.52	230	0	254.84		0.0252	0.117197452					0.001495439	3.36E-06	1.49E-03	5.35E-04	2.86E-01		1.33E+02	0.00E+00
0		2.525	230	0	255.34		0.02525	0.117197452					0.001507312	3.36E-06	1.50E-03	5.39E-04	2.87E-01		1.33E+02	2.00E-05
0		2.535	236	0	255.84		0.02535	0.120254777					0.001513325	3.54E-06	1.51E-03	5.42E-04	2.89E-01		1.33E+02	2.00E-05
0		2.54	236	0	256.34		0.0254	0.120254777					0.001521885	3.54E-06	1.52E-03	5.46E-04	2.90E-01		1.33E+02	2.00E-05
0		2.5475	212	0	256.84		0.025475	0.108025478					0.001527287	2.86E-06	1.52E-03	5.49E-04	2.92E-01		1.33E+02	0.00E+00
0		2.5525	212	0	257.34		0.025525	0.108025478					0.001532688	2.86E-06	1.53E-03	5.52E-04	2.93E-01		1.33E+02	2.00E-05
0		2.5575	212	0	257.84		0.025575	0.108025478					0.001532688	2.86E-06	1.53E-03	5.54E-04	2.95E-01		1.33E+02	0.00E+00
0		2.5575	200	0	258.34		0.025575	0.101910828					0.001537618	2.54E-06	1.54E-03	5.57E-04	2.97E-01		1.33E+02	2.00E-05
0		2.5625	187	0	258.84		0.025625	0.095286624					0.001542548	2.22E-06	1.54E-03	5.59E-04	2.98E-01		1.33E+02	0.00E+00
0		2.5675	200	0	259.34		0.025675	0.101910828					0.001547478	2.54E-06	1.54E-03	5.62E-04	3.00E-01		1.33E+02	0.00E+00
0		2.5725	187	0	259.84		0.025725	0.095286624					0.001552242	2.22E-06	1.55E-03	5.64E-04	3.01E-01		1.34E+02	2.00E-05
0		2.5775	187	0	260.34		0.025775	0.095286624					0.001557006	2.22E-06	1.55E-03	5.66E-04	3.03E-01		1.34E+02	0.00E+00
0		2.5825	187	0	260.84		0.025825	0.095286624					0.001561936	2.22E-06	1.56E-03	5.68E-04	3.04E-01		1.34E+02	2.00E-05
0		2.5875	200	0	261.34		0.025875	0.101910828					0.001567261	2.54E-06	1.56E-03	5.71E-04	3.06E-01		1.34E+02	0.00E+00
0		2.5925	218	0	261.84		0.025925	0.111082803					0.001572815	3.02E-06	1.57E-03	5.74E-04	3.07E-01		1.34E+02	2.00E-05
0		2.5975	218	0	262.34		0.025975	0.111082803					0.001578446	3.02E-06	1.58E-03	5.77E-04	3.09E-01		1.34E+02	2.00E-05
0		2.6025	224	0	262.84		0.026025	0.114140127					0.001581261	3.19E-06	1.58E-03	5.80E-04	3.11E-01		1.34E+02	0.00E+00
0		2.605	218	0	263.34		0.02605	0.111082803					0.001592675	3.02E-06	1.59E-03	5.83E-04	3.12E-01		1.34E+02	2.00E-05
0		2.615	230	0	263.84		0.02615	0.117197452					0.001592675	3.36E-06	1.59E-03	5.87E-04	3.14E-01		1.34E+02	0.00E+00
0		2.615	236	0	264.34		0.02615	0.120254777					0.001598764	3.54E-06	1.60E-03	5.90E-04	3.15E-01		1.34E+02	2.00E-05
0		2.62	242	0	264.84		0.0262	0.123312102					0.00160493	3.72E-06	1.60E-03	5.94E-04	3.17E-01		1.33E+02	0.00E+00
0		2.625	242	0	265.34		0.02625	0.123312102					0.001617414	3.72E-06	1.61E-03	5.98E-04	3.19E-01		1.33E+02	2.00E-05
0		2.635	248	0	265.84		0.02635	0.126369427					0.001629745	3.91E-06	1.63E-03	6.01E-04	3.20E-01		1.33E+02	4.00E-05
0		2.645	236	0	266.34		0.02645	0.120254777					0.001635605	3.54E-06	1.63E-03	6.05E-04	3.22E-01		1.33E+02	0.00E+00
0		2.65	224	0	266.84		0.0265	0.114140127					0.001635605	3.19E-06	1.63E-03	6.08E-04	3.23E-01		1.33E+02	0.00E+00
0		2.65	206	0	267.34		0.0265	0.104968153					0.001640701	2.70E-06	1.64E-03	6.11E-04	3.25E-01		1.33E+02	2.00E-05
0		2.655	194	0	267.84		0.02655	0.098853503					0.001645643	2.39E-06	1.64E-03	6.13E-04	3.27E-01		1.33E+02	0.00E+00
0		2.66	194	0	268.34		0.0266	0.098853503					0.001650662	2.39E-06	1.65E-03	6.16E-04	3.28E-01		1.33E+02	2.00E-05
0		2.665	200	0	268.84		0.02665	0.101910828					0.001653172	2.54E-06	1.65E-03	6.18E-04	3.30E-01		1.33E+02	0.00E+00
0		2.6675	194	0	269.34		0.026675	0.098853503					0.001658191	2.39E-06	1.66E-03	6.21E-04	3.32E-01		1.34E+02	2.00E-05
0		2.6725	200	0	269.84		0.026725	0.101910828					0.001663439	2.54E-06	1.66E-03	6.23E-04	3.33E-01		1.34E+02	0.00E+00
0		2.6775	212	0	270.34		0.026775	0.108025478					0.001668688	2.86E-06	1.67E-03	6.26E-04	3.35E-01		1.34E+02	2.00E-05
0		2.6825	200	0	270.84		0.026825	0.101910828					0.001673936	2.54E-06	1.67E-03	6.29E-04	3.37E-01		1.34E+02	0.00E+00
0		2.6875	212	0	271.34		0.026875	0.108025478					0.00167949	2.86E-06	1.68E-03	6.31E-04	3.38E-01		1.34E+02	2.00E-05
0		2.6925	224	0	271.84		0.026925	0.114140127					0.00168535	3.19E-06	1.68E-03	6.35E-04	3.40E-01		1.34E+02	0.00E+00
0		2.6975	236	0	272.34		0.026975	0.120254777					0.00169121	3.54E-06	1.69E-03	6.38E-04	3.42E-01		1.34E+02	2.00E-05
0		2.7025	224	0	272.84		0.027025	0.114140127					0.001696994	3.19E-06	1.69E-03	6.41E-04	3.43E-01		1.34E+02	0.00E+00
0		2.7075	230	0	273.34		0.027075	0.117197452					0.001702777	3.36E-06	1.70E-03	6.45E-04	3.45E-01		1.34E+02	2.00E-05
0		2.7125	224	0	273.84		0.027125	0.114140127					0.001708866	3.19E-06	1.71E-03	6.48E-04	3.47E-01		1.34E+02	2.00E-05
0		2.7175	254	0	274.34		0.027175	0.129426752					0.001715338	4.10E-06	1.71E-03	6.52E-04	3.49E-01		1.34E+02	0.00E+00
0		2.7225	254	0	274.84		0.027225	0.129426752					0.00172493	4.10E-06	1.72E-03	6.56E-04	3.50E-01		1.33E+02	2.00E-05
0		2.73	248	0	275.34		0.0273	0.126369427					0.001731248	3.91E-06	1.73E-03	6.60E-04	3.52E-01		1.33E+02	2.00E-05
0		2.735	248	0	275.84		0.02735	0.126369427					0.001737414	3.91E-06	1.73E-03	6.64E-04	3.54E-01		1.33E+02	0.00E+00
0		2.74	236	0	276.34		0.0274	0.120254777					0.001743197	3.54E-06	1.74E-03	6.67E-04	3.55E-01		1.33E+02	2.00E-05
0		2.745	218	0	276.84		0.02745	0.111082803					0.001748522	3.02E-06	1.75E-03	6.70E-04	3.57E-01		1.33E+02	2.00E-05
0		2.75	200	0	277.34		0.0275	0.101910828					0.001753694	2.54E-06	1.75E-03	6.73E-04	3.59E-01		1.33E+02	0.00E+00
0		2.755	206	0	277.84		0.02755	0.104968153					0.001759019	2.70E-06	1.76E-03	6.76E-04	3.61E-01		1.33E+02	2.00E-05
0		2.76	212	0	278.34		0.0276	0.108025478					0.001764497	2.86E-06	1.76E-03	6.79E-04	3.62E-01		1.34E+02	0.00E+00
0		2.765	218	0	278.84		0.02765	0.111082803					0.001769898	3.02E-06	1.77E-03	6.82E-04	3.64E-01		1.34E+02	2.00E-05
0		2.77	206	0	279.34		0.0277	0.104968153					0.00177507	2.70E-06	1.77E-03	6.84E-04	3.66E-01		1.34E+02	0.00E+00
0		2.775	200	0	279.84		0.02775	0.101910828					0.001780471	2.54E-06	1.78E-03	6.87E-04	3.68E-01		1.34E+02	2.00E-05
0		2.78	224	0	280.34		0.0278	0.114140127					0.001786025	3.19E-06	1.78E-03	6.90E-04	3.70E-01		1.34E+02	0.00E+00
0		2.785	212	0	280.84		0.02785	0.108025478					0.00179158	2.86E-06	1.79E-03	6.93E-04	3.71E-01		1.34E+02	2.00E-05
0		2.79	224	0	281.34		0.0279	0.114140127					0.001794471	3.19E-06	1.79E-03	6.96E-04	3.73E-01		1.34E+02	0.00E+00
0		2.7925	230	0	281.84		0.027925	0.117197452					0.001800484	3.36E-06	1.80E-03	6.99E-04	3.75E-01		1.34E+02	2.00E-05
0		2.7975	242	0	282.34		0.027975	0.123312102					0.001806573	3.72E-06	1.80E-03	7.03E-04	3.77E-01		1.34E+02	0.00E+00
0		2.8025	236	0	282.84		0.028025	0.120254777					0.001812586	3.54E-06	1.81E-03	7.07E-04	3.79E-01		1.34E+02	2.00E-05
0		2.8075	236	0	283.34		0.028075	0.120254777					0.001818752	3.54E-06	1.82E-03	7.10E-04	3.80E-01		1.34E+02	2.00E-05
0		2.8125	248	0	283.84		0.028125	0.126369427					0.001825146	3.91E-06	1.82E-03	7.14E-04	3.82E-01		1.34E+02	0.00E+00
0		2.8175	254	0	284.34		0.028175	0.129426752					0.001831694	4.10E-06	1.83E-03	7.18E-04	3.84E-01		1.34E+02	2.00E-05
0		2.8225	260	0	284.84		0.028225	0.132484076					0.001844943	4.30E-06	1.84E-03	7.22E-04	3.86E-01		1.34E+02	2.00E-05
0		2.8325	260	0	285.34		0.028325	0.132484076					0.001851108	4.30E-06	1.85E-03	7.27E-04	3.88E-01		1.33E+02	2.00E-05
0		2.8375	224	0	285.84		0.028375	0.114140127					0.001856739	3.19E-06	1.85E-03	7.30E-04	3.90E-01		1.33E+02	0.00E+00
0		2.8425	218	0	286.34		0.028425	0.111082803					0.001862217	3.02E-06	1.86E-03	7.33E-04	3.91E-01		1.34E+02	2.00E-05
0		2.8475	212	0	286.84		0.028475	0.108025478					0.001867771	2.86E-06	1.86E-03	7.36E-04	3.93E-01		1.34E+02	0.00E+00
0		2.8525	224	0	287.34		0.028525	0.114140127					0.001870624	3.19E-06	1.87E-03	7.39E-04	3.95E-01		1.34E+02	2.00E-05
0		2.855	224	0	287.84		0.02855	0.114140127					0.001876255	3.19E-06	1.87E-03	7.42E-04	3.97E-01		1.34E+02	0.00E+00
0		2.86	218	0	288.34		0.0286	0.111082803					0.001881962	3.02E-06	1.88E-03	7.45E-04	3.99E-01		1.34E+02	2.00E-05
0		2.865	230	0	288.84		0.02865	0.117197452					0.001887669	3.36E-06	1.88E-03	7.49E-04	4.01E-01		1.34E+02	0.00E+00
0		2.87	218	0	289.34		0.0287	0.111082803					0.001893223	3.02E-06	1.89E-03	7.52E-04	4.03E-01		1.34E+02	2.00E-05
0		2.875	218	0	289.84		0.02875	0.111082803					0.001893223	3.02E-06	1.89E-03	7.55E-04	4.05E-01		1.34E+02	0.00E+00
0		2.875	224	0	290.34		0.02875	0.114140127					0.001899006	3.19E-06	1.90E-03	7.58E-04	4.06E-01		1.34E+02	2.00E-05
0		2.88	230	0	290.84		0.0288	0.117197452					0.001911032	3.36E-06	1.91E-03	7.61E-04	4.08E-01		1.34E+02	2.00E-05
0		2.89	242	0	291.34		0.0289	0.123312102					0.001917121	3.72E-06	1.91E-03	7.65E-04	4.10E-01		1.34E+02	0.00E+00
0		2.895	236	0	291.84		0.02895	0.120254777					0.001923287	3.54E-06	1.92E-03	7.68E-04	4.12E-01		1.34E+02	2.00E-05
0		2.9	248	0	292.34		0.029	0.126369427					0.001929529	3.91E-06	1.93E-03	7.72E-04	4.14E-01		1.34E+02	2.00E-05
0		2.905	242	0	292.84		0.02905	0.123312102					0.001929529	3.72E-06	1.93E-03	7.76E-04	4.16E-01		1.34E+02	0.00E+00
0		2.905	260	0	293.34		0.02905	0.132484076					0.00194293	4.30E-06	1.94E-03	7.80E-04	4.18E-01		1.34E+02	2.00E-05
0		2.915	266	0	293.84		0.02915	0.135541401					0.001946395	4.50E-06	1.94E-03	7.85E-04	4.20E-01		1.34E+02	0.00E+00
0		2.9175	278	0	294.34		0.029175	0.141656051					0.001960255	4.91E-06	1.96E-03	7.90E-04	4.22E-01		1.34E+02	4.00E-05
0		2.9275	266	0	294.84		0.029275	0.135541401					0.001966726	4.50E-06	1.96E-03	7.94E-04	4.24E-01		1.33E+02	0.00E+00
0		2.9325	242	0	295.34		0.029325	0.123312102					0.001972815	3.72E-06	1.97E-03	7.98E-04	4.26E-01		1.33E+02	2.00E-05
0		2.9375	236	0	295.84		0.029375	0.120254777					0.001978675	3.54E-06	1.98E-03	8.02E-04	4.28E-01		1.33E+02	2.00E-05
0		2.9425	224	0	296.34		0.029425	0.114140127					0.001978675	3.19E-06	1.98E-03	8.05E-04	4.30E-01		1.34E+02	0.00E+00
0		2.9425	224	0	296.84		0.029425	0.114140127					0.001984382	3.19E-06	1.98E-03	8.08E-04	4.32E-01		1.34E+02	0.00E+00
0		2.9475	224	0	297.34		0.029475	0.114140127					0.001990089	3.19E-06	1.99E-03	8.11E-04	4.34E-01		1.34E+02	2.00E-05
0		2.9525	224	0	297.84		0.029525	0.114140127					0.00199572	3.19E-06	1.99E-03	8.14E-04	4.36E-01		1.34E+02	0.00E+00
0		2.9575	218	0	298.34		0.029575	0.111082803					0.002001503	3.02E-06	2.00E-03	8.17E-04	4.38E-01		1.34E+02	2.00E-05
0		2.9625	236	0	298.84		0.029625	0.120254777					0.002007592	3.54E-06	2.00E-03	8.21E-04	4.40E-01		1.34E+02	0.00E+00
0		2.9675	242	0	299.34		0.029675	0.123312102					0.002013834	3.72E-06	2.01E-03	8.25E-04	4.42E-01		1.34E+02	2.00E-05
0		2.9725	248	0	299.84		0.029725	0.126369427					0.00202	3.91E-06	2.02E-03	8.29E-04	4.44E-01		1.34E+02	2.00E-05
0		2.9775	236	0	300.34		0.029775	0.120254777					0.002023045	3.54E-06	2.02E-03	8.32E-04	4.46E-01		1.34E+02	0.00E+00
0		2.98	242	0	300.84		0.0298	0.123312102					0.002029363	3.72E-06	2.03E-03	8.36E-04	4.48E-01		1.34E+02	2.00E-05
0		2.985	254	0	301.34		0.02985	0.129426752					0.002035987	4.10E-06	2.03E-03	8.40E-04	4.50E-01		1.34E+02	0.00E+00
0		2.99	266	0	301.84		0.0299	0.135541401					0.002049236	4.50E-06	2.04E-03	8.44E-04	4.52E-01		1.34E+02	2.00E-05
0		3	254	0	302.34		0.03	0.129426752					0.002049236	4.10E-06	2.05E-03	8.48E-04	4.54E-01		1.34E+02	2.00E-05
0		3	266	0	302.84		0.03	0.135541401					0.002056318	4.50E-06	2.05E-03	8.53E-04	4.56E-01		1.34E+02	0.00E+00
0		3.005	290	0	303.34		0.03005	0.147770701					0.002070637	5.35E-06	2.07E-03	8.58E-04	4.58E-01		1.33E+02	4.00E-05
0		3.015	272	0	303.84		0.03015	0.138598726					0.00207749	4.70E-06	2.07E-03	8.63E-04	4.60E-01		1.33E+02	0.00E+00
0		3.02	266	0	304.34		0.0302	0.135541401					0.002090586	4.50E-06	2.09E-03	8.68E-04	4.62E-01		1.33E+02	4.00E-05
0		3.03	248	0	304.84		0.0303	0.126369427					0.002096904	3.91E-06	2.09E-03	8.71E-04	4.64E-01		1.33E+02	0.00E+00
0		3.035	248	0	305.34		0.03035	0.126369427					0.002096904	3.91E-06	2.09E-03	8.75E-04	4.66E-01		1.33E+02	0.00E+00
0		3.035	242	0	305.84		0.03035	0.123312102					0.002102917	3.72E-06	2.10E-03	8.79E-04	4.69E-01		1.33E+02	2.00E-05
0		3.04	230	0	306.34		0.0304	0.117197452					0.002105885	3.36E-06	2.10E-03	8.82E-04	4.71E-01		1.33E+02	0.00E+00
0		3.0425	236	0	306.84		0.030425	0.120254777					0.002111822	3.54E-06	2.11E-03	8.86E-04	4.73E-01		1.33E+02	2.00E-05
0		3.0475	230	0	307.34		0.030475	0.117197452					0.002117682	3.36E-06	2.11E-03	8.89E-04	4.75E-01		1.33E+02	0.00E+00
0		3.0525	230	0	307.84		0.030525	0.117197452					0.002123465	3.36E-06	2.12E-03	8.93E-04	4.77E-01		1.34E+02	2.00E-05
0		3.0575	224	0	308.34		0.030575	0.114140127					0.002129172	3.19E-06	2.13E-03	8.96E-04	4.79E-01		1.34E+02	2.00E-05
0		3.0625	224	0	308.84		0.030625	0.114140127					0.002134955	3.19E-06	2.13E-03	8.99E-04	4.81E-01		1.34E+02	0.00E+00
0		3.0675	230	0	309.34		0.030675	0.117197452					0.002141121	3.36E-06	2.14E-03	9.02E-04	4.83E-01		1.34E+02	2.00E-05
0		3.0725	254	0	309.84		0.030725	0.129426752					0.002147592	4.10E-06	2.14E-03	9.07E-04	4.86E-01		1.34E+02	0.00E+00
0		3.0775	254	0	310.34		0.030775	0.129426752					0.002154064	4.10E-06	2.15E-03	9.11E-04	4.88E-01		1.34E+02	2.00E-05
0		3.0825	254	0	310.84		0.030825	0.129426752					0.002160764	4.10E-06	2.16E-03	9.15E-04	4.90E-01		1.34E+02	2.00E-05
0		3.0875	272	0	311.34		0.030875	0.138598726					0.002167694	4.70E-06	2.16E-03	9.19E-04	4.92E-01		1.34E+02	0.00E+00
0		3.0925	272	0	311.84		0.030925	0.138598726					0.002174701	4.70E-06	2.17E-03	9.24E-04	4.94E-01		1.34E+02	2.00E-05
0		3.0975	278	0	312.34		0.030975	0.141656051					0.00218186	4.91E-06	2.18E-03	9.29E-04	4.96E-01		1.34E+02	2.00E-05
0		3.1025	284	0	312.84		0.031025	0.144713376					0.002185631	5.13E-06	2.18E-03	9.34E-04	4.99E-01		1.33E+02	0.00E+00
0		3.105	308	0	313.34		0.03105	0.156942675					0.002200866	6.03E-06	2.19E-03	9.40E-04	5.01E-01		1.33E+02	2.00E-05
0		3.115	290	0	313.84		0.03115	0.147770701					0.002208178	5.35E-06	2.20E-03	9.46E-04	5.03E-01		1.33E+02	2.00E-05
0		3.12	284	0	314.34		0.0312	0.144713376					0.002215414	5.13E-06	2.21E-03	9.51E-04	5.05E-01		1.33E+02	2.00E-05
0		3.125	284	0	314.84		0.03125	0.144713376					0.002222191	5.13E-06	2.22E-03	9.56E-04	5.07E-01		1.33E+02	2.00E-05
0		3.13	248	0	315.34		0.0313	0.126369427					0.002228433	3.91E-06	2.22E-03	9.60E-04	5.10E-01		1.33E+02	0.00E+00
0		3.135	242	0	315.84		0.03135	0.123312102					0.002234752	3.72E-06	2.23E-03	9.63E-04	5.12E-01		1.33E+02	2.00E-05
0		3.14	254	0	316.34		0.0314	0.129426752					0.002241223	4.10E-06	2.24E-03	9.68E-04	5.14E-01		1.33E+02	2.00E-05
0		3.145	254	0	316.84		0.03145	0.129426752					0.002247618	4.10E-06	2.24E-03	9.72E-04	5.16E-01		1.33E+02	0.00E+00
0		3.15	248	0	317.34		0.0315	0.126369427					0.00225386	3.91E-06	2.25E-03	9.76E-04	5.19E-01		1.33E+02	2.00E-05
0		3.155	242	0	317.84		0.03155	0.123312102					0.002260102	3.72E-06	2.26E-03	9.79E-04	5.21E-01		1.33E+02	2.00E-05
0		3.16	248	0	318.34		0.0316	0.126369427					0.002266497	3.91E-06	2.26E-03	9.83E-04	5.23E-01		1.33E+02	0.00E+00
0		3.165	254	0	318.84		0.03165	0.129426752					0.002269771	4.10E-06	2.27E-03	9.87E-04	5.25E-01		1.33E+02	2.00E-05
0		3.1675	260	0	319.34		0.031675	0.132484076					0.002276624	4.30E-06	2.27E-03	9.92E-04	5.28E-01		1.33E+02	0.00E+00
0		3.1725	278	0	319.84		0.031725	0.141656051					0.002283631	4.91E-06	2.28E-03	9.96E-04	5.30E-01		1.33E+02	2.00E-05
0		3.1775	272	0	320.34		0.031775	0.138598726					0.002290713	4.70E-06	2.29E-03	1.00E-03	5.32E-01		1.33E+02	2.00E-05
0		3.1825	284	0	320.84		0.031825	0.144713376					0.002297949	5.13E-06	2.29E-03	1.01E-03	5.34E-01		1.33E+02	0.00E+00
0		3.1875	284	0	321.34		0.031875	0.144713376					0.002305338	5.13E-06	2.30E-03	1.01E-03	5.37E-01		1.33E+02	2.00E-05
0		3.1925	296	0	321.84		0.031925	0.150828025					0.002313032	5.57E-06	2.31E-03	1.02E-03	5.39E-01		1.33E+02	2.00E-05
0		3.1975	308	0	322.34		0.031975	0.156942675					0.002320968	6.03E-06	2.31E-03	1.02E-03	5.41E-01		1.32E+02	0.00E+00
0		3.2025	315	0	322.84		0.032025	0.160509554					0.002329146	6.31E-06	2.32E-03	1.03E-03	5.44E-01		1.32E+02	2.00E-05
0		3.2075	327	0	323.34		0.032075	0.166624204					0.002345325	6.80E-06	2.34E-03	1.04E-03	5.46E-01		1.32E+02	4.00E-05
0		3.2175	308	0	323.84		0.032175	0.156942675					0.002352866	6.03E-06	2.35E-03	1.04E-03	5.48E-01		1.32E+02	2.00E-05
0		3.2225	284	0	324.34		0.032225	0.144713376					0.002360102	5.13E-06	2.35E-03	1.05E-03	5.51E-01		1.31E+02	0.00E+00
0		3.2275	284	0	324.84		0.032275	0.144713376					0.002363643	5.13E-06	2.36E-03	1.05E-03	5.53E-01		1.31E+02	2.00E-05
0		3.23	272	0	325.34		0.0323	0.138598726					0.002370573	4.70E-06	2.37E-03	1.06E-03	5.55E-01		1.31E+02	2.00E-05
0		3.235	272	0	325.84		0.03235	0.138598726					0.002377656	4.70E-06	2.37E-03	1.06E-03	5.58E-01		1.31E+02	0.00E+00
0		3.24	284	0	326.34		0.0324	0.144713376					0.002384739	5.13E-06	2.38E-03	1.07E-03	5.60E-01		1.31E+02	2.00E-05
0		3.245	272	0	326.84		0.03245	0.138598726					0.002391745	4.70E-06	2.39E-03	1.07E-03	5.63E-01		1.31E+02	2.00E-05
0		3.25	278	0	327.34		0.0325	0.141656051					0.002398828	4.91E-06	2.39E-03	1.08E-03	5.65E-01		1.31E+02	0.00E+00
0		3.255	278	0	327.84		0.03255	0.141656051					0.002405987	4.91E-06	2.40E-03	1.08E-03	5.67E-01		1.31E+02	2.00E-05
0		3.26	284	0	328.34		0.0326	0.144713376					0.002413223	5.13E-06	2.41E-03	1.09E-03	5.70E-01		1.31E+02	2.00E-05
0		3.265	284	0	328.84		0.03265	0.144713376					0.002413223	5.13E-06	2.41E-03	1.09E-03	5.72E-01		1.31E+02	0.00E+00
0		3.265	290	0	329.34		0.03265	0.147770701					0.002428306	5.35E-06	2.42E-03	1.10E-03	5.75E-01		1.31E+02	2.00E-05
0		3.275	302	0	329.84		0.03275	0.15388535					0.002435924	5.80E-06	2.43E-03	1.10E-03	5.77E-01		1.31E+02	2.00E-05
0		3.28	296	0	330.34		0.0328	0.150828025					0.002443707	5.57E-06	2.44E-03	1.11E-03	5.79E-01		1.31E+02	2.00E-05
0		3.285	315	0	330.84		0.03285	0.160509554					0.002451809	6.31E-06	2.45E-03	1.11E-03	5.82E-01		1.31E+02	2.00E-05
0		3.29	321	0	331.34		0.0329	0.163566879					0.002455898	6.55E-06	2.45E-03	1.12E-03	5.84E-01		1.30E+02	0.00E+00
0		3.2925	321	0	331.84		0.032925	0.163566879					0.002464076	6.55E-06	2.46E-03	1.13E-03	5.87E-01		1.30E+02	2.00E-05
0		3.2975	321	0	332.34		0.032975	0.163566879					0.002472561	6.55E-06	2.47E-03	1.13E-03	5.89E-01		1.30E+02	2.00E-05
0		3.3025	345	0	332.84		0.033025	0.175796178					0.002489682	7.57E-06	2.48E-03	1.14E-03	5.92E-01		1.30E+02	2.00E-05
0		3.3125	327	0	333.34		0.033125	0.166624204					0.002497771	6.80E-06	2.49E-03	1.15E-03	5.94E-01		1.29E+02	2.00E-05
0		3.3175	308	0	333.84		0.033175	0.156942675					0.002505618	6.03E-06	2.50E-03	1.15E-03	5.97E-01		1.29E+02	2.00E-05
0		3.3225	308	0	334.34		0.033225	0.156942675					0.002513312	6.03E-06	2.51E-03	1.16E-03	5.99E-01		1.29E+02	2.00E-05
0		3.3275	296	0	334.84		0.033275	0.150828025					0.002520854	5.57E-06	2.52E-03	1.17E-03	6.02E-01		1.29E+02	2.00E-05
0		3.3325	296	0	335.34		0.033325	0.150828025					0.002520854	5.57E-06	2.52E-03	1.17E-03	6.04E-01		1.29E+02	0.00E+00
0		3.3325	290	0	335.84		0.033325	0.147770701					0.002528318	5.35E-06	2.52E-03	1.18E-03	6.07E-01		1.29E+02	0.00E+00
0		3.3375	296	0	336.34		0.033375	0.150828025					0.002535936	5.57E-06	2.53E-03	1.18E-03	6.09E-01		1.29E+02	2.00E-05
0		3.3425	302	0	336.84		0.033425	0.15388535					0.002543631	5.80E-06	2.54E-03	1.19E-03	6.12E-01		1.29E+02	2.00E-05
0		3.3475	302	0	337.34		0.033475	0.15388535					0.002551401	5.80E-06	2.55E-03	1.19E-03	6.14E-01		1.29E+02	2.00E-05
0		3.3525	308	0	337.84		0.033525	0.156942675					0.002555369	6.03E-06	2.55E-03	1.20E-03	6.17E-01		1.28E+02	0.00E+00
0		3.355	315	0	338.34		0.03355	0.160509554					0.002563395	6.31E-06	2.56E-03	1.21E-03	6.20E-01		1.28E+02	2.00E-05
0		3.36	315	0	338.84		0.0336	0.160509554					0.002571497	6.31E-06	2.57E-03	1.21E-03	6.22E-01		1.28E+02	2.00E-05
0		3.365	321	0	339.34		0.03365	0.163566879					0.002579828	6.55E-06	2.57E-03	1.22E-03	6.25E-01		1.28E+02	0.00E+00
0		3.37	333	0	339.84		0.0337	0.169681529					0.002596949	7.05E-06	2.59E-03	1.23E-03	6.27E-01		1.28E+02	4.00E-05
0		3.38	339	0	340.34		0.0338	0.172738854					0.002605433	7.31E-06	2.60E-03	1.23E-03	6.30E-01		1.28E+02	2.00E-05
0		3.385	327	0	340.84		0.03385	0.166624204					0.002605433	6.80E-06	2.60E-03	1.24E-03	6.33E-01		1.27E+02	0.00E+00
0		3.385	345	0	341.34		0.03385	0.175796178					0.002614376	7.57E-06	2.61E-03	1.25E-03	6.35E-01		1.27E+02	2.00E-05
0		3.39	357	0	341.84		0.0339	0.181910828					0.00263272	8.10E-06	2.62E-03	1.26E-03	6.38E-01		1.27E+02	2.00E-05
0		3.4	363	0	342.34		0.034	0.184968153					0.002641892	8.38E-06	2.63E-03	1.26E-03	6.40E-01		1.27E+02	2.00E-05
0		3.405	357	0	342.84		0.03405	0.181910828					0.002659318	8.10E-06	2.65E-03	1.27E-03	6.43E-01		1.26E+02	4.00E-05
0		3.415	327	0	343.34		0.03415	0.166624204					0.002663446	6.80E-06	2.66E-03	1.28E-03	6.46E-01		1.26E+02	2.00E-05
0		3.4175	321	0	343.84		0.034175	0.163566879					0.002663446	6.55E-06	2.66E-03	1.29E-03	6.48E-01		1.26E+02	0.00E+00
0		3.4175	327	0	344.34		0.034175	0.166624204					0.002671459	6.80E-06	2.66E-03	1.29E-03	6.51E-01		1.26E+02	0.00E+00
0		3.4225	302	0	344.84		0.034225	0.15388535					0.002679153	5.80E-06	2.67E-03	1.30E-03	6.54E-01		1.26E+02	2.00E-05
0		3.4275	302	0	345.34		0.034275	0.15388535					0.002686771	5.80E-06	2.68E-03	1.30E-03	6.56E-01		1.26E+02	2.00E-05
0		3.4325	296	0	345.84		0.034325	0.150828025					0.002694312	5.57E-06	2.69E-03	1.31E-03	6.59E-01		1.26E+02	2.00E-05
0		3.4375	296	0	346.34		0.034375	0.150828025					0.002702006	5.57E-06	2.70E-03	1.32E-03	6.62E-01		1.26E+02	2.00E-05
0		3.4425	308	0	346.84		0.034425	0.156942675					0.002709777	6.03E-06	2.70E-03	1.32E-03	6.64E-01		1.26E+02	0.00E+00
0		3.4475	302	0	347.34		0.034475	0.15388535					0.002717548	5.80E-06	2.71E-03	1.33E-03	6.67E-01		1.26E+02	2.00E-05
0		3.4525	308	0	347.84		0.034525	0.156942675					0.002725484	6.03E-06	2.72E-03	1.33E-03	6.70E-01		1.26E+02	2.00E-05
0		3.4575	315	0	348.34		0.034575	0.160509554					0.002733662	6.31E-06	2.73E-03	1.34E-03	6.73E-01		1.25E+02	2.00E-05
0		3.4625	327	0	348.84		0.034625	0.166624204					0.00274207	6.80E-06	2.74E-03	1.35E-03	6.75E-01		1.25E+02	2.00E-05
0		3.4675	333	0	349.34		0.034675	0.169681529					0.002750554	7.05E-06	2.74E-03	1.35E-03	6.78E-01		1.25E+02	0.00E+00
0		3.4725	333	0	349.84		0.034725	0.169681529					0.002759191	7.05E-06	2.75E-03	1.36E-03	6.81E-01		1.25E+02	2.00E-05
0		3.4775	345	0	350.34		0.034775	0.175796178					0.002763586	7.57E-06	2.76E-03	1.37E-03	6.84E-01		1.25E+02	2.00E-05
0		3.48	345	0	350.84		0.0348	0.175796178					0.002772605	7.57E-06	2.77E-03	1.38E-03	6.86E-01		1.25E+02	2.00E-05
0		3.485	363	0	351.34		0.03485	0.184968153					0.002781777	8.38E-06	2.77E-03	1.38E-03	6.89E-01		1.24E+02	0.00E+00
0		3.49	357	0	351.84		0.0349	0.181910828					0.002799968	8.10E-06	2.79E-03	1.39E-03	6.92E-01		1.24E+02	4.00E-05
0		3.5	357	0	352.34		0.035	0.181910828					0.002808987	8.10E-06	2.80E-03	1.40E-03	6.95E-01		1.24E+02	2.00E-05
0		3.505	351	0	352.84		0.03505	0.178853503					0.002817777	7.83E-06	2.81E-03	1.41E-03	6.98E-01		1.24E+02	2.00E-05
0		3.51	339	0	353.34		0.0351	0.172738854					0.002826019	7.31E-06	2.82E-03	1.42E-03	7.00E-01		1.24E+02	2.00E-05
0		3.515	308	0	353.84		0.03515	0.156942675					0.002834032	6.03E-06	2.83E-03	1.42E-03	7.03E-01		1.24E+02	2.00E-05
0		3.52	321	0	354.34		0.0352	0.163566879					0.002842045	6.55E-06	2.84E-03	1.43E-03	7.06E-01		1.24E+02	2.00E-05
0		3.525	308	0	354.84		0.03525	0.156942675					0.002850057	6.03E-06	2.84E-03	1.43E-03	7.09E-01		1.24E+02	0.00E+00
0		3.53	321	0	355.34		0.0353	0.163566879					0.002858236	6.55E-06	2.85E-03	1.44E-03	7.12E-01		1.23E+02	2.00E-05
0		3.535	321	0	355.84		0.03535	0.163566879					0.002866248	6.55E-06	2.86E-03	1.45E-03	7.15E-01		1.23E+02	2.00E-05
0		3.54	308	0	356.34		0.0354	0.156942675					0.002870172	6.03E-06	2.86E-03	1.45E-03	7.17E-01		1.23E+02	0.00E+00
0		3.5425	308	0	356.84		0.035425	0.156942675					0.002878108	6.03E-06	2.87E-03	1.46E-03	7.20E-01		1.23E+02	2.00E-05
0		3.5475	315	0	357.34		0.035475	0.160509554					0.002886134	6.31E-06	2.88E-03	1.47E-03	7.23E-01		1.23E+02	2.00E-05
0		3.5525	315	0	357.84		0.035525	0.160509554					0.002894389	6.31E-06	2.89E-03	1.47E-03	7.26E-01		1.23E+02	2.00E-05
0		3.5575	333	0	358.34		0.035575	0.169681529					0.002902949	7.05E-06	2.90E-03	1.48E-03	7.29E-01		1.23E+02	2.00E-05
0		3.5625	339	0	358.84		0.035625	0.172738854					0.002911662	7.31E-06	2.90E-03	1.49E-03	7.32E-01		1.23E+02	0.00E+00
0		3.5675	345	0	359.34		0.035675	0.175796178					0.002920376	7.57E-06	2.91E-03	1.49E-03	7.35E-01		1.23E+02	2.00E-05
0		3.5725	339	0	359.84		0.035725	0.172738854					0.002929089	7.31E-06	2.92E-03	1.50E-03	7.38E-01		1.23E+02	2.00E-05
0		3.5775	345	0	360.34		0.035775	0.175796178					0.002938108	7.57E-06	2.93E-03	1.51E-03	7.41E-01		1.23E+02	2.00E-05
0		3.5825	363	0	360.84		0.035825	0.184968153					0.00294751	8.38E-06	2.94E-03	1.52E-03	7.44E-01		1.23E+02	2.00E-05
0		3.5875	375	0	361.34		0.035875	0.191082803					0.002966465	8.94E-06	2.96E-03	1.53E-03	7.47E-01		1.22E+02	4.00E-05
0		3.5975	369	0	361.84		0.035975	0.188025478					0.002975637	8.66E-06	2.97E-03	1.54E-03	7.50E-01		1.22E+02	2.00E-05
0		3.6025	351	0	362.34		0.036025	0.178853503					0.002980032	7.83E-06	2.97E-03	1.54E-03	7.52E-01		1.22E+02	0.00E+00
0		3.605	339	0	362.84		0.03605	0.172738854					0.002988363	7.31E-06	2.98E-03	1.55E-03	7.55E-01		1.22E+02	2.00E-05
0		3.61	315	0	363.34		0.0361	0.160509554					0.002996465	6.31E-06	2.99E-03	1.56E-03	7.58E-01		1.22E+02	2.00E-05
0		3.615	321	0	363.84		0.03615	0.163566879					0.003004643	6.55E-06	3.00E-03	1.56E-03	7.61E-01		1.22E+02	2.00E-05
0		3.62	321	0	364.34		0.0362	0.163566879					0.003012898	6.55E-06	3.01E-03	1.57E-03	7.64E-01		1.22E+02	2.00E-05
0		3.625	327	0	364.84		0.03625	0.166624204					0.003021153	6.80E-06	3.01E-03	1.58E-03	7.67E-01		1.22E+02	0.00E+00
0		3.63	321	0	365.34		0.0363	0.163566879					0.003029331	6.55E-06	3.02E-03	1.58E-03	7.70E-01		1.22E+02	2.00E-05
0		3.635	321	0	365.84		0.03635	0.163566879					0.00303751	6.55E-06	3.03E-03	1.59E-03	7.74E-01		1.22E+02	2.00E-05
0		3.64	321	0	366.34		0.0364	0.163566879					0.003045917	6.55E-06	3.04E-03	1.60E-03	7.77E-01		1.22E+02	2.00E-05
0		3.645	339	0	366.84		0.03645	0.172738854					0.003054401	7.31E-06	3.05E-03	1.60E-03	7.80E-01		1.22E+02	2.00E-05
0		3.65	327	0	367.34		0.0365	0.166624204					0.003062809	6.80E-06	3.06E-03	1.61E-03	7.83E-01		1.22E+02	2.00E-05
0		3.655	333	0	367.84		0.03655	0.169681529					0.003071446	7.05E-06	3.06E-03	1.62E-03	7.86E-01		1.21E+02	0.00E+00
0		3.66	345	0	368.34		0.0366	0.175796178					0.003080312	7.57E-06	3.07E-03	1.62E-03	7.89E-01		1.21E+02	2.00E-05
0		3.665	351	0	368.84		0.03665	0.178853503					0.003084822	7.83E-06	3.08E-03	1.63E-03	7.92E-01		1.21E+02	2.00E-05
0		3.6675	357	0	369.34		0.036675	0.181910828					0.00309407	8.10E-06	3.09E-03	1.64E-03	7.95E-01		1.21E+02	2.00E-05
0		3.6725	369	0	369.84		0.036725	0.188025478					0.003103242	8.66E-06	3.09E-03	1.65E-03	7.98E-01		1.21E+02	0.00E+00
0		3.6775	351	0	370.34		0.036775	0.178853503					0.00311249	7.83E-06	3.10E-03	1.66E-03	8.01E-01		1.21E+02	2.00E-05
0		3.6825	375	0	370.84		0.036825	0.191082803					0.003122274	8.94E-06	3.11E-03	1.67E-03	8.04E-01		1.21E+02	2.00E-05
0		3.6875	393	0	371.34		0.036875	0.200254777					0.003141535	9.82E-06	3.13E-03	1.68E-03	8.07E-01		1.20E+02	4.00E-05
0		3.6975	363	0	371.84		0.036975	0.184968153					0.003150707	8.38E-06	3.14E-03	1.68E-03	8.11E-01		1.20E+02	2.00E-05
0		3.7025	357	0	372.34		0.037025	0.181910828					0.003159573	8.10E-06	3.15E-03	1.69E-03	8.14E-01		1.20E+02	2.00E-05
0		3.7075	339	0	372.86		0.037075	0.172738854					0.003168134	7.31E-06	3.16E-03	1.70E-03	8.17E-01		1.20E+02	1.92E-05
0		3.7125	333	0	373.36		0.037125	0.169681529					0.003176618	7.05E-06	3.17E-03	1.71E-03	8.20E-01		1.20E+02	2.00E-05
0		3.7175	333	0	373.86		0.037175	0.169681529					0.003185102	7.05E-06	3.18E-03	1.71E-03	8.23E-01		1.20E+02	2.00E-05
0		3.7225	333	0	374.36		0.037225	0.169681529					0.00319351	7.05E-06	3.19E-03	1.72E-03	8.26E-01		1.20E+02	2.00E-05
0		3.7275	327	0	374.86		0.037275	0.166624204					0.003197752	6.80E-06	3.19E-03	1.73E-03	8.30E-01		1.20E+02	0.00E+00
0		3.73	339	0	375.36		0.0373	0.172738854					0.003206312	7.31E-06	3.20E-03	1.73E-03	8.33E-01		1.20E+02	2.00E-05
0		3.735	333	0	375.86		0.03735	0.169681529					0.003206312	7.05E-06	3.20E-03	1.74E-03	8.36E-01		1.20E+02	0.00E+00
0		3.735	339	0	376.36		0.03735	0.172738854					0.003214949	7.31E-06	3.21E-03	1.75E-03	8.39E-01		1.20E+02	2.00E-05
0		3.74	339	0	376.86		0.0374	0.172738854					0.003223586	7.31E-06	3.22E-03	1.76E-03	8.42E-01		1.20E+02	2.00E-05
0		3.745	339	0	377.36		0.03745	0.172738854					0.003232452	7.31E-06	3.23E-03	1.76E-03	8.46E-01		1.20E+02	2.00E-05
0		3.75	357	0	377.86		0.0375	0.181910828					0.003250643	8.10E-06	3.24E-03	1.77E-03	8.49E-01		1.20E+02	2.00E-05
0		3.76	357	0	378.36		0.0376	0.181910828					0.003259739	8.10E-06	3.25E-03	1.78E-03	8.52E-01		1.20E+02	2.00E-05
0		3.765	357	0	378.86		0.03765	0.181910828					0.003268834	8.10E-06	3.26E-03	1.79E-03	8.55E-01		1.20E+02	2.00E-05
0		3.77	357	0	379.36		0.0377	0.181910828					0.003268834	8.10E-06	3.26E-03	1.80E-03	8.59E-01		1.19E+02	0.00E+00
0		3.77	369	0	379.86		0.0377	0.188025478					0.00328779	8.66E-06	3.28E-03	1.81E-03	8.62E-01		1.19E+02	4.00E-05
0		3.78	375	0	380.36		0.0378	0.191082803					0.003297497	8.94E-06	3.29E-03	1.81E-03	8.65E-01		1.19E+02	2.00E-05
0		3.785	387	0	380.86		0.03785	0.197197452					0.003307433	9.52E-06	3.30E-03	1.82E-03	8.69E-01		1.19E+02	2.00E-05
0		3.79	393	0	381.36		0.0379	0.200254777					0.003321879	9.82E-06	3.31E-03	1.83E-03	8.72E-01		1.19E+02	2.00E-05
0		3.7975	363	0	381.86		0.037975	0.184968153					0.003330975	8.38E-06	3.32E-03	1.84E-03	8.75E-01		1.19E+02	2.00E-05
0		3.8025	351	0	382.36		0.038025	0.178853503					0.003339841	7.83E-06	3.33E-03	1.85E-03	8.78E-01		1.19E+02	2.00E-05
0		3.8075	345	0	382.86		0.038075	0.175796178					0.003339841	7.57E-06	3.33E-03	1.86E-03	8.82E-01		1.19E+02	0.00E+00
0		3.8075	339	0	383.36		0.038075	0.172738854					0.003348325	7.31E-06	3.34E-03	1.86E-03	8.85E-01		1.19E+02	2.00E-05
0		3.8125	327	0	383.86		0.038125	0.166624204					0.003356809	6.80E-06	3.35E-03	1.87E-03	8.89E-01		1.19E+02	2.00E-05
0		3.8175	339	0	384.36		0.038175	0.172738854					0.003365293	7.31E-06	3.36E-03	1.88E-03	8.92E-01		1.19E+02	2.00E-05
0		3.8225	327	0	384.86		0.038225	0.166624204					0.003373701	6.80E-06	3.37E-03	1.89E-03	8.95E-01		1.19E+02	2.00E-05
0		3.8275	333	0	385.36		0.038275	0.169681529					0.003382338	7.05E-06	3.38E-03	1.89E-03	8.99E-01		1.19E+02	2.00E-05
0		3.8325	345	0	385.86		0.038325	0.175796178					0.003391204	7.57E-06	3.38E-03	1.90E-03	9.02E-01		1.19E+02	0.00E+00
0		3.8375	351	0	386.36		0.038375	0.178853503					0.003400223	7.83E-06	3.39E-03	1.91E-03	9.05E-01		1.19E+02	2.00E-05
0		3.8425	357	0	386.86		0.038425	0.181910828					0.003409318	8.10E-06	3.40E-03	1.92E-03	9.09E-01		1.19E+02	2.00E-05
0		3.8475	357	0	387.36		0.038475	0.181910828					0.00341849	8.10E-06	3.41E-03	1.92E-03	9.12E-01		1.19E+02	2.00E-05
0		3.8525	363	0	387.86		0.038525	0.184968153					0.003423153	8.38E-06	3.41E-03	1.93E-03	9.16E-01		1.18E+02	0.00E+00
0		3.855	369	0	388.36		0.03855	0.188025478					0.003442108	8.66E-06	3.43E-03	1.94E-03	9.19E-01		1.18E+02	4.00E-05
0		3.865	375	0	388.86		0.03865	0.191082803					0.003442108	8.94E-06	3.43E-03	1.95E-03	9.22E-01		1.18E+02	0.00E+00
0		3.865	375	0	389.36		0.03865	0.191082803					0.003451739	8.94E-06	3.44E-03	1.96E-03	9.26E-01		1.18E+02	2.00E-05
0		3.87	381	0	389.86		0.0387	0.194140127					0.003461522	9.23E-06	3.45E-03	1.97E-03	9.29E-01		1.18E+02	2.00E-05
0		3.875	387	0	390.36		0.03875	0.197197452					0.003481089	9.52E-06	3.47E-03	1.98E-03	9.33E-01		1.18E+02	4.00E-05
0		3.885	381	0	390.86		0.03885	0.194140127					0.003500197	9.23E-06	3.49E-03	1.99E-03	9.36E-01		1.18E+02	4.00E-05
0		3.895	369	0	391.36		0.03895	0.188025478					0.003509369	8.66E-06	3.50E-03	2.00E-03	9.40E-01		1.18E+02	2.00E-05
0		3.9	351	0	391.86		0.039	0.178853503					0.003509369	7.83E-06	3.50E-03	2.00E-03	9.43E-01		1.18E+02	0.00E+00
0		3.9	339	0	392.36		0.039	0.172738854					0.003518006	7.31E-06	3.51E-03	2.01E-03	9.47E-01		1.18E+02	2.00E-05
0		3.905	339	0	392.86		0.03905	0.172738854					0.003526567	7.31E-06	3.52E-03	2.02E-03	9.50E-01		1.18E+02	2.00E-05
0		3.91	333	0	393.36		0.0391	0.169681529					0.003535204	7.05E-06	3.53E-03	2.03E-03	9.54E-01		1.18E+02	2.00E-05
0		3.915	345	0	393.86		0.03915	0.175796178					0.003539522	7.57E-06	3.53E-03	2.03E-03	9.57E-01		1.18E+02	0.00E+00
0		3.9175	333	0	394.36		0.039175	0.169681529					0.003547854	7.05E-06	3.54E-03	2.04E-03	9.61E-01		1.18E+02	2.00E-05
0		3.9225	321	0	394.86		0.039225	0.163566879					0.003556185	6.55E-06	3.55E-03	2.05E-03	9.64E-01		1.18E+02	2.00E-05
0		3.9275	333	0	395.36		0.039275	0.169681529					0.003564669	7.05E-06	3.56E-03	2.05E-03	9.68E-01		1.18E+02	2.00E-05
0		3.9325	333	0	395.86		0.039325	0.169681529					0.003573382	7.05E-06	3.57E-03	2.06E-03	9.72E-01		1.18E+02	2.00E-05
0		3.9375	351	0	396.36		0.039375	0.178853503					0.003582554	7.83E-06	3.57E-03	2.07E-03	9.75E-01		1.18E+02	0.00E+00
0		3.9425	369	0	396.86		0.039425	0.188025478					0.003591879	8.66E-06	3.58E-03	2.08E-03	9.79E-01		1.18E+02	2.00E-05
0		3.9475	363	0	397.36		0.039475	0.184968153					0.003601204	8.38E-06	3.59E-03	2.09E-03	9.82E-01		1.18E+02	2.00E-05
0		3.9525	369	0	397.86		0.039525	0.188025478					0.003610605	8.66E-06	3.60E-03	2.09E-03	9.86E-01		1.18E+02	2.00E-05
0		3.9575	369	0	398.36		0.039575	0.188025478					0.003620083	8.66E-06	3.61E-03	2.10E-03	9.90E-01		1.18E+02	2.00E-05
0		3.9625	375	0	398.86		0.039625	0.191082803					0.00362979	8.94E-06	3.62E-03	2.11E-03	9.93E-01		1.18E+02	2.00E-05
0		3.9675	387	0	399.36		0.039675	0.197197452					0.00363965	9.52E-06	3.63E-03	2.12E-03	9.97E-01		1.17E+02	2.00E-05
0		3.9725	387	0	399.86		0.039725	0.197197452					0.003654325	9.52E-06	3.64E-03	2.13E-03	1.00E+00		1.17E+02	2.00E-05
0		3.98	381	0	400.36		0.0398	0.194140127					0.003664108	9.23E-06	3.65E-03	2.14E-03	1.00E+00		1.17E+02	2.00E-05
0		3.985	387	0	400.86		0.03985	0.197197452					0.003673815	9.52E-06	3.66E-03	2.15E-03	1.01E+00		1.17E+02	2.00E-05
0		3.99	375	0	401.36		0.0399	0.191082803					0.003682834	8.94E-06	3.67E-03	2.16E-03	1.01E+00		1.17E+02	2.00E-05
0		3.995	333	0	401.86		0.03995	0.169681529					0.003691624	7.05E-06	3.68E-03	2.17E-03	1.02E+00		1.17E+02	2.00E-05
0		4	357	0	402.36		0.04	0.181910828					0.003700567	8.10E-06	3.69E-03	2.17E-03	1.02E+00		1.17E+02	2.00E-05
0		4.005	345	0	402.86		0.04005	0.175796178					0.003709357	7.57E-06	3.70E-03	2.18E-03	1.02E+00		1.17E+02	2.00E-05
0		4.01	345	0	403.36		0.0401	0.175796178					0.003717917	7.57E-06	3.71E-03	2.19E-03	1.03E+00		1.17E+02	2.00E-05
0		4.015	327	0	403.86		0.04015	0.166624204					0.003726401	6.80E-06	3.72E-03	2.20E-03	1.03E+00		1.17E+02	2.00E-05
0		4.02	339	0	404.36		0.0402	0.172738854					0.003735038	7.31E-06	3.73E-03	2.20E-03	1.03E+00		1.17E+02	2.00E-05
0		4.025	339	0	404.86		0.04025	0.172738854					0.003743675	7.31E-06	3.74E-03	2.21E-03	1.04E+00		1.17E+02	2.00E-05
0		4.03	339	0	405.36		0.0403	0.172738854					0.003752389	7.31E-06	3.75E-03	2.22E-03	1.04E+00		1.17E+02	2.00E-05
0		4.035	345	0	405.86		0.04035	0.175796178					0.003761331	7.57E-06	3.75E-03	2.22E-03	1.04E+00		1.17E+02	0.00E+00
0		4.04	357	0	406.36		0.0404	0.181910828					0.003765955	8.10E-06	3.76E-03	2.23E-03	1.05E+00		1.17E+02	2.00E-05
0		4.0425	369	0	406.86		0.040425	0.188025478					0.003775357	8.66E-06	3.77E-03	2.24E-03	1.05E+00		1.17E+02	2.00E-05
0		4.0475	369	0	407.36		0.040475	0.188025478					0.003784758	8.66E-06	3.78E-03	2.25E-03	1.06E+00		1.17E+02	2.00E-05
0		4.0525	369	0	407.86		0.040525	0.188025478					0.003794236	8.66E-06	3.79E-03	2.26E-03	1.06E+00		1.17E+02	2.00E-05
0		4.0575	375	0	408.36		0.040575	0.191082803					0.003804019	8.94E-06	3.80E-03	2.27E-03	1.06E+00		1.17E+02	2.00E-05
0		4.0625	393	0	408.86		0.040625	0.200254777					0.003814032	9.82E-06	3.80E-03	2.28E-03	1.07E+00		1.17E+02	0.00E+00
0		4.0675	393	0	409.36		0.040675	0.200254777					0.003824121	9.82E-06	3.81E-03	2.29E-03	1.07E+00		1.17E+02	2.00E-05
0		4.0725	399	0	409.86		0.040725	0.203312102					0.003843994	1.01E-05	3.83E-03	2.30E-03	1.08E+00		1.17E+02	4.00E-05
0		4.0825	381	0	410.36		0.040825	0.194140127					0.003853395	9.23E-06	3.84E-03	2.31E-03	1.08E+00		1.17E+02	2.00E-05
0		4.0875	357	0	410.86		0.040875	0.181910828					0.003862414	8.10E-06	3.85E-03	2.31E-03	1.08E+00		1.17E+02	2.00E-05
0		4.0925	351	0	411.36		0.040925	0.178853503					0.003871204	7.83E-06	3.86E-03	2.32E-03	1.09E+00		1.17E+02	2.00E-05
0		4.0975	339	0	411.86		0.040975	0.172738854					0.003879917	7.31E-06	3.87E-03	2.33E-03	1.09E+00		1.17E+02	2.00E-05
0		4.1025	345	0	412.36		0.041025	0.175796178					0.00388435	7.57E-06	3.88E-03	2.34E-03	1.09E+00		1.17E+02	2.00E-05
0		4.105	351	0	412.86		0.04105	0.178853503					0.003893064	7.83E-06	3.89E-03	2.35E-03	1.10E+00		1.17E+02	2.00E-05
0		4.11	333	0	413.36		0.0411	0.169681529					0.003901701	7.05E-06	3.89E-03	2.35E-03	1.10E+00		1.17E+02	0.00E+00
0		4.115	345	0	413.86		0.04115	0.175796178					0.003910414	7.57E-06	3.90E-03	2.36E-03	1.11E+00		1.17E+02	2.00E-05
0		4.12	339	0	414.36		0.0412	0.172738854					0.003919204	7.31E-06	3.91E-03	2.37E-03	1.11E+00		1.17E+02	2.00E-05
0		4.125	351	0	414.86		0.04125	0.178853503					0.003919204	7.83E-06	3.91E-03	2.38E-03	1.11E+00		1.17E+02	0.00E+00
0		4.125	357	0	415.36		0.04125	0.181910828					0.003928452	8.10E-06	3.92E-03	2.38E-03	1.12E+00		1.17E+02	2.00E-05
0		4.13	369	0	415.86		0.0413	0.188025478					0.003947255	8.66E-06	3.94E-03	2.39E-03	1.12E+00		1.17E+02	4.00E-05
0		4.14	369	0	416.36		0.0414	0.188025478					0.003956656	8.66E-06	3.95E-03	2.40E-03	1.13E+00		1.17E+02	2.00E-05
0		4.145	369	0	416.86		0.04145	0.188025478					0.003966057	8.66E-06	3.96E-03	2.41E-03	1.13E+00		1.17E+02	2.00E-05
0		4.15	369	0	417.36		0.0415	0.188025478					0.003975535	8.66E-06	3.97E-03	2.42E-03	1.13E+00		1.17E+02	2.00E-05
0		4.155	375	0	417.86		0.04155	0.191082803					0.003985242	8.94E-06	3.98E-03	2.43E-03	1.14E+00		1.17E+02	2.00E-05
0		4.16	387	0	418.36		0.0416	0.197197452					0.003995178	9.52E-06	3.99E-03	2.44E-03	1.14E+00		1.17E+02	2.00E-05
0		4.165	393	0	418.86		0.04165	0.200254777					0.004000185	9.82E-06	3.99E-03	2.45E-03	1.15E+00		1.17E+02	0.00E+00
0		4.1675	393	0	419.36		0.041675	0.200254777					0.00402021	9.82E-06	4.01E-03	2.46E-03	1.15E+00		1.17E+02	4.00E-05
0		4.1775	393	0	419.86		0.041775	0.200254777					0.004029841	9.82E-06	4.02E-03	2.47E-03	1.15E+00		1.17E+02	2.00E-05
0		4.1825	363	0	420.36		0.041825	0.184968153					0.004038936	8.38E-06	4.03E-03	2.47E-03	1.16E+00		1.17E+02	2.00E-05
0		4.1875	351	0	420.86		0.041875	0.178853503					0.004047803	7.83E-06	4.04E-03	2.48E-03	1.16E+00		1.17E+02	2.00E-05
0		4.1925	345	0	421.36		0.041925	0.175796178					0.004047803	7.57E-06	4.04E-03	2.49E-03	1.17E+00		1.17E+02	0.00E+00
0		4.1925	351	0	421.86		0.041925	0.178853503					0.004056669	7.83E-06	4.05E-03	2.50E-03	1.17E+00		1.17E+02	2.00E-05
0		4.1975	345	0	422.36		0.041975	0.175796178					0.004065306	7.57E-06	4.06E-03	2.50E-03	1.17E+00		1.17E+02	2.00E-05
0		4.2025	333	0	422.86		0.042025	0.169681529					0.004073943	7.05E-06	4.07E-03	2.51E-03	1.18E+00		1.17E+02	2.00E-05
0		4.2075	345	0	423.36		0.042075	0.175796178					0.004082656	7.57E-06	4.08E-03	2.52E-03	1.18E+00		1.17E+02	2.00E-05
0		4.2125	339	0	423.86		0.042125	0.172738854					0.004091369	7.31E-06	4.08E-03	2.53E-03	1.19E+00		1.17E+02	0.00E+00
0		4.2175	345	0	424.36		0.042175	0.175796178					0.004100159	7.57E-06	4.09E-03	2.53E-03	1.19E+00		1.17E+02	2.00E-05
0		4.2225	345	0	424.86		0.042225	0.175796178					0.004109102	7.57E-06	4.10E-03	2.54E-03	1.19E+00		1.17E+02	2.00E-05
0		4.2275	357	0	425.36		0.042275	0.181910828					0.004113726	8.10E-06	4.11E-03	2.55E-03	1.20E+00		1.17E+02	2.00E-05
0		4.23	369	0	425.86		0.0423	0.188025478					0.004123204	8.66E-06	4.11E-03	2.56E-03	1.20E+00		1.18E+02	0.00E+00
0		4.235	375	0	426.36		0.04235	0.191082803					0.004142465	8.94E-06	4.13E-03	2.57E-03	1.21E+00		1.17E+02	4.00E-05
0		4.245	381	0	426.86		0.04245	0.194140127					0.004152019	9.23E-06	4.14E-03	2.58E-03	1.21E+00		1.17E+02	2.00E-05
0		4.25	369	0	427.36		0.0425	0.188025478					0.004152019	8.66E-06	4.14E-03	2.59E-03	1.22E+00		1.17E+02	0.00E+00
0		4.25	387	0	427.86		0.0425	0.197197452					0.004162032	9.52E-06	4.15E-03	2.60E-03	1.22E+00		1.17E+02	2.00E-05
0		4.255	399	0	428.36		0.04255	0.203312102					0.004182363	1.01E-05	4.17E-03	2.61E-03	1.22E+00		1.17E+02	4.00E-05
0		4.265	399	0	428.86		0.04265	0.203312102					0.004192452	1.01E-05	4.18E-03	2.62E-03	1.23E+00		1.17E+02	2.00E-05
0		4.27	393	0	429.36		0.0427	0.200254777					0.004212019	9.82E-06	4.20E-03	2.63E-03	1.23E+00		1.17E+02	4.00E-05
0		4.28	375	0	429.86		0.0428	0.191082803					0.00422142	8.94E-06	4.21E-03	2.63E-03	1.24E+00		1.17E+02	2.00E-05
0		4.285	363	0	430.36		0.04285	0.184968153					0.00422142	8.38E-06	4.21E-03	2.64E-03	1.24E+00		1.17E+02	0.00E+00
0		4.285	351	0	430.86		0.04285	0.178853503					0.004230287	7.83E-06	4.22E-03	2.65E-03	1.24E+00		1.17E+02	2.00E-05
0		4.29	345	0	431.36		0.0429	0.175796178					0.004234643	7.57E-06	4.23E-03	2.66E-03	1.25E+00		1.17E+02	2.00E-05
0		4.2925	339	0	431.86		0.042925	0.172738854					0.004243433	7.31E-06	4.24E-03	2.67E-03	1.25E+00		1.18E+02	2.00E-05
0		4.2975	351	0	432.36		0.042975	0.178853503					0.004252299	7.83E-06	4.24E-03	2.67E-03	1.26E+00		1.18E+02	0.00E+00
0		4.3025	345	0	432.86		0.043025	0.175796178					0.004261166	7.57E-06	4.25E-03	2.68E-03	1.26E+00		1.18E+02	2.00E-05
0		4.3075	351	0	433.36		0.043075	0.178853503					0.004269879	7.83E-06	4.26E-03	2.69E-03	1.27E+00		1.18E+02	2.00E-05
0		4.3125	333	0	433.86		0.043125	0.169681529					0.004278592	7.05E-06	4.27E-03	2.70E-03	1.27E+00		1.18E+02	2.00E-05
0		4.3175	351	0	434.36		0.043175	0.178853503					0.004287611	7.83E-06	4.28E-03	2.70E-03	1.27E+00		1.18E+02	2.00E-05
0		4.3225	357	0	434.86		0.043225	0.181910828					0.004296936	8.10E-06	4.29E-03	2.71E-03	1.28E+00		1.18E+02	2.00E-05
0		4.3275	375	0	435.36		0.043275	0.191082803					0.00430649	8.94E-06	4.30E-03	2.72E-03	1.28E+00		1.18E+02	2.00E-05
0		4.3325	375	0	435.86		0.043325	0.191082803					0.004316197	8.94E-06	4.31E-03	2.73E-03	1.29E+00		1.18E+02	2.00E-05
0		4.3375	387	0	436.36		0.043375	0.197197452					0.004326057	9.52E-06	4.32E-03	2.74E-03	1.29E+00		1.18E+02	2.00E-05
0		4.3425	387	0	436.86		0.043425	0.197197452					0.004335841	9.52E-06	4.33E-03	2.75E-03	1.30E+00		1.18E+02	2.00E-05
0		4.3475	381	0	437.36		0.043475	0.194140127					0.004345701	9.23E-06	4.34E-03	2.76E-03	1.30E+00		1.18E+02	2.00E-05
0		4.3525	393	0	437.86		0.043525	0.200254777					0.004350783	9.82E-06	4.34E-03	2.77E-03	1.30E+00		1.18E+02	0.00E+00
0		4.355	405	0	438.36		0.04355	0.206369427					0.004371115	1.04E-05	4.36E-03	2.78E-03	1.31E+00		1.18E+02	4.00E-05
0		4.365	393	0	438.86		0.04365	0.200254777					0.004381127	9.82E-06	4.37E-03	2.79E-03	1.31E+00		1.18E+02	2.00E-05
0		4.37	393	0	439.36		0.0437	0.200254777					0.004390911	9.82E-06	4.38E-03	2.80E-03	1.32E+00		1.18E+02	2.00E-05
0		4.375	375	0	439.86		0.04375	0.191082803					0.004400236	8.94E-06	4.39E-03	2.81E-03	1.32E+00		1.18E+02	2.00E-05
0		4.38	357	0	440.36		0.0438	0.181910828					0.004409255	8.10E-06	4.40E-03	2.81E-03	1.33E+00		1.18E+02	2.00E-05
0		4.385	351	0	440.86		0.04385	0.178853503					0.004418197	7.83E-06	4.41E-03	2.82E-03	1.33E+00		1.18E+02	2.00E-05
0		4.39	351	0	441.36		0.0439	0.178853503					0.00442714	7.83E-06	4.42E-03	2.83E-03	1.34E+00		1.18E+02	2.00E-05
0		4.395	351	0	441.86		0.04395	0.178853503					0.004436159	7.83E-06	4.43E-03	2.84E-03	1.34E+00		1.18E+02	2.00E-05
0		4.4	357	0	442.36		0.044	0.181910828					0.004445102	8.10E-06	4.44E-03	2.85E-03	1.34E+00		1.18E+02	2.00E-05
0		4.405	345	0	442.86		0.04405	0.175796178					0.004453892	7.57E-06	4.45E-03	2.85E-03	1.35E+00		1.18E+02	2.00E-05
0		4.41	345	0	443.36		0.0441	0.175796178					0.004462758	7.57E-06	4.46E-03	2.86E-03	1.35E+00		1.18E+02	2.00E-05
0		4.415	351	0	443.86		0.04415	0.178853503					0.004467268	7.83E-06	4.46E-03	2.87E-03	1.36E+00		1.18E+02	0.00E+00
0		4.4175	357	0	444.36		0.044175	0.181910828					0.004476669	8.10E-06	4.47E-03	2.88E-03	1.36E+00		1.18E+02	2.00E-05
0		4.4225	381	0	444.86		0.044225	0.194140127					0.004486452	9.23E-06	4.48E-03	2.89E-03	1.37E+00		1.18E+02	2.00E-05
0		4.4275	387	0	445.36		0.044275	0.197197452					0.004496236	9.52E-06	4.49E-03	2.90E-03	1.37E+00		1.18E+02	2.00E-05
0		4.4325	381	0	445.86		0.044325	0.194140127					0.004506019	9.23E-06	4.50E-03	2.91E-03	1.38E+00		1.18E+02	2.00E-05
0		4.4375	387	0	446.36		0.044375	0.197197452					0.004515803	9.52E-06	4.51E-03	2.91E-03	1.38E+00		1.18E+02	2.00E-05
0		4.4425	381	0	446.86		0.044425	0.194140127					0.004525586	9.23E-06	4.52E-03	2.92E-03	1.38E+00		1.18E+02	2.00E-05
0		4.4475	387	0	447.36		0.044475	0.197197452					0.004535675	9.52E-06	4.53E-03	2.93E-03	1.39E+00		1.18E+02	2.00E-05
0		4.4525	405	0	447.86		0.044525	0.206369427					0.00454607	1.04E-05	4.54E-03	2.94E-03	1.39E+00		1.18E+02	2.00E-05
0		4.4575	411	0	448.36		0.044575	0.209426752					0.004566707	1.07E-05	4.56E-03	2.95E-03	1.40E+00		1.18E+02	4.00E-05
0		4.4675	399	0	448.86		0.044675	0.203312102					0.00457672	1.01E-05	4.57E-03	2.96E-03	1.40E+00		1.18E+02	2.00E-05
0		4.4725	387	0	449.36		0.044725	0.197197452					0.00458635	9.52E-06	4.58E-03	2.97E-03	1.41E+00		1.18E+02	2.00E-05
0		4.4775	369	0	449.86		0.044775	0.188025478					0.004590936	8.66E-06	4.58E-03	2.98E-03	1.41E+00		1.18E+02	0.00E+00
0		4.48	351	0	450.36		0.0448	0.178853503					0.004599879	7.83E-06	4.59E-03	2.99E-03	1.42E+00		1.18E+02	2.00E-05
0		4.485	351	0	450.86		0.04485	0.178853503					0.004608898	7.83E-06	4.60E-03	3.00E-03	1.42E+00		1.18E+02	2.00E-05
0		4.49	357	0	451.36		0.0449	0.181910828					0.004617917	8.10E-06	4.61E-03	3.01E-03	1.43E+00		1.19E+02	2.00E-05
0		4.495	351	0	451.86		0.04495	0.178853503					0.00462686	7.83E-06	4.62E-03	3.01E-03	1.43E+00		1.19E+02	2.00E-05
0		4.5	351	0	452.36		0.045	0.178853503					0.004635879	7.83E-06	4.63E-03	3.02E-03	1.43E+00		1.19E+02	2.00E-05
0		4.505	357	0	452.86		0.04505	0.181910828					0.004645051	8.10E-06	4.64E-03	3.03E-03	1.44E+00		1.19E+02	2.00E-05
0		4.51	363	0	453.36		0.0451	0.184968153					0.004654376	8.38E-06	4.65E-03	3.04E-03	1.44E+00		1.19E+02	2.00E-05
0		4.515	369	0	453.86		0.04515	0.188025478					0.004654376	8.66E-06	4.65E-03	3.05E-03	1.45E+00		1.19E+02	0.00E+00
0		4.515	369	0	454.36		0.04515	0.188025478					0.004673331	8.66E-06	4.66E-03	3.06E-03	1.45E+00		1.19E+02	2.00E-05
0		4.525	375	0	454.86		0.04525	0.191082803					0.004682885	8.94E-06	4.67E-03	3.06E-03	1.46E+00		1.19E+02	2.00E-05
0		4.53	375	0	455.36		0.0453	0.191082803					0.004692516	8.94E-06	4.68E-03	3.07E-03	1.46E+00		1.19E+02	2.00E-05
0		4.535	381	0	455.86		0.04535	0.194140127					0.004702299	9.23E-06	4.69E-03	3.08E-03	1.47E+00		1.19E+02	2.00E-05
0		4.54	387	0	456.36		0.0454	0.197197452					0.004707268	9.52E-06	4.70E-03	3.09E-03	1.47E+00		1.19E+02	2.00E-05
0		4.5425	393	0	456.86		0.045425	0.200254777					0.00471751	9.82E-06	4.71E-03	3.10E-03	1.48E+00		1.19E+02	2.00E-05
0		4.5475	411	0	457.36		0.045475	0.209426752					0.004727904	1.07E-05	4.72E-03	3.11E-03	1.48E+00		1.19E+02	2.00E-05
0		4.5525	405	0	457.86		0.045525	0.206369427					0.004748236	1.04E-05	4.74E-03	3.12E-03	1.49E+00		1.19E+02	4.00E-05
0		4.5625	393	0	458.36		0.045625	0.200254777					0.004757943	9.82E-06	4.75E-03	3.13E-03	1.49E+00		1.19E+02	2.00E-05
0		4.5675	369	0	458.86		0.045675	0.188025478					0.004767344	8.66E-06	4.76E-03	3.14E-03	1.50E+00		1.19E+02	2.00E-05
0		4.5725	369	0	459.36		0.045725	0.188025478					0.004776669	8.66E-06	4.77E-03	3.15E-03	1.50E+00		1.19E+02	2.00E-05
0		4.5775	363	0	459.86		0.045775	0.184968153					0.004785994	8.38E-06	4.78E-03	3.16E-03	1.51E+00		1.19E+02	2.00E-05
0		4.5825	369	0	460.36		0.045825	0.188025478					0.004785994	8.66E-06	4.78E-03	3.17E-03	1.51E+00		1.19E+02	0.00E+00
0		4.5825	369	0	460.86		0.045825	0.188025478					0.004795166	8.66E-06	4.79E-03	3.18E-03	1.51E+00		1.19E+02	2.00E-05
0		4.5875	351	0	461.36		0.045875	0.178853503					0.004804261	7.83E-06	4.80E-03	3.18E-03	1.52E+00		1.19E+02	2.00E-05
0		4.5925	363	0	461.86		0.045925	0.184968153					0.004813433	8.38E-06	4.81E-03	3.19E-03	1.52E+00		1.19E+02	2.00E-05
0		4.5975	357	0	462.36		0.045975	0.181910828					0.004822529	8.10E-06	4.81E-03	3.20E-03	1.53E+00		1.19E+02	0.00E+00
0		4.6025	357	0	462.86		0.046025	0.181910828					0.004827191	8.10E-06	4.82E-03	3.21E-03	1.53E+00		1.20E+02	2.00E-05
0		4.605	375	0	463.36		0.04605	0.191082803					0.004836745	8.94E-06	4.83E-03	3.22E-03	1.54E+00		1.20E+02	2.00E-05
0		4.61	375	0	463.86		0.0461	0.191082803					0.004846299	8.94E-06	4.84E-03	3.23E-03	1.54E+00		1.20E+02	2.00E-05
0		4.615	375	0	464.36		0.04615	0.191082803					0.004856083	8.94E-06	4.85E-03	3.24E-03	1.55E+00		1.20E+02	2.00E-05
0		4.62	393	0	464.86		0.0462	0.200254777					0.004875955	9.82E-06	4.87E-03	3.25E-03	1.55E+00		1.20E+02	4.00E-05
0		4.63	387	0	465.36		0.0463	0.197197452					0.004885815	9.52E-06	4.88E-03	3.25E-03	1.56E+00		1.20E+02	2.00E-05
0		4.635	387	0	465.86		0.04635	0.197197452					0.004885815	9.52E-06	4.88E-03	3.26E-03	1.56E+00		1.20E+02	0.00E+00
0		4.635	399	0	466.36		0.04635	0.203312102					0.004896057	1.01E-05	4.89E-03	3.27E-03	1.57E+00		1.20E+02	2.00E-05
0		4.64	405	0	466.86		0.0464	0.206369427					0.004917	1.04E-05	4.91E-03	3.28E-03	1.57E+00		1.20E+02	4.00E-05
0		4.65	417	0	467.36		0.0465	0.212484076					0.004927395	1.11E-05	4.92E-03	3.30E-03	1.58E+00		1.20E+02	2.00E-05
0		4.655	399	0	467.86		0.04655	0.203312102					0.004947573	1.01E-05	4.94E-03	3.31E-03	1.58E+00		1.20E+02	4.00E-05
0		4.665	393	0	468.36		0.04665	0.200254777					0.004952427	9.82E-06	4.94E-03	3.32E-03	1.59E+00		1.20E+02	0.00E+00
0		4.6675	369	0	468.86		0.046675	0.188025478					0.004961828	8.66E-06	4.95E-03	3.32E-03	1.59E+00		1.20E+02	2.00E-05
0		4.6725	369	0	469.36		0.046725	0.188025478					0.004961828	8.66E-06	4.95E-03	3.33E-03	1.60E+00		1.20E+02	0.00E+00
0		4.6725	363	0	469.86		0.046725	0.184968153					0.004971076	8.38E-06	4.96E-03	3.34E-03	1.60E+00		1.20E+02	2.00E-05
0		4.6775	363	0	470.36		0.046775	0.184968153					0.004980248	8.38E-06	4.97E-03	3.35E-03	1.61E+00		1.20E+02	2.00E-05
0		4.6825	357	0	470.86		0.046825	0.181910828					0.00498942	8.10E-06	4.98E-03	3.36E-03	1.61E+00		1.20E+02	2.00E-05
0		4.6875	363	0	471.36		0.046875	0.184968153					0.004998592	8.38E-06	4.99E-03	3.37E-03	1.62E+00		1.20E+02	2.00E-05
0		4.6925	357	0	471.86		0.046925	0.181910828					0.005007688	8.10E-06	5.00E-03	3.37E-03	1.62E+00		1.20E+02	2.00E-05
0		4.6975	357	0	472.36		0.046975	0.181910828					0.005016936	8.10E-06	5.01E-03	3.38E-03	1.63E+00		1.20E+02	2.00E-05
0		4.7025	369	0	472.86		0.047025	0.188025478					0.005026567	8.66E-06	5.02E-03	3.39E-03	1.63E+00		1.20E+02	2.00E-05
0		4.7075	387	0	473.36		0.047075	0.197197452					0.005036427	9.52E-06	5.03E-03	3.40E-03	1.64E+00		1.20E+02	2.00E-05
0		4.7125	387	0	473.86		0.047125	0.197197452					0.005046363	9.52E-06	5.04E-03	3.41E-03	1.64E+00		1.20E+02	2.00E-05
0		4.7175	393	0	474.36		0.047175	0.200254777					0.005056376	9.82E-06	5.05E-03	3.42E-03	1.65E+00		1.20E+02	2.00E-05
0		4.7225	393	0	474.86		0.047225	0.200254777					0.005066541	9.82E-06	5.06E-03	3.43E-03	1.65E+00		1.20E+02	2.00E-05
0		4.7275	405	0	475.36		0.047275	0.206369427					0.005071701	1.04E-05	5.06E-03	3.44E-03	1.66E+00		1.20E+02	0.00E+00
0		4.73	405	0	475.86		0.0473	0.206369427					0.005082248	1.04E-05	5.07E-03	3.45E-03	1.66E+00		1.20E+02	2.00E-05
0		4.735	423	0	476.36		0.04735	0.215541401					0.005092949	1.14E-05	5.08E-03	3.46E-03	1.67E+00		1.20E+02	2.00E-05
0		4.74	417	0	476.86		0.0474	0.212484076					0.005113892	1.11E-05	5.10E-03	3.47E-03	1.67E+00		1.20E+02	4.00E-05
0		4.75	405	0	477.36		0.0475	0.206369427					0.005124134	1.04E-05	5.11E-03	3.48E-03	1.68E+00		1.20E+02	2.00E-05
0		4.755	399	0	477.86		0.04755	0.203312102					0.005134299	1.01E-05	5.12E-03	3.49E-03	1.68E+00		1.20E+02	2.00E-05
0		4.76	399	0	478.36		0.0476	0.203312102					0.005144236	1.01E-05	5.13E-03	3.50E-03	1.69E+00		1.20E+02	2.00E-05
0		4.765	381	0	478.86		0.04765	0.194140127					0.00515379	9.23E-06	5.14E-03	3.51E-03	1.69E+00		1.21E+02	2.00E-05
0		4.77	369	0	479.36		0.0477	0.188025478					0.005163191	8.66E-06	5.15E-03	3.52E-03	1.70E+00		1.21E+02	2.00E-05
0		4.775	369	0	479.86		0.04775	0.188025478					0.005172592	8.66E-06	5.16E-03	3.53E-03	1.70E+00		1.21E+02	2.00E-05
0		4.78	369	0	480.36		0.0478	0.188025478					0.005181994	8.66E-06	5.17E-03	3.54E-03	1.71E+00		1.21E+02	2.00E-05
0		4.785	369	0	480.86		0.04785	0.188025478					0.005191395	8.66E-06	5.18E-03	3.55E-03	1.71E+00		1.21E+02	2.00E-05
0		4.79	369	0	481.36		0.0479	0.188025478					0.005196134	8.66E-06	5.19E-03	3.56E-03	1.72E+00		1.21E+02	2.00E-05
0		4.7925	375	0	481.86		0.047925	0.191082803					0.005205611	8.94E-06	5.20E-03	3.57E-03	1.72E+00		1.21E+02	2.00E-05
0		4.7975	369	0	482.36		0.047975	0.188025478					0.005215089	8.66E-06	5.21E-03	3.57E-03	1.73E+00		1.21E+02	2.00E-05
0		4.8025	375	0	482.86		0.048025	0.191082803					0.005224796	8.94E-06	5.22E-03	3.58E-03	1.74E+00		1.21E+02	2.00E-05
0		4.8075	387	0	483.36		0.048075	0.197197452					0.005234809	9.52E-06	5.23E-03	3.59E-03	1.74E+00		1.21E+02	2.00E-05
0		4.8125	399	0	483.86		0.048125	0.203312102					0.005244975	1.01E-05	5.23E-03	3.60E-03	1.75E+00		1.21E+02	0.00E+00
0		4.8175	399	0	484.36		0.048175	0.203312102					0.00525514	1.01E-05	5.25E-03	3.61E-03	1.75E+00		1.21E+02	4.00E-05
0		4.8225	399	0	484.86		0.048225	0.203312102					0.005265459	1.01E-05	5.26E-03	3.62E-03	1.76E+00		1.21E+02	2.00E-05
0		4.8275	411	0	485.36		0.048275	0.209426752					0.005276006	1.07E-05	5.27E-03	3.63E-03	1.76E+00		1.21E+02	2.00E-05
0		4.8325	417	0	485.86		0.048325	0.212484076					0.005286631	1.11E-05	5.28E-03	3.64E-03	1.77E+00		1.21E+02	2.00E-05
0		4.8375	417	0	486.36		0.048375	0.212484076					0.005308185	1.11E-05	5.30E-03	3.66E-03	1.77E+00		1.21E+02	4.00E-05
0		4.8475	429	0	486.86		0.048475	0.218598726					0.005318962	1.17E-05	5.31E-03	3.67E-03	1.78E+00		1.21E+02	2.00E-05
0		4.8525	417	0	487.36		0.048525	0.212484076					0.005324159	1.11E-05	5.31E-03	3.68E-03	1.78E+00		1.21E+02	0.00E+00
0		4.855	399	0	487.86		0.04855	0.203312102					0.005334019	1.01E-05	5.32E-03	3.69E-03	1.79E+00		1.21E+02	2.00E-05
0		4.86	375	0	488.36		0.0486	0.191082803					0.00534365	8.94E-06	5.33E-03	3.70E-03	1.79E+00		1.21E+02	2.00E-05
0		4.865	381	0	488.86		0.04865	0.194140127					0.00535328	9.23E-06	5.34E-03	3.71E-03	1.80E+00		1.21E+02	2.00E-05
0		4.87	375	0	489.36		0.0487	0.191082803					0.005362911	8.94E-06	5.35E-03	3.72E-03	1.80E+00		1.21E+02	2.00E-05
0		4.875	381	0	489.86		0.04875	0.194140127					0.005372618	9.23E-06	5.36E-03	3.73E-03	1.81E+00		1.21E+02	2.00E-05
0		4.88	381	0	490.36		0.0488	0.194140127					0.005382248	9.23E-06	5.37E-03	3.73E-03	1.81E+00		1.21E+02	2.00E-05
0		4.885	375	0	490.86		0.04885	0.191082803					0.005391879	8.94E-06	5.38E-03	3.74E-03	1.82E+00		1.22E+02	2.00E-05
0		4.89	381	0	491.36		0.0489	0.194140127					0.005401433	9.23E-06	5.39E-03	3.75E-03	1.83E+00		1.22E+02	2.00E-05
0		4.895	369	0	491.86		0.04895	0.188025478					0.005410987	8.66E-06	5.40E-03	3.76E-03	1.83E+00		1.22E+02	2.00E-05
0		4.9	381	0	492.36		0.049	0.194140127					0.005421	9.23E-06	5.41E-03	3.77E-03	1.84E+00		1.22E+02	2.00E-05
0		4.905	405	0	492.86		0.04905	0.206369427					0.005431318	1.04E-05	5.42E-03	3.78E-03	1.84E+00		1.22E+02	2.00E-05
0		4.91	405	0	493.36		0.0491	0.206369427					0.005441713	1.04E-05	5.43E-03	3.79E-03	1.85E+00		1.22E+02	2.00E-05
0		4.915	411	0	493.86		0.04915	0.209426752					0.005447064	1.07E-05	5.44E-03	3.80E-03	1.85E+00		1.22E+02	2.00E-05
0		4.9175	429	0	494.36		0.049175	0.218598726					0.005457841	1.17E-05	5.45E-03	3.81E-03	1.86E+00		1.22E+02	2.00E-05
0		4.9225	417	0	494.86		0.049225	0.212484076					0.005468707	1.11E-05	5.46E-03	3.82E-03	1.86E+00		1.22E+02	2.00E-05
0		4.9275	436	0	495.36		0.049275	0.222165605					0.005479892	1.21E-05	5.47E-03	3.84E-03	1.87E+00		1.22E+02	2.00E-05
0		4.9325	442	0	495.86		0.049325	0.22522293					0.005491229	1.24E-05	5.48E-03	3.85E-03	1.87E+00		1.22E+02	2.00E-05
0		4.9375	448	0	496.36		0.049375	0.228280255					0.005513573	1.28E-05	5.50E-03	3.86E-03	1.88E+00		1.22E+02	4.00E-05
0		4.9475	429	0	496.86		0.049475	0.218598726					0.005524274	1.17E-05	5.51E-03	3.87E-03	1.89E+00		1.22E+02	2.00E-05
0		4.9525	411	0	497.36		0.049525	0.209426752					0.005534669	1.07E-05	5.52E-03	3.88E-03	1.89E+00		1.22E+02	2.00E-05
0		4.9575	405	0	497.86		0.049575	0.206369427					0.005545064	1.04E-05	5.53E-03	3.89E-03	1.90E+00		1.22E+02	2.00E-05
0		4.9625	411	0	498.36		0.049625	0.209426752					0.005555382	1.07E-05	5.54E-03	3.91E-03	1.90E+00		1.22E+02	2.00E-05
0		4.9675	399	0	498.86		0.049675	0.203312102					0.005565471	1.01E-05	5.56E-03	3.92E-03	1.91E+00		1.22E+02	4.00E-05
0		4.9725	393	0	499.36		0.049725	0.200254777					0.005575484	9.82E-06	5.57E-03	3.93E-03	1.91E+00		1.22E+02	2.00E-05
0		4.9775	393	0	499.86		0.049775	0.200254777					0.005580567	9.82E-06	5.57E-03	3.94E-03	1.92E+00		1.22E+02	0.00E+00
0		4.98	405	0	500.36		0.0498	0.206369427					0.005590809	1.04E-05	5.58E-03	3.95E-03	1.92E+00		1.22E+02	2.00E-05
0		4.985	399	0	500.86		0.04985	0.203312102					0.005590809	1.01E-05	5.58E-03	3.96E-03	1.93E+00		1.22E+02	0.00E+00
0		4.985	411	0	501.36		0.04985	0.209426752					0.00560128	1.07E-05	5.59E-03	3.97E-03	1.94E+00		1.22E+02	2.00E-05
0		4.99	411	0	501.86		0.0499	0.209426752					0.005611752	1.07E-05	5.60E-03	3.98E-03	1.94E+00		1.22E+02	2.00E-05
0		4.995	411	0	502.36		0.04995	0.209426752					0.005622376	1.07E-05	5.61E-03	3.99E-03	1.95E+00		1.22E+02	2.00E-05
0		5	423	0	502.86		0.05	0.215541401					0.005644414	1.14E-05	5.63E-03	4.00E-03	1.95E+00		1.22E+02	4.00E-05
0		5.01	442	0	503.36		0.0501	0.22522293					0.005655599	1.24E-05	5.64E-03	4.01E-03	1.96E+00		1.22E+02	2.00E-05
0		5.015	436	0	503.86		0.05015	0.222165605					0.005666618	1.21E-05	5.65E-03	4.02E-03	1.96E+00		1.22E+02	2.00E-05
0		5.02	429	0	504.36		0.0502	0.218598726					0.005666618	1.17E-05	5.65E-03	4.04E-03	1.97E+00		1.22E+02	0.00E+00
0		5.02	454	0	504.86		0.0502	0.23133758					0.005690057	1.31E-05	5.68E-03	4.05E-03	1.97E+00		1.22E+02	6.00E-05
0		5.03	466	0	505.36		0.0503	0.237452229					0.005702006	1.38E-05	5.69E-03	4.06E-03	1.98E+00		1.22E+02	2.00E-05
0		5.035	472	0	505.86		0.05035	0.240509554					0.005713955	1.42E-05	5.70E-03	4.08E-03	1.99E+00		1.22E+02	2.00E-05
0		5.04	466	0	506.36		0.0504	0.237452229					0.005731191	1.38E-05	5.72E-03	4.09E-03	1.99E+00		1.22E+02	4.00E-05
0		5.0475	436	0	506.86		0.050475	0.222165605					0.00574221	1.21E-05	5.73E-03	4.10E-03	2.00E+00		1.22E+02	2.00E-05
0		5.0525	429	0	507.36		0.050525	0.218598726					0.005753064	1.17E-05	5.74E-03	4.11E-03	2.00E+00		1.22E+02	2.00E-05
0		5.0575	423	0	507.86		0.050575	0.215541401					0.005753064	1.14E-05	5.74E-03	4.13E-03	2.01E+00		1.22E+02	0.00E+00
0		5.0575	411	0	508.36		0.050575	0.209426752					0.005763459	1.07E-05	5.75E-03	4.14E-03	2.01E+00		1.22E+02	2.00E-05
0		5.0625	405	0	508.86		0.050625	0.206369427					0.005773854	1.04E-05	5.76E-03	4.15E-03	2.02E+00		1.22E+02	2.00E-05
0		5.0675	411	0	509.36		0.050675	0.209426752					0.005784325	1.07E-05	5.77E-03	4.16E-03	2.03E+00		1.22E+02	2.00E-05
0		5.0725	411	0	509.86		0.050725	0.209426752					0.005794949	1.07E-05	5.78E-03	4.17E-03	2.03E+00		1.22E+02	2.00E-05
0		5.0775	423	0	510.36		0.050775	0.215541401					0.005805573	1.14E-05	5.79E-03	4.18E-03	2.04E+00		1.22E+02	2.00E-05
0		5.0825	411	0	510.86		0.050825	0.209426752					0.005816197	1.07E-05	5.81E-03	4.19E-03	2.04E+00		1.22E+02	4.00E-05
0		5.0875	423	0	511.36		0.050875	0.215541401					0.005827217	1.14E-05	5.82E-03	4.20E-03	2.05E+00		1.22E+02	2.00E-05
0		5.0925	442	0	511.86		0.050925	0.22522293					0.005838478	1.24E-05	5.83E-03	4.21E-03	2.06E+00		1.22E+02	2.00E-05
0		5.0975	442	0	512.36		0.050975	0.22522293					0.005849815	1.24E-05	5.84E-03	4.23E-03	2.06E+00		1.22E+02	2.00E-05
0		5.1025	448	0	512.86		0.051025	0.228280255					0.005855599	1.28E-05	5.84E-03	4.24E-03	2.07E+00		1.22E+02	0.00E+00
0		5.105	460	0	513.36		0.05105	0.234394904					0.005879344	1.35E-05	5.87E-03	4.25E-03	2.07E+00		1.22E+02	6.00E-05
0		5.115	472	0	513.86		0.05115	0.240509554					0.005879344	1.42E-05	5.87E-03	4.27E-03	2.08E+00		1.22E+02	0.00E+00
0		5.115	472	0	514.36		0.05115	0.240509554					0.005891369	1.42E-05	5.88E-03	4.28E-03	2.08E+00		1.22E+02	2.00E-05
0		5.12	472	0	514.86		0.0512	0.240509554					0.005915879	1.42E-05	5.90E-03	4.30E-03	2.09E+00		1.22E+02	4.00E-05
0		5.13	490	0	515.36		0.0513	0.249681529					0.005928287	1.53E-05	5.91E-03	4.31E-03	2.10E+00		1.22E+02	2.00E-05
0		5.135	484	0	515.86		0.05135	0.246624204					0.005952796	1.49E-05	5.94E-03	4.33E-03	2.10E+00		1.22E+02	6.00E-05
0		5.145	478	0	516.36		0.05145	0.243566879					0.005964822	1.45E-05	5.95E-03	4.34E-03	2.11E+00		1.21E+02	2.00E-05
0		5.15	466	0	516.86		0.0515	0.237452229					0.005964822	1.38E-05	5.95E-03	4.35E-03	2.11E+00		1.21E+02	0.00E+00
0		5.15	436	0	517.36		0.0515	0.222165605					0.005975841	1.21E-05	5.96E-03	4.37E-03	2.12E+00		1.21E+02	2.00E-05
0		5.155	429	0	517.86		0.05155	0.218598726					0.005986936	1.17E-05	5.98E-03	4.38E-03	2.13E+00		1.21E+02	4.00E-05
0		5.16	442	0	518.36		0.0516	0.22522293					0.005998197	1.24E-05	5.99E-03	4.39E-03	2.13E+00		1.21E+02	2.00E-05
0		5.165	442	0	518.86		0.05165	0.22522293					0.006003828	1.24E-05	5.99E-03	4.40E-03	2.14E+00		1.21E+02	0.00E+00
0		5.1675	442	0	519.36		0.051675	0.22522293					0.006015013	1.24E-05	6.00E-03	4.41E-03	2.14E+00		1.21E+02	2.00E-05
0		5.1725	436	0	519.86		0.051725	0.222165605					0.006026197	1.21E-05	6.01E-03	4.43E-03	2.15E+00		1.21E+02	2.00E-05
0		5.1775	442	0	520.36		0.051775	0.22522293					0.006037535	1.24E-05	6.03E-03	4.44E-03	2.16E+00		1.21E+02	4.00E-05
0		5.1825	448	0	520.86		0.051825	0.228280255					0.006049102	1.28E-05	6.04E-03	4.45E-03	2.16E+00		1.21E+02	2.00E-05
0		5.1875	460	0	521.36		0.051875	0.234394904					0.006060975	1.35E-05	6.05E-03	4.47E-03	2.17E+00		1.21E+02	2.00E-05
0		5.1925	472	0	521.86		0.051925	0.240509554					0.006073229	1.42E-05	6.06E-03	4.48E-03	2.17E+00		1.21E+02	2.00E-05
0		5.1975	490	0	522.36		0.051975	0.249681529					0.006085713	1.53E-05	6.07E-03	4.49E-03	2.18E+00		1.21E+02	2.00E-05
0		5.2025	490	0	522.86		0.052025	0.249681529					0.006098274	1.53E-05	6.08E-03	4.51E-03	2.19E+00		1.21E+02	2.00E-05
0		5.2075	496	0	523.36		0.052075	0.252738854					0.006111217	1.56E-05	6.10E-03	4.53E-03	2.19E+00		1.21E+02	4.00E-05
0		5.2125	520	0	523.86		0.052125	0.264968153					0.006124618	1.72E-05	6.11E-03	4.54E-03	2.20E+00		1.21E+02	2.00E-05
0		5.2175	532	0	524.36		0.052175	0.271082803					0.006138172	1.80E-05	6.12E-03	4.56E-03	2.21E+00		1.21E+02	2.00E-05
0		5.2225	532	0	524.86		0.052225	0.271082803					0.006158389	1.80E-05	6.14E-03	4.58E-03	2.21E+00		1.21E+02	4.00E-05
0		5.23	526	0	525.36		0.0523	0.268025478					0.006171866	1.76E-05	6.15E-03	4.60E-03	2.22E+00		1.21E+02	2.00E-05
0		5.235	532	0	525.86		0.05235	0.271082803					0.006185191	1.80E-05	6.17E-03	4.61E-03	2.22E+00		1.20E+02	4.00E-05
0		5.24	514	0	526.36		0.0524	0.261910828					0.006198057	1.68E-05	6.18E-03	4.63E-03	2.23E+00		1.20E+02	2.00E-05
0		5.245	496	0	526.86		0.05245	0.252738854					0.006210694	1.56E-05	6.20E-03	4.65E-03	2.24E+00		1.20E+02	4.00E-05
0		5.25	496	0	527.36		0.0525	0.252738854					0.006223255	1.56E-05	6.21E-03	4.66E-03	2.24E+00		1.20E+02	2.00E-05
0		5.255	490	0	527.86		0.05255	0.249681529					0.006235815	1.53E-05	6.22E-03	4.68E-03	2.25E+00		1.20E+02	2.00E-05
0		5.26	496	0	528.36		0.0526	0.252738854					0.006248299	1.56E-05	6.23E-03	4.69E-03	2.25E+00		1.20E+02	2.00E-05
0		5.265	484	0	528.86		0.05265	0.246624204					0.006260783	1.49E-05	6.25E-03	4.71E-03	2.26E+00		1.20E+02	4.00E-05
0		5.27	496	0	529.36		0.0527	0.252738854					0.006273268	1.56E-05	6.26E-03	4.72E-03	2.27E+00		1.20E+02	2.00E-05
0		5.275	484	0	529.86		0.05275	0.246624204					0.006285752	1.49E-05	6.27E-03	4.74E-03	2.27E+00		1.20E+02	2.00E-05
0		5.28	496	0	530.36		0.0528	0.252738854					0.006298541	1.56E-05	6.28E-03	4.75E-03	2.28E+00		1.20E+02	2.00E-05
0		5.285	508	0	530.86		0.05285	0.258853503					0.00631179	1.64E-05	6.30E-03	4.77E-03	2.29E+00		1.20E+02	4.00E-05
0		5.29	532	0	531.36		0.0529	0.271082803					0.006318605	1.80E-05	6.30E-03	4.79E-03	2.29E+00		1.20E+02	0.00E+00
0		5.2925	538	0	531.86		0.052925	0.274140127					0.006332554	1.84E-05	6.31E-03	4.81E-03	2.30E+00		1.20E+02	2.00E-05
0		5.2975	557	0	532.36		0.052975	0.283821656					0.006346656	1.97E-05	6.33E-03	4.83E-03	2.30E+00		1.19E+02	4.00E-05
0		5.3025	550	0	532.86		0.053025	0.280254777					0.006360669	1.92E-05	6.34E-03	4.85E-03	2.31E+00		1.19E+02	2.00E-05
0		5.3075	550	0	533.36		0.053075	0.280254777					0.006374924	1.92E-05	6.36E-03	4.87E-03	2.32E+00		1.19E+02	4.00E-05
0		5.3125	569	0	533.86		0.053125	0.289936306					0.006389726	2.06E-05	6.37E-03	4.89E-03	2.32E+00		1.19E+02	2.00E-05
0		5.3175	593	0	534.36		0.053175	0.302165605					0.006404911	2.24E-05	6.38E-03	4.91E-03	2.33E+00		1.19E+02	2.00E-05
0		5.3225	599	0	534.86		0.053225	0.30522293					0.006435127	2.28E-05	6.41E-03	4.93E-03	2.34E+00		1.18E+02	6.00E-05
0		5.3325	587	0	535.36		0.053325	0.29910828					0.006449701	2.19E-05	6.43E-03	4.95E-03	2.34E+00		1.18E+02	4.00E-05
0		5.3375	557	0	535.86		0.053375	0.283821656					0.006464045	1.97E-05	6.44E-03	4.97E-03	2.35E+00		1.18E+02	2.00E-05
0		5.3425	569	0	536.36		0.053425	0.289936306					0.006478223	2.06E-05	6.46E-03	4.99E-03	2.36E+00		1.18E+02	4.00E-05
0		5.3475	544	0	536.86		0.053475	0.277197452					0.006492248	1.88E-05	6.47E-03	5.01E-03	2.36E+00		1.18E+02	2.00E-05
0		5.3525	557	0	537.36		0.053525	0.283821656					0.006499382	1.97E-05	6.48E-03	5.03E-03	2.37E+00		1.18E+02	2.00E-05
0		5.355	563	0	537.86		0.05355	0.286878981					0.006513726	2.02E-05	6.49E-03	5.05E-03	2.38E+00		1.18E+02	2.00E-05
0		5.36	563	0	538.36		0.0536	0.286878981					0.006528146	2.02E-05	6.51E-03	5.07E-03	2.38E+00		1.17E+02	4.00E-05
0		5.365	569	0	538.86		0.05365	0.289936306					0.006542567	2.06E-05	6.52E-03	5.09E-03	2.39E+00		1.17E+02	2.00E-05
0		5.37	563	0	539.36		0.0537	0.286878981					0.006556987	2.02E-05	6.54E-03	5.11E-03	2.40E+00		1.17E+02	4.00E-05
0		5.375	569	0	539.86		0.05375	0.289936306					0.00657179	2.06E-05	6.55E-03	5.13E-03	2.40E+00		1.17E+02	2.00E-05
0		5.38	593	0	540.36		0.0538	0.302165605					0.00657179	2.24E-05	6.55E-03	5.16E-03	2.41E+00		1.17E+02	0.00E+00
0		5.38	593	0	540.86		0.0538	0.302165605					0.006602465	2.24E-05	6.58E-03	5.18E-03	2.41E+00		1.17E+02	6.00E-05
0		5.39	611	0	541.36		0.0539	0.31133758					0.006618032	2.37E-05	6.59E-03	5.20E-03	2.42E+00		1.16E+02	2.00E-05
0		5.395	611	0	541.86		0.05395	0.31133758					0.006633752	2.37E-05	6.61E-03	5.23E-03	2.43E+00		1.16E+02	4.00E-05
0		5.4	623	0	542.36		0.054	0.317452229					0.006649777	2.47E-05	6.63E-03	5.25E-03	2.43E+00		1.16E+02	4.00E-05
0		5.405	635	0	542.86		0.05405	0.323566879					0.006666108	2.56E-05	6.64E-03	5.28E-03	2.44E+00		1.16E+02	2.00E-05
0		5.41	647	0	543.36		0.0541	0.329681529					0.006682669	2.66E-05	6.66E-03	5.30E-03	2.45E+00		1.15E+02	4.00E-05
0		5.415	653	0	543.86		0.05415	0.332738854					0.006691146	2.71E-05	6.66E-03	5.33E-03	2.45E+00		1.15E+02	0.00E+00
0		5.4175	678	0	544.36		0.054175	0.345477707					0.00670842	2.92E-05	6.68E-03	5.36E-03	2.46E+00		1.15E+02	4.00E-05
0		5.4225	678	0	544.86		0.054225	0.345477707					0.006741873	2.92E-05	6.71E-03	5.39E-03	2.47E+00		1.15E+02	6.00E-05
0		5.4325	635	0	545.36		0.054325	0.323566879					0.006758051	2.56E-05	6.73E-03	5.41E-03	2.47E+00		1.14E+02	4.00E-05
0		5.4375	635	0	545.86		0.054375	0.323566879					0.006774306	2.56E-05	6.75E-03	5.44E-03	2.48E+00		1.14E+02	4.00E-05
0		5.4425	641	0	546.36		0.054425	0.326624204					0.006774306	2.61E-05	6.75E-03	5.47E-03	2.49E+00		1.14E+02	0.00E+00
0		5.4425	647	0	546.86		0.054425	0.329681529					0.006790484	2.66E-05	6.76E-03	5.49E-03	2.49E+00		1.14E+02	2.00E-05
0		5.4475	623	0	547.36		0.054475	0.317452229					0.006806586	2.47E-05	6.78E-03	5.52E-03	2.50E+00		1.13E+02	4.00E-05
0		5.4525	641	0	547.86		0.054525	0.326624204					0.006822994	2.61E-05	6.80E-03	5.54E-03	2.51E+00		1.13E+02	4.00E-05
0		5.4575	647	0	548.36		0.054575	0.329681529					0.006839478	2.66E-05	6.81E-03	5.57E-03	2.52E+00		1.13E+02	2.00E-05
0		5.4625	647	0	548.86		0.054625	0.329681529					0.006856038	2.66E-05	6.83E-03	5.60E-03	2.52E+00		1.13E+02	4.00E-05
0		5.4675	653	0	549.36		0.054675	0.332738854					0.006872828	2.71E-05	6.85E-03	5.62E-03	2.53E+00		1.12E+02	4.00E-05
0		5.4725	665	0	549.86		0.054725	0.338853503					0.006890089	2.81E-05	6.86E-03	5.65E-03	2.54E+00		1.12E+02	2.00E-05
0		5.4775	690	0	550.36		0.054775	0.351592357					0.006898879	3.03E-05	6.87E-03	5.68E-03	2.54E+00		1.12E+02	2.00E-05
0		5.48	690	0	550.86		0.0548	0.351592357					0.006916688	3.03E-05	6.89E-03	5.71E-03	2.55E+00		1.12E+02	4.00E-05
0		5.485	708	0	551.36		0.05485	0.360764331					0.006953223	3.19E-05	6.92E-03	5.74E-03	2.56E+00		1.11E+02	6.00E-05
0		5.495	726	0	551.86		0.05495	0.369936306					0.006971873	3.35E-05	6.94E-03	5.78E-03	2.56E+00		1.11E+02	4.00E-05
0		5.5	738	0	552.36		0.055	0.376050955					0.006971873	3.46E-05	6.94E-03	5.81E-03	2.57E+00		1.11E+02	0.00E+00
0		5.5	762	0	552.86		0.055	0.388280255					0.006991287	3.69E-05	6.95E-03	5.85E-03	2.58E+00		1.10E+02	2.00E-05
0		5.505	762	0	553.36		0.05505	0.388280255					0.007030573	3.69E-05	6.99E-03	5.89E-03	2.58E+00		1.10E+02	8.00E-05
0		5.515	780	0	553.86		0.05515	0.397452229					0.007050446	3.87E-05	7.01E-03	5.92E-03	2.59E+00		1.09E+02	4.00E-05
0		5.52	780	0	554.36		0.0552	0.397452229					0.007090191	3.87E-05	7.05E-03	5.96E-03	2.60E+00		1.09E+02	8.00E-05
0		5.53	780	0	554.86		0.0553	0.397452229					0.00711014	3.87E-05	7.07E-03	6.00E-03	2.61E+00		1.09E+02	4.00E-05
0		5.535	786	0	555.36		0.05535	0.400509554					0.00711014	3.93E-05	7.07E-03	6.04E-03	2.61E+00		1.08E+02	0.00E+00
0		5.535	774	0	555.86		0.05535	0.394394904					0.007129783	3.81E-05	7.09E-03	6.08E-03	2.62E+00		1.08E+02	4.00E-05
0		5.54	768	0	556.36		0.0554	0.39133758					0.007139605	3.75E-05	7.10E-03	6.12E-03	2.63E+00		1.07E+02	2.00E-05
0		5.5425	774	0	556.86		0.055425	0.394394904					0.007159248	3.81E-05	7.12E-03	6.15E-03	2.63E+00		1.07E+02	4.00E-05
0		5.5475	768	0	557.36		0.055475	0.39133758					0.007178892	3.75E-05	7.14E-03	6.19E-03	2.64E+00		1.07E+02	4.00E-05
0		5.5525	774	0	557.86		0.055525	0.394394904					0.007198764	3.81E-05	7.16E-03	6.23E-03	2.65E+00		1.06E+02	4.00E-05
0		5.5575	786	0	558.36		0.055575	0.400509554					0.007218866	3.93E-05	7.18E-03	6.27E-03	2.66E+00		1.06E+02	4.00E-05
0		5.5625	792	0	558.86		0.055625	0.403566879					0.007239045	3.99E-05	7.20E-03	6.31E-03	2.66E+00		1.05E+02	4.00E-05
0		5.5675	792	0	559.36		0.055675	0.403566879					0.007259771	3.99E-05	7.22E-03	6.35E-03	2.67E+00		1.05E+02	4.00E-05
0		5.5725	835	0	559.86		0.055725	0.425477707					0.007281045	4.43E-05	7.24E-03	6.39E-03	2.68E+00		1.05E+02	4.00E-05
0		5.5775	835	0	560.36		0.055775	0.425477707					0.007302548	4.43E-05	7.26E-03	6.44E-03	2.68E+00		1.04E+02	4.00E-05
0		5.5825	853	0	560.86		0.055825	0.434649682					0.00732451	4.63E-05	7.28E-03	6.48E-03	2.69E+00		1.04E+02	4.00E-05
0		5.5875	871	0	561.36		0.055875	0.443821656					0.00734693	4.82E-05	7.30E-03	6.53E-03	2.70E+00		1.03E+02	4.00E-05
0		5.5925	889	0	561.86		0.055925	0.452993631					0.007369809	5.02E-05	7.32E-03	6.58E-03	2.71E+00		1.03E+02	4.00E-05
0		5.5975	907	0	562.36		0.055975	0.462165605					0.007393312	5.23E-05	7.34E-03	6.64E-03	2.71E+00		1.02E+02	4.00E-05
0		5.6025	938	0	562.86		0.056025	0.477961783					0.007405376	5.59E-05	7.35E-03	6.69E-03	2.72E+00		1.02E+02	2.00E-05
0		5.605	956	0	563.36		0.05605	0.487133758					0.007454089	5.81E-05	7.40E-03	6.75E-03	2.73E+00		1.01E+02	1.00E-04
0		5.615	956	0	563.86		0.05615	0.487133758					0.007478675	5.81E-05	7.42E-03	6.81E-03	2.74E+00		1.00E+02	4.00E-05
0		5.62	974	0	564.36		0.0562	0.496305732					0.007503414	6.03E-05	7.44E-03	6.87E-03	2.74E+00		9.99E+01	4.00E-05
0		5.625	968	0	564.86		0.05625	0.493248408					0.007527771	5.96E-05	7.47E-03	6.93E-03	2.75E+00		9.93E+01	6.00E-05
0		5.63	944	0	565.36		0.0563	0.481019108					0.007551822	5.67E-05	7.50E-03	6.98E-03	2.76E+00		9.87E+01	6.00E-05
0		5.635	944	0	565.86		0.05635	0.481019108					0.007575949	5.67E-05	7.52E-03	7.04E-03	2.77E+00		9.82E+01	4.00E-05
0		5.64	950	0	566.36		0.0564	0.484076433					0.007600229	5.74E-05	7.54E-03	7.10E-03	2.77E+00		9.77E+01	4.00E-05
0		5.645	956	0	566.86		0.05645	0.487133758					0.007624662	5.81E-05	7.57E-03	7.16E-03	2.78E+00		9.71E+01	6.00E-05
0		5.65	962	0	567.36		0.0565	0.490191083					0.007649248	5.88E-05	7.59E-03	7.21E-03	2.79E+00		9.66E+01	4.00E-05
0		5.655	968	0	567.86		0.05655	0.493248408					0.007673758	5.96E-05	7.61E-03	7.27E-03	2.80E+00		9.61E+01	4.00E-05
0		5.66	956	0	568.36		0.0566	0.487133758					0.007698497	5.81E-05	7.64E-03	7.33E-03	2.80E+00		9.56E+01	6.00E-05
0		5.665	986	0	568.86		0.05665	0.502420382					0.007711057	6.18E-05	7.65E-03	7.39E-03	2.81E+00		9.50E+01	2.00E-05
0		5.6675	986	0	569.36		0.056675	0.502420382					0.007736484	6.18E-05	7.67E-03	7.46E-03	2.82E+00		9.45E+01	4.00E-05
0		5.6725	1010	0	569.86		0.056725	0.514649682					0.007762611	6.49E-05	7.70E-03	7.52E-03	2.83E+00		9.40E+01	6.00E-05
0		5.6775	1041	0	570.36		0.056775	0.53044586					0.00778921	6.89E-05	7.72E-03	7.59E-03	2.83E+00		9.34E+01	4.00E-05
0		5.6825	1047	0	570.86		0.056825	0.533503185					0.007816115	6.97E-05	7.75E-03	7.66E-03	2.84E+00		9.28E+01	6.00E-05
0		5.6875	1065	0	571.36		0.056875	0.542675159					0.007843478	7.21E-05	7.77E-03	7.73E-03	2.85E+00		9.21E+01	4.00E-05
0		5.6925	1083	0	571.86		0.056925	0.551847134					0.007871376	7.46E-05	7.80E-03	7.81E-03	2.86E+00		9.15E+01	6.00E-05
0		5.6975	1107	0	572.36		0.056975	0.564076433					0.007899809	7.79E-05	7.82E-03	7.88E-03	2.87E+00		9.09E+01	4.00E-05
0		5.7025	1125	0	572.86		0.057025	0.573248408					0.007957898	8.05E-05	7.88E-03	7.96E-03	2.87E+00		9.02E+01	1.20E-04
0		5.7125	1155	0	573.36		0.057125	0.588535032					0.007987325	8.48E-05	7.90E-03	8.05E-03	2.88E+00		8.95E+01	4.00E-05
0		5.7175	1155	0	573.86		0.057175	0.588535032					0.008016599	8.48E-05	7.93E-03	8.13E-03	2.89E+00		8.88E+01	6.00E-05
0		5.7225	1143	0	574.36		0.057225	0.582420382					0.008045567	8.31E-05	7.96E-03	8.22E-03	2.90E+00		8.81E+01	6.00E-05
0		5.7275	1131	0	574.86		0.057275	0.576305732					0.008059936	8.13E-05	7.98E-03	8.30E-03	2.91E+00		8.75E+01	4.00E-05
0		5.73	1125	0	575.36		0.0573	0.573248408					0.008088675	8.05E-05	8.01E-03	8.38E-03	2.91E+00		8.69E+01	6.00E-05
0		5.735	1131	0	575.86		0.05735	0.576305732					0.008117643	8.13E-05	8.04E-03	8.46E-03	2.92E+00		8.63E+01	6.00E-05
0		5.74	1143	0	576.36		0.0574	0.582420382					0.008146841	8.31E-05	8.06E-03	8.54E-03	2.93E+00		8.57E+01	4.00E-05
0		5.745	1149	0	576.86		0.05745	0.585477707					0.008176115	8.39E-05	8.09E-03	8.63E-03	2.94E+00		8.51E+01	6.00E-05
0		5.75	1149	0	577.36		0.0575	0.585477707					0.008205707	8.39E-05	8.12E-03	8.71E-03	2.95E+00		8.45E+01	6.00E-05
0		5.755	1174	0	577.86		0.05755	0.598216561					0.008235618	8.76E-05	8.15E-03	8.80E-03	2.95E+00		8.39E+01	6.00E-05
0		5.76	1174	0	578.36		0.0576	0.598216561					0.008265834	8.76E-05	8.18E-03	8.89E-03	2.96E+00		8.33E+01	6.00E-05
0		5.765	1198	0	578.86		0.05765	0.61044586					0.008296586	9.12E-05	8.21E-03	8.98E-03	2.97E+00		8.27E+01	6.00E-05
0		5.77	1216	0	579.36		0.0577	0.619617834					0.008327949	9.40E-05	8.23E-03	9.07E-03	2.98E+00		8.21E+01	4.00E-05
0		5.775	1246	0	579.86		0.05775	0.634904459					0.008359924	9.87E-05	8.26E-03	9.17E-03	2.99E+00		8.14E+01	6.00E-05
0		5.78	1264	0	580.36		0.0578	0.644076433					0.008392599	0.00010157	8.29E-03	9.27E-03	2.99E+00		8.07E+01	6.00E-05
0		5.785	1301	0	580.86		0.05785	0.662929936					0.008425822	0.000107604	8.32E-03	9.38E-03	3.00E+00		8.00E+01	6.00E-05
0		5.79	1307	0	581.36		0.0579	0.665987261					0.008442701	0.000108599	8.33E-03	9.49E-03	3.01E+00		7.93E+01	2.00E-05
0		5.7925	1343	0	581.86		0.057925	0.68433121					0.008477452	0.000114663	8.36E-03	9.60E-03	3.02E+00		7.86E+01	6.00E-05
0		5.7975	1385	0	582.36		0.057975	0.705732484					0.008513057	0.000121947	8.39E-03	9.73E-03	3.03E+00		7.78E+01	6.00E-05
0		5.8025	1410	0	582.86		0.058025	0.718471338					0.008585057	0.000126389	8.46E-03	9.85E-03	3.04E+00		7.71E+01	1.40E-04
0		5.8125	1416	0	583.36		0.058125	0.721528662					0.008620892	0.000127467	8.49E-03	9.98E-03	3.05E+00		7.63E+01	6.00E-05
0		5.8175	1397	0	583.86		0.058175	0.711847134					0.00865665	0.00012407	8.53E-03	1.01E-02	3.05E+00		7.56E+01	8.00E-05
0		5.8225	1410	0	584.36		0.058225	0.718471338					0.008692573	0.000126389	8.57E-03	1.02E-02	3.06E+00		7.48E+01	8.00E-05
0		5.8275	1410	0	584.86		0.058275	0.718471338					0.008728497	0.000126389	8.60E-03	1.04E-02	3.07E+00		7.41E+01	6.00E-05
0		5.8325	1410	0	585.36		0.058325	0.718471338					0.008728497	0.000126389	8.60E-03	1.05E-02	3.08E+00		7.34E+01	0.00E+00
0		5.8325	1422	0	585.86		0.058325	0.724585987					0.008764803	0.00012855	8.64E-03	1.06E-02	3.09E+00		7.28E+01	8.00E-05
0		5.8375	1428	0	586.36		0.058375	0.727643312					0.008801338	0.000129637	8.67E-03	1.07E-02	3.10E+00		7.21E+01	6.00E-05
0		5.8425	1440	0	586.86		0.058425	0.733757962					0.008837949	0.000131825	8.71E-03	1.09E-02	3.11E+00		7.14E+01	8.00E-05
0		5.8475	1434	0	587.36		0.058475	0.730700637					0.00887479	0.000130729	8.74E-03	1.10E-02	3.11E+00		7.08E+01	6.00E-05
0		5.8525	1458	0	587.86		0.058525	0.742929936					0.008893554	0.000135141	8.76E-03	1.11E-02	3.12E+00		7.01E+01	4.00E-05
0		5.855	1488	0	588.36		0.05855	0.758216561					0.008931771	0.00014076	8.79E-03	1.13E-02	3.13E+00		6.94E+01	6.00E-05
0		5.86	1512	0	588.86		0.0586	0.77044586					0.008970611	0.000145337	8.83E-03	1.14E-02	3.14E+00		6.87E+01	8.00E-05
0		5.865	1537	0	589.36		0.05865	0.783184713					0.009010229	0.000150183	8.86E-03	1.16E-02	3.15E+00		6.80E+01	6.00E-05
0		5.87	1573	0	589.86		0.0587	0.801528662					0.009091452	0.000157301	8.93E-03	1.17E-02	3.16E+00		6.73E+01	1.40E-04
0		5.88	1615	0	590.36		0.0588	0.822929936					0.009132828	0.000165813	8.97E-03	1.19E-02	3.17E+00		6.66E+01	8.00E-05
0		5.885	1633	0	590.86		0.05885	0.832101911					0.009132828	0.000169529	8.96E-03	1.21E-02	3.18E+00		6.58E+01	-2.00E-05
0		5.885	1670	0	591.36		0.05885	0.850955414					0.00917614	0.000177299	9.00E-03	1.22E-02	3.19E+00		6.50E+01	8.00E-05
0		5.89	1730	0	591.86		0.0589	0.881528662					0.009265057	0.000190268	9.07E-03	1.24E-02	3.19E+00		6.42E+01	1.40E-04
0		5.9	1760	0	592.36		0.059	0.896815287					0.009310369	0.000196924	9.11E-03	1.26E-02	3.20E+00		6.34E+01	8.00E-05
0		5.905	1797	0	592.86		0.05905	0.91566879					0.009401783	0.00020529	9.20E-03	1.28E-02	3.21E+00		6.26E+01	1.80E-04
0		5.915	1791	0	593.36		0.05915	0.912611465					0.009424599	0.000203922	9.22E-03	1.30E-02	3.22E+00		6.18E+01	4.00E-05
0		5.9175	1791	0	593.86		0.059175	0.912611465					0.009470153	0.000203922	9.27E-03	1.32E-02	3.23E+00		6.10E+01	1.00E-04
0		5.9225	1785	0	594.36		0.059225	0.90955414					0.009470153	0.000202558	9.27E-03	1.34E-02	3.24E+00		6.02E+01	0.00E+00
0		5.9225	1785	0	594.86		0.059225	0.90955414					0.009515707	0.000202558	9.31E-03	1.36E-02	3.25E+00		5.95E+01	8.00E-05
0		5.9275	1791	0	595.36		0.059275	0.912611465					0.009561414	0.000203922	9.36E-03	1.39E-02	3.26E+00		5.88E+01	1.00E-04
0		5.9325	1797	0	595.86		0.059325	0.91566879					0.009607274	0.00020529	9.40E-03	1.41E-02	3.27E+00		5.81E+01	8.00E-05
0		5.9375	1803	0	596.36		0.059375	0.918726115					0.009653439	0.000206664	9.45E-03	1.43E-02	3.28E+00		5.74E+01	1.00E-04
0		5.9425	1821	0	596.86		0.059425	0.927898089					0.009700217	0.000210811	9.49E-03	1.45E-02	3.29E+00		5.68E+01	8.00E-05
0		5.9475	1851	0	597.36		0.059475	0.943184713					0.009747847	0.000217814	9.53E-03	1.47E-02	3.30E+00		5.61E+01	8.00E-05
0		5.9525	1888	0	597.86		0.059525	0.962038217					0.009796178	0.000226609	9.57E-03	1.49E-02	3.31E+00		5.54E+01	8.00E-05
0		5.9575	1906	0	598.36		0.059575	0.971210191					0.009845427	0.00023095	9.61E-03	1.52E-02	3.32E+00		5.47E+01	8.00E-05
0		5.9625	1960	0	598.86		0.059625	0.998726115					0.009895822	0.000244222	9.65E-03	1.54E-02	3.33E+00		5.40E+01	8.00E-05
0		5.9675	1996	0	599.36		0.059675	1.017070064					0.009947376	0.000253276	9.69E-03	1.56E-02	3.34E+00		5.33E+01	8.00E-05
0		5.9725	2051	0	599.86		0.059725	1.045095541					0.010000242	0.000267426	9.73E-03	1.59E-02	3.35E+00		5.25E+01	8.00E-05
0		5.9775	2099	0	600.36		0.059775	1.06955414					0.010027255	0.00028009	9.75E-03	1.62E-02	3.35E+00		5.18E+01	4.00E-05
0		5.98	2142	0	600.86		0.0598	1.091464968					0.010082516	0.000291683	9.79E-03	1.65E-02	3.36E+00		5.10E+01	8.00E-05
0		5.985	2196	0	601.36		0.05985	1.118980892					0.010139395	0.000306575	9.83E-03	1.68E-02	3.37E+00		5.02E+01	8.00E-05
0		5.99	2269	0	601.86		0.0599	1.156178344					0.010255777	0.000327297	9.93E-03	1.71E-02	3.38E+00		4.94E+01	2.00E-04
0		6	2299	0	602.36		0.06	1.171464968					0.010314732	0.000336009	9.98E-03	1.75E-02	3.39E+00		4.86E+01	1.00E-04
0		6.005	2329	0	602.86		0.06005	1.186751592					0.010433561	0.000344835	1.01E-02	1.78E-02	3.40E+00		4.78E+01	2.40E-04
0		6.015	2335	0	603.36		0.06015	1.189808917					0.010433561	0.000346614	1.01E-02	1.81E-02	3.41E+00		4.70E+01	0.00E+00
0		6.015	2311	0	603.86		0.06015	1.177579618					0.010492439	0.000339526	1.02E-02	1.85E-02	3.42E+00		4.63E+01	2.00E-04
0		6.02	2311	0	604.36		0.0602	1.177579618					0.010551548	0.000339526	1.02E-02	1.88E-02	3.44E+00		4.56E+01	0.00E+00
0		6.025	2329	0	604.86		0.06025	1.186751592					0.010610962	0.000344835	1.03E-02	1.92E-02	3.45E+00		4.49E+01	2.00E-04
0		6.03	2335	0	605.36		0.0603	1.189808917					0.010670682	0.000346614	1.03E-02	1.95E-02	3.46E+00		4.43E+01	0.00E+00
0		6.035	2353	0	605.86		0.06035	1.198980892					0.010730873	0.000351979	1.04E-02	1.99E-02	3.47E+00		4.36E+01	2.00E-04
0		6.04	2372	0	606.36		0.0604	1.20866242					0.010761242	0.000357686	1.04E-02	2.02E-02	3.48E+00		4.30E+01	0.00E+00
0		6.0425	2396	0	606.86		0.060425	1.22089172					0.010822516	0.000364961	1.05E-02	2.06E-02	3.49E+00		4.23E+01	2.00E-04
0		6.0475	2414	0	607.36		0.060475	1.230063694					0.010884707	0.000370465	1.05E-02	2.10E-02	3.50E+00		4.17E+01	0.00E+00
0		6.0525	2468	0	607.86		0.060525	1.257579618					0.010948287	0.000387225	1.06E-02	2.14E-02	3.51E+00		4.11E+01	2.00E-04
0		6.0575	2523	0	608.36		0.060575	1.285605096					0.011013178	0.000404676	1.06E-02	2.18E-02	3.52E+00		4.04E+01	0.00E+00
0		6.0625	2571	0	608.86		0.060625	1.310063694					0.011079459	0.00042022	1.07E-02	2.22E-02	3.53E+00		3.98E+01	2.00E-04
0		6.0675	2632	0	609.36		0.060675	1.341146497					0.011147127	0.000440397	1.07E-02	2.26E-02	3.54E+00		3.91E+01	0.00E+00
0		6.0725	2680	0	609.86		0.060725	1.365605096					0.011216019	0.000456607	1.08E-02	2.31E-02	3.55E+00		3.85E+01	2.00E-04
0		6.0775	2728	0	610.36		0.060775	1.390063694					0.011286529	0.000473109	1.08E-02	2.35E-02	3.56E+00		3.78E+01	0.00E+00
0		6.0825	2807	0	610.86		0.060825	1.430318471					0.011359127	0.000500907	1.09E-02	2.40E-02	3.57E+00		3.71E+01	2.00E-04
0		6.0875	2892	0	611.36		0.060875	1.473630573					0.011508019	0.000531703	1.10E-02	2.46E-02	3.58E+00		3.64E+01	2.00E-04
0		6.0975	2952	0	611.86		0.060975	1.504203822					0.011583701	0.000553994	1.10E-02	2.51E-02	3.59E+00		3.58E+01	0.00E+00
0		6.1025	2989	0	612.36		0.061025	1.523057325					0.011621815	0.000567969	1.11E-02	2.57E-02	3.61E+00		3.51E+01	2.00E-04
0		6.105	2995	0	612.86		0.06105	1.52611465					0.011697497	0.000570251	1.11E-02	2.63E-02	3.62E+00		3.44E+01	0.00E+00
0		6.11	2946	0	613.36		0.0611	1.501146497					0.011772783	0.000551745	1.12E-02	2.68E-02	3.63E+00		3.38E+01	2.00E-04
0		6.115	2964	0	613.86		0.06115	1.510318471					0.011848541	0.000558508	1.13E-02	2.74E-02	3.64E+00		3.32E+01	2.00E-04
0		6.12	2983	0	614.36		0.0612	1.52					0.011924847	0.000565691	1.14E-02	2.79E-02	3.65E+00		3.27E+01	2.00E-04
0		6.125	3007	0	614.86		0.06125	1.532229299					0.012001764	0.00057483	1.14E-02	2.85E-02	3.66E+00		3.21E+01	0.00E+00
0		6.13	3031	0	615.36		0.0613	1.544458599					0.012079293	0.000584043	1.15E-02	2.91E-02	3.67E+00		3.16E+01	2.00E-04
0		6.135	3055	0	615.86		0.06135	1.556687898					0.012157357	0.000593328	1.16E-02	2.97E-02	3.69E+00		3.10E+01	2.00E-04
0		6.14	3073	0	616.36		0.0614	1.565859873					0.012235968	0.000600341	1.16E-02	3.03E-02	3.70E+00		3.05E+01	0.00E+00
0		6.145	3098	0	616.86		0.06145	1.578598726					0.01231551	0.000610148	1.17E-02	3.09E-02	3.71E+00		3.00E+01	2.00E-04
0		6.15	3146	0	617.36		0.0615	1.603057325					0.012396669	0.000629202	1.18E-02	3.15E-02	3.72E+00		2.95E+01	2.00E-04
0		6.155	3225	0	617.88		0.06155	1.643312102					0.012479599	0.000661199	1.18E-02	3.22E-02	3.73E+00		2.90E+01	0.00E+00
0		6.16	3285	0	618.38		0.0616	1.67388535					0.012564146	0.000686031	1.19E-02	3.29E-02	3.74E+00		2.85E+01	2.00E-04
0		6.165	3352	0	618.88		0.06165	1.708025478					0.012607229	0.0007143	1.19E-02	3.36E-02	3.76E+00		2.79E+01	0.00E+00
0		6.1675	3412	0	619.38		0.061675	1.738598726					0.012694936	0.000740101	1.20E-02	3.43E-02	3.77E+00		2.74E+01	2.00E-04
0		6.1725	3473	0	619.88		0.061725	1.769681529					0.012784809	0.0007668	1.20E-02	3.51E-02	3.78E+00		2.69E+01	0.00E+00
0		6.1775	3582	0	620.38		0.061775	1.82522293					0.012877369	0.000815688	1.21E-02	3.59E-02	3.79E+00		2.64E+01	2.00E-04
0		6.1825	3684	0	620.88		0.061825	1.877197452					0.012972465	0.000862804	1.21E-02	3.68E-02	3.80E+00		2.59E+01	0.00E+00
0		6.1875	3781	0	621.38		0.061875	1.926624204					0.013166529	0.000908837	1.23E-02	3.77E-02	3.82E+00		2.53E+01	4.00E-04
0		6.1975	3836	0	621.88		0.061975	1.954649682					0.013264567	0.00093547	1.23E-02	3.86E-02	3.83E+00		2.48E+01	0.00E+00
0		6.2025	3860	0	622.38		0.062025	1.966878981					0.013362452	0.000947212	1.24E-02	3.96E-02	3.84E+00		2.43E+01	2.00E-04
0		6.2075	3824	0	622.88		0.062075	1.948535032					0.013460108	0.000929626	1.25E-02	4.05E-02	3.85E+00		2.38E+01	2.00E-04
0		6.2125	3842	0	623.38		0.062125	1.957707006					0.013558223	0.000938399	1.26E-02	4.14E-02	3.87E+00		2.33E+01	2.00E-04
0		6.2175	3860	0	623.88		0.062175	1.966878981					0.013656949	0.000947212	1.27E-02	4.24E-02	3.88E+00		2.29E+01	2.00E-04
0		6.2225	3890	0	624.38		0.062225	1.982165605					0.013756439	0.000961993	1.28E-02	4.34E-02	3.89E+00		2.24E+01	2.00E-04
0		6.2275	3920	0	624.88		0.062275	1.997452229					0.013806535	0.000976888	1.28E-02	4.43E-02	3.90E+00		2.20E+01	0.00E+00
0		6.23	3945	0	625.38		0.0623	2.010191083					0.013907427	0.000989388	1.29E-02	4.53E-02	3.92E+00		2.16E+01	2.00E-04
0		6.235	3975	0	625.88		0.06235	2.025477707					0.013907427	0.001004493	1.29E-02	4.63E-02	3.93E+00		2.12E+01	0.00E+00
0		6.235	4029	0	626.38		0.06235	2.052993631					0.014010548	0.00103197	1.30E-02	4.74E-02	3.94E+00		2.08E+01	2.00E-04
0		6.24	4066	0	626.88		0.0624	2.071847134					0.014114981	0.001051011	1.31E-02	4.84E-02	3.96E+00		2.04E+01	2.00E-04
0		6.245	4132	0	627.38		0.06245	2.105477707					0.01422149	0.001085409	1.31E-02	4.95E-02	3.97E+00		2.00E+01	0.00E+00
0		6.25	4229	0	627.88		0.0625	2.154904459					0.014438662	0.001136967	1.33E-02	5.06E-02	3.98E+00		1.97E+01	4.00E-04
0		6.26	4295	0	628.38		0.0626	2.188535032					0.014549172	0.001172733	1.34E-02	5.18E-02	4.00E+00		1.93E+01	2.00E-04
0		6.265	4380	0	628.88		0.06265	2.231847134					0.014661618	0.00121961	1.34E-02	5.30E-02	4.01E+00		1.89E+01	0.00E+00
0		6.27	4447	0	629.38		0.0627	2.265987261					0.014661618	0.001257207	1.34E-02	5.43E-02	4.02E+00		1.85E+01	0.00E+00
0		6.27	4574	0	629.88		0.0627	2.330700637					0.014897465	0.001330041	1.36E-02	5.56E-02	4.04E+00		1.81E+01	4.00E-04
0		6.28	4683	0	630.38		0.0628	2.386242038					0.015018076	0.001394187	1.36E-02	5.70E-02	4.05E+00		1.78E+01	0.00E+00
0		6.285	4785	0	630.88		0.06285	2.438216561					0.01520314	0.001455582	1.37E-02	5.85E-02	4.06E+00		1.74E+01	2.00E-04
0		6.2925	4900	0	631.38		0.062925	2.496815287					0.015328057	0.001526388	1.38E-02	6.00E-02	4.08E+00		1.70E+01	2.00E-04
0		6.2975	4906	0	631.88		0.062975	2.499872611					0.01545314	0.001530128	1.39E-02	6.15E-02	4.09E+00		1.66E+01	2.00E-04
0		6.3025	4913	0	632.38		0.063025	2.50343949					0.015578389	0.001534498	1.40E-02	6.31E-02	4.11E+00		1.63E+01	2.00E-04
0		6.3075	4919	0	632.88		0.063075	2.506496815					0.015578389	0.001538248	1.40E-02	6.46E-02	4.12E+00		1.59E+01	0.00E+00
0		6.3075	4925	0	633.38		0.063075	2.50955414					0.015704248	0.001542003	1.42E-02	6.61E-02	4.13E+00		1.56E+01	4.00E-04
0		6.3125	4955	0	633.88		0.063125	2.524840764					0.015831102	0.001560846	1.43E-02	6.77E-02	4.15E+00		1.53E+01	2.00E-04
0		6.3175	5003	0	634.38		0.063175	2.549299363					0.015958962	0.001591233	1.44E-02	6.93E-02	4.16E+00		1.50E+01	2.00E-04
0		6.3225	5034	0	634.88		0.063225	2.565095541					0.016087752	0.001611013	1.45E-02	7.09E-02	4.18E+00		1.47E+01	2.00E-04
0		6.3275	5076	0	635.38		0.063275	2.586496815					0.016217611	0.001638008	1.46E-02	7.25E-02	4.19E+00		1.44E+01	2.00E-04
0		6.3325	5118	0	635.88		0.063325	2.607898089					0.016348783	0.001665226	1.47E-02	7.42E-02	4.21E+00		1.42E+01	2.00E-04
0		6.3375	5179	0	636.38		0.063375	2.638980892					0.01648165	0.001705158	1.48E-02	7.59E-02	4.22E+00		1.39E+01	2.00E-04
0		6.3425	5251	0	636.88		0.063425	2.67566879					0.016616516	0.001752898	1.49E-02	7.77E-02	4.24E+00		1.36E+01	2.00E-04
0		6.3475	5336	0	637.38		0.063475	2.718980892					0.016753854	0.001810107	1.49E-02	7.95E-02	4.25E+00		1.34E+01	0.00E+00
0		6.3525	5445	0	637.88		0.063525	2.774522293					0.016823911	0.001884814	1.49E-02	8.14E-02	4.27E+00		1.31E+01	0.00E+00
0		6.355	5554	0	638.38		0.06355	2.830063694					0.016966803	0.001961031	1.50E-02	8.33E-02	4.28E+00		1.28E+01	2.00E-04
0		6.36	5663	0	638.88		0.0636	2.885605096					0.017112395	0.002038759	1.51E-02	8.54E-02	4.30E+00		1.26E+01	2.00E-04
0		6.365	5766	0	639.38		0.06365	2.938089172					0.017260994	0.002113596	1.51E-02	8.75E-02	4.31E+00		1.23E+01	0.00E+00
0		6.37	5899	0	639.88		0.0637	3.005859873					0.017565885	0.002212226	1.54E-02	8.97E-02	4.33E+00		1.21E+01	6.00E-04
0		6.38	6068	0	640.38		0.0638	3.091974522					0.017721949	0.002340797	1.54E-02	9.20E-02	4.34E+00		1.18E+01	0.00E+00
0		6.385	6183	0	640.88		0.06385	3.150573248					0.018038382	0.002430363	1.56E-02	9.44E-02	4.36E+00		1.15E+01	4.00E-04
0		6.395	6237	0	641.38		0.06395	3.178089172					0.018197287	0.002473	1.57E-02	9.69E-02	4.37E+00		1.13E+01	2.00E-04
0		6.4	6237	0	641.88		0.064	3.178089172					0.018197287	0.002473	1.57E-02	9.94E-02	4.39E+00		1.10E+01	0.00E+00
0		6.4	6256	0	642.38		0.064	3.187770701					0.018356357	0.00248809	1.59E-02	1.02E-01	4.40E+00		1.08E+01	4.00E-04
0		6.405	6231	0	642.88		0.06405	3.175031847					0.018515427	0.002468245	1.60E-02	1.04E-01	4.42E+00		1.06E+01	2.00E-04
0		6.41	6256	0	643.38		0.0641	3.187770701					0.018675503	0.00248809	1.62E-02	1.07E-01	4.44E+00		1.04E+01	4.00E-04
0		6.415	6310	0	643.88		0.06415	3.215286624					0.018756153	0.002531229	1.62E-02	1.09E-01	4.45E+00		1.02E+01	0.00E+00
0		6.4175	6352	0	644.38		0.064175	3.236687898					0.018918688	0.002565037	1.64E-02	1.12E-01	4.47E+00		9.98E+00	4.00E-04
0		6.4225	6407	0	644.88		0.064225	3.264713376					0.019082382	0.002609649	1.65E-02	1.15E-01	4.49E+00		9.79E+00	2.00E-04
0		6.4275	6443	0	645.38		0.064275	3.283057325					0.019247694	0.002639058	1.66E-02	1.17E-01	4.50E+00		9.61E+00	2.00E-04
0		6.4325	6534	0	645.88		0.064325	3.329426752					0.019415401	0.002714132	1.67E-02	1.20E-01	4.52E+00		9.42E+00	2.00E-04
0		6.4375	6631	0	646.38		0.064375	3.378853503					0.019585656	0.002795315	1.68E-02	1.23E-01	4.54E+00		9.24E+00	2.00E-04
0		6.4425	6734	0	646.88		0.064425	3.43133758					0.019758293	0.002882829	1.69E-02	1.26E-01	4.55E+00		9.06E+00	2.00E-04
0		6.4475	6818	0	647.38		0.064475	3.474140127					0.019934013	0.002955199	1.70E-02	1.29E-01	4.57E+00		8.89E+00	2.00E-04
0		6.4525	6976	0	647.88		0.064525	3.554649682					0.020113439	0.003093753	1.70E-02	1.32E-01	4.59E+00		8.71E+00	0.00E+00
0		6.4575	7109	0	648.38		0.064575	3.622420382					0.020296255	0.003212845	1.71E-02	1.35E-01	4.60E+00		8.54E+00	2.00E-04
0		6.4625	7242	0	648.88		0.064625	3.690191083					0.020482917	0.003334185	1.71E-02	1.38E-01	4.62E+00		8.36E+00	0.00E+00
0		6.4675	7411	0	649.38		0.064675	3.776305732					0.020673975	0.003491615	1.72E-02	1.42E-01	4.64E+00		8.19E+00	2.00E-04
0		6.4725	7587	0	649.88		0.064725	3.865987261					0.020967038	0.003659425	1.73E-02	1.45E-01	4.66E+00		8.01E+00	2.00E-04
0		6.48	7750	0	650.38		0.0648	3.949044586					0.021165497	0.003818353	1.73E-02	1.49E-01	4.67E+00		7.83E+00	0.00E+00
0		6.485	7829	0	650.88		0.06485	3.989299363					0.021366108	0.003896595	1.75E-02	1.53E-01	4.69E+00		7.66E+00	4.00E-04
0		6.49	7919	0	651.38		0.0649	4.035159236					0.021567561	0.003986698	1.76E-02	1.57E-01	4.71E+00		7.50E+00	2.00E-04
0		6.495	7895	0	651.88		0.06495	4.022929936					0.021768631	0.00396257	1.78E-02	1.61E-01	4.73E+00		7.34E+00	4.00E-04
0		6.5	7889	0	652.38		0.065	4.019872611					0.021970083	0.003956549	1.80E-02	1.65E-01	4.74E+00		7.19E+00	4.00E-04
0		6.505	7925	0	652.88		0.06505	4.038216561					0.022172847	0.003992742	1.82E-02	1.69E-01	4.76E+00		7.05E+00	4.00E-04
0		6.51	7992	0	653.38		0.0651	4.072356688					0.022376771	0.004060538	1.83E-02	1.73E-01	4.78E+00		6.91E+00	2.00E-04
0		6.515	8016	0	653.88		0.06515	4.084585987					0.022581777	0.004084963	1.85E-02	1.77E-01	4.80E+00		6.77E+00	4.00E-04
0		6.52	8077	0	654.38		0.0652	4.11566879					0.022788172	0.004147371	1.86E-02	1.81E-01	4.82E+00		6.65E+00	2.00E-04
0		6.525	8125	0	654.88		0.06525	4.140127389					0.022996567	0.004196811	1.88E-02	1.85E-01	4.84E+00		6.52E+00	4.00E-04
0		6.53	8234	0	655.38		0.0653	4.19566879					0.023207662	0.00431017	1.89E-02	1.90E-01	4.86E+00		6.40E+00	2.00E-04
0		6.535	8337	0	655.88		0.06535	4.248152866					0.023421535	0.004418677	1.90E-02	1.94E-01	4.87E+00		6.28E+00	2.00E-04
0		6.54	8452	0	656.38		0.0654	4.306751592					0.023529936	0.00454142	1.90E-02	1.99E-01	4.89E+00		6.16E+00	0.00E+00
0		6.5425	8567	0	656.88		0.065425	4.365350318					0.023749975	0.004665844	1.91E-02	2.03E-01	4.91E+00		6.04E+00	2.00E-04
0		6.5475	8706	0	657.38		0.065475	4.436178344					0.023973783	0.004818479	1.92E-02	2.08E-01	4.93E+00		5.92E+00	2.00E-04
0		6.5525	8863	0	657.88		0.065525	4.516178344					0.024201439	0.004993835	1.92E-02	2.13E-01	4.95E+00		5.81E+00	0.00E+00
0		6.5575	9008	0	658.38		0.065575	4.590063694					0.02443349	0.005158571	1.93E-02	2.18E-01	4.97E+00		5.69E+00	2.00E-04
0		6.5625	9208	0	658.88		0.065625	4.691974522					0.024670484	0.00539018	1.93E-02	2.24E-01	4.99E+00		5.58E+00	0.00E+00
0		6.5675	9396	0	659.38		0.065675	4.787770701					0.024912637	0.00561253	1.93E-02	2.29E-01	5.01E+00		5.46E+00	0.00E+00
0		6.5725	9613	0	659.88		0.065725	4.898343949					0.025405248	0.005874766	1.95E-02	2.35E-01	5.03E+00		5.34E+00	4.00E-04
0		6.5825	9722	0	660.38		0.065825	4.95388535					0.025654102	0.006008747	1.96E-02	2.41E-01	5.05E+00		5.23E+00	2.00E-04
0		6.5875	9813	0	660.88		0.065875	5.000254777					0.025904191	0.00612176	1.98E-02	2.47E-01	5.07E+00		5.12E+00	4.00E-04
0		6.5925	9819	0	661.38		0.065925	5.003312102					0.02615428	0.006129248	2.00E-02	2.53E-01	5.09E+00		5.02E+00	4.00E-04
0		6.5975	9813	0	661.88		0.065975	5.000254777					0.026405223	0.00612176	2.03E-02	2.60E-01	5.11E+00		4.92E+00	6.00E-04
0		6.6025	9886	0	662.38		0.066025	5.037452229					0.02653158	0.006213179	2.03E-02	2.66E-01	5.13E+00		4.82E+00	0.00E+00
0		6.605	9952	0	662.88		0.06605	5.071082803					0.026785682	0.006296416	2.05E-02	2.72E-01	5.15E+00		4.73E+00	4.00E-04
0		6.61	9995	0	663.38		0.0661	5.092993631					0.027040943	0.006350944	2.07E-02	2.78E-01	5.17E+00		4.64E+00	4.00E-04
0		6.615	10043	0	663.88		0.06615	5.117452229					0.02729758	0.00641209	2.09E-02	2.85E-01	5.19E+00		4.55E+00	4.00E-04
0		6.62	10103	0	664.38		0.0662	5.148025478					0.027556446	0.006488934	2.11E-02	2.91E-01	5.21E+00		4.47E+00	4.00E-04
0		6.625	10218	0	664.88		0.06625	5.206624204					0.027818089	0.006637499	2.12E-02	2.98E-01	5.23E+00		4.39E+00	2.00E-04
0		6.63	10321	0	665.38		0.0663	5.25910828					0.028082739	0.006771989	2.13E-02	3.05E-01	5.25E+00		4.31E+00	2.00E-04
0		6.635	10454	0	665.88		0.06635	5.326878981					0.028350701	0.006947646	2.14E-02	3.12E-01	5.28E+00		4.23E+00	2.00E-04
0		6.64	10581	0	666.38		0.0664	5.391592357					0.02862214	0.007117478	2.15E-02	3.19E-01	5.30E+00		4.15E+00	2.00E-04
0		6.645	10727	0	666.88		0.06645	5.465987261					0.028897287	0.007315251	2.16E-02	3.26E-01	5.32E+00		4.08E+00	2.00E-04
0		6.65	10872	0	667.38		0.0665	5.539872611					0.029176739	0.007514353	2.17E-02	3.34E-01	5.34E+00		4.00E+00	2.00E-04
0		6.655	11065	0	667.88		0.06655	5.638216561					0.029461503	0.007783511	2.17E-02	3.41E-01	5.36E+00		3.93E+00	0.00E+00
0		6.66	11289	0	668.38		0.0666	5.752356688					0.029751822	0.008101839	2.16E-02	3.50E-01	5.38E+00		3.85E+00	-2.00E-04
0		6.665	11501	0	668.88		0.06665	5.860382166					0.029899605	0.008408991	2.15E-02	3.58E-01	5.40E+00		3.77E+00	-2.00E-04
0		6.6675	11701	0	669.38		0.066675	5.962292994					0.030500904	0.008703995	2.18E-02	3.67E-01	5.43E+00		3.70E+00	6.00E-04
0		6.6775	11900	0	669.88		0.066775	6.063694268					0.030805172	0.009002572	2.18E-02	3.76E-01	5.45E+00		3.63E+00	0.00E+00
0		6.6825	11985	0	670.38		0.066825	6.107006369					0.031110752	0.009131639	2.20E-02	3.85E-01	5.47E+00		3.55E+00	4.00E-04
0		6.6875	12003	0	670.88		0.066875	6.116178344					0.03141679	0.009159089	2.23E-02	3.94E-01	5.49E+00		3.49E+00	6.00E-04
0		6.6925	12021	0	671.38		0.066925	6.125350318					0.03141679	0.00918658	2.22E-02	4.03E-01	5.51E+00		3.42E+00	-2.00E-04
0		6.6925	12076	0	671.88		0.066925	6.153375796					0.03172507	0.009270836	2.25E-02	4.12E-01	5.54E+00		3.36E+00	6.00E-04
0		6.6975	12124	0	672.38		0.066975	6.177834395					0.032344866	0.009344682	2.30E-02	4.22E-01	5.56E+00		3.30E+00	1.00E-03
0		6.7075	12203	0	672.88		0.067075	6.218089172					0.032344866	0.009466859	2.29E-02	4.31E-01	5.58E+00		3.24E+00	-2.00E-04
0		6.7075	12227	0	673.38		0.067075	6.230318471					0.032970369	0.009504133	2.35E-02	4.41E-01	5.61E+00		3.18E+00	1.20E-03
0		6.7175	12324	0	673.88		0.067175	6.279745223					0.032970369	0.009655529	2.33E-02	4.50E-01	5.63E+00		3.13E+00	-4.00E-04
0		6.7175	12390	0	674.38		0.067175	6.313375796					0.03328758	0.009759224	2.35E-02	4.60E-01	5.65E+00		3.07E+00	4.00E-04
0		6.7225	12511	0	674.88		0.067225	6.375031847					0.033607949	0.009950771	2.37E-02	4.70E-01	5.68E+00		3.02E+00	4.00E-04
0		6.7275	12638	0	675.38		0.067275	6.439745223					0.033769949	0.010153818	2.36E-02	4.80E-01	5.70E+00		2.97E+00	-2.00E-04
0		6.73	12796	0	675.88		0.0673	6.520254777					0.034098115	0.010409291	2.37E-02	4.91E-01	5.72E+00		2.92E+00	2.00E-04
0		6.735	12965	0	676.38		0.06735	6.606369427					0.034430828	0.010686063	2.37E-02	5.01E-01	5.75E+00		2.87E+00	0.00E+00
0		6.74	13153	0	676.88		0.0674	6.702165605					0.035105809	0.010998218	2.41E-02	5.12E-01	5.77E+00		2.82E+00	8.00E-04
0		6.75	13340	0	677.38		0.0675	6.797452229					0.035105809	0.011313171	2.38E-02	5.24E-01	5.80E+00		2.77E+00	-6.00E-04
0		6.75	13564	0	677.88		0.0675	6.911592357					0.035454701	0.011696293	2.38E-02	5.35E-01	5.82E+00		2.72E+00	0.00E+00
0		6.755	13824	0	678.38		0.06755	7.044076433					0.036164968	0.012148989	2.40E-02	5.47E-01	5.84E+00		2.67E+00	4.00E-04
0		6.765	14054	0	678.88		0.06765	7.161273885					0.03652558	0.012556615	2.40E-02	5.60E-01	5.87E+00		2.62E+00	0.00E+00
0		6.77	14254	0	679.38		0.0677	7.263184713					0.037254981	0.01291654	2.43E-02	5.73E-01	5.89E+00		2.57E+00	6.00E-04
0		6.78	14375	0	679.88		0.0678	7.324840764					0.037621911	0.013136764	2.45E-02	5.86E-01	5.92E+00		2.52E+00	4.00E-04
0		6.785	14429	0	680.38		0.06785	7.352356688					0.037989682	0.013235646	2.48E-02	5.99E-01	5.94E+00		2.48E+00	6.00E-04
0		6.79	14441	0	680.88		0.0679	7.358471338					0.037989682	0.01325767	2.47E-02	6.13E-01	5.97E+00		2.43E+00	-2.00E-04
0		6.79	14459	0	681.38		0.0679	7.367643312					0.038174414	0.013290741	2.49E-02	6.26E-01	5.99E+00		2.39E+00	4.00E-04
0		6.7925	14544	0	681.88		0.067925	7.410955414					0.038545892	0.013447465	2.51E-02	6.39E-01	6.02E+00		2.35E+00	4.00E-04
0		6.7975	14617	0	682.38		0.067975	7.448152866					0.038918682	0.013582796	2.53E-02	6.53E-01	6.04E+00		2.31E+00	4.00E-04
0		6.8025	14647	0	682.88		0.068025	7.46343949					0.039293089	0.013638608	2.57E-02	6.67E-01	6.07E+00		2.28E+00	8.00E-04
0		6.8075	14744	0	683.38		0.068075	7.512866242					0.039669815	0.01381985	2.58E-02	6.80E-01	6.09E+00		2.24E+00	2.00E-04
0		6.8125	14829	0	683.88		0.068125	7.556178344					0.040049	0.013979654	2.61E-02	6.94E-01	6.12E+00		2.20E+00	6.00E-04
0		6.8175	14937	0	684.38		0.068175	7.611210191					0.040430949	0.014184023	2.62E-02	7.09E-01	6.15E+00		2.17E+00	2.00E-04
0		6.8225	15046	0	684.88		0.068225	7.666751592					0.040816911	0.014391789	2.64E-02	7.23E-01	6.17E+00		2.13E+00	4.00E-04
0		6.8275	15252	0	685.38		0.068275	7.771719745					0.041208121	0.014788573	2.64E-02	7.38E-01	6.20E+00		2.10E+00	0.00E+00
0		6.8325	15458	0	685.88		0.068325	7.876687898					0.041604338	0.015190752	2.64E-02	7.53E-01	6.22E+00		2.07E+00	0.00E+00
0		6.8375	15645	0	686.38		0.068375	7.971974522					0.042005561	0.01556051	2.64E-02	7.68E-01	6.25E+00		2.03E+00	0.00E+00
0		6.8425	15851	0	686.88		0.068425	8.076942675					0.042412567	0.015972982	2.64E-02	7.84E-01	6.28E+00		2.00E+00	0.00E+00
0		6.8475	16099	0	687.38		0.068475	8.203312102					0.042826274	0.016476709	2.63E-02	8.01E-01	6.30E+00		1.97E+00	-2.00E-04
0		6.8525	16377	0	687.88		0.068525	8.344968153					0.043036675	0.017050667	2.60E-02	8.18E-01	6.33E+00		1.93E+00	-6.00E-04
0		6.855	16656	0	688.38		0.06855	8.487133758					0.043890917	0.017636569	2.63E-02	8.36E-01	6.36E+00		1.90E+00	6.00E-04
0		6.865	16873	0	688.88		0.06865	8.597707006					0.044322968	0.018099113	2.62E-02	8.54E-01	6.38E+00		1.87E+00	-2.00E-04
0		6.87	17043	0	689.38		0.0687	8.68433121					0.044758025	0.018465657	2.63E-02	8.72E-01	6.41E+00		1.84E+00	2.00E-04
0		6.875	17109	0	689.88		0.06875	8.717961783					0.045194318	0.018608953	2.66E-02	8.91E-01	6.44E+00		1.81E+00	6.00E-04
0		6.88	17140	0	690.38		0.0688	8.733757962					0.045631541	0.018676449	2.70E-02	9.09E-01	6.46E+00		1.78E+00	8.00E-04
0		6.885	17182	0	690.88		0.06885	8.755159236					0.046069987	0.018768091	2.73E-02	9.28E-01	6.49E+00		1.75E+00	6.00E-04
0		6.89	17236	0	691.38		0.0689	8.782675159					0.046509975	0.018886246	2.76E-02	9.47E-01	6.52E+00		1.72E+00	6.00E-04
0		6.895	17303	0	691.88		0.06895	8.816815287					0.046951669	0.019033361	2.79E-02	9.66E-01	6.54E+00		1.69E+00	6.00E-04
0		6.9	17370	0	692.38		0.069	8.850955414					0.047395439	0.019181047	2.82E-02	9.85E-01	6.57E+00		1.67E+00	6.00E-04
0		6.905	17466	0	692.88		0.06905	8.899872611					0.04784121	0.019393652	2.84E-02	1.00E+00	6.60E+00		1.64E+00	4.00E-04
0		6.91	17527	0	693.38		0.0691	8.930955414					0.048289299	0.019529353	2.88E-02	1.02E+00	6.63E+00		1.62E+00	8.00E-04
0		6.915	17648	0	693.88		0.06915	8.992611465					0.048514847	0.019799931	2.87E-02	1.04E+00	6.66E+00		1.59E+00	-2.00E-04
0		6.9175	17763	0	694.38		0.069175	9.051210191					0.048970261	0.020058817	2.89E-02	1.06E+00	6.69E+00		1.57E+00	4.00E-04
0		6.9225	17987	0	694.88		0.069225	9.165350318					0.04943114	0.020567909	2.89E-02	1.08E+00	6.72E+00		1.55E+00	0.00E+00
0		6.9275	18192	0	695.38		0.069275	9.269808917					0.049897331	0.021039411	2.89E-02	1.11E+00	6.75E+00		1.53E+00	0.00E+00
0		6.9325	18404	0	695.88		0.069325	9.377834395					0.050369076	0.021532633	2.88E-02	1.13E+00	6.77E+00		1.50E+00	-2.00E-04
0		6.9375	18628	0	696.38		0.069375	9.491974522					0.050846529	0.022059981	2.88E-02	1.15E+00	6.80E+00		1.48E+00	0.00E+00
0		6.9425	18852	0	696.88		0.069425	9.60611465					0.051331153	0.02259371	2.87E-02	1.17E+00	6.83E+00		1.46E+00	-2.00E-04
0		6.9475	19191	0	697.38		0.069475	9.778853503					0.051823943	0.023413584	2.84E-02	1.20E+00	6.86E+00		1.43E+00	-6.00E-04
0		6.9525	19493	0	697.88		0.069525	9.932738854					0.052824452	0.024156279	2.87E-02	1.22E+00	6.89E+00		1.41E+00	6.00E-04
0		6.9625	19777	0	698.38		0.069625	10.07745223					0.053330567	0.024865289	2.85E-02	1.24E+00	6.92E+00		1.39E+00	-4.00E-04
0		6.9675	19953	0	698.88		0.069675	10.16713376					0.053839764	0.025309822	2.85E-02	1.27E+00	6.95E+00		1.37E+00	0.00E+00
0		6.9725	20019	0	699.38		0.069725	10.20076433					0.05435035	0.025477537	2.89E-02	1.30E+00	6.97E+00		1.35E+00	8.00E-04
0		6.9775	20062	0	699.88		0.069775	10.22267516					0.054606223	0.025587104	2.90E-02	1.32E+00	7.00E+00		1.33E+00	2.00E-04
0		6.98	20110	0	700.38		0.0698	10.24713376					0.055119204	0.025709689	2.94E-02	1.35E+00	7.03E+00		1.31E+00	8.00E-04
0		6.985	20159	0	700.88		0.06985	10.27210191					0.055633879	0.02583513	2.98E-02	1.37E+00	7.06E+00		1.29E+00	8.00E-04
0		6.99	20243	0	701.38		0.0699	10.31490446					0.056150478	0.026050882	3.01E-02	1.40E+00	7.09E+00		1.27E+00	6.00E-04
0		6.995	20310	0	701.88		0.06995	10.34904459					0.056669013	0.026223613	3.04E-02	1.42E+00	7.12E+00		1.25E+00	6.00E-04
0		7	20395	0	702.38		0.07	10.39235669					0.057189624	0.026443571	3.07E-02	1.45E+00	7.15E+00		1.23E+00	6.00E-04
0		7.005	20473	0	702.88		0.07005	10.43210191					0.057712924	0.026646223	3.11E-02	1.48E+00	7.19E+00		1.22E+00	8.00E-04
0		7.01	20606	0	703.38		0.0701	10.49987261					0.058239854	0.026993554	3.12E-02	1.50E+00	7.22E+00		1.20E+00	2.00E-04
0		7.015	20758	0	703.88		0.07015	10.57732484					0.058239854	0.027393258	3.08E-02	1.53E+00	7.25E+00		1.18E+00	-8.00E-04
0		7.015	20945	0	704.38		0.07015	10.67261146					0.059312975	0.02788903	3.14E-02	1.56E+00	7.28E+00		1.17E+00	1.20E-03
0		7.025	21175	0	704.88		0.07025	10.78980892					0.059855395	0.0285049	3.14E-02	1.59E+00	7.31E+00		1.15E+00	0.00E+00
0		7.03	21405	0	705.38		0.0703	10.90700637					0.060403675	0.029127496	3.13E-02	1.62E+00	7.34E+00		1.13E+00	-2.00E-04
0		7.035	21635	0	705.88		0.07035	11.02420382					0.060958045	0.029756817	3.12E-02	1.65E+00	7.37E+00		1.12E+00	-2.00E-04
0		7.04	21883	0	706.38		0.0704	11.15057325					0.061238892	0.030442927	3.08E-02	1.68E+00	7.40E+00		1.10E+00	-8.00E-04
0		7.0425	22210	0	706.88		0.070425	11.31719745					0.061809134	0.031359548	3.04E-02	1.71E+00	7.43E+00		1.09E+00	-8.00E-04
0		7.0475	22554	0	707.38		0.070475	11.49248408					0.062387465	0.032338497	3.00E-02	1.74E+00	7.46E+00		1.07E+00	-8.00E-04
0		7.0525	22845	0	707.88		0.070525	11.64076433					0.063558013	0.033178367	3.04E-02	1.77E+00	7.49E+00		1.06E+00	8.00E-04
0		7.0625	23099	0	708.38		0.070625	11.77019108					0.064147987	0.033920249	3.02E-02	1.81E+00	7.52E+00		1.04E+00	-4.00E-04
0		7.0675	23214	0	708.88		0.070675	11.82878981					0.064739885	0.034258839	3.05E-02	1.84E+00	7.56E+00		1.02E+00	6.00E-04
0		7.0725	23250	0	709.38		0.070725	11.84713376					0.065332777	0.034365178	3.10E-02	1.88E+00	7.59E+00		1.01E+00	1.00E-03
0		7.0775	23292	0	709.88		0.070775	11.86853503					0.065927287	0.034489448	3.14E-02	1.91E+00	7.62E+00		9.96E-01	8.00E-04
0		7.0825	23377	0	710.38		0.070825	11.91184713					0.065927287	0.034741633	3.12E-02	1.95E+00	7.65E+00		9.82E-01	-4.00E-04
0		7.0825	23456	0	710.88		0.070825	11.95210191					0.066525975	0.034976841	3.15E-02	1.98E+00	7.68E+00		9.69E-01	6.00E-04
0		7.0875	23541	0	711.38		0.070875	11.99541401					0.067126968	0.035230799	3.19E-02	2.02E+00	7.71E+00		9.56E-01	8.00E-04
0		7.0925	23637	0	711.88		0.070925	12.04433121					0.068333873	0.035518727	3.28E-02	2.05E+00	7.74E+00		9.44E-01	1.80E-03
0		7.1025	23734	0	712.38		0.071025	12.09375796					0.068333873	0.035810844	3.25E-02	2.09E+00	7.78E+00		9.31E-01	-6.00E-04
0		7.1025	23849	0	712.88		0.071025	12.15235669					0.068638605	0.036158718	3.25E-02	2.12E+00	7.81E+00		9.19E-01	0.00E+00
0		7.105	23994	0	713.38		0.07105	12.22624204					0.069252389	0.036599739	3.27E-02	2.16E+00	7.84E+00		9.07E-01	4.00E-04
0		7.11	24188	0	713.88		0.0711	12.32509554					0.069871879	0.037193975	3.27E-02	2.20E+00	7.88E+00		8.96E-01	0.00E+00
0		7.115	24442	0	714.38		0.07115	12.45452229					0.070497994	0.03797923	3.25E-02	2.24E+00	7.91E+00		8.84E-01	-4.00E-04
0		7.12	24708	0	714.88		0.0712	12.59006369					0.071763471	0.038810377	3.30E-02	2.27E+00	7.94E+00		8.73E-01	1.00E-03
0		7.13	24962	0	715.38		0.0713	12.71949045					0.072402682	0.039612426	3.28E-02	2.31E+00	7.97E+00		8.61E-01	-4.00E-04
0		7.135	25216	0	715.88		0.07135	12.8489172					0.072402682	0.040422677	3.20E-02	2.35E+00	8.01E+00		8.50E-01	-1.60E-03
0		7.135	25525	0	716.38		0.07135	13.00636943					0.073712567	0.041419436	3.23E-02	2.40E+00	8.04E+00		8.39E-01	6.00E-04
0		7.145	25888	0	716.88		0.07145	13.19133758					0.074376452	0.042605894	3.18E-02	2.44E+00	8.07E+00		8.27E-01	-1.00E-03
0		7.15	26227	0	717.38		0.0715	13.36407643					0.07504835	0.043729037	3.13E-02	2.48E+00	8.10E+00		8.16E-01	-1.00E-03
0		7.155	26517	0	717.88		0.07155	13.51184713					0.076403535	0.044701434	3.17E-02	2.53E+00	8.13E+00		8.05E-01	8.00E-04
0		7.165	26674	0	718.38		0.07165	13.59184713					0.076743643	0.045232331	3.15E-02	2.57E+00	8.16E+00		7.93E-01	-4.00E-04
0		7.1675	26723	0	718.88		0.071675	13.61681529					0.077425248	0.045398667	3.20E-02	2.62E+00	8.20E+00		7.83E-01	1.00E-03
0		7.1725	26783	0	719.38		0.071725	13.64738854					0.077425248	0.045602759	3.18E-02	2.66E+00	8.23E+00		7.72E-01	-4.00E-04
0		7.1725	26789	0	719.88		0.071725	13.65044586					0.078108548	0.045623194	3.25E-02	2.71E+00	8.26E+00		7.62E-01	1.40E-03
0		7.1775	26850	0	720.38		0.071775	13.68152866					0.078794395	0.045831203	3.30E-02	2.75E+00	8.29E+00		7.53E-01	1.00E-03
0		7.1825	26989	0	720.88		0.071825	13.75235669					0.079483172	0.04630696	3.32E-02	2.80E+00	8.33E+00		7.43E-01	4.00E-04
0		7.1875	27080	0	721.38		0.071875	13.79872611					0.08017442	0.046619756	3.36E-02	2.85E+00	8.36E+00		7.34E-01	8.00E-04
0		7.1925	27183	0	721.88		0.071925	13.85121019					0.080868293	0.046975072	3.39E-02	2.89E+00	8.39E+00		7.25E-01	6.00E-04
0		7.1975	27286	0	722.38		0.071975	13.90369427					0.081565631	0.047331736	3.42E-02	2.94E+00	8.43E+00		7.16E-01	6.00E-04
0		7.2025	27455	0	722.88		0.072025	13.98980892					0.082267274	0.047919864	3.43E-02	2.99E+00	8.46E+00		7.08E-01	2.00E-04
0		7.2075	27624	0	723.38		0.072075	14.07592357					0.082974153	0.048511624	3.45E-02	3.04E+00	8.50E+00		6.99E-01	4.00E-04
0		7.2125	27866	0	723.88		0.072125	14.19923567					0.083687516	0.049365319	3.43E-02	3.09E+00	8.53E+00		6.91E-01	-4.00E-04
0		7.2175	28133	0	724.38		0.072175	14.33528662					0.084407745	0.050315845	3.41E-02	3.14E+00	8.57E+00		6.82E-01	-4.00E-04
0		7.2225	28405	0	724.88		0.072225	14.47388535					0.085135134	0.051293492	3.38E-02	3.19E+00	8.60E+00		6.74E-01	-6.00E-04
0		7.2275	28695	0	725.38		0.072275	14.62165605					0.085502446	0.052346197	3.32E-02	3.24E+00	8.63E+00		6.66E-01	-1.20E-03
0		7.23	28973	0	725.88		0.0723	14.7633121					0.086245401	0.053365381	3.29E-02	3.30E+00	8.67E+00		6.57E-01	-6.00E-04
0		7.235	29349	0	726.38		0.07235	14.95490446					0.087750446	0.054759478	3.30E-02	3.35E+00	8.70E+00		6.49E-01	2.00E-04
0		7.245	29724	0	726.88		0.07245	15.14598726					0.08851121	0.05616777	3.23E-02	3.41E+00	8.73E+00		6.41E-01	-1.40E-03
0		7.25	29996	0	727.38		0.0725	15.28458599					0.090045376	0.05720044	3.28E-02	3.46E+00	8.76E+00		6.33E-01	1.00E-03
0		7.26	30220	0	727.88		0.0726	15.39872611					0.090045376	0.058057937	3.20E-02	3.52E+00	8.80E+00		6.24E-01	-1.60E-03
0		7.26	30250	0	728.38		0.0726	15.41401274					0.091589096	0.058173265	3.34E-02	3.58E+00	8.83E+00		6.17E-01	2.80E-03
0		7.27	30341	0	728.88		0.0727	15.46038217					0.091589096	0.058523792	3.31E-02	3.64E+00	8.86E+00		6.09E-01	-6.00E-04
0		7.27	30292	0	729.38		0.0727	15.43541401					0.092361949	0.058334916	3.40E-02	3.70E+00	8.90E+00		6.02E-01	1.80E-03
0		7.275	30377	0	729.88		0.07275	15.47872611					0.09313735	0.058662753	3.45E-02	3.76E+00	8.93E+00		5.95E-01	1.00E-03
0		7.28	30492	0	730.38		0.0728	15.53732484					0.093915146	0.05910776	3.48E-02	3.81E+00	8.97E+00		5.88E-01	6.00E-04
0		7.285	30565	0	730.88		0.07285	15.57452229					0.09469549	0.059391115	3.53E-02	3.87E+00	9.00E+00		5.81E-01	1.00E-03
0		7.29	30692	0	731.38		0.0729	15.63923567					0.095087204	0.05988569	3.52E-02	3.93E+00	9.04E+00		5.74E-01	-2.00E-04
0		7.2925	30807	0	731.88		0.072925	15.69783439					0.095873943	0.060335303	3.55E-02	3.99E+00	9.07E+00		5.68E-01	6.00E-04
0		7.2975	30952	0	732.38		0.072975	15.77171975					0.096664605	0.060904603	3.58E-02	4.05E+00	9.11E+00		5.62E-01	6.00E-04
0		7.3025	31115	0	732.88		0.073025	15.85477707					0.097459892	0.061547766	3.59E-02	4.12E+00	9.14E+00		5.55E-01	2.00E-04
0		7.3075	31315	0	733.38		0.073075	15.9566879					0.098261268	0.062341538	3.59E-02	4.18E+00	9.18E+00		5.49E-01	0.00E+00
0		7.3125	31593	0	733.88		0.073125	16.09834395					0.099070121	0.063453329	3.56E-02	4.24E+00	9.21E+00		5.43E-01	-6.00E-04
0		7.3175	31902	0	734.38		0.073175	16.25579618					0.099886605	0.064700629	3.52E-02	4.31E+00	9.25E+00		5.37E-01	-8.00E-04
0		7.3225	32192	0	734.88		0.073225	16.40356688					0.100710325	0.065882277	3.48E-02	4.37E+00	9.28E+00		5.31E-01	-8.00E-04
0		7.3275	32470	0	735.38		0.073275	16.54522293					0.101541828	0.067025067	3.45E-02	4.44E+00	9.32E+00		5.25E-01	-6.00E-04
0		7.3325	32803	0	735.88		0.073325	16.71490446					0.102379739	0.068406884	3.40E-02	4.51E+00	9.35E+00		5.19E-01	-1.00E-03
0		7.3375	32973	0	736.38		0.073375	16.80152866					0.104064809	0.069117752	3.49E-02	4.58E+00	9.39E+00		5.13E-01	1.80E-03
0		7.3475	33166	0	736.88		0.073475	16.89987261					0.104911968	0.06992925	3.50E-02	4.65E+00	9.42E+00		5.07E-01	2.00E-04
0		7.3525	33336	0	737.38		0.073525	16.98649682					0.105336898	0.070647965	3.47E-02	4.72E+00	9.46E+00		5.01E-01	-6.00E-04
0		7.355	33378	0	737.88		0.07355	17.00789809					0.106188134	0.070826095	3.54E-02	4.79E+00	9.49E+00		4.96E-01	1.40E-03
0		7.36	33444	0	738.38		0.0736	17.04152866					0.107040134	0.071106468	3.59E-02	4.86E+00	9.53E+00		4.90E-01	1.00E-03
0		7.365	33438	0	738.88		0.07365	17.03847134					0.107892758	0.071080957	3.68E-02	4.93E+00	9.57E+00		4.85E-01	1.80E-03
0		7.37	33493	0	739.38		0.0737	17.06649682					0.108747318	0.071314982	3.74E-02	5.00E+00	9.60E+00		4.80E-01	1.20E-03
0		7.375	33590	0	739.88		0.07375	17.11592357					0.109603803	0.071728655	3.79E-02	5.07E+00	9.64E+00		4.75E-01	1.00E-03
0		7.38	33644	0	740.38		0.0738	17.14343949					0.110462516	0.071959465	3.85E-02	5.15E+00	9.68E+00		4.70E-01	1.20E-03
0		7.385	33765	0	740.88		0.07385	17.20509554					0.111324006	0.072477998	3.88E-02	5.22E+00	9.72E+00		4.66E-01	6.00E-04
0		7.39	33862	0	741.38		0.0739	17.25452229					0.112188427	0.072895025	3.93E-02	5.29E+00	9.76E+00		4.61E-01	1.00E-03
0		7.395	33995	0	741.88		0.07395	17.32229299					0.113056694	0.07346877	3.96E-02	5.36E+00	9.80E+00		4.57E-01	6.00E-04
0		7.4	34164	0	742.38		0.074	17.40840764					0.113929739	0.074201059	3.97E-02	5.44E+00	9.84E+00		4.52E-01	2.00E-04
0		7.405	34370	0	742.88		0.07405	17.5133758					0.114808873	0.075098583	3.97E-02	5.51E+00	9.88E+00		4.48E-01	0.00E+00
0		7.41	34642	0	743.38		0.0741	17.65197452					0.115695025	0.076291929	3.94E-02	5.59E+00	9.92E+00		4.43E-01	-6.00E-04
0		7.415	34921	0	743.88		0.07415	17.79414013					0.116141803	0.077525758	3.86E-02	5.67E+00	9.95E+00		4.39E-01	-1.60E-03
0		7.4175	35223	0	744.38		0.074175	17.94802548					0.117042911	0.078872456	3.82E-02	5.75E+00	9.99E+00		4.35E-01	-8.00E-04
0		7.4225	35514	0	744.88		0.074225	18.09630573					0.117951955	0.080181072	3.78E-02	5.83E+00	1.00E+01		4.30E-01	-8.00E-04
0		7.4275	35846	0	745.38		0.074275	18.26547771					0.118869701	0.081687213	3.72E-02	5.91E+00	1.01E+01		4.26E-01	-1.20E-03
0		7.4325	36197	0	745.88		0.074325	18.44433121					0.119796159	0.08329479	3.65E-02	5.99E+00	1.01E+01		4.22E-01	-1.40E-03
0		7.4375	36530	0	746.38		0.074375	18.61401274					0.12166235	0.084834406	3.68E-02	6.08E+00	1.01E+01		4.17E-01	6.00E-04
0		7.4475	36718	0	746.88		0.074475	18.70980892					0.122598452	0.085709846	3.69E-02	6.16E+00	1.02E+01		4.13E-01	2.00E-04
0		7.4525	36766	0	747.38		0.074525	18.73426752					0.123536096	0.085934083	3.76E-02	6.25E+00	1.02E+01		4.09E-01	1.40E-03
0		7.4575	36839	0	747.88		0.074575	18.77146497					0.124475051	0.086275671	3.82E-02	6.33E+00	1.03E+01		4.05E-01	1.20E-03
0		7.4625	36869	0	748.38		0.074625	18.78675159					0.125414847	0.086416246	3.90E-02	6.42E+00	1.03E+01		4.01E-01	1.60E-03
0		7.4675	36905	0	748.88		0.074675	18.80509554					0.126356108	0.086585087	3.98E-02	6.51E+00	1.03E+01		3.97E-01	1.60E-03
0		7.4725	36984	0	749.38		0.074725	18.84535032					0.127299369	0.086956178	4.03E-02	6.59E+00	1.04E+01		3.93E-01	1.00E-03
0		7.4775	37062	0	749.88		0.074775	18.88509554					0.127772076	0.087323349	4.04E-02	6.68E+00	1.04E+01		3.90E-01	2.00E-04
0		7.48	37153	0	750.38		0.0748	18.93146497					0.128719809	0.087752693	4.10E-02	6.77E+00	1.05E+01		3.86E-01	1.20E-03
0		7.485	37244	0	750.88		0.07485	18.97783439					0.128719809	0.088183091	4.05E-02	6.86E+00	1.05E+01		3.83E-01	-1.00E-03
0		7.485	37395	0	751.38		0.07485	19.05477707					0.129674713	0.088899589	4.08E-02	6.95E+00	1.05E+01		3.79E-01	6.00E-04
0		7.49	37565	0	751.88		0.0749	19.14140127					0.130634395	0.089709713	4.09E-02	7.04E+00	1.06E+01		3.76E-01	2.00E-04
0		7.495	37770	0	752.38		0.07495	19.24585987					0.131600318	0.090691513	4.09E-02	7.13E+00	1.06E+01		3.72E-01	0.00E+00
0		7.5	38055	0	752.88		0.075	19.3910828					0.133547885	0.092065334	4.15E-02	7.22E+00	1.07E+01		3.69E-01	1.20E-03
0		7.51	38387	0	753.38		0.0751	19.56025478					0.134529758	0.093678737	4.09E-02	7.31E+00	1.07E+01		3.66E-01	-1.20E-03
0		7.515	38690	0	753.88		0.07515	19.71464968					0.135519338	0.095163441	4.04E-02	7.41E+00	1.07E+01		3.62E-01	-1.00E-03
0		7.52	38992	0	754.38		0.0752	19.86853503					0.135519338	0.096654862	3.89E-02	7.50E+00	1.08E+01		3.59E-01	-3.00E-03
0		7.52	39343	0	754.88		0.0752	20.04738854					0.137533783	0.098402838	3.91E-02	7.60E+00	1.08E+01		3.56E-01	4.00E-04
0		7.53	39724	0	755.38		0.0753	20.24152866					0.137533783	0.100317945	3.72E-02	7.70E+00	1.09E+01		3.52E-01	-3.80E-03
0		7.53	39743	0	755.88		0.0753	20.25121019					0.13854749	0.100413932	3.81E-02	7.80E+00	1.09E+01		3.49E-01	1.80E-03
0		7.535	39833	0	756.38		0.07535	20.29707006					0.13854749	0.100869232	3.77E-02	7.90E+00	1.09E+01		3.46E-01	-8.00E-04
0		7.535	39985	0	756.88		0.07535	20.37452229					0.140080548	0.10164052	3.84E-02	8.01E+00	1.10E+01		3.43E-01	1.40E-03
0		7.5425	40245	0	757.38		0.075425	20.50700637					0.141108204	0.102966641	3.81E-02	8.11E+00	1.10E+01		3.39E-01	-6.00E-04
0		7.5475	40426	0	757.88		0.075475	20.59923567					0.143174446	0.103894899	3.93E-02	8.21E+00	1.10E+01		3.36E-01	2.40E-03
0		7.5575	40674	0	758.38		0.075575	20.7256051					0.145252866	0.10517353	4.01E-02	8.32E+00	1.11E+01		3.33E-01	1.60E-03
0		7.5675	40904	0	758.88		0.075675	20.84280255					0.146295707	0.106366346	3.99E-02	8.42E+00	1.11E+01		3.30E-01	-4.00E-04
0		7.5725	40959	0	759.38		0.075725	20.87082803					0.147341019	0.106652581	4.07E-02	8.53E+00	1.12E+01		3.27E-01	1.60E-03
0		7.5775	41098	0	759.88		0.075775	20.94165605					0.148388561	0.10737769	4.10E-02	8.64E+00	1.12E+01		3.24E-01	6.00E-04
0		7.5825	41134	0	760.38		0.075825	20.96					0.149439032	0.107565888	4.19E-02	8.75E+00	1.13E+01		3.22E-01	1.80E-03
0		7.5875	41328	0	760.88		0.075875	21.0588535					0.150494739	0.108582905	4.19E-02	8.85E+00	1.13E+01		3.19E-01	0.00E+00
0		7.5925	41545	0	761.38		0.075925	21.16942675					0.15155507	0.109726166	4.18E-02	8.96E+00	1.13E+01		3.16E-01	-2.00E-04
0		7.5975	41691	0	761.88		0.075975	21.24382166					0.152620268	0.110498735	4.21E-02	9.08E+00	1.14E+01		3.13E-01	6.00E-04
0		7.6025	41927	0	762.38		0.076025	21.36407643					0.153155911	0.111753274	4.14E-02	9.19E+00	1.14E+01		3.11E-01	-1.40E-03
0		7.605	42169	0	762.88		0.07605	21.48738854					0.154233669	0.113047063	4.12E-02	9.30E+00	1.15E+01		3.08E-01	-4.00E-04
0		7.61	42435	0	763.38		0.0761	21.62292994					0.155318586	0.114477752	4.08E-02	9.41E+00	1.15E+01		3.05E-01	-8.00E-04
0		7.615	42731	0	763.88		0.07615	21.77375796					0.155318586	0.116080372	3.92E-02	9.53E+00	1.15E+01		3.03E-01	-3.20E-03
0		7.615	43070	0	764.38		0.07615	21.94649682					0.156421847	0.117929491	3.85E-02	9.65E+00	1.16E+01		3.00E-01	-1.40E-03
0		7.62	43536	0	764.88		0.0762	22.18394904					0.158649796	0.120495195	3.82E-02	9.77E+00	1.16E+01		2.97E-01	-6.00E-04
0		7.63	43911	0	765.38		0.0763	22.37503185					0.15977279	0.12257992	3.72E-02	9.89E+00	1.17E+01		2.95E-01	-2.00E-03
0		7.635	44244	0	765.88		0.07635	22.54471338					0.162033121	0.124446145	3.76E-02	1.00E+01	1.17E+01		2.92E-01	8.00E-04
0		7.645	44474	0	766.38		0.07645	22.66191083					0.163166904	0.125743361	3.74E-02	1.01E+01	1.17E+01		2.89E-01	-4.00E-04
0		7.65	44528	0	766.88		0.0765	22.68942675					0.164302382	0.126048899	3.83E-02	1.03E+01	1.18E+01		2.86E-01	1.80E-03
0		7.655	44607	0	767.38		0.07655	22.72968153					0.165440331	0.126496559	3.89E-02	1.04E+01	1.18E+01		2.84E-01	1.20E-03
0		7.66	44722	0	767.88		0.0766	22.78828025					0.166581057	0.127149634	3.94E-02	1.05E+01	1.18E+01		2.81E-01	1.00E-03
0		7.665	44825	0	768.38		0.07665	22.84076433					0.167151535	0.127735989	3.94E-02	1.06E+01	1.19E+01		2.79E-01	0.00E+00
0		7.6675	44740	0	768.88		0.076675	22.79745223					0.167151535	0.127252007	3.99E-02	1.08E+01	1.19E+01		2.77E-01	1.00E-03
0		7.6675	44722	0	769.38		0.076675	22.78828025					0.168292796	0.127149634	4.11E-02	1.09E+01	1.20E+01		2.74E-01	2.40E-03
0		7.6725	44867	0	769.88		0.076725	22.86216561					0.169436363	0.127975473	4.15E-02	1.10E+01	1.20E+01		2.72E-01	8.00E-04
0		7.6775	44903	0	770.38		0.076775	22.88050955					0.170582236	0.128180923	4.24E-02	1.12E+01	1.20E+01		2.70E-01	1.80E-03
0		7.6825	45048	0	770.88		0.076825	22.9543949					0.171732274	0.129010099	4.27E-02	1.13E+01	1.21E+01		2.68E-01	6.00E-04
0		7.6875	45230	0	771.38		0.076875	23.04713376					0.172887637	0.130054641	4.28E-02	1.14E+01	1.21E+01		2.66E-01	2.00E-04
0		7.6925	45466	0	771.88		0.076925	23.16738854					0.174049624	0.131415374	4.26E-02	1.16E+01	1.22E+01		2.64E-01	-4.00E-04
0		7.6975	45750	0	772.38		0.076975	23.31210191					0.175219395	0.133062254	4.22E-02	1.17E+01	1.22E+01		2.61E-01	-8.00E-04
0		7.7025	46077	0	772.88		0.077025	23.47872611					0.176397726	0.134971188	4.14E-02	1.18E+01	1.23E+01		2.59E-01	-1.60E-03
0		7.7075	46422	0	773.38		0.077075	23.65452229					0.177584682	0.136999939	4.06E-02	1.20E+01	1.23E+01		2.57E-01	-1.60E-03
0		7.7125	46754	0	773.88		0.077125	23.82369427					0.178780962	0.138966534	3.98E-02	1.21E+01	1.23E+01		2.55E-01	-1.60E-03
0		7.7175	47154	0	774.38		0.077175	24.02751592					0.179987191	0.141354539	3.86E-02	1.22E+01	1.24E+01		2.53E-01	-2.40E-03
0		7.7225	47535	0	774.88		0.077225	24.22165605					0.181809127	0.143648031	3.82E-02	1.24E+01	1.24E+01		2.51E-01	-8.00E-04
0		7.73	47813	0	775.38		0.0773	24.3633121					0.183029459	0.145333144	3.77E-02	1.25E+01	1.25E+01		2.49E-01	-1.00E-03
0		7.735	47983	0	775.88		0.07735	24.44993631					0.184251102	0.14636845	3.79E-02	1.27E+01	1.25E+01		2.46E-01	4.00E-04
0		7.74	47916	0	776.38		0.0774	24.41579618					0.185471892	0.145959979	3.95E-02	1.28E+01	1.25E+01		2.44E-01	3.20E-03
0		7.745	47916	0	776.88		0.07745	24.41579618					0.186691522	0.145959979	4.07E-02	1.30E+01	1.26E+01		2.42E-01	2.40E-03
0		7.75	47825	0	777.38		0.0775	24.36942675					0.187909153	0.145406104	4.25E-02	1.31E+01	1.26E+01		2.41E-01	3.60E-03
0		7.755	47759	0	777.88		0.07755	24.33579618					0.189126172	0.145005051	4.41E-02	1.33E+01	1.27E+01		2.39E-01	3.20E-03
0		7.76	47777	0	778.38		0.0776	24.34496815					0.190342643	0.145114374	4.52E-02	1.34E+01	1.27E+01		2.37E-01	2.20E-03
0		7.765	47716	0	778.88		0.07765	24.31388535					0.191558185	0.144744056	4.68E-02	1.35E+01	1.28E+01		2.35E-01	3.20E-03
0		7.77	47704	0	779.38		0.0777	24.3077707					0.192773115	0.144671263	4.81E-02	1.37E+01	1.28E+01		2.34E-01	2.60E-03
0		7.775	47668	0	779.88		0.07775	24.28942675					0.193988439	0.144452992	4.95E-02	1.38E+01	1.28E+01		2.32E-01	2.80E-03
0		7.78	47735	0	780.38		0.0778	24.32356688					0.195205764	0.144859351	5.03E-02	1.40E+01	1.29E+01		2.31E-01	1.60E-03
0		7.785	47825	0	780.88		0.07785	24.36942675					0.196426478	0.145406104	5.10E-02	1.41E+01	1.30E+01		2.29E-01	1.40E-03
0		7.79	48001	0	781.38		0.0779	24.45910828					0.197039573	0.146478286	5.06E-02	1.43E+01	1.30E+01		2.28E-01	-8.00E-04
0		7.7925	48255	0	781.88		0.077925	24.58853503					0.198272159	0.148032584	5.02E-02	1.44E+01	1.31E+01		2.26E-01	-8.00E-04
0		7.7975	48503	0	782.38		0.077975	24.71490446					0.199506592	0.14955808	4.99E-02	1.46E+01	1.31E+01		2.25E-01	-6.00E-04
0		7.8025	48400	0	782.88		0.078025	24.66242038					0.200735013	0.148923558	5.18E-02	1.47E+01	1.32E+01		2.23E-01	3.80E-03
0		7.8075	48031	0	783.38		0.078075	24.4743949					0.201959739	0.146661437	5.53E-02	1.49E+01	1.32E+01		2.22E-01	7.00E-03
0		7.8125	48110	0	783.88		0.078125	24.51464968					0.203188936	0.147144283	5.60E-02	1.50E+01	1.33E+01		2.21E-01	1.40E-03
0		7.8175	48382	0	784.38		0.078175	24.65324841					0.204425764	0.148812809	5.56E-02	1.52E+01	1.33E+01		2.20E-01	-8.00E-04
0		7.8225	48709	0	784.88		0.078225	24.81987261					0.20691328	0.150831172	5.61E-02	1.53E+01	1.34E+01		2.18E-01	1.00E-03
0		7.8325	48926	0	785.38		0.078325	24.93044586					0.208160121	0.15217808	5.60E-02	1.55E+01	1.34E+01		2.17E-01	-2.00E-04
0		7.8375	48951	0	785.88		0.078375	24.94318471					0.209408045	0.152333639	5.71E-02	1.56E+01	1.35E+01		2.16E-01	2.20E-03
0		7.8425	49011	0	786.38		0.078425	24.97375796					0.210655968	0.152707303	5.79E-02	1.58E+01	1.35E+01		2.15E-01	1.60E-03
0		7.8475	48951	0	786.88		0.078475	24.94318471					0.21190328	0.152333639	5.96E-02	1.59E+01	1.36E+01		2.14E-01	3.40E-03
0		7.8525	48963	0	787.38		0.078525	24.94929936					0.212527357	0.152408335	6.01E-02	1.61E+01	1.37E+01		2.13E-01	1.00E-03
0		7.855	49017	0	787.88		0.07855	24.97681529					0.213776822	0.152744695	6.10E-02	1.62E+01	1.37E+01		2.12E-01	1.80E-03
0		7.86	49066	0	788.38		0.0786	25.00178344					0.215028529	0.153050231	6.20E-02	1.64E+01	1.38E+01		2.11E-01	2.00E-03
0		7.865	49193	0	788.88		0.07865	25.06649682					0.216282924	0.153843551	6.24E-02	1.65E+01	1.39E+01		2.10E-01	8.00E-04
0		7.87	49277	0	789.38		0.0787	25.10929936					0.217539548	0.154369394	6.32E-02	1.67E+01	1.39E+01		2.09E-01	1.60E-03
0		7.875	49368	0	789.88		0.07875	25.15566879					0.218797408	0.15494007	6.39E-02	1.68E+01	1.40E+01		2.08E-01	1.40E-03
0		7.88	49374	0	790.38		0.0788	25.15872611					0.22005565	0.154977733	6.51E-02	1.70E+01	1.40E+01		2.07E-01	2.40E-03
0		7.885	49398	0	790.88		0.07885	25.17095541					0.221315357	0.155128435	6.62E-02	1.71E+01	1.41E+01		2.06E-01	2.20E-03
0		7.89	49489	0	791.38		0.0789	25.21732484					0.222577688	0.15570051	6.69E-02	1.73E+01	1.42E+01		2.05E-01	1.40E-03
0		7.895	49604	0	791.88		0.07895	25.27592357					0.22384472	0.156424969	6.74E-02	1.75E+01	1.42E+01		2.04E-01	1.00E-03
0		7.9	49858	0	792.38		0.079	25.40535032					0.225118529	0.158031036	6.71E-02	1.76E+01	1.43E+01		2.03E-01	-6.00E-04
0		7.905	50136	0	792.88		0.07905	25.54700637					0.226400121	0.159798259	6.66E-02	1.78E+01	1.44E+01		2.02E-01	-1.00E-03
0		7.91	50469	0	793.38		0.0791	25.7166879					0.227690656	0.161928047	6.58E-02	1.79E+01	1.44E+01		2.01E-01	-1.60E-03
0		7.915	50838	0	793.88		0.07915	25.90471338					0.228340739	0.164304551	6.40E-02	1.81E+01	1.45E+01		2.00E-01	-3.60E-03
0		7.9175	51225	0	794.38		0.079175	26.10191083					0.229649389	0.166815582	6.28E-02	1.83E+01	1.46E+01		1.99E-01	-2.40E-03
0		7.9225	51504	0	794.88		0.079225	26.24407643					0.232276115	0.168637672	6.36E-02	1.84E+01	1.46E+01		1.98E-01	1.60E-03
0		7.9325	51595	0	795.38		0.079325	26.29044586					0.233590548	0.169234115	6.44E-02	1.86E+01	1.47E+01		1.97E-01	1.60E-03
0		7.9375	51588	0	795.88		0.079375	26.28687898					0.234877146	0.169188197	6.57E-02	1.88E+01	1.48E+01		1.97E-01	2.60E-03
0		7.9425	49410	0	796.38		0.079425	25.17707006					0.236119592	0.155203813	8.09E-02	1.89E+01	1.48E+01		1.96E-01	3.04E-02
0		7.9475	48122	0	796.88		0.079475	24.52076433					0.236119592	0.147217696	8.89E-02	1.91E+01	1.49E+01		1.96E-01	1.60E-02
0		7.9475	47704	0	797.38		0.079475	24.3077707					0.237334446	0.144671263	9.27E-02	1.92E+01	1.50E+01		1.95E-01	7.60E-03
0		7.9525	47662	0	797.88		0.079525	24.28636943					0.238548917	0.144416629	9.41E-02	1.94E+01	1.51E+01		1.95E-01	2.80E-03
0		7.9575	47674	0	798.38		0.079575	24.29248408					0.240980178	0.144489359	9.65E-02	1.95E+01	1.52E+01		1.95E-01	4.80E-03
0		7.9675	47753	0	798.88		0.079675	24.33273885					0.240980178	0.144968619	9.60E-02	1.97E+01	1.53E+01		1.95E-01	-1.00E-03
0		7.9675	47813	0	799.38		0.079675	24.3633121					0.242200115	0.145333144	9.69E-02	1.98E+01	1.54E+01		1.95E-01	1.80E-03
0		7.9725	47952	0	799.88		0.079725	24.43414013					0.243424217	0.146179385	9.72E-02	2.00E+01	1.55E+01		1.94E-01	6.00E-04
0		7.9775	48140	0	800.38		0.079775	24.52993631					0.24403893	0.14732785	9.67E-02	2.01E+01	1.56E+01		1.94E-01	-1.00E-03
0		7.98	48370	0	800.88		0.0798	24.64713376					0.245274904	0.148738999	9.65E-02	2.02E+01	1.57E+01		1.94E-01	-4.00E-04
0		7.985	48654	0	801.38		0.07985	24.79184713					0.246517962	0.150490741	9.60E-02	2.04E+01	1.58E+01		1.94E-01	-1.00E-03
0		7.99	48926	0	801.88		0.0799	24.93044586					0.247766803	0.15217808	9.56E-02	2.06E+01	1.59E+01		1.93E-01	-8.00E-04
0		7.995	49108	0	802.38		0.07995	25.02318471					0.249019197	0.153312362	9.57E-02	2.07E+01	1.60E+01		1.93E-01	2.00E-04
0		8	49205	0	802.88		0.08	25.07261146					0.250275834	0.153918617	9.64E-02	2.09E+01	1.61E+01		1.93E-01	1.40E-03
0		8.005	49441	0	803.38		0.08005	25.19286624					0.252799427	0.155398625	9.74E-02	2.10E+01	1.62E+01		1.93E-01	2.00E-03
0		8.015	49610	0	803.88		0.08015	25.27898089					0.254064994	0.156462813	9.76E-02	2.12E+01	1.63E+01		1.92E-01	4.00E-04
0		8.02	49737	0	804.38		0.0802	25.34369427					0.256599975	0.157264918	9.93E-02	2.13E+01	1.64E+01		1.92E-01	3.40E-03
0		8.03	49761	0	804.88		0.0803	25.35592357					0.257864611	0.157416727	1.00E-01	2.15E+01	1.65E+01		1.92E-01	1.40E-03
0		8.035	49513	0	805.38		0.08035	25.22955414					0.259119159	0.155851563	1.03E-01	2.16E+01	1.66E+01		1.92E-01	6.00E-03
0		8.04	48969	0	805.88		0.0804	24.95235669					0.259735841	0.15244569	1.07E-01	2.18E+01	1.67E+01		1.91E-01	8.00E-03
0		8.0425	47850	0	806.38		0.080425	24.38216561					0.259735841	0.145558162	1.14E-01	2.19E+01	1.68E+01		1.91E-01	1.40E-02
0		8.0425	47305	0	806.88		0.080425	24.1044586					0.260937446	0.1422613	1.19E-01	2.21E+01	1.69E+01		1.92E-01	1.00E-02
0		8.0475	47021	0	807.38		0.080475	23.95974522					0.262133662	0.14055827	1.22E-01	2.22E+01	1.70E+01		1.92E-01	6.00E-03
0		8.0525	46882	0	807.88		0.080525	23.8889172					0.263328108	0.139728482	1.24E-01	2.24E+01	1.72E+01		1.92E-01	4.00E-03
0		8.0575	46882	0	808.38		0.080575	23.8889172					0.264522465	0.139728482	1.25E-01	2.25E+01	1.73E+01		1.92E-01	2.00E-03
0		8.0625	46875	0	808.88		0.080625	23.88535032					0.265716975	0.139686759	1.26E-01	2.26E+01	1.74E+01		1.92E-01	2.00E-03
0		8.0675	46894	0	809.38		0.080675	23.89503185					0.266911726	0.139800021	1.27E-01	2.28E+01	1.75E+01		1.93E-01	2.00E-03
0		8.0725	46894	0	809.88		0.080725	23.89503185					0.268107089	0.139800021	1.28E-01	2.29E+01	1.77E+01		1.93E-01	2.00E-03
0		8.0775	46942	0	810.38		0.080775	23.91949045					0.269299675	0.140086362	1.29E-01	2.31E+01	1.78E+01		1.93E-01	2.00E-03
0		8.0825	46676	0	810.88		0.080825	23.78394904					0.27048486	0.138503243	1.32E-01	2.32E+01	1.79E+01		1.93E-01	6.00E-03
0		8.0875	46361	0	811.38		0.080875	23.62343949					0.271666261	0.136640131	1.35E-01	2.33E+01	1.81E+01		1.94E-01	6.00E-03
0		8.0925	46379	0	811.88		0.080925	23.63261146					0.272849586	0.136746255	1.36E-01	2.35E+01	1.82E+01		1.94E-01	2.00E-03
0		8.0975	46512	0	812.38		0.080975	23.70038217					0.274037535	0.137531668	1.37E-01	2.36E+01	1.83E+01		1.94E-01	2.00E-03
0		8.1025	46742	0	812.88		0.081025	23.81757962					0.275827904	0.138895208	1.37E-01	2.37E+01	1.85E+01		1.95E-01	0.00E+00
0		8.11	46954	0	813.38		0.0811	23.9256051					0.277024885	0.140157993	1.37E-01	2.39E+01	1.86E+01		1.95E-01	0.00E+00
0		8.115	47009	0	813.88		0.08115	23.95363057					0.278217866	0.140486536	1.38E-01	2.40E+01	1.88E+01		1.95E-01	2.00E-03
0		8.12	46640	0	814.38		0.0812	23.7656051					0.27940128	0.138289677	1.41E-01	2.42E+01	1.89E+01		1.95E-01	6.00E-03
0		8.125	46258	0	814.88		0.08125	23.57095541					0.281752847	0.13603366	1.46E-01	2.43E+01	1.90E+01		1.96E-01	1.00E-02
0		8.135	46041	0	815.38		0.08135	23.46038217					0.281752847	0.134760364	1.47E-01	2.44E+01	1.92E+01		1.96E-01	2.00E-03
0		8.135	45738	0	815.88		0.08135	23.30598726					0.282916605	0.13299246	1.50E-01	2.46E+01	1.93E+01		1.97E-01	6.00E-03
0		8.14	45617	0	816.38		0.0814	23.24433121					0.284078287	0.132289727	1.52E-01	2.47E+01	1.95E+01		1.97E-01	4.00E-03
0		8.145	45575	0	816.88		0.08145	23.22292994					0.285239127	0.132046239	1.53E-01	2.48E+01	1.96E+01		1.98E-01	2.00E-03
0		8.15	45551	0	817.38		0.0815	23.21070064					0.286399968	0.131907203	1.54E-01	2.50E+01	1.98E+01		1.98E-01	2.00E-03
0		8.155	45575	0	817.88		0.08155	23.22292994					0.287561497	0.132046239	1.56E-01	2.51E+01	2.00E+01		1.99E-01	4.00E-03
0		8.16	45605	0	818.38		0.0816	23.23821656					0.288724796	0.132220136	1.57E-01	2.52E+01	2.01E+01		1.99E-01	2.00E-03
0		8.165	45714	0	818.88		0.08165	23.29375796					0.289307834	0.132852927	1.56E-01	2.54E+01	2.03E+01		2.00E-01	-2.00E-03
0		8.1675	45823	0	819.38		0.081675	23.34929936					0.29047707	0.133487229	1.57E-01	2.55E+01	2.04E+01		2.00E-01	2.00E-03
0		8.1725	45962	0	819.88		0.081725	23.42012739					0.291649541	0.1342983	1.57E-01	2.56E+01	2.06E+01		2.01E-01	0.00E+00
0		8.1775	46077	0	820.38		0.081775	23.47872611					0.292826025	0.134971188	1.58E-01	2.58E+01	2.07E+01		2.01E-01	2.00E-03
0		8.1825	46277	0	820.88		0.081825	23.58063694					0.294007363	0.136145432	1.58E-01	2.59E+01	2.09E+01		2.02E-01	0.00E+00
0		8.1875	46458	0	821.38		0.081875	23.67286624					0.29519386	0.137212507	1.58E-01	2.60E+01	2.11E+01		2.02E-01	0.00E+00
0		8.1925	46682	0	821.88		0.081925	23.78700637					0.296386904	0.138538853	1.58E-01	2.62E+01	2.12E+01		2.03E-01	0.00E+00
0		8.1975	46972	0	822.38		0.081975	23.93477707					0.297587885	0.140265474	1.57E-01	2.63E+01	2.14E+01		2.03E-01	-2.00E-03
0		8.2025	47305	0	822.88		0.082025	24.1044586					0.298797427	0.1422613	1.57E-01	2.65E+01	2.15E+01		2.03E-01	0.00E+00
0		8.2075	47644	0	823.38		0.082075	24.27719745					0.301229605	0.144307569	1.57E-01	2.66E+01	2.17E+01		2.04E-01	0.00E+00
0		8.2175	47819	0	823.88		0.082175	24.36636943					0.302448701	0.145369621	1.57E-01	2.68E+01	2.18E+01		2.04E-01	0.00E+00
0		8.2225	47880	0	824.38		0.082225	24.39745223					0.303669185	0.145740738	1.58E-01	2.69E+01	2.20E+01		2.04E-01	2.00E-03
0		8.2275	47928	0	824.88		0.082275	24.42191083					0.304279191	0.146033096	1.58E-01	2.70E+01	2.22E+01		2.05E-01	0.00E+00
0		8.23	47843	0	825.38		0.0823	24.37859873					0.305498121	0.145515578	1.60E-01	2.72E+01	2.23E+01		2.05E-01	4.00E-03
0		8.235	47843	0	825.88		0.08235	24.37859873					0.306717904	0.145515578	1.61E-01	2.73E+01	2.25E+01		2.06E-01	2.00E-03
0		8.24	47910	0	826.38		0.0824	24.41273885					0.307939318	0.145923427	1.62E-01	2.75E+01	2.26E+01		2.06E-01	2.00E-03
0		8.245	47971	0	826.88		0.08245	24.44382166					0.309162885	0.146295249	1.63E-01	2.76E+01	2.28E+01		2.06E-01	2.00E-03
0		8.25	48079	0	827.38		0.0825	24.4988535					0.31038914	0.146954717	1.63E-01	2.78E+01	2.30E+01		2.07E-01	0.00E+00
0		8.255	48182	0	827.88		0.08255	24.55133758					0.31161872	0.147585036	1.64E-01	2.79E+01	2.31E+01		2.07E-01	2.00E-03
0		8.26	48340	0	828.38		0.0826	24.63184713					0.312852465	0.148554555	1.64E-01	2.81E+01	2.33E+01		2.07E-01	0.00E+00
0		8.265	48509	0	828.88		0.08265	24.71796178					0.314091522	0.149595084	1.64E-01	2.82E+01	2.35E+01		2.08E-01	0.00E+00
0		8.27	48757	0	829.38		0.0827	24.84433121					0.315337127	0.15112859	1.64E-01	2.84E+01	2.36E+01		2.08E-01	0.00E+00
0		8.275	49023	0	829.88		0.08275	24.97987261					0.316590134	0.152782091	1.64E-01	2.85E+01	2.38E+01		2.08E-01	0.00E+00
0		8.28	49338	0	830.38		0.0828	25.14038217					0.317851229	0.154751819	1.63E-01	2.87E+01	2.39E+01		2.09E-01	-2.00E-03
0		8.285	49658	0	830.88		0.08285	25.30343949					0.319119879	0.15676573	1.62E-01	2.88E+01	2.41E+01		2.09E-01	-2.00E-03
0		8.29	49931	0	831.38		0.0829	25.44254777					0.319758102	0.158494139	1.61E-01	2.90E+01	2.43E+01		2.09E-01	-2.00E-03
0		8.2925	50270	0	831.88		0.082925	25.61528662					0.321043019	0.160653596	1.60E-01	2.92E+01	2.44E+01		2.10E-01	-2.00E-03
0		8.2975	50596	0	832.38		0.082975	25.78140127					0.322336025	0.162744023	1.60E-01	2.93E+01	2.46E+01		2.10E-01	0.00E+00
0		8.3025	50905	0	832.88		0.083025	25.9388535					0.324934217	0.164737914	1.60E-01	2.95E+01	2.48E+01		2.10E-01	0.00E+00
0		8.3125	51074	0	833.38		0.083125	26.02496815					0.326234854	0.16583356	1.60E-01	2.96E+01	2.49E+01		2.10E-01	0.00E+00
0		8.3175	51026	0	833.88		0.083175	26.00050955					0.327533873	0.165522001	1.62E-01	2.98E+01	2.51E+01		2.10E-01	4.00E-03
0		8.3225	50947	0	834.38		0.083225	25.96025478					0.32883065	0.165009866	1.64E-01	3.00E+01	2.52E+01		2.10E-01	4.00E-03
0		8.3275	50850	0	834.88		0.083275	25.91082803					0.330122955	0.164382127	1.66E-01	3.01E+01	2.54E+01		2.11E-01	4.00E-03
0		8.3325	50596	0	835.38		0.083325	25.78140127					0.331409096	0.162744023	1.69E-01	3.03E+01	2.56E+01		2.11E-01	6.00E-03
0		8.3375	50366	0	835.88		0.083375	25.66420382					0.332689924	0.161267778	1.71E-01	3.05E+01	2.57E+01		2.11E-01	4.00E-03
0		8.3425	50179	0	836.38		0.083425	25.5689172					0.332689924	0.160072484	1.73E-01	3.06E+01	2.59E+01		2.12E-01	4.00E-03
0		8.3425	50088	0	836.88		0.083425	25.52254777					0.33524172	0.159492425	1.76E-01	3.08E+01	2.61E+01		2.12E-01	6.00E-03
0		8.3525	50070	0	837.38		0.083525	25.5133758					0.33524172	0.159377813	1.76E-01	3.09E+01	2.63E+01		2.12E-01	0.00E+00
0		8.3525	50082	0	837.88		0.083525	25.51949045					0.335880325	0.159454216	1.76E-01	3.11E+01	2.64E+01		2.13E-01	0.00E+00
0		8.355	50179	0	838.38		0.08355	25.5689172					0.337160083	0.160072484	1.77E-01	3.13E+01	2.66E+01		2.13E-01	2.00E-03
0		8.36	50282	0	838.88		0.0836	25.62140127					0.338443841	0.160730304	1.78E-01	3.14E+01	2.68E+01		2.13E-01	2.00E-03
0		8.365	50493	0	839.38		0.08365	25.7289172					0.339733217	0.16208209	1.78E-01	3.16E+01	2.70E+01		2.14E-01	0.00E+00
0		8.37	50723	0	839.88		0.0837	25.84611465					0.342324783	0.163562049	1.79E-01	3.18E+01	2.72E+01		2.14E-01	2.00E-03
0		8.38	50996	0	840.38		0.0838	25.98522293					0.343624121	0.165327426	1.78E-01	3.19E+01	2.73E+01		2.14E-01	-2.00E-03
0		8.385	51002	0	840.88		0.08385	25.98828025					0.343624121	0.165366332	1.78E-01	3.21E+01	2.75E+01		2.14E-01	0.00E+00
0		8.385	51171	0	841.38		0.08385	26.0743949					0.34623928	0.166464062	1.80E-01	3.22E+01	2.77E+01		2.15E-01	4.00E-03
0		8.395	51474	0	841.88		0.08395	26.22878981					0.347554873	0.168441274	1.79E-01	3.24E+01	2.79E+01		2.15E-01	-2.00E-03
0		8.4	51800	0	842.38		0.084	26.39490446					0.348877777	0.170581606	1.78E-01	3.26E+01	2.81E+01		2.15E-01	-2.00E-03
0		8.405	52048	0	842.88		0.08405	26.52127389					0.351533777	0.172218884	1.79E-01	3.28E+01	2.82E+01		2.15E-01	2.00E-03
0		8.415	52200	0	843.38		0.08415	26.59872611					0.352199089	0.173226243	1.79E-01	3.29E+01	2.84E+01		2.16E-01	0.00E+00
0		8.4175	52254	0	843.88		0.084175	26.62624204					0.353530096	0.173584827	1.80E-01	3.31E+01	2.86E+01		2.16E-01	2.00E-03
0		8.4225	52230	0	844.38		0.084225	26.61401274					0.353530096	0.173425411	1.80E-01	3.33E+01	2.88E+01		2.16E-01	0.00E+00
0		8.4225	52206	0	844.88		0.084225	26.60178344					0.354860185	0.173266067	1.82E-01	3.35E+01	2.90E+01		2.16E-01	4.00E-03
0		8.4275	52206	0	845.38		0.084275	26.60178344					0.35619058	0.173266067	1.83E-01	3.36E+01	2.91E+01		2.17E-01	2.00E-03
0		8.4325	52230	0	845.88		0.084325	26.61401274					0.357522045	0.173425411	1.84E-01	3.38E+01	2.93E+01		2.17E-01	2.00E-03
0		8.4375	52290	0	846.38		0.084375	26.64458599					0.358855204	0.17382409	1.85E-01	3.40E+01	2.95E+01		2.17E-01	2.00E-03
0		8.4425	52363	0	846.88		0.084425	26.68178344					0.360190758	0.174309766	1.86E-01	3.41E+01	2.97E+01		2.17E-01	2.00E-03
0		8.4475	52478	0	847.38		0.084475	26.74038217					0.36152993	0.175076248	1.86E-01	3.43E+01	2.99E+01		2.18E-01	0.00E+00
0		8.4525	52647	0	847.88		0.084525	26.82649682					0.362874108	0.176205694	1.87E-01	3.45E+01	3.01E+01		2.18E-01	2.00E-03
0		8.4575	52871	0	848.38		0.084575	26.94063694					0.364225229	0.177708307	1.87E-01	3.47E+01	3.02E+01		2.18E-01	0.00E+00
0		8.4625	53192	0	848.88		0.084625	27.10420382					0.365584834	0.179872727	1.86E-01	3.49E+01	3.04E+01		2.18E-01	-2.00E-03
0		8.4675	53537	0	849.38		0.084675	27.28					0.366952987	0.182213581	1.85E-01	3.50E+01	3.06E+01		2.18E-01	-2.00E-03
0		8.4725	53863	0	849.88		0.084725	27.44611465					0.368329994	0.184439424	1.84E-01	3.52E+01	3.08E+01		2.19E-01	-2.00E-03
0		8.4775	54232	0	850.38		0.084775	27.63414013					0.369023159	0.186975164	1.82E-01	3.54E+01	3.10E+01		2.19E-01	-4.00E-03
0		8.48	54595	0	850.88		0.0848	27.81910828					0.370419516	0.189486564	1.81E-01	3.56E+01	3.12E+01		2.19E-01	-2.00E-03
0		8.485	55019	0	851.38		0.08485	28.03515924					0.373233045	0.192441204	1.81E-01	3.58E+01	3.13E+01		2.19E-01	0.00E+00
0		8.495	55412	0	851.88		0.08495	28.23541401					0.37464851	0.195200233	1.79E-01	3.60E+01	3.15E+01		2.19E-01	-4.00E-03
0		8.5	55702	0	852.38		0.085	28.38318471					0.376070522	0.197248749	1.79E-01	3.62E+01	3.17E+01		2.19E-01	0.00E+00
0		8.505	55926	0	852.88		0.08505	28.49732484					0.378923796	0.198838371	1.80E-01	3.64E+01	3.19E+01		2.19E-01	2.00E-03
0		8.515	56065	0	853.38		0.08515	28.56815287					0.378923796	0.199827996	1.79E-01	3.66E+01	3.21E+01		2.19E-01	-2.00E-03
0		8.515	55999	0	853.88		0.08515	28.53452229					0.380350446	0.199357796	1.81E-01	3.68E+01	3.22E+01		2.19E-01	4.00E-03
0		8.52	55993	0	854.38		0.0852	28.53146497					0.381777554	0.199315078	1.82E-01	3.70E+01	3.24E+01		2.19E-01	2.00E-03
0		8.525	56035	0	854.88		0.08525	28.55286624					0.383206204	0.1996142	1.84E-01	3.72E+01	3.26E+01		2.19E-01	4.00E-03
0		8.53	56114	0	855.38		0.0853	28.59312102					0.384636866	0.200177442	1.84E-01	3.74E+01	3.28E+01		2.19E-01	0.00E+00
0		8.535	56193	0	855.88		0.08535	28.6333758					0.386069911	0.200741478	1.85E-01	3.76E+01	3.30E+01		2.19E-01	2.00E-03
0		8.54	56301	0	856.38		0.0854	28.68840764					0.386787739	0.201513848	1.85E-01	3.78E+01	3.32E+01		2.19E-01	0.00E+00
0		8.5425	56398	0	856.88		0.085425	28.73783439					0.388226949	0.202208816	1.86E-01	3.80E+01	3.34E+01		2.19E-01	2.00E-03
0		8.5475	56580	0	857.38		0.085475	28.83057325					0.389671637	0.203516004	1.86E-01	3.82E+01	3.35E+01		2.20E-01	0.00E+00
0		8.5525	56828	0	857.88		0.085525	28.95694268					0.391123255	0.205304006	1.86E-01	3.84E+01	3.37E+01		2.20E-01	0.00E+00
0		8.5575	57124	0	858.38		0.085575	29.1077707					0.392582809	0.20744831	1.85E-01	3.86E+01	3.39E+01		2.20E-01	-2.00E-03
0		8.5625	57451	0	858.88		0.085625	29.2743949					0.394050376	0.209830137	1.84E-01	3.88E+01	3.41E+01		2.20E-01	-2.00E-03
0		8.5675	57753	0	859.38		0.085675	29.42828025					0.395526414	0.212041944	1.83E-01	3.90E+01	3.43E+01		2.20E-01	-2.00E-03
0		8.5725	58116	0	859.88		0.085725	29.61324841					0.397011943	0.214715853	1.82E-01	3.92E+01	3.45E+01		2.20E-01	-2.00E-03
0		8.5775	58498	0	860.38		0.085775	29.80789809					0.398507955	0.21754781	1.81E-01	3.95E+01	3.46E+01		2.19E-01	-2.00E-03
0		8.5825	58939	0	860.88		0.085825	30.03261146					0.400014834	0.220840238	1.79E-01	3.97E+01	3.48E+01		2.19E-01	-4.00E-03
0		8.5875	59351	0	861.38		0.085875	30.24254777					0.403047242	0.223938498	1.79E-01	3.99E+01	3.50E+01		2.19E-01	0.00E+00
0		8.5975	59671	0	861.88		0.085975	30.4056051					0.404569917	0.226359805	1.78E-01	4.01E+01	3.52E+01		2.19E-01	-2.00E-03
0		8.6025	59859	0	862.38		0.086025	30.50140127					0.405333146	0.227788395	1.78E-01	4.04E+01	3.54E+01		2.19E-01	0.00E+00
0		8.605	59968	0	862.88		0.08605	30.55694268					0.406860217	0.228618731	1.78E-01	4.06E+01	3.55E+01		2.19E-01	0.00E+00
0		8.61	59907	0	863.4		0.0861	30.52585987					0.408385592	0.228153861	1.80E-01	4.08E+01	3.57E+01		2.19E-01	3.85E-03
0		8.615	59835	0	863.9		0.08615	30.48917197					0.409910127	0.227605771	1.82E-01	4.10E+01	3.59E+01		2.19E-01	4.00E-03
0		8.62	59841	0	864.4		0.0862	30.4922293					0.411435121	0.227651421	1.84E-01	4.13E+01	3.61E+01		2.19E-01	4.00E-03
0		8.625	59871	0	864.9		0.08625	30.50751592					0.412960955	0.227879734	1.85E-01	4.15E+01	3.63E+01		2.18E-01	2.00E-03
0		8.63	59907	0	865.4		0.0863	30.52585987					0.414487796	0.228153861	1.86E-01	4.17E+01	3.64E+01		2.18E-01	2.00E-03
0		8.635	59950	0	865.9		0.08635	30.5477707					0.416015567	0.228481507	1.88E-01	4.20E+01	3.66E+01		2.18E-01	4.00E-03
0		8.64	59980	0	866.4		0.0864	30.56305732					0.417545185	0.228710236	1.89E-01	4.22E+01	3.68E+01		2.18E-01	2.00E-03
0		8.645	60095	0	866.9		0.08645	30.62165605					0.419077885	0.229588092	1.89E-01	4.24E+01	3.70E+01		2.18E-01	0.00E+00
0		8.65	60222	0	867.4		0.0865	30.68636943					0.42061428	0.230559504	1.90E-01	4.26E+01	3.72E+01		2.18E-01	2.00E-03
0		8.655	60385	0	867.9		0.08655	30.76942675					0.422154446	0.231809282	1.90E-01	4.29E+01	3.74E+01		2.18E-01	0.00E+00
0		8.66	60518	0	868.4		0.0866	30.83719745					0.423696701	0.232831542	1.91E-01	4.31E+01	3.76E+01		2.18E-01	2.00E-03
0		8.665	60549	0	868.9		0.08665	30.85299363					0.424462975	0.233070136	1.91E-01	4.33E+01	3.78E+01		2.18E-01	0.00E+00
0		8.6675	59756	0	869.4		0.086675	30.4489172					0.425982643	0.227005154	1.99E-01	4.36E+01	3.80E+01		2.18E-01	1.60E-02
0		8.6725	59538	0	869.9		0.086725	30.33783439					0.427501229	0.225351868	2.02E-01	4.38E+01	3.82E+01		2.18E-01	6.00E-03
0		8.6775	59671	0	870.4		0.086775	30.4056051					0.429024592	0.226359805	2.03E-01	4.40E+01	3.84E+01		2.18E-01	2.00E-03
0		8.6825	59913	0	870.9		0.086825	30.5289172					0.430554592	0.228199565	2.02E-01	4.42E+01	3.86E+01		2.18E-01	-2.00E-03
0		8.6875	60192	0	871.4		0.086875	30.6710828					0.433624631	0.230329851	2.03E-01	4.45E+01	3.88E+01		2.18E-01	2.00E-03
0		8.6975	60307	0	871.9		0.086975	30.72968153					0.43516165	0.231210807	2.04E-01	4.47E+01	3.90E+01		2.18E-01	2.00E-03
0		8.7025	60349	0	872.4		0.087025	30.7510828					0.436698427	0.231532966	2.05E-01	4.49E+01	3.92E+01		2.18E-01	2.00E-03
0		8.7075	60288	0	872.9		0.087075	30.72					0.438233662	0.231065142	2.07E-01	4.52E+01	3.94E+01		2.18E-01	4.00E-03
0		8.7125	60228	0	873.4		0.087125	30.68942675					0.439767904	0.230605448	2.09E-01	4.54E+01	3.96E+01		2.18E-01	4.00E-03
0		8.7175	60210	0	873.9		0.087175	30.68025478					0.441302146	0.230467629	2.11E-01	4.56E+01	3.98E+01		2.18E-01	4.00E-03
0		8.7225	60228	0	874.4		0.087225	30.68942675					0.442835764	0.230605448	2.12E-01	4.59E+01	4.00E+01		2.18E-01	2.00E-03
0		8.7275	60161	0	874.9		0.087275	30.65528662					0.44360165	0.230092664	2.14E-01	4.61E+01	4.02E+01		2.18E-01	4.00E-03
0		8.73	60083	0	875.4		0.0873	30.6155414					0.445132503	0.229496411	2.16E-01	4.63E+01	4.05E+01		2.18E-01	4.00E-03
0		8.735	60089	0	875.9		0.08735	30.61859873					0.446664822	0.229542249	2.17E-01	4.66E+01	4.07E+01		2.18E-01	2.00E-03
0		8.74	60198	0	876.4		0.0874	30.67414013					0.448200529	0.230375773	2.18E-01	4.68E+01	4.09E+01		2.19E-01	2.00E-03
0		8.745	60355	0	876.9		0.08745	30.75414013					0.448200529	0.231579008	2.17E-01	4.70E+01	4.11E+01		2.19E-01	-2.00E-03
0		8.745	60615	0	877.4		0.08745	30.8866242					0.451296911	0.233578518	2.18E-01	4.72E+01	4.13E+01		2.19E-01	2.00E-03
0		8.755	60918	0	877.9		0.08755	31.04101911					0.452853191	0.235919562	2.17E-01	4.75E+01	4.15E+01		2.19E-01	-2.00E-03
0		8.76	61250	0	878.4		0.0876	31.21019108					0.454417943	0.238498068	2.16E-01	4.77E+01	4.18E+01		2.19E-01	-2.00E-03
0		8.765	61583	0	878.9		0.08765	31.37987261					0.455991561	0.241098419	2.15E-01	4.80E+01	4.20E+01		2.19E-01	-2.00E-03
0		8.77	61946	0	879.4		0.0877	31.56484076					0.457575662	0.243949098	2.14E-01	4.82E+01	4.22E+01		2.19E-01	-2.00E-03
0		8.775	62406	0	879.9		0.08775	31.79923567					0.459171331	0.247585595	2.12E-01	4.85E+01	4.24E+01		2.19E-01	-4.00E-03
0		8.78	62854	0	880.4		0.0878	32.02751592					0.460777713	0.251153088	2.10E-01	4.87E+01	4.26E+01		2.19E-01	-4.00E-03
0		8.785	63247	0	880.9		0.08785	32.2277707					0.463201389	0.254303619	2.09E-01	4.90E+01	4.28E+01		2.19E-01	-2.00E-03
0		8.7925	63592	0	881.4		0.087925	32.40356688					0.464822803	0.257085539	2.08E-01	4.92E+01	4.30E+01		2.19E-01	-2.00E-03
0		8.7975	63689	0	881.9		0.087975	32.45299363					0.466445987	0.257870427	2.09E-01	4.95E+01	4.32E+01		2.19E-01	2.00E-03
0		8.8025	63731	0	882.4		0.088025	32.4743949					0.468069401	0.258210647	2.10E-01	4.97E+01	4.35E+01		2.18E-01	2.00E-03
0		8.8075	63707	0	882.9		0.088075	32.46216561					0.468069401	0.258016208	2.10E-01	5.00E+01	4.37E+01		2.18E-01	0.00E+00
0		8.8075	63701	0	883.4		0.088075	32.45910828					0.46969251	0.25796761	2.12E-01	5.02E+01	4.39E+01		2.18E-01	4.00E-03
0		8.8125	63713	0	883.9		0.088125	32.46522293					0.471316459	0.258064811	2.13E-01	5.05E+01	4.41E+01		2.18E-01	2.00E-03
0		8.8175	63767	0	884.4		0.088175	32.49273885					0.472941949	0.258502442	2.14E-01	5.08E+01	4.43E+01		2.18E-01	2.00E-03
0		8.8225	63834	0	884.9		0.088225	32.52687898					0.474569605	0.259045945	2.16E-01	5.10E+01	4.45E+01		2.18E-01	4.00E-03
0		8.8275	63937	0	885.4		0.088275	32.57936306					0.476199261	0.259882592	2.16E-01	5.13E+01	4.47E+01		2.18E-01	0.00E+00
0		8.8325	63991	0	885.9		0.088325	32.60687898					0.477831682	0.260321761	2.18E-01	5.15E+01	4.50E+01		2.18E-01	4.00E-03
0		8.8375	64154	0	886.4		0.088375	32.68993631					0.479468497	0.261649651	2.18E-01	5.18E+01	4.52E+01		2.18E-01	0.00E+00
0		8.8425	64336	0	886.9		0.088425	32.78267516					0.481111019	0.263136317	2.18E-01	5.21E+01	4.54E+01		2.18E-01	0.00E+00
0		8.8475	64602	0	887.4		0.088475	32.91821656					0.482756395	0.265316712	2.17E-01	5.23E+01	4.56E+01		2.18E-01	-2.00E-03
0		8.8525	64560	0	887.9		0.088525	32.89681529					0.483579389	0.264971841	2.19E-01	5.26E+01	4.58E+01		2.18E-01	4.00E-03
0		8.855	64650	0	888.4		0.08855	32.94267516					0.48522707	0.265711125	2.20E-01	5.29E+01	4.60E+01		2.18E-01	2.00E-03
0		8.86	64693	0	888.9		0.0886	32.96458599					0.486877299	0.266064702	2.21E-01	5.31E+01	4.63E+01		2.18E-01	2.00E-03
0		8.865	64850	0	889.4		0.08865	33.04458599					0.48853307	0.267357666	2.21E-01	5.34E+01	4.65E+01		2.18E-01	0.00E+00
0		8.87	65128	0	889.9		0.0887	33.18624204					0.491857554	0.269654805	2.22E-01	5.37E+01	4.67E+01		2.18E-01	2.00E-03
0		8.88	65358	0	890.4		0.0888	33.30343949					0.493525427	0.271562744	2.22E-01	5.39E+01	4.69E+01		2.18E-01	0.00E+00
0		8.885	65570	0	890.9		0.08885	33.41146497					0.495197771	0.273327323	2.22E-01	5.42E+01	4.72E+01		2.17E-01	0.00E+00
0		8.89	65709	0	891.4		0.0889	33.48229299					0.496870573	0.274487389	2.22E-01	5.45E+01	4.74E+01		2.17E-01	0.00E+00
0		8.895	65606	0	891.9		0.08895	33.42980892					0.498540994	0.273627536	2.25E-01	5.48E+01	4.76E+01		2.17E-01	6.00E-03
0		8.9	65522	0	892.4		0.089	33.38700637					0.500209873	0.272927295	2.27E-01	5.50E+01	4.78E+01		2.17E-01	4.00E-03
0		8.905	65485	0	892.9		0.08905	33.36815287					0.501878599	0.27261914	2.29E-01	5.53E+01	4.81E+01		2.17E-01	4.00E-03
0		8.91	65510	0	893.4		0.0891	33.38089172					0.503547873	0.272827334	2.31E-01	5.56E+01	4.83E+01		2.17E-01	4.00E-03
0		8.915	65528	0	893.9		0.08915	33.39006369					0.504382427	0.272977282	2.31E-01	5.59E+01	4.85E+01		2.17E-01	0.00E+00
0		8.9175	65497	0	894.4		0.089175	33.37426752					0.506052682	0.272719063	2.33E-01	5.61E+01	4.87E+01		2.17E-01	4.00E-03
0		8.9225	65618	0	894.9		0.089225	33.43592357					0.507726019	0.273727643	2.34E-01	5.64E+01	4.90E+01		2.17E-01	2.00E-03
0		8.9275	65739	0	895.4		0.089275	33.49757962					0.509402834	0.274738085	2.35E-01	5.67E+01	4.92E+01		2.17E-01	2.00E-03
0		8.9325	65891	0	895.9		0.089325	33.57503185					0.511083739	0.276010038	2.35E-01	5.69E+01	4.95E+01		2.17E-01	0.00E+00
0		8.9375	66060	0	896.4		0.089375	33.6611465					0.512770414	0.277427698	2.35E-01	5.72E+01	4.97E+01		2.17E-01	0.00E+00
0		8.9425	66344	0	896.9		0.089425	33.80585987					0.514465025	0.279818217	2.35E-01	5.75E+01	4.99E+01		2.17E-01	0.00E+00
0		8.9475	66683	0	897.4		0.089475	33.97859873					0.51616835	0.282685114	2.33E-01	5.78E+01	5.02E+01		2.17E-01	-4.00E-03
0		8.9525	67028	0	897.9		0.089525	34.1543949					0.517880694	0.285617755	2.32E-01	5.81E+01	5.04E+01		2.17E-01	-2.00E-03
0		8.9575	67391	0	898.4		0.089575	34.33936306					0.519602592	0.288719742	2.31E-01	5.84E+01	5.06E+01		2.17E-01	-2.00E-03
0		8.9625	67778	0	898.9		0.089625	34.53656051					0.521335357	0.292045271	2.29E-01	5.87E+01	5.08E+01		2.17E-01	-4.00E-03
0		8.9675	68244	0	899.4		0.089675	34.77401274					0.523079459	0.296074925	2.27E-01	5.90E+01	5.11E+01		2.17E-01	-4.00E-03
0		8.9725	68668	0	899.9		0.089725	34.99006369					0.525709943	0.299765381	2.26E-01	5.93E+01	5.13E+01		2.16E-01	-2.00E-03
0		8.98	68994	0	900.4		0.0898	35.15617834					0.527470834	0.302618398	2.25E-01	5.96E+01	5.15E+01		2.16E-01	-2.00E-03
0		8.985	69236	0	900.9		0.08985	35.27949045					0.529234962	0.304745021	2.24E-01	5.99E+01	5.18E+01		2.16E-01	-2.00E-03
0		8.99	69248	0	901.4		0.0899	35.2856051					0.530999331	0.304850667	2.26E-01	6.02E+01	5.20E+01		2.16E-01	4.00E-03
0		8.995	69255	0	901.9		0.08995	35.28917197					0.53276286	0.304912302	2.28E-01	6.05E+01	5.22E+01		2.16E-01	4.00E-03
0		9	69182	0	902.4		0.09	35.25197452					0.534523535	0.30426984	2.30E-01	6.08E+01	5.24E+01		2.16E-01	4.00E-03
0		9.005	69031	0	902.9		0.09005	35.17503185					0.536282287	0.302943061	2.33E-01	6.11E+01	5.27E+01		2.16E-01	6.00E-03
0		9.01	69031	0	903.4		0.0901	35.17503185					0.53804072	0.302943061	2.35E-01	6.14E+01	5.29E+01		2.15E-01	4.00E-03
0		9.015	69006	0	903.9		0.09015	35.16229299					0.539799917	0.302723675	2.37E-01	6.17E+01	5.31E+01		2.15E-01	4.00E-03
0		9.02	69091	0	904.4		0.0902	35.2056051					0.54156128	0.303469911	2.38E-01	6.20E+01	5.34E+01		2.15E-01	2.00E-03
0		9.025	69176	0	904.9		0.09025	35.2489172					0.543325344	0.304217065	2.39E-01	6.23E+01	5.36E+01		2.15E-01	2.00E-03
0		9.03	69303	0	905.4		0.0903	35.31363057					0.545092643	0.305335112	2.40E-01	6.26E+01	5.39E+01		2.15E-01	2.00E-03
0		9.035	69430	0	905.9		0.09035	35.37834395					0.54686379	0.306455211	2.40E-01	6.29E+01	5.41E+01		2.15E-01	0.00E+00
0		9.04	69605	0	906.4		0.0904	35.46751592					0.547752217	0.308002013	2.40E-01	6.32E+01	5.43E+01		2.15E-01	0.00E+00
0		9.0425	69878	0	906.9		0.090425	35.6066242					0.549536624	0.3104228	2.39E-01	6.35E+01	5.46E+01		2.15E-01	-2.00E-03
0		9.0475	70198	0	907.4		0.090475	35.76968153					0.551329045	0.313272417	2.38E-01	6.38E+01	5.48E+01		2.15E-01	-2.00E-03
0		9.0525	70507	0	907.9		0.090525	35.92713376					0.553129643	0.316036434	2.37E-01	6.41E+01	5.51E+01		2.15E-01	-2.00E-03
0		9.0575	70840	0	908.4		0.090575	36.09681529					0.554940331	0.319028723	2.36E-01	6.45E+01	5.53E+01		2.14E-01	-2.00E-03
0		9.0625	71299	0	908.9		0.090625	36.33070064					0.55676265	0.323176339	2.34E-01	6.48E+01	5.55E+01		2.14E-01	-4.00E-03
0		9.0675	71753	0	909.4		0.090675	36.56203822					0.558595924	0.327305126	2.31E-01	6.51E+01	5.58E+01		2.14E-01	-6.00E-03
0		9.0725	72159	0	909.9		0.090725	36.7689172					0.562278981	0.331019587	2.31E-01	6.54E+01	5.60E+01		2.14E-01	0.00E+00
0		9.0825	72401	0	910.4		0.090825	36.8922293					0.564124357	0.333243594	2.31E-01	6.58E+01	5.62E+01		2.14E-01	0.00E+00
0		9.0875	72461	0	910.9		0.090875	36.92280255					0.565969414	0.333796152	2.32E-01	6.61E+01	5.64E+01		2.13E-01	2.00E-03
0		9.0925	72376	0	911.4		0.090925	36.87949045					0.567810306	0.333013496	2.35E-01	6.64E+01	5.67E+01		2.13E-01	6.00E-03
0		9.0975	72134	0	911.9		0.090975	36.75617834					0.569646573	0.330790258	2.39E-01	6.68E+01	5.69E+01		2.13E-01	8.00E-03
0		9.1025	72013	0	912.4		0.091025	36.69452229					0.570563822	0.329681431	2.41E-01	6.71E+01	5.72E+01		2.13E-01	4.00E-03
0		9.105	71995	0	912.9		0.09105	36.68535032					0.572397936	0.329516641	2.43E-01	6.74E+01	5.74E+01		2.13E-01	4.00E-03
0		9.11	71983	0	913.4		0.0911	36.67923567					0.574232357	0.329406804	2.45E-01	6.78E+01	5.76E+01		2.13E-01	4.00E-03
0		9.115	72019	0	913.9		0.09115	36.69757962					0.576067783	0.329736371	2.46E-01	6.81E+01	5.79E+01		2.13E-01	2.00E-03
0		9.12	72062	0	914.4		0.0912	36.71949045					0.57790507	0.330130236	2.48E-01	6.84E+01	5.81E+01		2.12E-01	4.00E-03
0		9.125	72165	0	914.9		0.09125	36.77197452					0.579745287	0.331074637	2.49E-01	6.88E+01	5.84E+01		2.12E-01	2.00E-03
0		9.13	72292	0	915.4		0.0913	36.8366879					0.579745287	0.33224095	2.48E-01	6.91E+01	5.86E+01		2.12E-01	-2.00E-03
0		9.13	72491	0	915.9		0.0913	36.93808917					0.58159628	0.334072603	2.48E-01	6.94E+01	5.89E+01		2.12E-01	0.00E+00
0		9.135	72812	0	916.4		0.09135	37.10165605					0.585315389	0.337037792	2.48E-01	6.98E+01	5.91E+01		2.12E-01	0.00E+00
0		9.145	73163	0	916.9		0.09145	37.28050955					0.587183732	0.340295096	2.47E-01	7.01E+01	5.94E+01		2.12E-01	-2.00E-03
0		9.15	73502	0	917.4		0.0915	37.45324841					0.589060701	0.343455909	2.46E-01	7.04E+01	5.96E+01		2.12E-01	-2.00E-03
0		9.155	73840	0	917.9		0.09155	37.62547771					0.590947452	0.346621946	2.44E-01	7.08E+01	5.99E+01		2.11E-01	-4.00E-03
0		9.16	74270	0	918.4		0.0916	37.84458599					0.592840446	0.350670738	2.42E-01	7.11E+01	6.01E+01		2.11E-01	-4.00E-03
0		9.165	74330	0	918.9		0.09165	37.87515924					0.593788561	0.351237555	2.43E-01	7.15E+01	6.04E+01		2.11E-01	2.00E-03
0		9.1675	74524	0	919.4		0.091675	37.97401274					0.597590752	0.353073395	2.45E-01	7.18E+01	6.06E+01		2.11E-01	4.00E-03
0		9.1775	74712	0	919.9		0.091775	38.06980892					0.599490229	0.354857023	2.45E-01	7.22E+01	6.08E+01		2.11E-01	0.00E+00
0		9.1825	74397	0	920.4		0.091825	37.90929936					0.601382153	0.351871041	2.50E-01	7.26E+01	6.11E+01		2.11E-01	1.00E-02
0		9.1875	74119	0	920.9		0.091875	37.76764331					0.603269529	0.349246275	2.54E-01	7.29E+01	6.14E+01		2.10E-01	8.00E-03
0		9.1925	74040	0	921.4		0.091925	37.72738854					0.605155363	0.348502181	2.57E-01	7.33E+01	6.16E+01		2.10E-01	6.00E-03
0		9.1975	73998	0	921.9		0.091975	37.70598726					0.607040815	0.348106909	2.59E-01	7.36E+01	6.19E+01		2.10E-01	4.00E-03
0		9.2025	74010	0	922.4		0.092025	37.71210191					0.608926573	0.348219821	2.61E-01	7.39E+01	6.21E+01		2.10E-01	4.00E-03
0		9.2075	74022	0	922.9		0.092075	37.71821656					0.608926573	0.348332751	2.61E-01	7.43E+01	6.24E+01		2.10E-01	0.00E+00
0		9.2075	74064	0	923.4		0.092075	37.73961783					0.612701631	0.348728151	2.64E-01	7.46E+01	6.27E+01		2.10E-01	6.00E-03
0		9.2175	74107	0	923.9		0.092175	37.76152866					0.612701631	0.349133197	2.64E-01	7.50E+01	6.29E+01		2.10E-01	0.00E+00
0		9.2175	74185	0	924.4		0.092175	37.80127389					0.614593783	0.349868531	2.65E-01	7.53E+01	6.32E+01		2.10E-01	2.00E-03
0		9.2225	74349	0	924.9		0.092225	37.88484076					0.616490637	0.351417142	2.65E-01	7.57E+01	6.34E+01		2.10E-01	0.00E+00
0		9.2275	74554	0	925.4		0.092275	37.98929936					0.617442223	0.353357715	2.64E-01	7.60E+01	6.37E+01		2.09E-01	-2.00E-03
0		9.23	74845	0	925.9		0.0923	38.13757962					0.619353573	0.356121558	2.63E-01	7.64E+01	6.40E+01		2.09E-01	-2.00E-03
0		9.235	75196	0	926.4		0.09235	38.31643312					0.623192605	0.359469592	2.64E-01	7.68E+01	6.42E+01		2.09E-01	2.00E-03
0		9.245	75486	0	926.9		0.09245	38.46420382					0.625115892	0.36224759	2.63E-01	7.71E+01	6.45E+01		2.09E-01	-2.00E-03
0		9.25	75492	0	927.4		0.0925	38.46726115					0.627036401	0.362305179	2.65E-01	7.75E+01	6.48E+01		2.09E-01	4.00E-03
0		9.255	75268	0	927.9		0.09255	38.35312102					0.628953599	0.360158304	2.69E-01	7.78E+01	6.50E+01		2.09E-01	8.00E-03
0		9.26	75232	0	928.4		0.0926	38.33477707					0.630871344	0.359813865	2.71E-01	7.82E+01	6.53E+01		2.09E-01	4.00E-03
0		9.265	75311	0	928.9		0.09265	38.37503185					0.632790707	0.360569932	2.72E-01	7.86E+01	6.56E+01		2.09E-01	2.00E-03
0		9.27	75359	0	929.4		0.0927	38.39949045					0.634708134	0.361029703	2.74E-01	7.89E+01	6.59E+01		2.09E-01	4.00E-03
0		9.275	75159	0	929.9		0.09275	38.29757962					0.638477331	0.359115926	2.79E-01	7.93E+01	6.61E+01		2.09E-01	1.00E-02
0		9.285	72782	0	930.4		0.09285	37.08636943					0.640315076	0.336760116	3.04E-01	7.96E+01	6.64E+01		2.09E-01	5.00E-02
0		9.29	71481	0	930.9		0.0929	36.42343949					0.640315076	0.324828345	3.15E-01	8.00E+01	6.68E+01		2.09E-01	2.20E-02
0		9.29	71154	0	931.4		0.0929	36.25681529					0.641220497	0.321863196	3.19E-01	8.03E+01	6.71E+01		2.09E-01	8.00E-03
0		9.2925	70997	0	931.9		0.092925	36.17681529					0.643028561	0.320444392	3.23E-01	8.06E+01	6.74E+01		2.09E-01	8.00E-03
0		9.2975	70936	0	932.4		0.092975	36.14573248					0.644835465	0.319893982	3.25E-01	8.09E+01	6.77E+01		2.09E-01	4.00E-03
0		9.3025	70906	0	932.9		0.093025	36.13044586					0.646642446	0.319623463	3.27E-01	8.12E+01	6.80E+01		2.09E-01	4.00E-03
0		9.3075	70942	0	933.4		0.093075	36.14878981					0.64845051	0.3199481	3.29E-01	8.16E+01	6.84E+01		2.10E-01	4.00E-03
0		9.3125	70991	0	933.9		0.093125	36.17375796					0.650260586	0.320390232	3.30E-01	8.19E+01	6.87E+01		2.10E-01	2.00E-03
0		9.3175	71100	0	934.4		0.093175	36.22929936					0.652074662	0.321374846	3.31E-01	8.22E+01	6.90E+01		2.10E-01	2.00E-03
0		9.3225	71305	0	934.9		0.093225	36.33375796					0.653895745	0.323230734	3.31E-01	8.25E+01	6.94E+01		2.10E-01	0.00E+00
0		9.3275	71650	0	935.4		0.093275	36.50955414					0.655725694	0.326366121	3.29E-01	8.28E+01	6.97E+01		2.10E-01	-4.00E-03
0		9.3325	72001	0	935.9		0.093325	36.68840764					0.657564968	0.329571566	3.28E-01	8.32E+01	7.00E+01		2.10E-01	-2.00E-03
0		9.3375	72382	0	936.4		0.093375	36.88254777					0.659414573	0.333068712	3.26E-01	8.35E+01	7.03E+01		2.11E-01	-4.00E-03
0		9.3425	72812	0	936.9		0.093425	37.10165605					0.661274892	0.337037792	3.24E-01	8.38E+01	7.07E+01		2.11E-01	-4.00E-03
0		9.3475	73223	0	937.4		0.093475	37.3110828					0.663146841	0.340853467	3.22E-01	8.42E+01	7.10E+01		2.11E-01	-4.00E-03
0		9.3525	73725	0	937.9		0.093525	37.56687898					0.664088904	0.345543114	3.19E-01	8.45E+01	7.13E+01		2.11E-01	-6.00E-03
0		9.355	74179	0	938.4		0.09355	37.79821656					0.667871503	0.34981194	3.18E-01	8.49E+01	7.16E+01		2.11E-01	-2.00E-03
0		9.365	74288	0	938.9		0.09365	37.85375796					0.671652573	0.350840735	3.21E-01	8.52E+01	7.20E+01		2.11E-01	6.00E-03
0		9.375	74119	0	939.4		0.09375	37.76764331					0.673538255	0.349246275	3.24E-01	8.56E+01	7.23E+01		2.11E-01	6.00E-03
0		9.38	73907	0	939.9		0.0938	37.65961783					0.673538255	0.347251258	3.26E-01	8.59E+01	7.26E+01		2.11E-01	4.00E-03
0		9.38	72643	0	940.4		0.0938	37.0155414					0.675372994	0.335475047	3.40E-01	8.63E+01	7.29E+01		2.11E-01	2.80E-02
0		9.385	71384	0	940.9		0.09385	36.37401274					0.677182904	0.323947356	3.53E-01	8.66E+01	7.33E+01		2.12E-01	2.60E-02
0		9.39	70694	0	941.4		0.0939	36.02242038					0.678978408	0.317715052	3.61E-01	8.69E+01	7.37E+01		2.12E-01	1.60E-02
0		9.395	70253	0	941.9		0.09395	35.79770701					0.680765516	0.313763506	3.67E-01	8.72E+01	7.40E+01		2.12E-01	1.20E-02
0		9.4	70035	0	942.4		0.094	35.6866242					0.682548229	0.311819267	3.71E-01	8.75E+01	7.44E+01		2.12E-01	8.00E-03
0		9.405	69908	0	942.9		0.09405	35.62191083					0.684328624	0.310689399	3.74E-01	8.78E+01	7.48E+01		2.13E-01	6.00E-03
0		9.41	69853	0	943.4		0.0941	35.59388535					0.686108561	0.310200723	3.76E-01	8.82E+01	7.51E+01		2.13E-01	4.00E-03
0		9.415	69872	0	943.9		0.09415	35.60356688					0.68699907	0.310369495	3.77E-01	8.85E+01	7.55E+01		2.13E-01	2.00E-03
0		9.4175	69938	0	944.4		0.094175	35.63719745					0.688783401	0.310956112	3.78E-01	8.88E+01	7.59E+01		2.14E-01	2.00E-03
0		9.4225	70132	0	944.9		0.094225	35.73605096					0.69057428	0.312683618	3.78E-01	8.91E+01	7.63E+01		2.14E-01	0.00E+00
0		9.4275	70452	0	945.4		0.094275	35.89910828					0.692372943	0.315543568	3.77E-01	8.94E+01	7.67E+01		2.14E-01	-2.00E-03
0		9.4325	70743	0	945.9		0.094325	36.04738854					0.694179006	0.31815564	3.76E-01	8.97E+01	7.70E+01		2.15E-01	-2.00E-03
0		9.4375	71033	0	946.4		0.094375	36.19515924					0.695992854	0.320769446	3.75E-01	9.00E+01	7.74E+01		2.15E-01	-2.00E-03
0		9.4425	71354	0	946.9		0.094425	36.35872611					0.697815949	0.323675128	3.74E-01	9.04E+01	7.78E+01		2.15E-01	-2.00E-03
0		9.4475	71759	0	947.4		0.094475	36.56509554					0.69964921	0.327359867	3.72E-01	9.07E+01	7.82E+01		2.15E-01	-4.00E-03
0		9.4525	72152	0	947.9		0.094525	36.76535032					0.703333465	0.330955367	3.72E-01	9.10E+01	7.85E+01		2.16E-01	0.00E+00
0		9.4625	72455	0	948.4		0.094625	36.91974522					0.705180994	0.333740876	3.71E-01	9.14E+01	7.89E+01		2.16E-01	-2.00E-03
0		9.4675	72576	0	948.9		0.094675	36.98140127					0.707029834	0.334856502	3.72E-01	9.17E+01	7.93E+01		2.16E-01	2.00E-03
0		9.4725	72558	0	949.4		0.094725	36.9722293					0.708875975	0.334690424	3.74E-01	9.20E+01	7.96E+01		2.16E-01	4.00E-03
0		9.4775	72364	0	949.9		0.094775	36.8733758					0.709794726	0.332903077	3.77E-01	9.24E+01	8.00E+01		2.17E-01	6.00E-03
0		9.48	71880	0	950.4		0.0948	36.62675159					0.71161535	0.328464786	3.83E-01	9.27E+01	8.04E+01		2.17E-01	1.20E-02
0		9.485	71039	0	950.9		0.09485	36.19821656					0.713422255	0.320823637	3.93E-01	9.30E+01	8.08E+01		2.17E-01	2.00E-02
0		9.49	70803	0	951.4		0.0949	36.07796178					0.715224229	0.31869555	3.97E-01	9.33E+01	8.12E+01		2.17E-01	8.00E-03
0		9.495	70652	0	951.9		0.09495	36.00101911					0.717023822	0.317337649	4.00E-01	9.36E+01	8.16E+01		2.18E-01	6.00E-03
0		9.5	70616	0	952.4		0.095	35.98267516					0.718822955	0.317014339	4.02E-01	9.40E+01	8.20E+01		2.18E-01	4.00E-03
0		9.505	70616	0	952.9		0.09505	35.98267516					0.720622777	0.317014339	4.04E-01	9.43E+01	8.24E+01		2.18E-01	4.00E-03
0		9.51	70670	0	953.4		0.0951	36.01019108					0.722424522	0.317499366	4.05E-01	9.46E+01	8.28E+01		2.19E-01	2.00E-03
0		9.515	70767	0	953.9		0.09515	36.05961783					0.724230051	0.318371549	4.06E-01	9.49E+01	8.32E+01		2.19E-01	2.00E-03
0		9.52	70967	0	954.4		0.0952	36.16152866					0.726041669	0.32017364	4.06E-01	9.52E+01	8.36E+01		2.19E-01	0.00E+00
0		9.525	71245	0	954.9		0.09525	36.30318471					0.727860675	0.322686994	4.05E-01	9.56E+01	8.40E+01		2.20E-01	-2.00E-03
0		9.53	71547	0	955.4		0.0953	36.45707006					0.729687465	0.325428464	4.04E-01	9.59E+01	8.44E+01		2.20E-01	-2.00E-03
0		9.535	71856	0	955.9		0.09535	36.61452229					0.731522357	0.328245481	4.03E-01	9.62E+01	8.48E+01		2.20E-01	-2.00E-03
0		9.54	72183	0	956.4		0.0954	36.7811465					0.732444503	0.331239817	4.01E-01	9.65E+01	8.52E+01		2.21E-01	-4.00E-03
0		9.5425	72594	0	956.9		0.095425	36.99057325					0.73429928	0.335022623	3.99E-01	9.69E+01	8.56E+01		2.21E-01	-4.00E-03
0		9.5475	73006	0	957.4		0.095475	37.20050955					0.736163688	0.338836189	3.97E-01	9.72E+01	8.60E+01		2.21E-01	-4.00E-03
0		9.5525	73350	0	957.9		0.095525	37.37579618					0.739905599	0.342036864	3.98E-01	9.76E+01	8.64E+01		2.21E-01	2.00E-03
0		9.5625	73520	0	958.4		0.095625	37.46242038					0.741778873	0.343624148	3.98E-01	9.79E+01	8.68E+01		2.22E-01	0.00E+00
0		9.5675	73532	0	958.9		0.095675	37.46853503					0.743650758	0.343736331	4.00E-01	9.82E+01	8.72E+01		2.22E-01	4.00E-03
0		9.5725	73411	0	959.4		0.095725	37.40687898					0.745519713	0.342605996	4.03E-01	9.86E+01	8.76E+01		2.22E-01	6.00E-03
0		9.5775	73302	0	959.9		0.095775	37.35133758					0.747386503	0.341589355	4.06E-01	9.89E+01	8.80E+01		2.22E-01	6.00E-03
0		9.5825	73241	0	960.4		0.095825	37.32025478					0.749251981	0.341021068	4.08E-01	9.93E+01	8.84E+01		2.23E-01	4.00E-03
0		9.5875	73199	0	960.9		0.095875	37.2988535					0.751116694	0.340630064	4.10E-01	9.96E+01	8.88E+01		2.23E-01	4.00E-03
0		9.5925	73181	0	961.4		0.095925	37.28968153					0.752981255	0.340462559	4.13E-01	1.00E+02	8.93E+01		2.23E-01	6.00E-03
0		9.5975	73187	0	961.9		0.095975	37.29273885					0.754846274	0.340518389	4.14E-01	1.00E+02	8.97E+01		2.24E-01	2.00E-03
0		9.6025	73217	0	962.4		0.096025	37.30802548					0.754846274	0.34079761	4.14E-01	1.01E+02	9.01E+01		2.24E-01	0.00E+00
0		9.6025	73278	0	962.9		0.096025	37.33910828					0.755780599	0.34136571	4.14E-01	1.01E+02	9.05E+01		2.24E-01	0.00E+00
0		9.605	73411	0	963.4		0.09605	37.40687898					0.75765349	0.342605996	4.15E-01	1.01E+02	9.09E+01		2.24E-01	2.00E-03
0		9.61	73611	0	963.9		0.0961	37.50878981					0.759532854	0.344475322	4.15E-01	1.02E+02	9.13E+01		2.25E-01	0.00E+00
0		9.615	73919	0	964.4		0.09615	37.66573248					0.761420611	0.347364031	4.14E-01	1.02E+02	9.17E+01		2.25E-01	-2.00E-03
0		9.62	74270	0	964.9		0.0962	37.84458599					0.765214013	0.350670738	4.15E-01	1.02E+02	9.22E+01		2.25E-01	2.00E-03
0		9.63	74621	0	965.4		0.0963	38.02343949					0.767118879	0.35399311	4.13E-01	1.03E+02	9.26E+01		2.25E-01	-4.00E-03
0		9.635	74911	0	965.9		0.09635	38.17121019					0.769031758	0.356749907	4.12E-01	1.03E+02	9.30E+01		2.26E-01	-2.00E-03
0		9.64	75250	0	966.4		0.0964	38.34394904					0.770953503	0.359986064	4.11E-01	1.03E+02	9.34E+01		2.26E-01	-2.00E-03
0		9.645	75607	0	966.9		0.09645	38.52585987					0.772883732	0.363409848	4.09E-01	1.04E+02	9.38E+01		2.26E-01	-4.00E-03
0		9.65	75916	0	967.4		0.0965	38.6833121					0.774821287	0.366386374	4.08E-01	1.04E+02	9.42E+01		2.26E-01	-2.00E-03
0		9.655	76182	0	967.9		0.09655	38.8188535					0.778703936	0.368958415	4.10E-01	1.05E+02	9.46E+01		2.26E-01	4.00E-03
0		9.665	76212	0	968.4		0.09665	38.83414013					0.77967421	0.369249059	4.10E-01	1.05E+02	9.50E+01		2.26E-01	0.00E+00
0		9.6675	76121	0	968.9		0.096675	38.7877707					0.77967421	0.368367791	4.11E-01	1.05E+02	9.54E+01		2.27E-01	2.00E-03
0		9.6675	71608	0	969.4		0.096675	36.48815287					0.783292045	0.325983612	4.57E-01	1.06E+02	9.59E+01		2.27E-01	9.20E-02
0		9.6775	70392	0	969.9		0.096775	35.86853503					0.785079917	0.315006336	4.70E-01	1.06E+02	9.64E+01		2.27E-01	2.60E-02
0		9.6825	69956	0	970.4		0.096825	35.64636943					0.786858694	0.311116195	4.76E-01	1.06E+02	9.68E+01		2.28E-01	1.20E-02
0		9.6875	69678	0	970.9		0.096875	35.50471338					0.786858694	0.308648402	4.78E-01	1.07E+02	9.73E+01		2.28E-01	4.00E-03
0		9.6875	69478	0	971.4		0.096875	35.40280255					0.788627611	0.306879089	4.82E-01	1.07E+02	9.78E+01		2.29E-01	8.00E-03
0		9.6925	69382	0	971.9		0.096925	35.35388535					0.790394911	0.306031625	4.84E-01	1.07E+02	9.83E+01		2.29E-01	4.00E-03
0		9.6975	69351	0	972.4		0.096975	35.33808917					0.792163051	0.305758216	4.86E-01	1.07E+02	9.88E+01		2.30E-01	4.00E-03
0		9.7025	69448	0	972.9		0.097025	35.38751592					0.793934503	0.306614131	4.87E-01	1.08E+02	9.93E+01		2.30E-01	2.00E-03
0		9.7075	69611	0	973.4		0.097075	35.47057325					0.795712121	0.308055116	4.88E-01	1.08E+02	9.98E+01		2.31E-01	2.00E-03
0		9.7125	69932	0	973.9		0.097125	35.63414013					0.797498146	0.31090276	4.87E-01	1.08E+02	1.00E+02		2.31E-01	-2.00E-03
0		9.7175	70271	0	974.4		0.097175	35.80687898					0.79929342	0.313924309	4.85E-01	1.09E+02	1.01E+02		2.32E-01	-4.00E-03
0		9.7225	70658	0	974.9		0.097225	36.00407643					0.801098783	0.31739155	4.84E-01	1.09E+02	1.01E+02		2.32E-01	-2.00E-03
0		9.7275	71063	0	975.4		0.097275	36.21044586					0.802006669	0.32104045	4.81E-01	1.09E+02	1.02E+02		2.33E-01	-6.00E-03
0		9.73	71475	0	975.9		0.0973	36.42038217					0.803833318	0.324773816	4.79E-01	1.10E+02	1.02E+02		2.33E-01	-4.00E-03
0		9.735	71917	0	976.4		0.09735	36.6456051					0.80750942	0.328803026	4.79E-01	1.10E+02	1.03E+02		2.33E-01	0.00E+00
0		9.745	72370	0	976.9		0.09745	36.87643312					0.809356796	0.332958284	4.76E-01	1.10E+02	1.03E+02		2.34E-01	-6.00E-03
0		9.75	72649	0	977.4		0.0975	37.01859873					0.811210414	0.335530467	4.76E-01	1.11E+02	1.04E+02		2.34E-01	0.00E+00
0		9.755	72860	0	977.9		0.09755	37.12611465					0.81492458	0.33748231	4.77E-01	1.11E+02	1.04E+02		2.34E-01	2.00E-03
0		9.765	72921	0	978.4		0.09765	37.15719745					0.81492458	0.338047642	4.77E-01	1.11E+02	1.05E+02		2.35E-01	0.00E+00
0		9.765	72854	0	978.9		0.09765	37.12305732					0.816775803	0.337426729	4.79E-01	1.12E+02	1.05E+02		2.35E-01	4.00E-03
0		9.77	72467	0	979.4		0.0977	36.92585987					0.818611611	0.333851433	4.85E-01	1.12E+02	1.06E+02		2.36E-01	1.20E-02
0		9.775	71644	0	979.9		0.09775	36.50649682					0.820433013	0.326311463	4.94E-01	1.12E+02	1.06E+02		2.36E-01	1.80E-02
0		9.78	71336	0	980.4		0.0978	36.34955414					0.822247331	0.323511845	4.99E-01	1.13E+02	1.07E+02		2.36E-01	1.00E-02
0		9.785	71088	0	980.9		0.09785	36.22318471					0.824049395	0.321266374	5.03E-01	1.13E+02	1.07E+02		2.37E-01	8.00E-03
0		9.79	70374	0	981.4		0.0979	35.85936306					0.824944185	0.314845256	5.10E-01	1.13E+02	1.08E+02		2.37E-01	1.40E-02
0		9.7925	70108	0	981.9		0.097925	35.72382166					0.82672914	0.312469646	5.14E-01	1.14E+02	1.08E+02		2.38E-01	8.00E-03
0		9.7975	70011	0	982.4		0.097975	35.6743949					0.828512936	0.311605591	5.17E-01	1.14E+02	1.09E+02		2.38E-01	6.00E-03
0		9.8025	70017	0	982.9		0.098025	35.67745223					0.830298197	0.311659003	5.19E-01	1.14E+02	1.09E+02		2.39E-01	4.00E-03
0		9.8075	70126	0	983.4		0.098075	35.73299363					0.832086618	0.312630118	5.19E-01	1.15E+02	1.10E+02		2.39E-01	0.00E+00
0		9.8125	70265	0	983.9		0.098125	35.80382166					0.833879038	0.313870704	5.20E-01	1.15E+02	1.10E+02		2.40E-01	2.00E-03
0		9.8175	70440	0	984.4		0.098175	35.89299363					0.835674312	0.315436085	5.20E-01	1.15E+02	1.11E+02		2.40E-01	0.00E+00
0		9.8225	70489	0	984.9		0.098225	35.91796178					0.837467357	0.31587509	5.22E-01	1.15E+02	1.11E+02		2.41E-01	4.00E-03
0		9.8275	70265	0	985.4		0.098275	35.80382166					0.839253535	0.313870704	5.25E-01	1.16E+02	1.12E+02		2.41E-01	6.00E-03
0		9.8325	69950	0	985.9		0.098325	35.6433121					0.84103393	0.311062829	5.30E-01	1.16E+02	1.12E+02		2.42E-01	1.00E-02
0		9.8375	69811	0	986.4		0.098375	35.57248408					0.844590414	0.309827811	5.35E-01	1.16E+02	1.13E+02		2.42E-01	1.00E-02
0		9.8475	69781	0	986.9		0.098475	35.55719745					0.84636858	0.309561582	5.37E-01	1.17E+02	1.13E+02		2.43E-01	4.00E-03
0		9.8525	69805	0	987.4		0.098525	35.56942675					0.847256624	0.309774556	5.37E-01	1.17E+02	1.14E+02		2.43E-01	0.00E+00
0		9.855	69618	0	987.9		0.09855	35.47414013					0.849027783	0.308117074	5.41E-01	1.17E+02	1.14E+02		2.44E-01	8.00E-03
0		9.86	69418	0	988.4		0.0986	35.3722293					0.850786994	0.306349287	5.44E-01	1.18E+02	1.15E+02		2.44E-01	6.00E-03
0		9.865	68680	0	988.9		0.09865	34.99617834					0.852525465	0.299870161	5.53E-01	1.18E+02	1.15E+02		2.45E-01	1.80E-02
0		9.87	67790	0	989.4		0.0987	34.54267516					0.85424451	0.292148693	5.62E-01	1.18E+02	1.16E+02		2.45E-01	1.80E-02
0		9.875	67155	0	989.9		0.09875	34.21910828					0.855948535	0.286701118	5.69E-01	1.19E+02	1.17E+02		2.46E-01	1.40E-02
0		9.88	66611	0	990.4		0.0988	33.94191083					0.857627898	0.282074994	5.76E-01	1.19E+02	1.17E+02		2.47E-01	1.40E-02
0		9.885	65219	0	990.9		0.09885	33.23261146					0.859281898	0.270408881	5.89E-01	1.19E+02	1.18E+02		2.47E-01	2.60E-02
0		9.89	64620	0	991.4		0.0989	32.92738854					0.859281898	0.265464583	5.94E-01	1.19E+02	1.18E+02		2.48E-01	1.00E-02
0		9.89	64505	0	991.9		0.0989	32.86878981					0.86257186	0.264520563	5.98E-01	1.20E+02	1.19E+02		2.49E-01	8.00E-03
0		9.9	64626	0	992.4		0.099	32.93044586					0.864221312	0.265513882	5.99E-01	1.20E+02	1.20E+02		2.49E-01	2.00E-03
0		9.905	64856	0	992.9		0.09905	33.04764331					0.865877401	0.26740714	5.98E-01	1.20E+02	1.20E+02		2.50E-01	-2.00E-03
0		9.91	65147	0	993.4		0.0991	33.19592357					0.86754228	0.269812162	5.98E-01	1.20E+02	1.21E+02		2.51E-01	0.00E+00
0		9.915	65546	0	993.9		0.09915	33.39923567					0.868379841	0.273127272	5.95E-01	1.21E+02	1.21E+02		2.51E-01	-6.00E-03
0		9.9175	65951	0	994.4		0.099175	33.6056051					0.870065675	0.276512934	5.94E-01	1.21E+02	1.22E+02		2.52E-01	-2.00E-03
0		9.9225	66387	0	994.9		0.099225	33.8277707					0.871763	0.280181055	5.92E-01	1.21E+02	1.23E+02		2.53E-01	-4.00E-03
0		9.9275	66853	0	995.4		0.099275	34.06522293					0.873473115	0.284128293	5.89E-01	1.22E+02	1.23E+02		2.53E-01	-6.00E-03
0		9.9325	67391	0	995.9		0.099325	34.33936306					0.875196325	0.288719742	5.86E-01	1.22E+02	1.24E+02		2.54E-01	-6.00E-03
0		9.9375	67881	0	996.4		0.099375	34.58904459					0.878664936	0.292933569	5.86E-01	1.22E+02	1.24E+02		2.54E-01	0.00E+00
0		9.9475	68262	0	996.9		0.099475	34.78318471					0.880405713	0.296231131	5.84E-01	1.22E+02	1.25E+02		2.55E-01	-4.00E-03
0		9.9525	68389	0	997.4		0.099525	34.84789809					0.882149892	0.29733442	5.85E-01	1.23E+02	1.25E+02		2.56E-01	2.00E-03
0		9.9575	68529	0	997.9		0.099575	34.91923567					0.883896465	0.29855302	5.85E-01	1.23E+02	1.26E+02		2.56E-01	0.00E+00
0		9.9625	68577	0	998.4		0.099625	34.94369427					0.885643573	0.2989714	5.87E-01	1.23E+02	1.27E+02		2.57E-01	4.00E-03
0		9.9675	68571	0	998.9		0.099675	34.94063694					0.887391994	0.298919086	5.88E-01	1.24E+02	1.27E+02		2.57E-01	2.00E-03
[truncated: 283 more rows]
